# Supplementary material for: Integration of chronological omics data reveals mitochondrial regulatory mechanisms during the development of hepatocellular carcinoma
Source: PLoS One. 2021 Aug 12;16(8):e0256016. doi: 10.1371/journal.pone.0256016 (PMC8360386; doi:10.1371/journal.pone.0256016)
Supplement: S1 Table — (XLSX) [file pone.0256016.s005.xlsx]

## Sheet: Hoja1
Integration of chronological omics data reveals mitochondrial regulatory mechanisms during the development of hepatocellular carcinoma
J. Noé García-Chávez, Verónica R. Vásquez-Garzón, Mercedes G. López, Saúl Villa-Treviño, Rafael Montiel.
Supplementary Table S1. Gene Expression Differential Analysis in HCC.
Gene Name	D1 logFC	D1 adj.P.val	D7 logFC	D7 adj.P.val	D11 logFC	D11 adj.P.val	D16 logFC	D16 adj.P.val	A1 logFC	A1 adj.P.val	N1 logFC	N1 adj.P.val	A9 logFC	A9 adj.P.val	N9 logFC	N9 adj.P.val	T9 logFC	T9 adj.P.val	A18 logFC	A18 adj.P.val	T18 logFC	T18 adj.P.val
Atp13a3	1.006507316	0.15263595	1.426568454	0.06323111734	1.015960666	0.2093779984	0.5921993554	0.6475053726	0.4548763979	0.7277962448	0.8252723715	0.4405670686	-0.3430559	0.8853295172	0.1753533177	0.9549929931	0.4953738554	0.3157154825	0.4094229981	0.7984954864	0.7627292236	0.4956775905
Katna1	1.001816702	2.94E-06	0.3802156515	0.0580570502	0.7657041212	0.0003467534985	-0.3339711529	0.1973005062	-0.3976645546	0.09438780006	-0.2980428247	0.2437626397	-0.08482252736	0.9680220902	0.005931764263	0.997900032	0.2732544061	0.4095711401	0.0941306649	0.8112493492	0.2076556174	0.4381406986
Zc3h12d	0.8555167101	5.56E-06	0.2604948415	0.1451113316	0.5576395493	0.002535705841	-0.3419552088	0.1270358527	-0.3353540069	0.1180899104	-0.4703106229	0.02333879483	-0.03236559926	0.9844130952	0.1271744787	0.914679042	0.4715852969	0.04863448576	0.185415462	0.7035823827	0.2018887287	0.570635869
Fbxo30	1.81935839	5.11E-08	0.5221011142	0.06260567577	0.4789825072	0.0978180389	0.2244074773	0.6326189938	0.2787008698	0.4866082588	0.2950561315	0.451522446	0.4198298669	0.6527512354	0.4391199837	0.6175938282	0.8043516679	0.02281626087	0.2418444808	0.6413590351	1.023914174	0.02011462819
Sf3b5	0.5384418815	0.04833350771	-0.1658872977	0.603139241	-0.2227802328	0.5131079538	-0.1706934517	0.7632719185	-0.2329198521	0.6143869557	-0.4775653318	0.2039096621	-0.2469340369	0.8369782981	0.209366438	0.8801288013	0.3126942998	0.2692466953	-0.3616744118	0.6109414077	-0.5055327848	0.325182451
Plagl1	-0.2386370714	0.1458720633	-0.2222375488	0.216074058	-0.129804604	0.5259035687	0.106165069	0.7496699598	0.08139753172	0.8036939863	0.09935274773	0.7463643623	0.07070300453	0.9601220031	-0.0159113373	0.9917235512	-0.2346122273	0.3050275787	-0.1915399323	0.5640936292	-0.06267392613	0.8307045929
Fuca2	-0.5051718919	0.02780634799	0.04590047894	0.875693869	-0.2218955161	0.4268705621	-0.01395755755	0.9847711415	-0.3780137492	0.2351824946	-0.2210075522	0.5534583855	0.0438979031	0.9858411828	0.2216015284	0.8971246097	0.5830933906	0.09793819762	0.2600957034	0.6179527009	0.1731445362	0.675381671
Hivep2	1.335749297	3.56E-09	0.09043893486	0.6295346781	0.07997309672	0.7075095025	0.2412319481	0.3141321368	0.2701500778	0.2204255199	0.3103410698	0.1476627345	0.2709065843	0.660905683	0.2705368713	0.662868594	0.3593888417	0.09502305561	0.3935177137	0.1378760966	0.1936936919	0.2912416049
LOC102552086	-0.1827287271	0.2243389515	-0.1631225758	0.3221898079	-0.04487570806	0.8314369161	0.2157613432	0.3419600379	0.08429880404	0.7715969129	0.0983048824	0.7197327504	0.06749267788	0.9554490694	0.07491723444	0.9477385422	-0.1923566176	0.3067105818	-0.04628786392	0.9050435511	-0.1035656266	0.6775934011
Cited2	0.4854355182	0.01115862416	-1.053350478	3.80E-05	-1.200896101	2.10E-06	-0.1694176311	0.6262136192	-0.178778421	0.5667147968	-0.2714587839	0.3257491627	0.07748317986	0.9630536985	0.1659232857	0.9019871759	0.09124784584	0.738622113	0.03221118429	0.9671642056	-0.1248888094	0.7816458783
LOC102554594	0.8458126002	0.07327138804	0.001940156401	0.9980211389	0.1053126886	0.8774230281	0.296147457	0.7621449018	-0.2220708615	0.8164105097	0.6255358949	0.3732448129	0.8293527155	0.9226100566	-0.9638541584	0.9029670859	-1.290958143	0.3952621896	-0.2557964489	0.8116354851	-0.3079730486	0.6932951772
Reps1	0.4607240469	0.002149565501	-0.1163755572	0.4819311329	-0.05885983429	0.7698523003	-0.2259195727	0.2991801249	-0.1939711959	0.366138799	-0.1498343711	0.5196065808	-0.028206005	0.9796283376	0.03907199054	0.9749369924	0.1829464044	0.2561594181	0.147162537	0.7526042472	0.007736211271	0.9857926811
Nhsl1	-0.5920490249	0.0001376264194	-0.009617381953	0.9618757354	0.02168629339	0.9170303622	0.1428489023	0.572303836	0.176109899	0.4175028622	-0.01746565742	0.963006792	0.1143159984	0.8781200293	0.01506061196	0.9903097518	-0.08381015577	0.6104224535	-0.07261148563	0.8512894265	-0.05600864339	0.8505553221
Perp	1.35698599	1.70E-10	0.2128135657	0.1544063101	0.6010770152	0.0001952121611	0.1476190811	0.5249562917	0.1986708619	0.3074906594	0.370309658	0.03282228002	-0.130391628	0.8728198977	-0.0303886737	0.9845156993	0.1157130404	0.5265832735	-0.4521429393	0.3655332216	-0.1947497194	0.6267656503
Olig3	-0.4590397215	0.1826514614	-0.3534473526	0.3528661561	-0.4410016557	0.2708574383	-0.5493516877	0.2772876642	-0.6392572219	0.1640977108	-0.105409589	0.8861318338	-0.08135677489	0.9760837569	-0.1545089852	0.9507367516	-0.5450176457	0.1888648863	-0.04306551986	0.9643233156	0.05425055345	0.9294813892
Ifngr1	0.9028997545	0.001534744877	1.263710978	0.0002705384276	0.6559131954	0.03336255086	0.7343782493	0.04226034215	0.6753752438	0.05612904497	0.5286191253	0.1543672003	0.06445252399	0.9817745	0.2874840989	0.888816938	0.6251183946	0.1362889163	0.2529939712	0.7811505008	0.2100962703	0.7681907657
Il22ra2	-0.2239481835	0.1909580599	-0.4730104048	0.01355290155	-0.2429097388	0.2160786866	-0.250224188	0.3317830841	-0.3328726604	0.1410564705	-0.07964074786	0.8159276436	0.07472384142	0.9488398163	0.1620978906	0.8467797562	-0.09724038063	0.6022518627	-0.2001909889	0.616240411	-0.3360836741	0.2364898254
Il20ra	-0.09799848455	0.4788736408	-0.2484332041	0.08177948145	-0.06317488895	0.7187231362	0.00725951999	0.9861301862	0.08247065014	0.7364019842	-0.02980999004	0.9184814267	0.1471324655	0.8706425177	0.02789026266	0.9878506085	-0.1606425927	0.4252403563	-0.04502814164	0.9083804366	-0.05358928431	0.8476439235
Map7	-0.2022697123	0.09563546122	-0.3850879014	0.005888282292	-0.3022669675	0.02561819707	-0.3521829255	0.02576523926	-0.2104418413	0.2058611852	-0.04673783027	0.8535098504	-0.1081539282	0.8657495551	-0.03260037691	0.9768584078	-0.008165922203	0.9615463205	-0.03463505401	0.9359147949	0.09411446291	0.7274184497
Ahi1	0.4771301945	0.000430194073	0.1290143812	0.3683816156	0.05544725161	0.7522737362	-0.1637764852	0.4266213233	-0.0921935548	0.6920500647	-0.086301446	0.7141325445	0.1317568667	0.909120611	0.1289829407	0.9143170183	0.5394346795	0.02838836054	0.1994500382	0.4539493006	0.1746166124	0.3875215205
Aldh8a1	-0.4407245785	0.008011255206	-0.1497294895	0.4188393019	-0.3400505582	0.06551903483	-0.2012898101	0.4511926464	-0.3489022752	0.1051742202	-0.3845700638	0.071132973	-0.02069908108	0.9825511834	0.1230238848	0.8385230236	-0.01499493387	0.9222991159	-0.4169802568	0.5628237713	-0.6144126703	0.2384070163
Lama2	-1.155133798	7.01E-07	0.2066421576	0.3308355798	-0.08489929972	0.7442531754	-0.07508107344	0.8642529882	0.7842601493	0.001630337159	0.4079376786	0.104496971	0.0407845787	0.9638685861	0.01109932136	0.9911981412	-0.07853107863	0.5773985335	-0.01901247801	0.9753367538	-0.04813677856	0.8948472566
Tmem200a	-0.4743298059	0.003548044781	-0.3613236773	0.04006213709	-0.1781482177	0.3486669003	0.1202614962	0.6939916191	0.4533596062	0.02486438387	0.01443242155	0.9748603192	0.3039107311	0.7022789547	0.1620399846	0.9017124851	0.06559717346	0.8081742034	-0.07178369611	0.8576291446	0.0373666893	0.9059497813
Smlr1	-1.715370289	6.39E-10	-0.4436522896	0.03093113977	-0.6864963853	0.001242025087	-0.1384442172	0.6985794496	-0.8266546043	0.0007649282606	-0.7189421307	0.002643593569	-0.2564588385	0.8537091487	-0.2587224089	0.8699831576	-0.9482970981	0.01250846735	-0.9873448698	0.2918700736	-1.303781465	0.06579418462
Akap7	-0.6056125094	0.003382906455	0.3416454819	0.1234128945	0.2443192837	0.3068172854	-0.1853307034	0.6131588795	-0.2114812844	0.5112208534	0.1180679583	0.7580180677	0.3029803668	0.6269721876	0.4403520296	0.3686915432	0.7346916301	0.005153442196	-0.0728135877	0.9191593155	0.05564074541	0.9151913126
Arg1	-0.1970007107	0.5146893363	0.07631294788	0.8319467341	0.6211137675	0.04958291625	-0.03920958537	0.9583976476	-0.1832290029	0.7290038405	-0.03302236577	0.9646913325	0.02473612483	0.9943063946	0.1660979259	0.9474965815	-0.4691762965	0.2595738418	0.01061104678	0.993040021	-0.1884857851	0.7753279191
Enpp3	-2.036733138	1.95E-12	0.04108911273	0.8390387117	-0.8229227527	3.02E-05	-0.1954654109	0.4456659181	-0.2258269456	0.3198515184	-0.3385627361	0.1035393359	-0.1943824386	0.900754816	-0.01901047709	0.9926978653	-0.01484772795	0.966528972	0.02045412594	0.9811830162	-0.04160028659	0.9362199157
Enpp1	-0.4323421035	0.01997619513	-0.3560882736	0.07907816009	-0.5996671886	0.004067978423	-0.9170324605	0.0003750918498	-0.6648311231	0.00497069063	-0.580929756	0.01388124772	-0.1358380962	0.9764514351	0.006770583377	0.9982909643	0.8510892862	0.2254233149	0.1982141824	0.905119104	1.089828558	0.2559809092
Taar9	0.1515623834	0.5353430604	-0.3248983788	0.195231035	0.02887546954	0.9316950588	-0.05717280878	0.9216427312	0.04676171993	0.9342388366	-0.1588173315	0.7024304945	-0.1980839328	0.9286194567	-0.5180362314	0.6586111503	-0.2488721416	0.5289282715	-0.2981790698	0.5395393188	-0.4090505933	0.2474852347
Taar8c	0.04702605532	0.9178088431	-0.1268617392	0.7774216054	0.1304657418	0.7976120228	0.1063955114	0.908329907	-0.09668739447	0.908707285	0.297901783	0.6343540408	0.2371593472	0.9470215507	-0.5736581815	0.7981444807	-0.7154279069	0.2146852995	-0.1771975257	0.7953454909	0.1105152659	0.8412605158
Taar8b	-0.2968621309	0.5217690884	0.3487820653	0.4774512255	-0.01086430234	0.9864052811	-0.3457857069	0.6729382456	0.4540032085	0.5095746052	0.4174427201	0.5528102728	0.3292649042	0.8873712988	0.6482968339	0.6476809353	0.3679415259	0.4425741374	-0.03914850899	0.9708324128	0.4746121662	0.3676775223
Taar7a	-0.1150221081	0.7702894461	0.1218881454	0.7733649737	-0.05410575703	0.9134997326	0.4662595156	0.3871436712	0.5175320763	0.2901474998	0.5916291232	0.2138731535	-0.3871871887	0.616601103	-0.2383347828	0.8482719931	-0.2492492099	0.3586099621	-0.07096247559	0.8800707922	-0.02605540134	0.9434723933
Taar6	-0.3839362679	0.1420331003	-0.508711638	0.0744017016	-0.4371600779	0.1413523123	0.1971399358	0.6929414341	-0.05465801864	0.9325525628	-0.03416575226	0.9593352055	0.243801072	0.8110025279	-0.274743349	0.7713017567	-0.09160658364	0.7275333546	0.1621209327	0.7781384798	0.02152918004	0.9667000819
Tbpl1	0.6597997041	6.63E-05	0.1746179162	0.2962423602	0.1048417264	0.5872929922	-0.05638358796	0.8732981933	-0.09115480957	0.7546978239	-0.1969485972	0.3826077036	-0.1064345413	0.8977634942	-0.01568576402	0.9903097518	0.06066397804	0.7234440963	0.06930173641	0.8767324688	-0.1443644617	0.6203062231
Trmt11	0.3536712347	0.03545723104	0.4319592308	0.02153197964	0.4832953003	0.01026406332	-0.2746803809	0.2672996255	-0.6482122628	0.002863626791	-0.5403273087	0.01172822953	-0.1389790634	0.9384814485	-0.04164292172	0.9881392083	0.2153281147	0.4817138817	0.1214960639	0.8504825628	0.05253847108	0.9179727711
Rnf146	1.05055868	2.04E-06	0.1498276105	0.4792299364	0.1506755007	0.5189383359	0.07558206705	0.8587632997	0.2787700362	0.2950538795	0.3022477064	0.2491384231	-0.1305079512	0.9062812035	-0.1348448629	0.9019871759	-0.0295057359	0.901008355	0.05097242338	0.9221664123	0.0540251738	0.882850743
Sdha	-0.8027304302	1.21E-06	-0.1189975173	0.4437875353	-0.1276254928	0.4492350006	-0.3497846969	0.05442301725	-0.1672682188	0.4223283596	-0.08926791712	0.7277991341	-0.2448070019	0.8202291433	0.02060018109	0.9911981412	-0.05378275865	0.8538772469	-0.3832890396	0.3285789763	-0.1273467545	0.6969777017
Exoc3	0.4051023148	0.002198557097	0.1028048982	0.4810301786	0.03020161183	0.8710419518	-0.3998380213	0.01663849207	-0.3987960939	0.0148780164	-0.3905033736	0.01746914907	-0.1157781886	0.9446958909	-0.01473973055	0.9930371871	0.2257505328	0.4009922494	-0.1875141382	0.613060123	0.03059868274	0.9277207001
Trip13	-0.179129054	0.3490206571	0.5606618645	0.008213347563	0.3948900263	0.05695556288	0.1861627653	0.5658799071	0.037715105	0.9345998341	0.05264399342	0.8964918809	0.02438733797	0.9802778997	0.03359769127	0.9768584078	0.1547440023	0.2924587454	0.2537001758	0.556062696	0.2299888866	0.4844565656
Slc6a18	-0.1260074602	0.3867307163	-0.2609865695	0.08863665186	-0.08838328039	0.6258298956	-0.04493025228	0.8957313109	-0.125833609	0.5900044875	0.01446400642	0.9702351856	-0.05460294412	0.9668343508	-0.1557085711	0.8740343692	-0.4034657238	0.0650684857	-0.06036026403	0.8912222659	-0.2134102107	0.4316633159
Ppp1r14c	-0.3136541805	0.1580963115	-0.3670658315	0.1297755077	-0.4002112595	0.1106366306	-0.05715714967	0.9182412774	-0.2900682553	0.3736246475	0.01209238167	0.9867842935	-0.05547805892	0.9658639129	0.02561813448	0.9895879608	0.01662951505	0.9444229438	0.1935057478	0.6134313728	0.04238408543	0.901590763
Iyd	-1.623520184	2.77E-09	-0.0915949769	0.6889823706	-0.3993081623	0.06223375971	-0.2590569456	0.3866157355	-0.2124427923	0.4756034731	-0.1716445804	0.589023086	-0.0920873745	0.9535126416	0.002979238116	0.9980491011	-0.2677530541	0.2885232207	-0.4194370372	0.5651582715	-0.4649704468	0.3929024255
Plekhg1	0.1970626006	0.2376930605	0.3534708868	0.05056453928	0.2412128982	0.2039348662	0.2188954981	0.3978245685	0.1426280106	0.6064730653	0.0266956466	0.9471581854	0.1907580771	0.7370862634	0.174044476	0.7891874542	0.1794485588	0.2825828595	0.2537199264	0.5707512312	0.1599173931	0.6530394155
Mthfd1l	0.1570878374	0.3940061764	0.2453114049	0.20743596	0.4563607674	0.02089093784	0.08968817622	0.8139949154	0.07695332259	0.8320101791	0.222817569	0.4020579747	0.1256611611	0.9282765208	-0.01621103997	0.9922593056	0.2004180782	0.4160011371	0.1827076076	0.6091245866	0.3847237679	0.1271424526
Akap12	0.7009739057	0.0003856708715	0.1584160579	0.452202547	-0.2402188465	0.2723483115	0.05322930682	0.9110793673	-0.09743952234	0.7946322989	0.1108424067	0.7533910407	0.04478878103	0.9694816366	0.2140990749	0.7519853276	0.1186967396	0.5307875781	0.2766577191	0.5723384935	0.4407326901	0.2152282759
Armt1	0.1804488193	0.3696582087	0.1086694291	0.634246249	0.1230917354	0.6235307841	-0.4577463899	0.07726013256	-0.6573890644	0.007803644071	-0.405285699	0.1131777562	0.04149609897	0.9764514351	0.2092665819	0.8135920144	0.3389654942	0.1284247366	-0.09548178172	0.8439951302	-0.06255841631	0.8671848522
Myct1	0.9841137547	0.000402775627	0.6560009967	0.02501858118	0.2962218877	0.3447280881	0.3505182744	0.3977468089	0.4440958872	0.2215595578	0.3930072783	0.2977808781	0.6198209618	0.3807517276	0.4176460449	0.6472262682	0.7144824126	0.03657598234	0.3902363495	0.5139024648	0.3244386053	0.4785045013
Vip	-0.3498425941	0.008321303584	-0.2400129562	0.09532423443	-0.2263172061	0.1302327756	-0.04203699411	0.8957805666	0.002110522155	0.9951267785	-0.2220386115	0.2232829989	-0.01345737248	0.9918152551	-0.01964711441	0.9878506085	-0.1198600253	0.396211955	0.0462914996	0.8901160157	-0.03648343652	0.8825567316
Oprm1	-0.3215816427	0.08065559186	-0.4762167372	0.02059055629	-0.1460721947	0.526458398	-0.2072941367	0.5031517846	-0.1918165603	0.5130532312	-0.3075240161	0.2301544215	0.02144928366	0.9921402756	0.1196047584	0.930325549	0.03702095915	0.891194188	-0.07053861903	0.9174340558	0.02872866335	0.9563710201
Scaf8	0.09793748269	0.6467178065	-0.03757974967	0.8802993407	-0.350865097	0.1129206394	-0.05323303777	0.9135305027	0.2365129722	0.4220585212	0.1488527051	0.6638927311	-0.07871062814	0.9488398163	0.1028887059	0.9251868783	0.2549613785	0.1927089071	0.3439717103	0.4553375568	0.09356623632	0.8182185016
Arid1b	-0.802176141	2.94E-06	-0.2901050471	0.07027277097	-0.3350598409	0.04059674034	-0.2100129023	0.3501702745	0.03908398475	0.90733596	0.1584163718	0.4890446528	-0.02852610759	0.974632188	0.1153711949	0.8552993079	0.1815881674	0.1904519354	0.0669848037	0.8512894265	-0.07436881536	0.7753279191
Synj2	-0.1466523745	0.4970780383	0.3486579997	0.1167018048	0.4850012363	0.03234473709	0.593507122	0.02454619674	0.3249756181	0.2509882578	0.5265696315	0.04276919313	0.03433612748	0.9802778997	0.2204645534	0.766860003	0.6219611625	0.008221471421	-0.06540871174	0.8891253379	0.3197725274	0.2520860785
Tulp4	0.8190423775	0.03295547318	-0.08619610879	0.8599396263	-0.02968996001	0.9599978931	-0.3154542943	0.6601591515	-0.08269091381	0.9298651685	0.2677217934	0.7014966104	-0.0004413274166	0.9997642589	-0.09974007685	0.9768584078	-0.004853626301	0.9931770844	0.441623561	0.5873465	0.6759112405	0.2479558322
Sytl3	-0.2893851257	0.0186938169	-0.1271800477	0.3519150789	-0.18547072	0.1890216726	-0.07836933272	0.7552060145	-0.03063232056	0.9147917939	-0.02879076874	0.9159929985	0.1222398732	0.8696806192	0.01551315698	0.9903097518	-0.1435946988	0.3853127349	0.3528050445	0.7075075163	0.2408562093	0.7413660522
Fndc1	-0.2049871184	0.6568938975	0.7688331	0.09406019771	0.4558594316	0.3636345065	0.758141841	0.2039211805	1.408561141	0.008110517786	1.092040602	0.04206389964	-0.02215236777	0.9849541911	-0.03489240548	0.9768584078	0.07809417481	0.6370825794	0.08854399665	0.9464942349	0.730252155	0.3045432596
Wtap	0.642019783	0.0003415929566	0.2901290949	0.1172513889	0.2526125315	0.1945476423	-0.2184558853	0.4177666119	-0.06757880267	0.8490171311	-0.1764537726	0.5099329284	-0.3884992651	0.560961959	-0.1536822908	0.9067515074	0.04870907123	0.8606935842	0.3909037238	0.509690855	0.2643840632	0.5661789058
Acat2	-1.904967978	9.96E-07	-0.3366122626	0.3488681166	-2.648356489	4.23E-08	0.4800657238	0.3260671628	0.07115579908	0.9272947036	-0.3879370585	0.4298140492	-0.5793023064	0.6269721876	0.1184108007	0.9679185466	-0.004909263587	0.9922131691	-0.9640496771	0.1922001388	-0.8769914332	0.1035314264
Mas1	-0.3944967764	0.02579044906	-0.4827868525	0.01529272291	-0.2387591272	0.2456511361	-0.2897578527	0.2642500762	-0.2456045367	0.3370757796	-0.1856164616	0.5066496175	0.09335208712	0.9559814175	-0.2039721281	0.8732828608	-0.4699584954	0.09164912386	-0.03662067589	0.963786354	-0.1118067649	0.8154030567
Igf2r	0.8984214716	1.94E-05	0.9081206126	0.0001513466525	1.041898198	1.23E-05	0.4076117369	0.109977114	0.3731906459	0.1339726083	0.3618507051	0.1507764767	-0.06022779864	0.9680188515	0.1043781559	0.940719133	0.3338131943	0.1646420893	0.1451058025	0.7534230898	0.1732309638	0.6058400601
Slc22a1	-0.3752462266	0.02215271293	-0.07580133723	0.6993818248	-0.04382505642	0.8521925014	-0.4449031248	0.0378329948	-0.3238605263	0.1370995306	-0.3055457205	0.1666437832	-0.652046901	0.606309131	-0.2955781102	0.8971246097	-0.1155767154	0.8101293653	-0.1980345425	0.536365971	-0.1918957906	0.4273868645
Slc22a3	-0.398125785	0.004931798005	-0.5047283669	0.002229387941	-0.4237598602	0.006702195717	-0.4551181434	0.0117118604	-0.3702328221	0.03657678536	-0.3518023166	0.04966765627	-0.1787273141	0.8456742322	-0.2376607107	0.7744082761	-0.3149509693	0.1622953116	-0.007458934373	0.9899886357	-0.08655252537	0.7956591233
Map3k4	0.1461398838	0.2855777175	-0.1051166591	0.4890903303	0.1348655241	0.4053453572	-0.2133539851	0.2830133126	-0.2663364856	0.1345651282	-0.477902347	0.00513911112	-0.1436486431	0.8413266808	-0.003869784352	0.9975589975	-0.2207918817	0.1957485665	-0.1777589918	0.5136498624	-0.25421733	0.1998773625
Pacrg	-0.2505791972	0.1354809981	-0.1780311643	0.3382569163	-0.2451901193	0.2048482381	0.1141868415	0.7329733628	-0.05650723176	0.8756085202	-0.06790084053	0.8447079499	0.2258862738	0.8659234182	0.06059439272	0.9792453456	-0.0633779209	0.8477546957	-0.07179510918	0.8657097739	-0.1513277232	0.5884469381
Qk	0.2102451789	0.1837030218	0.1500105211	0.3933446186	-0.1221501627	0.5358333788	-0.00797277607	0.9877732491	0.2581306192	0.2356326518	0.1863294825	0.4368411283	0.1287117583	0.8413266808	0.1670661141	0.7645341596	0.275837461	0.08237246696	0.4233029078	0.2918700736	0.3139448353	0.2917289853
Rnaset2	0.01641405738	0.9389641947	-0.1773886226	0.347341184	-0.2898303297	0.1335307435	-0.1029881309	0.7716001984	-0.2467892972	0.3091662526	-0.05558837532	0.8778926968	-0.01891044835	0.9938796328	-0.03011723728	0.989891368	-0.2207283333	0.3910705236	-0.03712259521	0.9359147949	-0.09183259798	0.7553485202
Rps6ka2	0.2950737622	0.03143883595	0.1177027416	0.4471436268	0.1494782852	0.3628378853	0.3327357211	0.06767451073	0.3273756555	0.06322666	0.2936857101	0.1031561031	0.04437574939	0.9694816366	-0.03241291132	0.9830732	-0.01735119384	0.9357633983	0.2087652495	0.537820534	0.2688285178	0.2763193419
Smoc2	-0.2287534818	0.3747227822	0.1152821209	0.6986134916	0.1862573959	0.5529506602	0.2402996912	0.5847988463	1.10112451	0.0007976164756	0.7491434054	0.01798164764	0.1135878866	0.9069737296	0.121810316	0.8985899001	0.08916891446	0.638758533	0.05957415091	0.9600361623	0.3762376249	0.5540537235
LOC100125364	0.2869109452	0.1930948919	-0.1198022238	0.6414779802	-0.04851283572	0.8774660291	-0.2292180329	0.5432291321	-0.2608019914	0.4322384465	-0.1031583566	0.813864904	-0.508693327	0.6855525029	0.08849989739	0.9768584078	-0.0767958185	0.8650555394	-0.2008575739	0.7060146989	-0.2515900333	0.5125043151
Ermard	0.4965123984	9.96E-05	0.4001484306	0.00357882459	0.4589458379	0.0007304359606	0.2137942099	0.2004554628	0.238003256	0.1261645792	0.2280813085	0.1486109834	-0.07729980031	0.955583957	-0.04086478376	0.9796451388	0.1925472772	0.3747209799	0.1007489217	0.8035908447	0.2496206386	0.3555790345
Tbp	1.136732077	9.08E-06	0.3985263415	0.1047213433	0.457996009	0.06885927368	-0.2300479237	0.5550663402	0.02200826345	0.9699214022	0.03253810136	0.9537964239	-0.03782189999	0.9876145072	0.05863801479	0.9802094397	0.2836136898	0.374238527	0.3426115608	0.517149204	0.07326926924	0.8781770457
Chd1	1.045660879	3.51E-07	0.397919055	0.03030675149	0.3595048747	0.05247109793	0.003896574689	0.993286401	-0.1751250703	0.5056020693	0.01988742453	0.9635425416	0.001281719214	0.9993025797	0.1777871041	0.8971246097	0.3334144564	0.2146852995	0.1278896222	0.7590284694	0.1114889352	0.7233985654
Riok2	1.851935464	1.69E-10	0.7503736192	0.0008920783254	1.423217665	1.16E-07	0.1456636477	0.6799254445	-0.07385343677	0.8496356295	-0.03427532899	0.9364190784	-0.09195198368	0.9682816148	0.009341274815	0.9975190452	0.6603573157	0.0885757971	0.6056910751	0.2251527042	0.6460954672	0.08068603956
Fpr3	-0.0221694931	0.951795095	-0.1166323923	0.7410958561	-0.01666570757	0.9710087773	0.2579382268	0.6296620345	0.4202746161	0.314404242	0.277749524	0.5593608208	0.2987112431	0.8222686011	-0.09839783021	0.9635467635	-0.2184604865	0.5077458078	0.1879513637	0.5638410226	0.3181880454	0.1768324557
Vom1r2	-0.04871063731	0.9235481508	-0.3582778234	0.4317176978	-0.6280899591	0.1764428775	0.27618685	0.7324957257	-0.05659309877	0.9578647193	0.1798315532	0.8279506199	-0.0670554826	0.974632188	-0.4418109642	0.6456285842	-0.1079755112	0.7530931422	0.1740082317	0.8112493492	-0.1111126776	0.8497702601
Vom1r3	-0.13325505	0.6899089619	-0.1835381409	0.6007083442	-0.4026202413	0.250145741	-0.1321431254	0.8446492811	0.1078571646	0.866518145	-0.2008674908	0.7159793887	0.359375161	0.440038149	0.03331269569	0.9845156993	0.2107537511	0.2859731	-0.07298815595	0.9036675847	-0.239987324	0.5148769157
Vom1r4	0.1985937568	0.6477550985	-0.2541053569	0.5798808338	-0.3421978134	0.4850267312	-0.09004644629	0.9303218611	0.09675631793	0.9173125833	0.2959233615	0.6735417096	-0.1660166387	0.9468394295	0.2404988548	0.9102587186	-0.06272128377	0.8887899213	-0.3600563034	0.6109414077	-0.5956571122	0.2357999055
Vom1r6	-0.3182787313	0.4461877997	-0.2153240668	0.64608	-0.13832287	0.8025401996	0.3695885056	0.6048180168	0.1599604429	0.8474186116	0.2553502265	0.730350967	0.09078442653	0.9686123638	-0.2225107045	0.9079174428	-0.05955447795	0.8848959487	0.1019013582	0.8797071633	-0.01432112814	0.9792565004
Vom1r8	-0.5298698012	0.2311800559	-0.5451842924	0.2574565186	-0.4410001505	0.403787163	-0.02915944266	0.9827711167	-0.2447627193	0.7750111318	0.1248091765	0.8956099894	0.7181676963	0.72883988	-0.3345497257	0.9236771973	0.1688103089	0.8003060583	0.2832588298	0.6810488261	-0.03299522989	0.9577700259
Ppp2r1a	0.7596577712	2.38E-06	0.01358274163	0.9422179707	-0.1964158474	0.2136961964	-0.02925282804	0.9343294523	0.2536351191	0.1677971512	0.2488385434	0.1799757866	-0.0652639534	0.962049649	0.05425352173	0.974348889	0.3576185212	0.1145615425	0.199512895	0.5941518717	0.3581901548	0.1802616387
Vom1r19	0.005532665136	0.9943885297	-0.4234411383	0.5169017576	-0.2909921221	0.7033975397	0.3190366822	0.7920626297	0.320940481	0.7748423081	0.04605680401	0.9782202298	0.1474101481	0.9778596985	-0.7495147973	0.8284657914	-0.4771765529	0.5531489126	-0.9913303346	0.2770034513	-1.078917638	0.1053646832
Vom1r20	-0.08592372156	0.6129215588	0.06827467595	0.7167857325	0.1260933455	0.5175740891	0.2664612003	0.2384138278	-0.02473621251	0.9506895839	0.2896079075	0.1696777506	0.1404913166	0.9245197577	0.06780314326	0.97281166	0.1170252801	0.6648916053	-0.08612803114	0.8400762934	-0.1547123266	0.5900803187
Vom1r21	0.01092650651	0.9778638788	0.3516103325	0.3143658614	0.1677583747	0.6873698135	0.5971998328	0.178556704	0.1316242291	0.8400426215	0.3475123131	0.4774520053	0.2795257624	0.909120611	-0.1370948967	0.9647071362	0.05225996851	0.9219914282	-0.2174177614	0.7496805706	-0.2006699167	0.6938794886
Zfp52	-1.015051138	1.21E-05	-0.1219230543	0.6098867944	-0.6484372204	0.004809538273	-0.2482545613	0.4556977936	-0.6622756694	0.01081987093	-0.6229785043	0.01700693774	-0.3069042559	0.6695369203	-0.4026742547	0.5009946429	-0.3758313073	0.1278861355	-0.3576759486	0.2438055832	-0.2860571183	0.196259905
Znf761	-0.1824308781	0.3723089253	-0.4120817207	0.05698802742	-0.583417624	0.00822987484	-0.3491110335	0.2172906494	-0.4676016082	0.06510072573	-0.02516553074	0.9605936518	-0.1518412189	0.927666066	-0.3312844519	0.7519853276	-0.3745245394	0.2046110325	0.3442758615	0.4198673107	0.3471534154	0.2762476283
Vom2r17	-0.1154927836	0.4055039422	-0.1794141769	0.2202306964	-0.1971843036	0.1986735361	-0.06352679572	0.8278867517	-0.133705111	0.5310421709	-0.1408637387	0.5020900933	-0.003959812382	0.9962363606	-0.06595027152	0.9402980545	-0.1538869132	0.2962195527	-0.136327093	0.6667810686	-0.09927671745	0.684065912
Vom1r110	-0.07734930718	0.8052861054	-0.01214305351	0.975283677	-0.2161145119	0.5260955401	0.1353916253	0.8179464241	0.01886539027	0.9789199897	-0.1378720782	0.7967981379	0.2764565705	0.7104348113	0.1620001347	0.8891581173	0.1326439126	0.573283464	0.05276718814	0.9338232962	0.01214076026	0.9795548396
Vom1r28	-0.1582702046	0.6563094755	-0.01791694854	0.9687378867	-0.3214371142	0.412133261	-0.1399373565	0.8471242548	0.09332563742	0.89984711	-0.1248788553	0.8529599501	0.196553901	0.8345453114	0.003918560577	0.997900032	0.004043445734	0.9884998263	0.1043885491	0.7746855888	0.08185841512	0.7755918466
Vom1r29	-0.1358948559	0.4955147972	-0.1914763393	0.3592910065	-0.2396624417	0.2754660955	-0.149460724	0.6734475519	-0.01166152124	0.9807375818	-0.1531201446	0.6338694223	0.1774736758	0.8430622142	0.08818276377	0.9449232875	-0.1529442767	0.4700619722	-0.04394392673	0.8947905904	-0.05528782109	0.813609326
Vom1r109	0.1068202583	0.7827574268	-0.023772283	0.9596678226	-0.205795508	0.6385227582	0.3566988123	0.5387917301	0.01143626264	0.9903384914	0.2050235302	0.7466022794	-0.1743053049	0.8547711063	-0.2023582203	0.8428087931	-0.2175409171	0.3274987386	-0.3377702179	0.5575335876	-0.1427889189	0.7706706845
Vom1r30	0.1126755947	0.6926248323	-0.009008070088	0.9807771852	-0.2391774658	0.4453426433	0.1798665282	0.7246794166	-0.09538714083	0.8605474233	-0.09771374253	0.8553434423	0.1143262935	0.9535126416	-0.3658849153	0.7461988834	-0.4781459063	0.1395023901	-0.1328348677	0.8598266031	-0.2474350845	0.6237430269
Lilrb3a	1.288826211	1.38E-05	0.7565612296	0.01095113164	0.5256716152	0.07419921577	0.5783252913	0.103887963	0.1653072584	0.7368113922	0.08136509876	0.8850434681	0.05425708181	0.9554490694	0.1442200605	0.8248837789	0.1307590828	0.3878324917	0.3621419024	0.6637987538	0.2777482778	0.6628819699
Mboat7	0.9793333065	1.73E-07	-0.04580095001	0.805435446	0.0822752765	0.6739895182	0.1039807319	0.725272195	0.3549302385	0.06249972479	0.3485187455	0.06965962303	-0.1064621859	0.8437295172	-0.1410583024	0.7713017567	-0.0485435578	0.7185743091	-0.0434757419	0.8767324688	-0.05502398375	0.7813602745
Leng1	-0.02244315902	0.9453802735	0.5431367777	0.05770840801	0.7928253579	0.006672209101	0.4792109097	0.1940738042	1.089229871	0.001371282055	0.7234807234	0.02927897156	0.1088036748	0.9477572344	0.05710532443	0.9768584078	0.1355038784	0.6165693568	-0.04899108609	0.9731848045	0.4297042362	0.5636244576
Tfpt	1.513066698	6.86E-09	0.6105895891	0.00506639242	0.7743590527	0.0004267563085	0.210389481	0.5082900501	0.1334715064	0.6965246723	0.001927775978	0.9973818492	-0.2507854886	0.8440504507	-0.1040589754	0.9587906111	0.3066104486	0.3143032066	0.01839955977	0.9825035804	-0.003366920593	0.9960303984
Oscar	0.7055615047	0.001159831772	0.06541049415	0.8029942876	0.3656652859	0.1248642788	0.3487456317	0.2540491823	0.1500311805	0.6927353684	0.2201930918	0.5063656593	-0.009095860716	0.9960040906	-0.2533744329	0.8646700238	-0.4268237137	0.1800646327	-0.01809044273	0.9686001104	0.01947006844	0.9453401685
Olr1l	-0.7087876717	0.03548452477	-0.3049181123	0.4217490007	-0.5014740446	0.1971195364	-0.0950705301	0.9110793673	-0.07645796181	0.9249501375	-0.2736145803	0.6377040314	-0.08990663166	0.9753430281	0.1248747303	0.9685240483	-0.7319085492	0.1137193813	0.2230484913	0.8693558286	0.2978078171	0.7547574665
Nlrp12	-0.6645852854	7.92E-05	-0.4872806734	0.006132874646	-0.2682680904	0.1269943939	-0.2744012365	0.2153069204	-0.1870206796	0.4231991732	-0.3071964319	0.1367026846	0.05095897194	0.9700860626	0.01717470895	0.9911981412	-0.3880386369	0.09042325403	-0.3080377821	0.4429805434	-0.4787957176	0.1082744385
LOC292543	-0.3235764725	0.02960484344	-0.2851192542	0.07969350349	-0.1418689914	0.4339217978	-0.03619815896	0.9239146756	-0.01109940345	0.9776289346	-0.1037718226	0.7010924544	0.0077480785	0.9959920625	-0.2190362823	0.8481234143	-0.3252917875	0.1962096722	-0.06378042277	0.852876646	-0.04198658603	0.8738510195
Vom2r-ps45	-0.1794478886	0.2480049897	-0.1063044431	0.5448385572	-0.1561182079	0.3980536737	0.02791376877	0.946535992	0.03340415986	0.9281768205	-0.1787310636	0.444535918	0.006593720868	0.9950880339	-0.1276488878	0.8769351279	-0.1143933583	0.4986896361	0.05324980611	0.8831452559	0.01869944287	0.9472443242
Olr3	0.06596005314	0.9025025183	-0.3454143999	0.4858430435	0.3134110062	0.5732824068	0.3682787464	0.6483312957	-0.04782975648	0.966677809	0.6353039116	0.3152649228	0.3849325646	0.899180361	-0.3910202678	0.8990194684	-0.4258424193	0.4779529078	0.1786107803	0.8366778787	0.5015655162	0.3679701374
Olr5	0.01078076968	0.9771634508	0.06234351362	0.8697236445	-0.07138547522	0.8685640151	0.06579827203	0.9321705809	0.2787638361	0.5697577012	0.2337346288	0.6527163149	0.6901334307	0.744394969	-0.01744402299	0.9967405774	0.1281081052	0.850217805	-0.1947346142	0.5812337997	0.04913419197	0.8755642735
Olr6	0.01060551019	0.9771634508	0.03908390933	0.9216851309	0.2496190976	0.4940127687	0.3537456049	0.4631644304	-0.2610028595	0.5963780502	-0.1812552563	0.7440109721	0.1404485204	0.9755644139	-0.2993211896	0.9435810032	-0.1905053435	0.7987801147	-0.379528605	0.5420431399	-0.05792898107	0.9196861754
Vom1r32	0.281133563	0.5385468519	0.2383075955	0.6354877068	0.149245783	0.8020475549	0.3217492648	0.6946436953	0.1383677073	0.8822813271	0.04618451789	0.9681253413	0.5259063069	0.7929735901	0.3908687676	0.8783104939	0.3739784842	0.4725685816	-0.259125818	0.6516043711	-0.1522819483	0.7405453173
Vom1r37	-0.2406557501	0.3049164844	-0.08396330672	0.763917351	-0.002423964197	0.9946496349	0.07647653751	0.8899553865	0.3079498255	0.3576429367	-0.214781273	0.5663289988	0.2214255264	0.818515412	-0.1461010131	0.906233552	-0.1758853203	0.4624602754	0.1292616712	0.7058389	0.05920725298	0.8347083525
Rasl2-9	0.9079032215	0.03419260381	0.4307707867	0.3687982001	0.6093871161	0.220494653	0.4823790904	0.5039932152	0.1233139289	0.9001304727	0.3727710739	0.6056330414	0.04205732045	0.9918152551	0.06335588859	0.9873647403	-0.150598032	0.7464103848	0.4186640197	0.5770397449	0.2748942467	0.6424492603
Zfp865	-0.2031577468	0.496683265	-0.439063793	0.1540542244	-0.1301624883	0.7323255382	-0.1632237705	0.7833254439	0.06927313031	0.9161814218	0.1175275868	0.8394403515	0.06218977696	0.9847342145	-0.1884665098	0.9435810032	-0.4269284439	0.3283816904	-0.3185905284	0.5972892013	-0.6357964564	0.1376565945
Zfp579	-0.514367486	0.1187960182	-0.5775334809	0.1090917752	-0.17742784	0.6830375426	-0.03330294816	0.9726013413	0.02360299685	0.9785109579	-0.2870145203	0.603997513	-0.07186495348	0.9781842934	-0.262002973	0.8971246097	-0.5730157712	0.1530824345	0.1277009473	0.8814881863	0.1217182474	0.8488983068
Ube2s	1.253067742	0.0007634006288	0.311428327	0.4380441869	0.2725899234	0.5441037281	0.3550462401	0.5700844185	0.2834137858	0.6469370471	0.4856824505	0.3551589359	-0.3838784892	0.8544862968	-0.1704336931	0.9567167362	0.4523584883	0.3540408264	0.1752078603	0.8528878177	0.459357766	0.458147894
Tmem238	0.3962509208	0.06624062328	-0.3029915267	0.2018493974	-0.01916983152	0.9534673839	0.1111540506	0.8101380977	-0.3194123692	0.2999099026	-0.3270073071	0.2882927292	-0.2206823341	0.843492218	-0.346005226	0.6720792556	-0.8023714379	0.01024689901	-0.9371048555	0.1359062068	-1.031654057	0.02964888279
Il11	-0.5596066363	0.004132877854	-0.6738252868	0.002789859873	-0.2930074845	0.183358981	-0.2763900468	0.3470874649	-0.4149407834	0.09650369773	-0.2186586594	0.4576743479	0.1840206754	0.9096243604	-0.06111175074	0.9792453456	-0.4236945848	0.1772993577	-0.2160713167	0.6762607793	-0.2817925181	0.4488810645
Cox6b2	-0.2848978037	0.2047872426	0.138202109	0.5927843633	0.0895121591	0.7700671943	0.313491393	0.3605824538	0.4748183006	0.1020925005	0.3940337628	0.1962432656	-0.1660412497	0.9115129007	-0.1933928944	0.895104122	-0.4928125085	0.09820082435	0.1300591327	0.7692891284	-0.1945545612	0.537239676
Hspbp1	0.8600023247	4.86E-05	0.2826150045	0.1806977202	0.497854408	0.02038341775	0.2502080998	0.412821465	-0.1395025314	0.688042234	-0.0468848607	0.9121221299	-0.06649398979	0.9524638865	0.06026977846	0.9580923174	0.09653201836	0.5883912422	-0.0779147135	0.7806352423	-0.08326051299	0.6902207122
Ppp6r1	0.143152474	0.2398813579	-0.1995653439	0.1292827788	-0.2888771035	0.03100738112	-0.02585616997	0.9337412542	0.07639486825	0.7341733599	0.08171233112	0.7101166189	-0.05563412982	0.9514979949	0.05051253634	0.9567167362	0.01665241181	0.9207176252	0.1628477573	0.5841460527	0.2225659169	0.30529807
Ptprh	-0.3206694919	0.05122063855	0.07119247086	0.7200209669	0.09527797776	0.6584907224	0.2711760036	0.2621259268	0.1465907233	0.593971994	0.1944732633	0.4400971935	-0.05778782653	0.9587351306	-0.1920929071	0.7721961444	-0.401672436	0.04038411391	-0.2506346984	0.3391102419	-0.07008638387	0.7567321814
Dnaaf3	-0.4322829123	0.0005516863875	-0.3852507924	0.005147063874	-0.253795762	0.05708215063	-0.07417332752	0.7639198836	-0.1814887863	0.2806596574	-0.109923149	0.575694539	0.08407140072	0.9463777614	-0.01149612218	0.9928231914	-0.2044444624	0.302315191	-0.123803523	0.7556970745	-0.005521796672	0.988402336
Tnnt1	-0.2989670067	0.05037810935	0.1428976254	0.4054594013	-0.07418679436	0.7184898468	0.04590086159	0.9047138898	-0.02881590522	0.9402922229	-0.122228553	0.6444318399	-0.03868920738	0.9780302969	0.07271202009	0.9567167362	-0.1355181671	0.5220101736	0.2261333824	0.4454354152	0.2099590427	0.3443331539
Ppp1r12c	0.5859906934	3.06E-06	0.004679421679	0.9759044898	0.1798394145	0.141291459	0.2683696449	0.05786069736	0.2007882968	0.1632248496	0.1296636538	0.4255962263	-0.0284551352	0.9764514351	-0.1681315575	0.7467107966	-0.3238569797	0.0421482346	0.05954983557	0.8666256236	-0.0199909092	0.9431781122
Rdh13	0.137001442	0.573013686	0.004980617617	0.9891387854	0.446354188	0.07906037556	-0.2779251975	0.4470251396	-0.4068971568	0.1834976705	-0.4054971074	0.188139573	-0.1640918875	0.8413266808	-0.1369322504	0.8871641308	0.004367299197	0.9849873945	-0.162802757	0.7242428374	-0.04141170593	0.9180482246
Cdc42ep5	0.4932366511	0.1082766613	0.446012638	0.185466147	0.6256151583	0.06926992425	0.6199108599	0.144185341	0.5711021064	0.1666189941	0.459096803	0.2965777778	0.1731662319	0.9198714224	0.09355651337	0.9643818628	0.1855039428	0.5590289893	0.1387801764	0.6916121323	0.23712994	0.3280935262
LOC100912286	0.4309147223	0.09786912419	0.1580155319	0.603193086	0.4164643242	0.1626902263	0.01861182097	0.9809625272	0.4029404424	0.2702683016	0.3648553467	0.3367347272	-0.1492456366	0.9229998894	0.05097793075	0.9800982698	-0.2504368523	0.3636981544	-0.1417112923	0.8336374794	-0.3131015017	0.4831894231
Lair1	-0.1746064865	0.3620511082	0.2120665656	0.3001679641	-0.07433013036	0.770698108	0.2011180619	0.5239087607	0.3195792899	0.2093008344	0.4357789042	0.06909501246	0.2032152616	0.8676171934	-0.06125870137	0.9768584078	-0.2670290531	0.3271484132	-0.1027815467	0.8355407009	-0.2534972213	0.4326402847
Vom2r31	0.01284387833	0.966297941	-0.2070299279	0.4554771606	-0.165681854	0.5994153942	0.1263361424	0.8102832302	-0.02303741697	0.9718193997	0.04537530402	0.9364190784	-0.04823429236	0.9825511834	-0.0690524716	0.9768584078	-0.1959359232	0.5365232404	-0.07954814289	0.7835909268	-0.0554826535	0.8111518289
Vom1r42	-0.3465439633	0.1878037159	-0.3248274369	0.258469717	-0.2314373381	0.4718500404	-0.2912504876	0.5082900501	-0.04076302709	0.9510986328	-0.03192146918	0.9625597333	0.09462197693	0.9575320481	0.03536898932	0.9895879608	0.02843797028	0.9301133039	-0.2448081763	0.5438895245	-0.3181809816	0.2798572634
Vom1r43	-0.2065858388	0.397964728	0.1167050878	0.6771862402	-0.08398519607	0.7974153065	0.1982982291	0.6476040744	-0.04039927913	0.9455506678	-0.0996808846	0.8362344017	-0.2599086811	0.8256972434	-0.2189267858	0.8761501198	0.1444546337	0.6225108348	0.2716734668	0.487418965	0.222380991	0.46015419
Vom1r44	0.06758117926	0.8316075104	-0.3540891389	0.2382655261	-0.2397433169	0.4766597764	-0.0634564189	0.9277832301	-0.2747692873	0.5302215553	-0.1805654075	0.7199945966	-0.1380792464	0.9592361846	-0.2704595228	0.9057742024	-0.2607517201	0.557196667	0.06413027983	0.9234403407	-0.04200693249	0.9311497018
Vom1r45	0.1787326924	0.6347526772	-0.1557888525	0.7064259921	-0.004933620107	0.9924724885	-0.2175331324	0.7586292407	0.236538679	0.7082299818	0.4063116436	0.4397566408	-0.2454011397	0.9038115593	-0.7415304132	0.4077820396	-0.9542816959	0.02913175752	-0.7832571117	0.2983824628	-0.3436434166	0.563473162
Vom1r46	-0.1707331446	0.6999487741	0.2156980979	0.6463691441	-0.1245092419	0.8254757814	0.2783437916	0.725272195	-0.0719550238	0.9428845476	0.3578214225	0.589023086	0.6821517045	0.660905683	0.6271316998	0.7239798454	0.1811808275	0.7372968141	-0.3660255748	0.3947924052	0.1345996232	0.7049295336
Vom1r49	-0.005166612519	0.9770101804	0.04225134534	0.8126204906	0.1645452818	0.328360668	0.2436278034	0.2347169054	0.2069707167	0.307149726	0.09751620121	0.7063500313	0.1313539887	0.900754816	0.01544595974	0.9917235512	0.1788393726	0.3834444755	-0.3146529965	0.4104334154	-0.1955295726	0.5144633491
Vom1r51	-0.07907810915	0.9471143272	-0.7261039932	0.4995512777	-0.3990225094	0.758134873	0.6646855906	0.7238121452	-0.7097673238	0.6725833849	-0.2123930738	0.9198040818	1.439524643	0.6100862307	1.04914424	0.7773610737	1.020450858	0.3004479699	0.7836281672	0.7677674647	-0.3676642923	0.8667958497
Vom1r52	-0.1502982203	0.7372219661	-0.04565148299	0.9324538434	0.3438021784	0.4850982937	-0.06715822887	0.9498939529	-0.1101527646	0.9043975868	0.2321365456	0.7582436629	0.2823150369	0.9115129007	-0.2638416736	0.9228402626	-0.4416787223	0.3585298758	-0.3242376878	0.7040443423	-0.69269664	0.2340307718
Zbtb45	0.1924509937	0.3090838443	-0.1401522715	0.5040478795	0.02412606082	0.9284256092	0.04684783968	0.9198652794	0.2079315881	0.4673215228	0.1299841742	0.6959177059	0.0466475267	0.9790532266	-0.09846105474	0.9515169254	-0.0793541238	0.7772963014	-0.1010396401	0.7544006832	-0.2560323276	0.2384070163
Vom1r59	-0.4538601777	0.1817839102	-0.2368804897	0.5403669129	-0.2740588676	0.5149400723	-0.03567487729	0.9708599456	-0.4658604972	0.3406988485	0.3266322444	0.5501473355	0.1653182063	0.9303222811	-0.173697883	0.9274683366	0.004579220449	0.9910544027	-0.02616422759	0.9768725868	0.2337288724	0.6140614744
Vom1r61	0.04376638263	0.869936135	-0.08969917182	0.7391341923	-0.03037777049	0.9253433419	-0.1117384456	0.8167860415	-0.06641337985	0.8947954726	0.06519621146	0.8922166151	0.07417948203	0.9614512901	0.06065737102	0.9748002858	0.1720952086	0.4827890491	-0.07662439062	0.9155507041	-0.1541170522	0.7422329835
Vom1r62	-0.1104616133	0.8360166293	-1.114781673	0.02786987262	-0.826147424	0.1110561279	-0.1387963628	0.9024616418	-0.2572052435	0.7732075509	-0.1070540826	0.9160266433	0.7825346485	0.3833684867	0.00259394516	0.9984643655	0.2781639909	0.4808521367	-0.5671931921	0.4772047098	-0.1666251667	0.8127414006
Lig1	0.129346356	0.4955256706	0.5973718785	0.004020857982	0.4845296086	0.01498136667	0.1462401046	0.6606749032	0.3120691242	0.201155073	0.284989655	0.2555691662	0.07921088942	0.9451937097	0.1032536828	0.9210240386	0.3575022886	0.07193841134	0.4918904455	0.3540573862	0.5395433322	0.1675907197
Zfp541	-0.2716982982	0.052813265	-0.3117257892	0.04417493726	-0.2210788939	0.1702982703	-0.09676719415	0.7295980996	-0.09797978302	0.7032608263	0.02894299758	0.9274802641	-0.0562753326	0.9605036807	-0.2264009014	0.7156969464	-0.471584814	0.02317449192	-0.02745589608	0.9621266812	0.04053239752	0.912451679
Napa	0.9357394453	8.85E-05	0.1147011875	0.6598708546	0.1474303095	0.6004877518	-0.07020479514	0.8957805666	-0.7682241967	0.005987574603	-0.6624233582	0.01788420263	-0.4511165385	0.5779001859	-0.082653687	0.9691432148	0.01885484454	0.9572868199	-0.4084905196	0.3274486799	-0.391641888	0.2100483149
Kptn	0.009969679077	0.9592426549	0.09828835764	0.5879009167	-0.02386822388	0.9156712831	0.005341278571	0.9916992208	-0.16469482	0.5071313773	-0.09022706406	0.7609031386	-0.1304095703	0.8461647775	0.02342278959	0.9870324262	-0.09640461991	0.555739694	-0.1481768612	0.6092559803	-0.1548398366	0.472745622
Slc8a2	-0.3991307782	0.03016061386	-0.5793615219	0.006256943006	-0.2896762337	0.1703001107	-0.005874435866	0.9921334691	-0.09378661976	0.8010751867	-0.0549244046	0.8894267643	0.08287800428	0.9572805427	0.1042710332	0.9441354189	-0.2184308954	0.3684024156	-0.03902124188	0.9640498128	-0.1424086812	0.776828111
Meis3	-0.174978275	0.1626701666	-0.1450809449	0.2923510965	-0.1969680688	0.1679988407	-0.00119673127	0.9968693776	-0.008777621869	0.9789199897	0.04758989718	0.8547655284	0.02599868886	0.9876145072	-0.1662563632	0.8732828608	-0.3576591908	0.1126069801	0.09107097112	0.7691892603	0.01944841869	0.9425167585
Zc3h4	0.3969968894	0.02126844306	-0.3759922296	0.04709796368	-0.2473293377	0.2139725385	0.0282319973	0.9510608538	0.3602779807	0.1099656866	0.3211794181	0.1665023718	0.0102712597	0.9925575945	0.07798267941	0.9143170183	0.02155660304	0.8852006708	0.1519790928	0.5653371004	0.06724132842	0.7621480405
Tmem160	-0.3107332557	0.2663389439	-0.58331339	0.0527748828	-0.2384532306	0.4810344314	0.1705536445	0.7639896073	-0.1996101561	0.6861972911	0.1358240025	0.8023343859	-0.05875382183	0.9740579004	0.06670404401	0.9748002858	-0.1667762687	0.5395504784	-0.5521714842	0.1864760849	-0.5713157761	0.06404870637
Ap2s1	0.215623429	0.4115779781	-0.1519049868	0.605117697	-0.0930045379	0.7903166321	0.1693099964	0.7385324082	-0.5914100987	0.06757194741	-0.6109291612	0.05979975508	-0.0863473669	0.9502429704	-0.1700774799	0.8732828608	-0.08212589583	0.7211171878	-0.3182761785	0.511332204	-0.2591032799	0.4837747716
Slc1a5	2.437038024	7.58E-10	0.7780581647	0.01023885012	0.8821795163	0.003337107038	0.6466159587	0.06735298533	0.8969162434	0.008010418929	0.6769295975	0.04796232925	-2.72E-05	0.9999874944	0.08394336978	0.9435810032	0.1220517089	0.5342059692	0.6567320487	0.201624522	0.6730335076	0.07633564266
Strn4	0.4761638033	0.0003581038189	-0.1447482255	0.2986657669	0.0001000145847	0.9995390232	-0.04210795058	0.8899553865	0.02735346809	0.9287592443	-0.00979348668	0.9790979513	-0.07613442647	0.9035206725	-0.1780323325	0.5844667345	-0.2680494598	0.04345538043	0.09364740557	0.7198375242	0.09247371667	0.6342518589
Prkd2	0.1858552734	0.1309015336	-0.2224034206	0.09831304514	-0.3018906783	0.02762391942	0.08514503893	0.7279639162	0.1288220353	0.5092343235	0.09621149182	0.6529451555	0.09397767326	0.8947281321	0.07797545682	0.9231721184	0.1665990948	0.2471455879	0.1976939647	0.5324710454	0.1117795085	0.6568926533
Gng8	-0.2558246264	0.2355858009	-0.3127636487	0.1803319499	-0.02509507894	0.9364149477	0.2876976351	0.3871436712	0.3138603334	0.3015788314	0.06756915861	0.8817075327	-0.02716216805	0.9921402756	0.1609359033	0.9292699353	-0.03054769927	0.9341095814	-0.2076506632	0.6403020031	-0.1724998962	0.6109625121
Ptgir	1.538700933	5.06E-08	0.0001576970852	0.9993735674	0.3296170285	0.1844377098	0.285666883	0.4021601291	0.4152478344	0.1511215764	0.2207690222	0.5210316499	0.2775674359	0.8214341253	-0.03934907157	0.9892924687	0.0007760974805	0.9983220482	-0.1251828325	0.8525026793	0.08899340812	0.8624889151
Pnmal1	-0.2724992856	0.2991858885	-0.3481459995	0.2166665853	-0.1674434433	0.6113089489	-0.0784220175	0.9018033354	-0.09430838567	0.8618208336	-0.1431536341	0.7702248446	0.1692782098	0.909120611	0.03531093621	0.9895879608	-0.2491499485	0.3705035973	-0.01271116945	0.9876570631	-0.06164999446	0.8914538592
Ccdc8	-0.1175326001	0.5062823948	-0.01549064641	0.9460411641	0.0626248465	0.786101035	0.1380439378	0.6543421771	0.1416212236	0.613510498	0.2418861998	0.3132744629	-0.09528794398	0.9282765208	-0.2436529401	0.6720792556	-0.2967247131	0.1254295888	0.04352857856	0.9456791923	0.08963377544	0.8281750366
Ceacam3	-0.2216929258	0.1784287912	-0.3817610036	0.03481150865	-0.2602397859	0.1652695513	-0.0259092338	0.9530094138	-0.04513500003	0.9045929921	0.001664953932	0.9973818492	-0.03649273407	0.9787044502	-0.1689917759	0.857583423	-0.2083050481	0.3031271915	-0.07849950446	0.8724786031	-0.2184833713	0.4822265395
Psgb1	0.02149102586	0.8778339973	0.05951647912	0.6657163722	0.05268902566	0.7370017034	0.0467279639	0.8594257005	0.1669610702	0.3143655467	0.09819033548	0.6177692563	-0.1523350925	0.8419140636	-0.260748516	0.5978243406	-0.3149031676	0.09543308127	-0.04485858853	0.8857349288	-0.04331918083	0.8513293143
Ceacam11	-0.1143273857	0.4727037699	-0.1410115862	0.402919578	-0.1073758257	0.5745313318	-0.1391311194	0.6074534837	-0.03186116564	0.9315540324	0.04826714678	0.8805153865	-0.05477316321	0.9710863885	-0.1364757417	0.9172233841	-0.1950401157	0.4148584777	0.05035203076	0.8851001054	0.01702843292	0.9498531843
LOC100362729	-0.4299591122	0.04043173966	-0.3837924019	0.09527056144	-0.2333253838	0.3520137873	-0.07128716293	0.8873107101	-0.3049481368	0.3101965376	-0.2117035938	0.5282779161	0.1688082542	0.9279582653	-0.2940956683	0.8438540512	-0.2863049666	0.3784987428	-0.5122937496	0.1548160542	-0.586135629	0.03455050757
Pglyrp1	3.310944929	1.25E-09	2.215885882	1.76E-05	4.06370994	3.98E-10	1.595689382	0.001349314084	0.6505326009	0.2018463597	0.3451467194	0.5742459089	0.3243938356	0.9279582653	0.3819429871	0.906233552	1.218876293	0.06857176696	0.2733536522	0.7228414618	0.8978092821	0.0930930399
Nanos2	-0.1735292001	0.2613465973	-0.1480590738	0.3830120496	-0.109735973	0.5692992409	0.1809538708	0.4667154828	-0.1636350756	0.4923476916	-0.01047318925	0.9812548606	0.1403992289	0.9532178796	-0.3041734131	0.8646700238	-0.5059098323	0.1839416572	-0.1276639051	0.7514269669	-0.01389870737	0.9698623603
Irf2bp1	0.5717002081	0.1610665383	0.07760674667	0.8810116972	-0.1449660617	0.7976120228	0.3016097946	0.6995769476	0.2772340851	0.7098705455	0.007413175642	0.9948499254	-0.5771431053	0.6293089007	-0.3350667677	0.8664854318	-0.4623468648	0.2681644481	0.04173743477	0.9642019067	-0.3154025656	0.517049516
Rsph6a	-0.3346646483	0.06121063114	-0.4330259792	0.02922584404	-0.03747562991	0.8845445007	0.1342931032	0.6962564114	-0.1000483476	0.7753723919	-0.1294811317	0.6867608281	0.01334557378	0.9945354473	-0.09074340766	0.95594742	-0.4361283017	0.1068982238	-0.1561515395	0.7187523268	-0.2647080919	0.3834552359
Dmwd	-0.03914876273	0.8092711186	-0.4320585276	0.007296857692	-0.03153294713	0.8764826647	-0.0006122531903	0.9983294572	-0.07644504681	0.7825063681	-0.07102346837	0.7972046491	-0.0215326222	0.9921402756	-0.2373836818	0.801824241	-0.3827545107	0.1230080878	-0.07483867244	0.8999696448	-0.0885802578	0.8326447923
Dmpk	-0.4973877201	0.001037383727	-0.3499443635	0.03042416557	-0.3563523301	0.02853900557	0.2018420519	0.3729028953	0.2534726787	0.2051039733	-0.02942733619	0.9294464806	-0.03537694782	0.983746745	-0.13402169	0.9172233841	-0.4884636494	0.05604516586	-0.06043019525	0.8789368612	-0.1147875283	0.6616829312
Six5	-0.5229738015	0.004554452066	-0.4742662015	0.01934424204	-0.244861159	0.2456120983	0.1609364763	0.6275816662	0.2206182245	0.4205984611	0.165659552	0.5809737715	-0.02133288126	0.9913062474	-0.1013927939	0.930325549	-0.3133280199	0.1409271063	-0.1430139218	0.6916121323	-0.1822749222	0.4802583802
Fbxo46	0.5428345269	0.005090217794	-0.1867383872	0.3819599406	-0.06681632562	0.8018589935	-0.1603728268	0.6495151065	-0.02045159858	0.9672653627	-0.1267741706	0.7185719832	0.246570421	0.8698916547	-0.005125576683	0.997900032	-0.2010739334	0.5549900719	0.3003862951	0.4494974527	0.49917977	0.09258927021
Snrpd2	0.5224578671	0.1655675472	-0.06012168825	0.9025156891	0.1322678603	0.7996884104	0.3843081218	0.554575627	-0.05634004077	0.9534555579	0.3488968632	0.5703531911	-0.2831659519	0.9138266647	-0.3419945797	0.8912702612	-0.8778665973	0.09064881009	0.4199239127	0.6092554245	-0.08370001169	0.9099711203
Eml2	0.5373380161	0.0001222059392	0.1124776756	0.440446651	0.3463402145	0.01658967291	-0.07023779887	0.7989619856	-0.01404791275	0.966677809	0.06480562294	0.7996275958	0.06827977125	0.9422637507	0.1403087364	0.8436734031	0.1147608988	0.4613996996	-0.2041197855	0.50875133	-0.005598176206	0.9855685771
Gpr4	0.6874350374	0.00714637771	0.07513391484	0.8130618074	0.1164028059	0.7343911278	0.3933543707	0.2956873476	0.2898431994	0.4575995059	0.6112962659	0.06104059516	-0.08213695388	0.9592361846	-0.2227914338	0.853218526	-0.3512433882	0.1845569883	0.3637103789	0.3793516654	0.3590302365	0.2436747402
Opa3	-0.05715306806	0.7960606	-0.436603779	0.0400440408	0.03329396201	0.9044872877	0.05217835078	0.9145980908	-0.2523088833	0.3746184793	-0.3171399323	0.2386216017	-0.009016783749	0.9950880339	0.2461825148	0.8051215576	-0.01443007238	0.9609432486	-0.3708589245	0.4066627161	-0.4974624247	0.1322488681
Rtn2	-0.569732967	0.0003564752097	-0.5695713464	0.001560204085	-0.3370456221	0.04562158276	-0.2404343094	0.2819104932	-0.06153888043	0.8447193117	-0.2558514929	0.2206229346	0.06691852068	0.9572805427	-0.01281266527	0.9923274786	-0.2945461419	0.1456860812	-0.01964211655	0.9808540719	-0.075536193	0.8698574955
Ercc1	0.7995616421	1.41E-06	-0.1911025501	0.2100866597	-0.003677077357	0.9858296213	0.08096128807	0.7826132701	-0.1246078169	0.5899462975	-0.08598552103	0.7420078495	-0.1835192926	0.730048176	-0.08923005163	0.9198649843	-0.122459202	0.4406218882	-0.3045981511	0.2872254386	-0.2014954954	0.3432513843
Ckm	-0.6645645378	0.04897383682	-0.6524013927	0.07765955349	-0.06437456603	0.8942619608	-0.1559148093	0.8352135107	-0.02146843648	0.9807375818	-0.2648748322	0.6529472498	0.08910657524	0.9577219293	0.1517668535	0.9172233841	-0.1473020853	0.5841953829	-0.1842828492	0.7744106677	-0.3003954085	0.5087543609
Trappc6a	-0.4963730655	0.003409298193	-0.4252622121	0.02174252238	-0.6014258808	0.001515632182	0.09961873672	0.7750656263	-0.04477530632	0.9064751928	-0.06058702783	0.8607804622	-0.07475101247	0.9592361846	0.1733659882	0.8822891932	0.108813642	0.6570052787	-0.3601823484	0.2288581961	-0.2580574325	0.2361035511
Nkpd1	-0.7479295579	0.1660280912	-1.000476084	0.08809214177	-0.2034771926	0.7852272949	-0.6198950026	0.4874922709	-0.5848126853	0.4866185942	-0.7931121442	0.3046092876	0.01167539942	0.9963758233	0.04758409874	0.989891368	-0.3657450261	0.4244216884	-0.6415131086	0.3939893443	-0.7177923597	0.1975707879
Zfp180	0.7286332124	0.0001298820788	-0.004000944463	0.9888033939	0.40044401	0.04237987999	-0.1213639066	0.7297330518	0.04008846594	0.9246879334	-0.03768971731	0.9241594518	0.01603507459	0.9921402756	0.03934980135	0.9792414585	0.08965729423	0.650024577	0.06650147233	0.8438028495	0.0906668888	0.6985529776
Lypd5	-0.4825160496	0.08174480911	-0.4697842607	0.1219312905	-0.2628830602	0.4366615145	-0.02646317688	0.9743659727	-0.14596865	0.7917737506	-0.03222416796	0.9648984231	0.002896732579	0.9992339675	-0.1505188279	0.9362022458	-0.5185186363	0.1254740912	-0.2655902811	0.7053351034	-0.3487835119	0.4882455549
Kcnn4	0.7128632257	0.00112683296	0.6553003735	0.006833933372	0.3704251764	0.1226158839	0.2162134189	0.5554593777	0.3576372896	0.2186860131	0.4177623969	0.138438322	0.01787223197	0.9913062474	-0.1082190223	0.9035947119	-0.08089932595	0.6488708067	0.1058859355	0.8632744314	0.2694586389	0.5013122433
Smg9	0.4378736909	0.01071664702	-0.1692228874	0.3742301151	0.02603922872	0.9156531727	0.1868641354	0.5183002058	-0.04335008894	0.912919873	-0.02956985161	0.9418215519	-0.2329346363	0.6102335798	-0.1306901614	0.8639325749	-0.2297479722	0.1620999599	-0.1481226703	0.6998494996	-0.1136287584	0.696979242
Cadm4	-0.534204984	0.01932160123	-0.4687031195	0.06088831185	-0.168808363	0.5586296939	-0.150239054	0.7454997415	-0.11367557	0.8036939863	-0.3002727325	0.3757149867	-0.4120043218	0.5994614786	-0.3104058135	0.7641380306	-0.7836214206	0.01466270017	-0.3322211717	0.4660868684	-0.251141237	0.476847825
Irgq	0.3931470596	0.01842623626	-0.4063562351	0.0277612577	-0.07958120514	0.7222359149	0.03788155838	0.9300285886	0.1208413566	0.6875688586	-0.08931734298	0.7828473174	0.03461326345	0.9847478083	0.154722622	0.9029670859	0.1848013296	0.4494955586	-0.0936763992	0.8183142187	-0.1647480376	0.5589843084
Xrcc1	1.181314179	3.96E-09	-0.1316980546	0.40941416	0.08640765602	0.6398697903	0.01569274882	0.9692370412	0.06810941376	0.8118531306	0.04657981149	0.8778926968	-0.09362106657	0.9322979881	0.02206544667	0.989891368	-0.08199610974	0.6797373882	-0.06498209019	0.9020767214	-0.1141149512	0.7445899891
Ethe1	-1.146383913	0.0001688054537	-1.176534679	0.0007084212025	-1.904091376	9.29E-07	-0.3486382583	0.4480969165	-0.2172472906	0.664523147	-0.2329579131	0.6325402491	-0.4745893768	0.6575585883	-0.2986359924	0.8563647192	-0.7670970618	0.04901800462	-1.041459875	0.1609506187	-0.9294019087	0.08015422724
Phldb3	-0.2818419456	0.04871822875	-0.6102713465	0.0005371054126	-0.2789711419	0.08407880517	-0.1776225282	0.4423420686	0.02895101472	0.9351275225	-0.06712183543	0.816221628	-0.1194102074	0.9282765208	-0.1603194496	0.8932211355	-0.2297436906	0.3247493804	0.01544551183	0.9838891996	0.08788670748	0.8505553221
Lypd3	-0.3018303687	0.2276450132	-0.2124402566	0.4454931819	-0.04128926406	0.9070840466	0.2292241931	0.6063513088	0.101888321	0.8423893048	0.05474793402	0.9208776975	-0.259513854	0.7296828537	-0.5118840454	0.2896906528	-0.5016429743	0.04230406232	0.1903977536	0.7092510909	0.2090710058	0.5771120916
LOC100910611	-0.08605794496	0.597733781	-0.1990756197	0.228048621	-0.2344617412	0.1739435192	-0.1787854888	0.4690905195	-0.1181726317	0.6520928821	0.04145541348	0.8996414832	-0.1378301347	0.9104583456	-0.175580958	0.8801064225	-0.3993285262	0.1016423318	-0.2108786894	0.6172666276	-0.1318263826	0.6932583584
Ceacam10	1.081207038	0.003545033441	0.6638381781	0.09518122112	0.6251978282	0.1304922877	1.1380549	0.01568358996	0.1488674	0.8439688018	0.7417907447	0.1229563255	-0.3046276294	0.8202291433	-0.05485253026	0.9845156993	-0.1289804942	0.7068641631	-0.3940485627	0.4927397013	-0.4132219844	0.3351203244
Ceacam6	-0.1515924427	0.2733283242	-0.3379384002	0.02501858118	-0.1269514684	0.4436452741	0.0782516699	0.784865608	0.1397985925	0.518907022	0.1598377211	0.4405670686	-0.0619957078	0.9755644139	-0.1925260516	0.9032849883	-0.4104327112	0.1883635896	-0.1516760882	0.7427254862	-0.1759304482	0.6031184678
LOC100910371	-0.3760881049	0.04904856302	-0.3967697425	0.05920018259	-0.3856452926	0.07277701508	-0.04106365112	0.9342232009	-0.02501326062	0.9605086186	0.03696328764	0.9328326954	-0.02144386152	0.9858411828	-0.07571608762	0.9356273121	-0.2912737679	0.08931716799	-0.117435583	0.7736726914	-0.1871387533	0.5169077023
Arhgef1	0.5384176712	0.00185982551	-0.1895466045	0.3080132721	-0.159974713	0.4346436536	0.1769638447	0.5411723252	0.1154103203	0.7083567826	0.05512570409	0.877634538	-0.1726349238	0.6695369203	-0.1056669886	0.8711918884	-0.138301849	0.3016572086	0.5644122256	0.3948868612	0.3789180828	0.4664956142
Cic	0.4235249588	0.01311348986	-0.4367657377	0.02124927837	-0.2998842074	0.1206208949	0.05552023243	0.8928508497	0.1844725297	0.4883952315	0.06876761864	0.8449507825	-0.008561297976	0.9945354473	-0.09718274758	0.9289970198	-0.2298009475	0.2284894994	0.2339767117	0.4672897097	0.04019670717	0.8923272177
Megf8	-0.2946908031	0.05612811533	-0.3363503803	0.04803736519	-0.3687448177	0.03274048371	-0.04533569407	0.907390952	0.1237175145	0.643925237	0.1204306278	0.6556804386	-0.01775837658	0.990123737	-0.2636038881	0.537350547	-0.1431701159	0.3916351827	-0.1575741502	0.7225807287	0.08915700211	0.8052204062
LOC102549501	-0.4505731573	0.01293610869	-0.4400506517	0.02792678798	-0.1672385283	0.448344813	0.0402946133	0.9314350868	-0.1430835236	0.6476850676	0.1828501592	0.5253031821	-0.03851952972	0.984912454	-0.2208595202	0.8664854318	-0.3838276791	0.172300649	-0.05802752501	0.8705750432	-0.05137611762	0.8467182673
Atp5sl	0.4919756641	0.0007672403998	0.05884059727	0.727875449	0.2775303941	0.07807361448	-0.01381078763	0.9735507176	-0.1440069375	0.5203335208	0.03068998926	0.9217911082	0.009918810053	0.9943063946	-0.06982729972	0.9457298621	0.01125618128	0.9546860276	-0.1075898219	0.7473151092	-0.005302750792	0.9867535453
Exosc5	-0.4663536301	0.01232091099	-0.6658699475	0.002360366385	-0.669523971	0.001549856668	-0.1612996277	0.6356858163	-0.3827801887	0.1159807586	-0.07555030313	0.8441432337	-0.423562098	0.751956074	0.1544303817	0.9468408611	0.1995159376	0.6101119844	-0.1347040524	0.712302927	-0.05189597087	0.8661352524
Tgfb1	1.476124132	2.82E-05	0.7010683366	0.04437125808	0.4189226725	0.256679821	0.7678735308	0.06735298533	0.4734338883	0.2926941114	0.2009101957	0.7346097132	0.1356619824	0.8947281321	0.0845806641	0.9465701926	0.3964783552	0.07223346388	1.195600603	0.2741329015	0.9662171759	0.2193633625
Cyp2b12	-0.121994981	0.4824256759	-0.2097718945	0.2444291046	-0.1702310747	0.3885399888	-0.1079173913	0.7456384994	0.07320722615	0.8264185605	0.08467994039	0.7930279761	0.08747342802	0.9369077998	-0.04688853628	0.9749369924	-0.04028235644	0.8470667989	-0.02329863852	0.9570873155	-0.04428695318	0.868945964
Cyp2g1	-0.1610943375	0.3519962156	-0.1981543113	0.2847388782	-0.1423036282	0.4923835957	-0.1012089262	0.7725659368	0.03001536447	0.943372968	-0.1070149695	0.7323464624	-0.1597270021	0.8457774691	-0.1824955956	0.8368699854	-0.3015921476	0.1379272914	-0.1200504367	0.7016719486	-0.168463447	0.4525015386
Cyp2a3	-0.2783578156	0.1106811129	-0.08413881134	0.6866084115	-0.1005550134	0.659250951	0.09639805102	0.7941372311	0.03918454437	0.9252534687	-0.06496861292	0.8585922725	-0.230661961	0.8266885693	-0.1968798571	0.8742388097	-0.1722754797	0.506561431	-0.0763573443	0.8814931812	-0.177220162	0.5958738576
Cyp2a1	-1.723810617	1.57E-06	0.3487544984	0.2952101894	0.04604638309	0.9156428263	0.5220276653	0.2293792956	0.6847477148	0.07848366982	0.5252847224	0.2052443157	0.1413780269	0.9198714224	0.2707001809	0.7773610737	-0.3185453026	0.2152605657	-0.6611065123	0.5228085185	-1.422177819	0.06648107414
Cyp2a2	-2.681562074	7.17E-06	-1.179155773	0.04006213709	-1.648916729	0.004809538273	-1.556498413	0.0211313366	-1.391867074	0.03519417922	-1.54204369	0.02002816981	0.1074150615	0.9710405125	0.089832186	0.9796451388	-0.9028219633	0.07237539729	-1.509497235	0.4614294173	-2.239787352	0.1351089694
Cyp2f4	-1.848269132	2.40E-08	-0.6435880102	0.02020377012	-0.9145450323	0.001272218718	-1.006773193	0.002178281601	-1.232413627	0.0002692955161	-1.109582364	0.0006619381197	-0.3573060063	0.6102335798	-0.2262238279	0.8385230236	-0.818103649	0.005902615827	-1.654037344	0.06736292532	-1.587051773	0.01432609484
RGD1560854	0.07296924229	0.6668026326	-0.3149919478	0.06186744247	-0.190940838	0.2911348262	-0.1297084832	0.6476868354	-0.2072599469	0.3560427408	0.1000316563	0.7265566435	-0.140219339	0.9273545734	-0.08722845399	0.9609063367	0.05867779817	0.8420804409	0.167531569	0.7827519495	0.125971905	0.7928591238
Adck4	0.5884244223	0.0001235631842	0.105877836	0.5127970269	0.1845817358	0.2665449298	0.1889018896	0.3977468089	0.05609378727	0.8503322026	0.1443499283	0.5235911797	-0.1288896621	0.9501950028	0.0180764718	0.9929752203	0.5015709729	0.13622155	0.1482731973	0.6326317494	0.4484022622	0.05205854727
Blvrb	0.09477338302	0.680785816	0.2046609273	0.3785642999	-0.2912889314	0.2265564127	-0.2190238909	0.5408512878	-0.7941574116	0.003045492255	-0.5295193511	0.04730220848	0.1320110092	0.9446958909	0.343741766	0.7599672914	0.7385101219	0.03115079805	0.01209372084	0.9886650505	0.5053873711	0.1755304653
Sertad3	1.939103101	9.27E-06	0.4215702275	0.3213957048	0.8445033689	0.0488289724	0.1831204818	0.8276203579	0.3310708472	0.6078733419	0.1780886675	0.8180996138	-0.3353800875	0.9058210779	-0.113160903	0.9784440221	-0.231841154	0.6776479915	-0.05684752109	0.9152238599	-0.18473006	0.5701654334
Sertad1	2.316130629	1.04E-08	0.06174139652	0.8699662978	0.7422122824	0.02442546058	0.5497877521	0.1884482517	0.3381271582	0.4592132105	0.7683343932	0.04253727582	-0.1529769599	0.9477030139	0.137594987	0.9526889286	-0.04345074588	0.9193010524	0.09038335041	0.8937606947	0.04970273344	0.921617237
Prx	-0.3867978757	0.02191803772	-0.4403923983	0.0194628898	-0.0393932217	0.8713596837	0.140962818	0.6511221566	-0.1038167662	0.7460789649	-0.007880028076	0.9895779978	0.1424292329	0.9148990467	0.1373451361	0.9218974725	-0.2450667905	0.3247644269	-0.1728152842	0.6879256551	-0.269740251	0.3689093156
Hipk4	-0.6359893857	0.004704382737	-0.6158229924	0.01367432886	-0.4515656038	0.06906703119	-0.137598994	0.7640057923	-0.1418144681	0.7322709141	-0.1996677917	0.5875923323	-0.08434249407	0.9592361846	-0.07005103556	0.9721135919	-0.3143511104	0.2412953941	-0.1738929597	0.7426634254	-0.1647055026	0.6794653458
RGD1307554	0.3587838959	0.02224672889	-0.01207659389	0.9559466687	0.1957331889	0.2882067124	0.06777446572	0.8473041761	0.2022679036	0.3834959103	0.239745286	0.2821389771	-0.02251030905	0.9873559245	-0.1483627472	0.86372932	-0.331428866	0.08480893929	0.1398627188	0.7757960822	0.05327134256	0.89810379
Akt2	-0.1901071943	0.09100920741	-0.1626394684	0.1875521101	-0.107675907	0.4317559009	-0.084304715	0.6962564114	-0.2008229728	0.1883687632	-0.1555035757	0.3453068478	-0.08835623031	0.9088347292	0.03732161966	0.97281166	0.01378028014	0.9351184538	0.07887571273	0.7928273765	-0.09803253757	0.653142816
Ttc9b	-0.4904577724	0.09211492897	-0.5759824505	0.07090595257	-0.4890647405	0.1406699824	-0.2231743845	0.6875706175	-0.2066064795	0.695987983	-0.1705014685	0.7572419319	0.03737810149	0.991794597	0.117358529	0.9635467635	-0.3887012993	0.3175778733	-0.3578098004	0.4106434009	-0.5319418347	0.1030235703
LOC100910046	0.6610462246	0.001141874126	0.1327839899	0.5562758896	0.1552655243	0.5269367313	0.02918416231	0.9550830287	-0.02231756824	0.9656402972	-0.1175271435	0.7501430239	0.1304438112	0.8581242497	0.1168841356	0.891694363	0.3853956338	0.03882605155	0.1632688374	0.6190385329	0.1392894619	0.5817475956
Fcgbpl1	-0.477031547	0.005860404326	-0.5483531487	0.005413500967	-0.4027856311	0.03469326072	-0.08080872548	0.8297097606	-0.1508662374	0.5969055057	-0.1272383115	0.6746375831	0.04091080443	0.9812415366	-0.01816936071	0.9917235512	-0.2581241804	0.3098283252	-0.2750979161	0.5034459427	-0.2330690604	0.4573256
Fbl	0.8343079059	0.0007002865693	0.3570117482	0.1669363457	0.586649591	0.02556003745	0.494383641	0.1263723142	-0.01034113694	0.9864628465	0.01057346707	0.9900482892	-0.1175130532	0.8905785284	0.01722736808	0.9899788823	0.1752808819	0.3144623263	-0.06436521797	0.8947533819	-0.09184197697	0.7846123943
Dyrk1b	-0.05861952	0.7027979407	-0.5687090217	0.000752259938	-0.5796238015	0.0003436451414	-0.1441913127	0.546599309	0.0888017737	0.7309692695	-0.1244815603	0.5879865172	-0.1247879691	0.8143067468	-0.08463484467	0.9017124851	-0.3018688557	0.03808806735	-0.1959539485	0.6765716139	-0.3166597164	0.3363873046
Eid2	0.2842456749	0.2625873484	-0.4256703687	0.1185434083	-0.01633953109	0.9669521083	0.2625557781	0.5403863019	-0.07626316714	0.8904086207	-0.2879991145	0.4500045742	-0.03553169558	0.9877686708	0.1051767566	0.9572405568	-0.1742889954	0.5722762558	-0.26840777	0.6111984048	-0.4965891881	0.1850659523
Rps16	0.460065863	0.3943946091	-0.7109759118	0.2126684061	0.06100655097	0.936754963	-0.2342810632	0.8401241873	-0.8411856154	0.2444155163	-0.4106180278	0.648805655	-0.01581550421	0.9957290711	0.218293398	0.9371139567	-0.231410476	0.6360091118	-0.4581013749	0.6823176693	-0.7023197665	0.3718411155
Paf1	0.647775801	4.68E-06	0.1427708129	0.290100825	0.02582617051	0.882740449	-0.1794950557	0.3327956073	-0.2935318052	0.06059303251	-0.3371764272	0.03000813213	-0.01686308476	0.9938828858	0.1496697342	0.9057880286	0.1684847966	0.4899333305	0.07792258062	0.7727573619	-0.02051648755	0.9293243861
Gmfg	1.1306217	0.0001258875332	0.7939619117	0.01050964294	0.4702046471	0.1302327756	0.5935870693	0.1100691712	-0.2648401869	0.5499308375	-0.02936945405	0.9683749159	0.3026959638	0.6102335798	0.4724972178	0.2924157958	0.8374949911	0.001785533405	0.1817151345	0.743849982	0.03968128365	0.935150004
Lrfn1	-0.45515914	0.019623558	-0.4302398529	0.04481385916	-0.2039780273	0.383604253	0.02382257884	0.9643239768	0.01977951692	0.9692816673	-0.06484391308	0.8754900326	0.1147023917	0.9263722563	-0.03756370056	0.9843276653	-0.2604223411	0.2371918637	-0.1225057086	0.810166456	0.0008743752249	0.9983663352
Fbxo17	-0.4499670019	0.04492923401	-0.5002535558	0.04349623753	-0.1202815003	0.6850518272	0.08252693188	0.8763809579	-0.2619038844	0.4474372157	-0.09270468661	0.8412269691	-0.02609319029	0.9925575945	-0.09020264208	0.9707961554	-0.4727021079	0.1661361593	-0.2196368525	0.6665210182	-0.1753557706	0.6510013512
Sars2	-0.1414931898	0.3567198883	-0.1728257896	0.2930239102	-0.06054493923	0.7666678094	0.1498567754	0.5642491886	-0.1364673979	0.5794558573	-0.06293331152	0.8368382271	-0.1897418456	0.7634060252	-0.17459793	0.8005019496	-0.3388727376	0.07130780947	0.04765708434	0.9046976868	-0.07699907099	0.7749506905
Sirt2	-0.1308096164	0.3482148665	-0.1043607826	0.4965217154	-0.2579381388	0.09113667382	-0.08007691958	0.7784163693	-0.242853993	0.1848221963	-0.315215463	0.07143025269	-0.3714700136	0.3803547042	-0.213191593	0.7467107966	-0.2968139421	0.1197494869	-0.1447137962	0.6117827458	-0.1406848748	0.5113277286
Rinl	-0.07299551562	0.6707041456	-0.1513506537	0.3851597273	-0.08919024973	0.6610649618	-0.01711279452	0.9693163958	0.07949249272	0.8002100218	-0.02568895739	0.9455483844	-0.02118534828	0.9898262717	-0.1716475814	0.8482719931	-0.3984746641	0.0609959915	-0.004436039862	0.9923899517	-0.09121775768	0.7051370443
Hnrnpl	0.5782884359	0.02345593398	0.2513181622	0.3779686122	0.1541905795	0.6417866115	0.01912534253	0.9801951802	-0.1204557813	0.81553943	-0.1055271764	0.8411314982	-0.03872385621	0.9790532266	0.1210390896	0.9210240386	0.5673983058	0.02143363379	0.2684474529	0.684870873	-0.05785732474	0.9196498257
Lgals4	-0.4508652153	0.01020043914	-0.3732823815	0.05130704126	-0.4133288912	0.03374194794	-0.004613965082	0.9927671038	-0.0008374284012	0.9981975071	-0.2150073191	0.4141119295	0.1353318941	0.9308109602	0.1045348858	0.9507367516	-0.3109121524	0.261806119	-0.2460466399	0.6535994568	-0.2467971204	0.5483336333
Lgals7	-0.3793581327	0.1384322572	-0.2171770785	0.4510151266	-0.02472911241	0.9491996107	0.243492502	0.5915731113	0.2304314446	0.5877947718	0.03405166496	0.9589128469	0.09607017228	0.9496508448	0.0421736293	0.9824889138	-0.2663586232	0.2628257032	0.008271355921	0.9890710282	0.003438164345	0.9935060311
Capn12	-0.09422209308	0.5362466284	-0.3767301392	0.01827660895	-0.1346664691	0.4380494056	0.01743913458	0.9643239768	0.06065962419	0.8365727871	-0.06422055356	0.8247519067	0.05153866949	0.9755644139	-0.06458003413	0.9737492506	-0.1186740447	0.6518796376	-0.2524133081	0.5941518717	-0.4125430155	0.2239651062
Map4k1	0.3039071565	0.01300129036	0.07639408482	0.5886490926	-0.1334081048	0.3596264405	0.2495450793	0.1368212804	0.1949855624	0.2508548643	0.1682983853	0.3453716814	0.002058642421	0.9992339675	-0.05497329042	0.9609063367	-0.1642866874	0.3269430739	0.2700610189	0.6203522124	0.2259486332	0.5895977567
Rasgrp4	0.3707659884	0.01661872791	-0.1332071965	0.4435532966	-0.003770391285	0.9865684118	0.1093051789	0.7202294869	-0.02278878795	0.9545887531	0.09201298432	0.7522838543	-0.03225434793	0.9755644139	-0.1077078891	0.8956354404	-0.2741883177	0.1021159295	0.00379402052	0.9943318587	-0.00868019509	0.9811840123
Ggn	-0.2569828011	0.1985811991	-0.6333353293	0.005568995618	-0.3468296533	0.1239171946	-0.0156479429	0.9784578405	0.009846537768	0.9851451249	0.01424967583	0.9808218863	0.04762489817	0.9790532266	-0.08954347084	0.9598784666	-0.513160276	0.07401306166	-0.2005136806	0.7092510909	-0.1669545354	0.6824789111
Yif1b	-0.3646802944	0.02864629918	0.05238003441	0.8018568637	-0.2744719184	0.1494299818	0.03285742412	0.9414109483	-0.0538899269	0.8825687154	-0.1346064434	0.6393208666	-0.369020995	0.2232148757	-0.3014810594	0.3569797476	-0.3343101133	0.0383098039	-0.1503898774	0.7457342346	-0.339753972	0.2814451441
Ppp1r14a	-0.6274577815	0.02086957227	-0.4069098314	0.1715360616	-0.1870977025	0.5892341842	-0.177983312	0.7465280398	-0.3443498865	0.3934509223	-0.5084281371	0.1651313504	-0.1889300283	0.9286327162	0.1082863831	0.9668835815	-0.1944607806	0.6108169447	-0.459096784	0.5047597436	-0.6091865621	0.2230822427
Zfp382	-0.3150526629	0.05680052494	-0.2588863565	0.1544287245	-0.3598483547	0.05219312072	-0.04836147424	0.9081819683	-0.07807013864	0.8160909795	-0.1064837615	0.7305463283	-0.2615205484	0.45834145	-0.1245477526	0.8552912465	-0.2624028153	0.08998044966	-0.06265633765	0.8800707922	-0.19112573	0.4694467103
Thap8	-0.2756438103	0.06700788377	-0.3838834252	0.0223556682	-0.1791793832	0.3145970174	-0.02152184406	0.9572400464	-0.06007959776	0.8491977858	-0.1039534625	0.7049458743	0.01469614872	0.9943063946	-0.2187877853	0.8462287407	-0.3917850992	0.1222621076	-0.04764144097	0.919690862	-0.0008211771858	0.9980646154
Clip3	-0.2666460601	0.06455225613	-0.2642258198	0.09487955095	-0.1502204754	0.3885006162	0.07118271541	0.8204822852	0.1540664309	0.4998536827	0.03059886405	0.9249926029	-0.06048715747	0.9532178796	-0.07804939043	0.9314526488	-0.2198287681	0.1804969307	0.01154061872	0.9811830162	0.04686538156	0.8692307899
Alkbh6	0.7548796017	2.75E-05	0.01721796046	0.9379365325	0.7496900141	0.0001115304459	0.01071583019	0.9828310625	-0.1494792278	0.574844974	0.1533496069	0.5610538526	-0.001740027691	0.9992339675	-0.157248386	0.7928583304	-0.1450390031	0.3396333449	-0.04753419962	0.9165092431	-0.2647672254	0.3120022208
Syne4	-0.4999530562	0.06351247997	-0.1418893005	0.6576664383	0.4066838387	0.1899218992	1.077857778	0.00252546957	0.221267745	0.6334709095	0.2754909422	0.5217822466	0.1765882934	0.8230373352	0.2152106642	0.7654670865	0.4974495391	0.02288432481	-0.04661648173	0.9445729046	0.06010386941	0.8929558819
Tyrobp	1.871125304	8.04E-07	1.022526394	0.004785427661	0.7025689386	0.04464640456	1.727439349	0.0001301455317	0.8637755956	0.02977206411	0.7907748025	0.049284032	0.01147356067	0.9943063946	0.2822444984	0.575986245	0.2024177499	0.2859731	0.05029445167	0.9808540719	0.1790342949	0.8798957691
Nfkbid	0.1364957496	0.4006450799	-0.3191304132	0.0620067758	-0.2497116953	0.1619402275	-0.02020160376	0.9628051465	0.07694762214	0.8053431327	-0.2242510799	0.3211208766	0.0009373978535	0.9993622878	-0.05739806856	0.9736075685	-0.2610143293	0.2528154827	-0.2364898258	0.6005565378	-0.1252756412	0.7306284487
Nphs1	-0.3067957816	0.03568796976	-0.3173401997	0.04856220356	-0.05517703598	0.7862938823	0.04055273956	0.9119501894	-0.1125671563	0.6620264052	0.04152286103	0.8965555621	-0.005614211253	0.9960040906	-0.1557971584	0.8638435169	-0.3316745673	0.09822942803	-0.1656157233	0.7274651029	-0.09337881347	0.8107306074
RGD1560986	-0.2227835797	0.1946342183	-0.3452942827	0.06441673298	-0.2717591836	0.1636424887	0.00464827207	0.9927671038	-0.2186695229	0.3858788125	-0.1228261251	0.6881347552	0.01061779045	0.9949445941	-0.0983273839	0.9477385422	-0.2312689774	0.349598585	-0.2080834239	0.6958260328	-0.1331926043	0.7473927347
Hspb6	-0.7802294018	0.01355763419	-0.7027950854	0.04267316512	-0.6875692775	0.05063621024	-0.4208039579	0.3939989422	-0.2368001064	0.6713295185	-0.5390050839	0.2149366899	-0.1326198019	0.9437405627	-0.3829956571	0.7007641132	-0.1612836924	0.6045218629	-0.6662078433	0.1633575359	-0.6749134208	0.05429739682
U2af1l4	0.2734387003	0.03575445128	-0.03135105892	0.8503150309	0.04049801815	0.826659489	-0.002227709191	0.9952842065	-0.1040758918	0.6449177834	-0.07599345166	0.7582436629	-0.1840290791	0.8537091487	-0.01379966502	0.9927346382	0.09433965316	0.6981660812	-0.0872565387	0.7924310616	-0.09466173409	0.6988290327
LOC688924	-0.1269755447	0.6838144746	-0.5856963743	0.05770840801	-0.02302167292	0.957019937	0.08730313859	0.8992586916	-0.03568930528	0.9620058535	0.06632441257	0.9154612069	0.1172463692	0.9463777614	-0.1149380357	0.9457298621	-0.4653900371	0.107955683	-0.2577742551	0.6986674849	-0.4140212594	0.373527599
Atp4a	-0.4123883741	0.005702801319	-0.3340426461	0.03979695629	-0.1537281425	0.3855254331	0.04127701781	0.911228594	-0.04991653532	0.8748304198	-0.02928969749	0.930580068	0.04354089722	0.9753430281	-0.1597121285	0.8801288013	-0.3668161499	0.1030443329	-0.1220901416	0.787878305	-0.1134796884	0.7416706088
Sbsn	-0.1498491891	0.2412577609	-0.221855053	0.1076103865	-0.1612611607	0.2748103956	0.02680157017	0.9349548797	-0.01380879426	0.966677809	-0.02759247429	0.9217911082	-0.1809910431	0.7133541348	-0.1268134683	0.8578235271	-0.2718998312	0.09064881009	-0.06156963691	0.8504586909	-0.1937862364	0.3495052672
Dmkn	-0.2954864581	0.01669613961	-0.3864498773	0.006300732399	-0.1867362977	0.1870025452	-0.05069854312	0.8547707742	0.05973470105	0.8090215717	-0.06077042745	0.8033495755	0.01334752449	0.9943063946	-0.1405898697	0.892904005	-0.2576069503	0.2119998578	-0.2448061845	0.5339486437	-0.216603326	0.4714859192
Fam187b	-0.2933310931	0.1632987592	-0.1558137905	0.5136303621	0.04621651071	0.87785559	0.2063020537	0.5747551828	0.2336958744	0.4724138298	-0.08773655951	0.8388623615	-0.07641901701	0.9755644139	-0.3072696793	0.8646700238	-0.1384382491	0.727458589	-0.1177597202	0.8800733704	-0.1065694178	0.8543342475
Lgi4	-0.1611108506	0.310049607	-0.3081690944	0.06888361715	-0.2632969105	0.1348631246	0.06172382266	0.8608446928	0.007574706935	0.9852461244	0.04802362517	0.8850096162	0.09304321248	0.917549067	-0.01038467661	0.9926829229	-0.2425618566	0.1535637402	-0.1606660731	0.6663865296	-0.08897792067	0.7679942741
Scgb2b2	0.1401556074	0.5969205372	-0.08673901922	0.7725512516	-0.05388772898	0.8779828601	-0.08486739284	0.8830778632	0.03209644297	0.9603021535	-0.09911421802	0.8447079499	-0.2387777624	0.8918906613	-0.3272829926	0.8385230236	-0.4174632103	0.245287247	0.05365228783	0.9626563129	0.4831612031	0.4147493079
Pepd	-0.2429592607	0.07085123183	0.185460806	0.2100866597	0.08025754341	0.6470700351	0.03836779832	0.9110793673	0.07669521787	0.7703885831	0.1687367394	0.4053049114	-0.6161054336	0.5266142247	-0.2744248263	0.8860970519	0.2722686021	0.4811216068	0.4204668865	0.5594212332	0.7287433291	0.1623066705
Cebpa	-0.8805770429	0.001163920551	-0.5874068637	0.04158115279	-1.015672366	0.000763897683	-0.1483962599	0.787883133	0.3523541285	0.3563354675	0.1370589893	0.7895533129	-0.09743279606	0.9497643224	0.08496168649	0.9567167362	-0.5589419613	0.03832125623	-0.3095278136	0.7233110007	-0.6399610022	0.2896797703
Slc7a10	-0.240915925	0.0288256286	-0.2286509793	0.05897950377	-0.09107061897	0.5061673472	-0.1355940248	0.4474865046	-0.03086047822	0.9030251925	-0.2151336082	0.1458969542	0.05206841374	0.9760689617	-0.2440468255	0.8327747442	-0.5093605818	0.06886130506	-0.221816173	0.477837782	-0.1405859313	0.5670877711
Rhpn2	-0.2360049781	0.2170238727	-0.1945998594	0.3549789795	-0.4196121035	0.04715924418	-0.296772175	0.2904893887	-0.4689089752	0.05234680931	-0.4644538168	0.05641631411	0.069266047	0.9614512901	0.1641107628	0.8837663376	0.3808851378	0.1102041717	-0.3840292508	0.3763443392	-0.2023115816	0.5589843084
Cep89	0.07044256913	0.5969205372	0.02320915811	0.8827378298	0.02642252508	0.8806105592	-0.05267199656	0.8488052551	0.01757773083	0.9560508759	-0.06498117777	0.786437405	0.03894024098	0.9731681914	-0.02873700649	0.9847084302	-0.06380643518	0.7278188694	-0.04626552352	0.9028652643	-0.04926868189	0.8550909781
Slc7a9	0.06102384731	0.687124152	-0.1090042144	0.4805611182	-0.02943309082	0.8803577295	0.2669626785	0.160056188	0.03304637577	0.9177356854	0.1215046819	0.5932700668	0.05110876426	0.9592361846	-0.01095267646	0.9917235512	-0.1228912185	0.4412229952	-0.1230348656	0.7077985339	-0.2192701401	0.3366742854
Ankrd27	-0.6197301073	0.0001021398087	-0.1562889869	0.3386113795	0.01809652637	0.9331308875	-0.5426105299	0.004931950445	-0.6651067138	0.0006869401431	-0.57908606	0.002334169946	-0.2276219737	0.6665595318	-0.148971603	0.8527864928	-0.3231932399	0.08014562281	-0.06556591479	0.9198045635	-0.331685585	0.3834552359
Tshz3	-0.605640872	0.01298755875	-0.4211576219	0.1129415622	-0.1093301044	0.7394675064	0.1358771997	0.790907592	0.06513539183	0.9067124501	-0.1001856339	0.8412269691	0.02732748124	0.9923263104	0.06910711977	0.9787805562	-0.2548856453	0.4450217989	-0.09231011614	0.8214125047	-0.1095089009	0.7091736985
LOC690000	0.07974111135	0.7273306681	-0.1511165044	0.5160528067	-0.09383706584	0.7344882662	-0.04507560941	0.9321705809	-0.09199825254	0.8247885673	0.02563768089	0.961086323	-0.319230412	0.6824020973	-0.2089630075	0.8607691062	-0.4572717728	0.08680683463	-0.4396898863	0.3680491003	-0.637278253	0.08306304121
LOC102548133	0.08906800644	0.7104313891	0.2532490907	0.2870713782	0.4229384538	0.08084463802	0.3205100851	0.3248676959	0.2904531807	0.3553339314	0.2647081045	0.415812447	-0.0344299432	0.9858411828	-0.04854089405	0.9800982698	-0.1283036064	0.6360091118	0.2192214062	0.6914200313	-0.006914337254	0.9898341801
Vstm2b	-0.3835867139	0.01931391626	-0.6326242578	0.001301063237	-0.2306815412	0.2239855485	-0.04278150998	0.91810438	-0.02791817929	0.9457700231	0.06823271539	0.839970994	-0.007204089394	0.9962363606	-0.1346377899	0.930325549	-0.4171862681	0.1397968036	-0.1640572703	0.7746855888	-0.1569113856	0.7163175768
Zfp141	0.6870655753	0.006471578394	0.09309177001	0.7599176298	0.3179429981	0.2767188087	-0.1459403817	0.7819455619	-0.01548146992	0.9807375818	-0.03493335144	0.9557381909	0.1998831414	0.8448670907	0.1170408663	0.9327105318	0.03731435987	0.8911749697	0.1022357252	0.806741594	0.2611481682	0.3469625229
Siglec5	0.01436133551	0.9610998722	1.197806762	9.91E-05	0.5997735172	0.02312810183	0.7564879135	0.01354480089	0.2024943889	0.6128644624	0.0303497088	0.9601381821	0.1130714245	0.9422637507	0.08486514525	0.9598042069	-0.00932659536	0.9749687646	0.1327580428	0.8344734579	0.03191376418	0.9509552265
Lim2	-0.4164032476	0.2409338355	-0.4311771893	0.2637359966	-0.159461154	0.7362895741	-0.2323984535	0.7427907638	-0.06120020331	0.9447992319	-0.1397366533	0.8472873715	0.1409871411	0.9442806454	0.1977229872	0.9079772433	-0.01281662056	0.9730466171	0.2244646689	0.7291557441	-0.02349448483	0.9689047819
Nkg7	0.1907393202	0.5960976179	0.8444393188	0.02248170225	-0.3259293057	0.4186303126	0.5517416142	0.2551574788	0.1832145895	0.7794586212	0.1854050201	0.7700671066	0.6532625857	0.4147630519	0.2711368205	0.8729325486	0.1094216034	0.7679258683	1.443042344	0.5600348601	0.8866563491	0.6525199162
Cldnd2	-0.1844634278	0.2238366489	-0.2948504132	0.07220182844	0.009217711661	0.9690181522	0.01185931313	0.9784578405	-0.05119872974	0.8733569749	-0.1479642291	0.53920887	0.2581197033	0.8433909513	-0.3296259094	0.7773610737	-0.09535457474	0.7718298999	0.1075508681	0.7805941112	-0.01966972382	0.954630154
Etfb	-1.003875872	1.83E-05	-0.03448761126	0.8999975523	-0.2849599929	0.2395484778	-0.1903792849	0.6146726038	-0.5187828292	0.05173919555	-0.5092823695	0.05818699336	-0.3401598079	0.8430622142	-0.02425199955	0.9927346382	-0.4299274578	0.287920638	-0.7411582728	0.1484078851	-0.9636592453	0.02263633439
Vsig10l	0.848487669	2.02E-06	0.04935039244	0.7920873942	0.536149489	0.00179301474	0.2804401147	0.1884796986	0.3833897992	0.04649199437	0.4644443009	0.01575953958	0.08795078933	0.9463777614	-0.1688699732	0.8639325749	-0.01771160183	0.9418105356	0.557046809	0.272899488	0.5030478818	0.1667018797
Zfp819	0.2404546475	0.08676420485	-0.09751031839	0.5454585586	-0.02859500741	0.8874575766	-0.02046252249	0.9560931556	-0.1385403366	0.5401618344	-0.1844756277	0.3779144954	0.08116621343	0.9097516471	-0.05251043865	0.9491377465	-0.08238946283	0.5528400362	-0.02039334702	0.9641652871	-0.0551165824	0.8404453874
Ctu1	0.3152935956	0.2154917206	-0.5582029061	0.04408125621	-0.2347252021	0.4452068516	-0.2375437243	0.5962937784	-0.2473766453	0.5418137913	-0.08520825575	0.87336871	0.1861532113	0.8994548506	-0.0622215878	0.9768584078	-0.175026528	0.5509835178	-0.1609008253	0.7746855888	-0.08177890593	0.8598196991
Klk13	-0.2014178931	0.2433144229	-0.2815431764	0.1307699577	0.03400275183	0.8895025956	0.02644332324	0.9535281914	0.08053660363	0.8147672262	0.07534584469	0.828423594	0.01386084548	0.9945354473	-0.06032031829	0.9768584078	-0.2869330028	0.2780330502	0.1019780423	0.8167377282	-0.0291801469	0.9362532729
Klk10	-0.6022737731	0.003680620945	-0.4207554258	0.05955898828	-0.1780694512	0.4779051001	0.05764227255	0.9110793673	0.001360231738	0.9973028246	-0.01643322341	0.9782202298	-0.04614542139	0.9787044502	-0.09566041347	0.9515169254	-0.3118651556	0.2278382465	-0.1954493287	0.5490381427	-0.3270038284	0.1653504064
Klk9	-0.4383599888	0.009984802602	-0.3493269246	0.0597332032	-0.1224232336	0.5687921866	-0.123985899	0.7058025753	-0.07215562827	0.8359264281	-0.06674672818	0.8488173362	0.1763961753	0.8581242497	0.1199866157	0.9262392526	-0.3253060758	0.1639421161	0.03898838366	0.9588958213	-0.1032961359	0.8206260907
Klk7	-0.2110667687	0.1036387597	-0.1365433138	0.3432217467	-0.03892119101	0.8325784062	0.2029923794	0.2919013008	-0.09170364641	0.6972244362	-0.07143789585	0.7749870285	0.3113479862	0.6432501166	-0.05336578007	0.9766635099	-0.2706122227	0.2395982471	-0.1595225943	0.6673785558	0.09233507772	0.7557576284
Klk6	-0.2132167179	0.2951432919	-0.2141804578	0.3322135497	-0.02656354711	0.9266577042	-0.1966602515	0.5739903661	0.03327953636	0.9474893966	-0.001912737051	0.9974476185	-0.1340255169	0.9322979881	-0.2449583087	0.8467797562	-0.3895938457	0.1677874015	-0.0547043766	0.9183409873	-0.1421550676	0.675381671
LOC102546758	-0.4096746382	0.03015538423	-0.4248066427	0.0415745012	-0.1675462895	0.4725549348	0.02331102984	0.9643239768	-0.1634199485	0.6078733419	0.03430034038	0.938032155	0.1916002444	0.9097516471	0.009288611145	0.9966991202	-0.3502441776	0.2776146375	-0.1253471752	0.8024749137	-0.1995453601	0.5711562253
Klk4	0.04496734268	0.8713782372	-0.5522899767	0.0311170442	-0.5188563032	0.04504119546	-0.01873537933	0.9779221145	-0.09443007617	0.8449090264	-0.2616301757	0.4628310606	-0.2612181956	0.822120722	-0.1317540755	0.9356273121	-0.2518517989	0.3722629632	-0.1564618645	0.7032367371	-0.1305258626	0.6748897478
LOC103690048	-0.0552117252	0.8409800369	-0.0876977503	0.7599176298	0.1469290069	0.6285822896	0.1852571826	0.6775336559	0.05717896026	0.9173806595	0.2754121156	0.4431597668	0.03085560708	0.976319767	0.1076103276	0.8930302766	-0.1851942617	0.2406757358	-0.1713779556	0.6394522117	-0.2496007044	0.3432513843
Klk1c9	0.1152010089	0.6612545855	0.05892817978	0.8466976812	0.08107176264	0.8082392242	0.1919062262	0.6702725223	0.7285659193	0.01644723876	0.2059542614	0.6094085933	-0.1436904868	0.9303222811	-0.02407781194	0.9911981412	-0.470790426	0.1205380254	-0.2035606407	0.7032367371	0.09011803341	0.8394006754
Klk1	-0.5626112067	0.4405595505	-0.8001806542	0.2972942374	0.0214404568	0.98357224	-0.8209723765	0.4730415376	-1.002135129	0.3134427992	-0.4249268209	0.744870813	-0.3585078789	0.9228113622	-0.1291496731	0.9792453456	-0.8473385397	0.2043101653	-0.4057435162	0.7233110007	-0.1987540551	0.8349967148
Klk1b3	-0.2297769827	0.4463524054	-0.1762559603	0.5976465079	0.3766430292	0.2617717897	0.0108858599	0.9907804411	0.2392856854	0.6257389519	0.2374039253	0.6279841125	-0.05362669604	0.9820945193	0.3750149817	0.7691961073	-0.4308765814	0.210322673	0.472370822	0.3665623897	-0.04518901906	0.9272480608
Fv1	2.357723951	3.38E-10	0.6453978553	0.0190920755	0.9706105578	0.0006559237745	0.08131696674	0.8911090695	0.4008533808	0.2413371757	0.498764337	0.1273443015	0.0591998404	0.977785757	0.03303958156	0.989891368	0.5589884203	0.09201085701	0.4575195453	0.3605835448	0.5067576801	0.1694301826
Shank1	-0.4570978917	0.003317464973	-0.4980460466	0.004785427661	-0.1658773943	0.3628455184	0.06256221763	0.8552489129	-0.0699054895	0.8205466108	-0.02139141305	0.9557039361	-0.03191202875	0.9836678086	-0.03848357726	0.9802711692	-0.4032120749	0.07401306166	-0.04603987622	0.9332413494	-0.08579886032	0.8122286872
Aspdh	-2.021628458	7.00E-09	-0.6000584456	0.03159560134	-0.9488520523	0.001037922014	-0.001276877565	0.9981170141	-0.216676061	0.610671088	-0.4208896802	0.2306325693	-0.5348616319	0.3886021366	-0.3007080848	0.7654670865	-0.9229062461	0.004949133134	-0.5165809136	0.4652635271	-0.9570172264	0.07393484712
Josd2	1.022997194	5.47E-09	-0.1844455974	0.1809549406	0.1700981411	0.2443368695	0.2591465788	0.1336289903	-0.1090443907	0.6061092617	-0.2088172994	0.2328774907	-0.1499278284	0.8061950546	-0.2497084974	0.5141900839	-0.1611118489	0.2870843575	-0.2793567217	0.3012729414	-0.1519638012	0.4708760623
LOC100909904	-0.06112280088	0.7568684075	-0.1456792672	0.4579380339	0.06435788367	0.790087943	0.1750128877	0.5649927013	-0.08245651476	0.8141097433	0.001120040565	0.997889672	-0.2295392872	0.8537091487	-0.3221390329	0.7691961073	-0.5519931179	0.07632594596	-0.03676893953	0.9476801374	-0.1314954884	0.6917145515
Fam71e1	-0.08860334351	0.604956986	-0.2124223648	0.2202306964	0.03737268792	0.8695753428	-0.0405732631	0.918862814	0.09178616249	0.7652195944	0.07955744903	0.7976427351	-0.09816297907	0.9282765208	-0.2053291435	0.7752787281	-0.3956221435	0.05711624343	0.01552467341	0.9782982025	-0.01554896748	0.9657465877
Napsa	0.6943987817	0.0003215952588	0.2256307578	0.2604140809	0.02910229307	0.9117512022	0.7641498851	0.001610847559	0.1185655636	0.7271681364	0.02877472069	0.9486011829	0.08708412682	0.9498402281	0.04459572128	0.9792414585	-0.1341397754	0.5449278346	-0.01170385323	0.9829180458	-0.01764242724	0.9617992274
Kcnc3	-0.5000124965	4.17E-05	-0.5199588492	0.0002017931899	-0.323075844	0.008942037068	0.03632024081	0.8916499898	0.009771959104	0.9740892323	-0.03373637397	0.8871420478	0.06178438486	0.9564741699	0.05965903993	0.9607567611	-0.2892536755	0.1227129003	-0.02937160957	0.9611744649	-0.01332975399	0.973559566
Izumo2	-0.3387658333	0.02145360762	-0.4507273489	0.00748283449	-0.3643086235	0.02649388131	-0.08179835363	0.7927118641	-0.1879343546	0.3897138107	-0.110007263	0.6729807077	0.001603543352	0.9992339675	0.1118965512	0.9019871759	0.07761041707	0.6671896262	0.005353501068	0.9923273632	-0.1968558107	0.4711548965
Vrk3	0.5938032776	0.001141092253	0.2310540331	0.2322915338	0.3436258192	0.08300728969	0.05417183085	0.9006886812	-0.02074376809	0.9645419234	0.1028031605	0.7578268932	-0.2493049441	0.8162346871	-0.01500951154	0.9929752203	0.2846720945	0.2812356453	0.1523194083	0.7228414618	0.2315881615	0.4518287347
Akt1s1	0.8344443188	8.78E-06	-0.1913774123	0.2923510965	0.0835682352	0.703239116	0.159974908	0.58141369	-0.1227092995	0.6745037744	-0.0008420365592	0.9981727997	-0.3143219706	0.5244558207	-0.1615279709	0.8607691062	-0.1423055925	0.4697182841	-0.1446230071	0.6222546246	-0.09741599432	0.675381671
Pnkp	1.120097472	1.55E-08	-0.04132360912	0.8238728393	0.2441390599	0.1439692562	-0.1665793503	0.4968434832	-0.4273211385	0.02129517907	-0.3344047266	0.07845300437	-0.1255454166	0.9023925061	-0.03402134338	0.9844714649	0.02375057455	0.9166933961	-0.02053233508	0.9580636028	-0.03881487892	0.8722270776
Fuz	-0.2297576066	0.05375166916	-0.3161254862	0.0181272525	-0.08888157639	0.5559921071	-0.1554222941	0.412120101	-0.1350851539	0.4650786747	-0.08179738456	0.707567062	-0.04470710268	0.9640510147	-0.1555549181	0.7989540778	-0.1969566061	0.209581885	0.01255049265	0.9803287229	0.03224150857	0.91339718
Tsks	-0.3548914348	0.1183925637	-0.3129460786	0.2097791084	-0.1148984444	0.7043526334	-0.07118914416	0.8978042317	-0.08665154209	0.8562342628	0.002941331668	0.9968944951	0.04824880734	0.9740579004	-0.08360473168	0.9515169254	-0.4671434805	0.05533142063	-0.08919987609	0.8657641319	-0.170419807	0.6270139476
Irf3	-0.06179411477	0.7333176123	-0.212355533	0.2316592747	-0.09685315912	0.6447039994	-0.2110526798	0.4096003961	-0.5228059136	0.01081987093	-0.4301554917	0.03693630655	-0.3608035782	0.4700107121	-0.2725402929	0.6581382593	-0.3046781666	0.1482675866	-0.4299803751	0.2771590108	-0.5116095648	0.08035643307
Rras	0.5801336002	0.0007617100277	0.03646827063	0.862017826	0.1643518624	0.4110124617	0.5045280561	0.01850870358	0.427388944	0.0420325329	0.6340274293	0.002810294979	-0.07963825702	0.9517267605	0.1063032795	0.9292699353	0.3488330752	0.1103002054	-0.110051628	0.8150998926	0.2017593639	0.5334289936
Pih1d1	0.8065087822	0.0001035147925	0.102422608	0.6518183769	0.2347024048	0.2988337458	-0.02866197825	0.9549948002	-0.2014610253	0.5080015974	-0.2453339491	0.3925200562	-0.2579365485	0.7726217984	-0.153811131	0.9029670859	-0.08830400371	0.7295511703	0.05585174999	0.859279491	0.03131339896	0.8982886411
Slc17a7	-0.344352578	0.06331793444	-0.2982041046	0.1431195139	-0.07357099471	0.7739406879	0.1460929512	0.6785622708	0.189489614	0.5241782389	0.2394893139	0.388734079	-0.08972447271	0.9273545734	0.04834293978	0.9685240483	-0.2709897991	0.1274590986	-0.03759432112	0.9542595683	-0.1173038536	0.7606917141
Pth2	-0.4779777523	0.01275227989	-0.5350500282	0.01309005824	-0.3877209844	0.07031100703	0.1036230572	0.7989619856	-0.05343623262	0.9030251925	-0.1530261993	0.642721665	-0.0316082942	0.9921402756	0.1735865382	0.9390072612	-0.2051630404	0.598391172	-0.1899084278	0.7206310723	-0.2718447014	0.476544831
Tead2	-0.7571377076	4.14E-05	-0.3453371853	0.05984273643	-0.2666571393	0.16403404	0.02108324642	0.9633976771	0.04776820407	0.9004687981	0.1177629977	0.6960663318	0.131575455	0.8657495551	0.05980575461	0.9580923174	0.360636956	0.05659512104	-0.1479190886	0.7058798191	0.1843124238	0.514468276
Slc6a16	-0.1395206514	0.3688745512	-0.2281715165	0.1648148378	-0.1610271452	0.3694409518	-0.1028151425	0.7307038778	-0.04852874975	0.8822813271	0.02210645991	0.9530702457	0.07111534867	0.9682816148	-0.3139599291	0.7693550225	-0.3503037787	0.2235433685	-0.04823119101	0.9071221185	-0.01309290807	0.9675364512
Hrc	-0.5909266076	0.0006778001581	-0.3697210519	0.04358067408	-0.2907380412	0.1242679405	-0.04932763385	0.9059501771	-0.3680367597	0.08732686373	-0.2496837775	0.2931698811	-0.1346614677	0.9008935739	-0.3203084525	0.5671311837	-0.4967311501	0.03506164403	-0.2310439774	0.5510220989	-0.3132074334	0.2660413481
Kcna7	0.05344752625	0.8171230367	-0.1053741688	0.6557649633	0.07883974708	0.7742318988	0.260891886	0.4088595207	-0.04196178453	0.9322546768	0.1703625019	0.6144208158	0.171893211	0.9038115593	0.07415642875	0.9707961554	-0.1931689613	0.4811681636	-0.1391189803	0.7004021738	-0.1894339663	0.4653539935
Ntf4	-0.08824458521	0.8391261265	0.2771801912	0.5123851141	0.407634414	0.3584471694	0.4803408317	0.4165524907	-0.04206088618	0.9656402972	0.4600468162	0.4113752088	0.393371618	0.6102335798	-0.1222883133	0.9402980545	-0.1126261231	0.6909300319	0.03948224128	0.9690200046	0.02336166022	0.9715503807
Lhb	-0.5711176157	0.003800569331	-0.5304273607	0.01494801608	-0.3500761665	0.1110697873	-0.1955306381	0.5630857264	-0.275111462	0.3216334093	-0.2074559781	0.4950938531	-0.005996159608	0.9963758233	-0.2135869995	0.8381156768	-0.4125560882	0.09064881009	-0.2079711302	0.6051475137	-0.1255194622	0.6933022713
Gys1	0.07900312869	0.6568938975	-0.2801085847	0.1136820769	-0.1399116543	0.4837594315	-0.01599500668	0.9735507176	-0.03548125107	0.927779623	0.0755053144	0.8169791496	-0.1197054971	0.8951356491	-0.1142815468	0.9035947119	-0.01317951	0.9507634814	0.2777224444	0.5487560783	0.3194824258	0.3506704749
Tulp2	-0.380584934	0.01022730666	-0.3022876124	0.06129896017	-0.110159666	0.553603783	0.05685410727	0.8672680816	0.05206451784	0.8692070407	0.005344720058	0.9927314305	0.0523111048	0.9694816366	-0.04212474126	0.9792822719	-0.1171310363	0.5955783687	-0.1255888042	0.745396428	-0.1659943573	0.5535020058
Plekha4	-0.6029328367	0.0008095770174	-0.3518123784	0.06315347778	-0.2491665109	0.2116766616	-0.01282791189	0.9804006818	-0.07651659356	0.8277189631	-0.1402088285	0.6367697686	-0.1604360607	0.9069737296	-0.04194201518	0.9852819243	-0.4346216898	0.1120501785	-0.2873884269	0.5420431399	-0.1077742846	0.7897715032
Hsd17b14	-0.3038858818	0.1142619615	-0.4250575032	0.04476751871	-0.134801403	0.5827884413	-0.1072599161	0.7920626297	0.0482658091	0.9142475974	-0.1621571886	0.6195431467	0.1391553638	0.9247566959	-0.03082539624	0.989891368	-0.3092215213	0.2412857264	-0.05761254474	0.9074033982	-0.09062157969	0.7873243402
Bcat2	-0.3860459153	0.05838962438	0.1929265423	0.3999151259	-0.190555533	0.445596705	-0.0001677082639	0.9993860731	0.05333443801	0.9105452912	-0.1095717708	0.7828924712	-0.1083892511	0.9498402281	-0.06982280309	0.9729487288	-0.02519013768	0.9371212815	-0.08642136835	0.8227261033	-0.07961738165	0.7841223573
Fut1	-0.145884146	0.5327712252	-0.281235928	0.2425668245	-0.2806666765	0.2737171647	0.1270039635	0.7834210147	-0.01662387514	0.9773442248	-0.3533274347	0.2495020477	-0.007108028623	0.9963758233	0.06913319748	0.9748002858	-0.2353279953	0.3961844747	-0.2780816828	0.4991750387	-0.08062192484	0.8243068606
Izumo1	-0.1691534446	0.2847774389	-0.2587891902	0.1272419462	-0.07641580216	0.7120446032	-0.05533535858	0.8795661051	0.09097555558	0.7625645799	0.06720902687	0.8323140676	0.06467091252	0.9554490694	-0.05374128399	0.9643818628	-0.2539776417	0.1672189412	-0.0403728338	0.9338252932	-0.1142401552	0.7005885917
Mamstr	-0.3607129788	0.04482471952	-0.4499557102	0.02474507023	-0.2990739772	0.1456284564	-0.05597360141	0.8992586916	-0.1553790056	0.6085921358	-0.06654144971	0.859588694	0.02561800087	0.9868977561	-0.04544112094	0.9768584078	-0.3578672475	0.09197018698	-0.1356482925	0.7422315222	-0.1857364397	0.5313451991
Ntn5	-0.4622507477	0.005148675666	-0.4277998658	0.0188972211	-0.2457017386	0.1893751061	0.02714274635	0.9502291706	-0.02487708105	0.9521986596	-0.1293411601	0.6468155473	0.1128342396	0.9498402281	-0.08223834254	0.9668835815	-0.3863700127	0.1817435383	-0.2072326501	0.6935688795	-0.1343363189	0.7416706088
Car11	-0.4494187237	0.003229210708	-0.5210426233	0.002970220703	-0.2806926693	0.09681033143	-0.1422181012	0.5924248029	0.344294451	0.07374418857	0.007208494493	0.9893943057	0.03082038868	0.9844130952	-0.05624084507	0.9707961554	-0.2402062656	0.2514295966	-0.2012736192	0.6190385329	-0.2360273929	0.4323564353
Dbp	3.08857108	0.0001520449994	0.02832777635	0.9794259858	0.5559724004	0.562897853	1.876349338	0.06113389693	1.436651195	0.1576132838	1.4368842	0.1594750798	0.3619303315	0.8463758014	0.3938798314	0.8481234143	0.811298137	0.08600340314	1.884363552	0.1609506187	2.112350361	0.03857440136
Rpl18	1.319665147	0.0006858061103	0.7332942509	0.07157542502	1.244845891	0.003019824743	1.193010005	0.01324120965	0.3971495579	0.4986295065	0.3318795924	0.591547689	0.3697425345	0.5541139244	0.3862524774	0.5156830887	0.6688445514	0.01452951164	0.09114431161	0.8872702386	-0.01317198827	0.9799740551
Fam83e	-0.1873921213	0.3275828181	-0.2949948166	0.1483430429	0.07931595658	0.7556878825	-0.04291672918	0.928701447	0.01309157536	0.9789199897	0.1004869741	0.7817065225	-0.003995346082	0.9992339675	-0.1824086952	0.9046643174	-0.5635933878	0.07213679546	-0.2896831496	0.4685163351	-0.1658106062	0.6026634227
LOC691056	-0.6242812725	5.46E-05	-0.638297754	0.000297213651	-0.3220185112	0.0410012034	-0.1314243631	0.6032610815	-0.1489422981	0.5056020693	-0.08677712817	0.7433908224	-0.1306116869	0.9322979881	-0.08043690141	0.9643818628	-0.4580043607	0.1047437231	-0.07024985596	0.9076534075	-0.1464753665	0.7090936846
Kdelr1	0.1542225789	0.4358571177	0.1342451666	0.5341882884	0.05717326305	0.8306473629	0.5077569078	0.03955548475	0.2054485845	0.4869364281	0.2071106069	0.4793707321	-0.1858659196	0.8461647775	-0.104924854	0.9374131763	0.2236223268	0.3285742854	-0.1178788511	0.8872702386	-0.1146981469	0.8515724902
Tmem143	-0.7708606055	4.39E-05	-0.3453927141	0.06537519143	-0.3433566779	0.07376502274	-0.1968816892	0.4898858439	-0.4137961267	0.05900989518	-0.2163878166	0.3984002407	-0.198331137	0.7185300028	-0.1510057876	0.8462287407	0.01257368343	0.9492488283	-0.2763714118	0.5046654795	-0.02137575699	0.9574788277
Nomo1	0.01032886249	0.9651487151	0.1476395406	0.494596101	0.4304503775	0.04328891934	-0.0350992361	0.9463231413	-0.1617295233	0.616423971	-0.07602041295	0.8472873715	-0.2594867187	0.768118391	-0.03062602945	0.9895879608	0.07942544627	0.7570015827	-0.2226728979	0.5381965358	-0.0279383652	0.9344281263
Otog	-0.3409165701	0.02259284402	-0.4103919233	0.01475378669	-0.1863831475	0.2885762238	-0.09751994518	0.7480339279	-0.0991057214	0.7211041377	-0.08766191004	0.7566813686	-0.05030277369	0.9740579004	-0.1637103544	0.8916587288	-0.4439716179	0.07740198428	-0.1697363522	0.6334507995	-0.1487155556	0.5829320136
Myod1	-0.5699029635	0.001028283522	-0.3230962782	0.07689522256	-0.2024224993	0.3046605971	-0.2056033899	0.4469052871	-0.144929212	0.6062977116	-0.04748270478	0.896418722	-0.07864622799	0.9592361846	0.07969914175	0.9609063367	-0.1733561216	0.4863793563	-0.1865571029	0.7736726914	-0.482740024	0.2667886355
Kcnc1	-0.4926921465	0.001884682409	-0.6542090131	0.0005518523727	-0.3068048067	0.07640009128	0.01435188643	0.975070095	-0.3614753696	0.06797398266	-0.1706844991	0.473763116	0.1201116141	0.9497643224	-0.02472475462	0.9911981412	-0.3443710966	0.2529656438	-0.1044166051	0.8814931812	-0.2591329375	0.5692945274
Ldha	0.05752868556	0.8924470566	-0.2632641336	0.5044900162	0.2131085199	0.635606463	-0.7344661562	0.1221620231	-1.546577692	0.0007606113518	-1.672025345	0.0003142517117	-0.1409477103	0.9502993806	0.2820547044	0.8729325486	-0.2257687989	0.5379785451	-0.8824735534	0.2395539665	-0.9996313445	0.0734748254
Ldhc	-0.1252165893	0.407186196	-0.2279551198	0.1505491989	-0.1680953918	0.3278780934	0.002070473818	0.9961228946	-0.05116962527	0.86931893	-0.02178373463	0.9520492233	-0.1107839385	0.8971179435	-0.21331077	0.7008636892	-0.3812999187	0.04230406232	-0.1856030107	0.5749368122	-0.09475843043	0.7257036052
Tmem86a	0.6081947844	0.02629538813	0.2254244529	0.4661107288	-0.03868454471	0.9223960051	0.3859522498	0.3598910544	0.5074795173	0.1681537025	0.4541995105	0.2335580362	0.04159141669	0.9694816366	0.07677720691	0.9412403052	-0.136591878	0.4313939413	-0.1470026552	0.6340645041	-0.0282177546	0.9192486787
Mrgprb5	-0.07637160416	0.7027216934	0.06375636715	0.7728838249	0.04089813479	0.8748552408	0.1156474257	0.7523348686	0.3327070674	0.1696951288	0.3094042546	0.2130483942	0.03848858695	0.9682816148	-0.0126806712	0.9911981412	0.009032309211	0.9604320533	-0.1488439766	0.6065236922	-0.06547143937	0.7867291673
Zdhhc13	1.722904592	1.41E-11	0.9016252761	1.65E-05	0.9118120121	3.80E-06	0.3550494851	0.07726013256	0.2226833867	0.2996504454	0.1994811347	0.3719606316	0.04624959784	0.9725753047	-0.006321682641	0.9966991202	0.5749035708	0.01492635534	0.213899347	0.5226964143	0.3096874826	0.2025212303
Nav2	-0.1093916578	0.3660857761	-0.2884558981	0.02635332695	-0.2078082821	0.1179564813	0.03854117128	0.8911090695	0.03284817601	0.9025174223	0.0005986125064	0.9981727997	0.1195111065	0.9325254693	0.1451843463	0.9143170183	-0.1311211744	0.6023411516	-0.491628313	0.272899488	-0.7263953491	0.03767529575
Prmt3	0.5742177631	0.002447211405	0.5614559774	0.007955267445	0.8978835415	6.50E-05	0.3120138401	0.2463271594	0.0684960005	0.8608619856	0.2592222314	0.3364262142	-0.1321619449	0.9494376167	5.07E-05	0.9998938368	0.6363763796	0.06862246997	0.2779941015	0.5568819478	0.5825973336	0.09440105986
Slc6a5	-0.2060099002	0.1405150131	-0.315083344	0.0404709883	-0.02388974467	0.9048837153	0.08045871404	0.784697269	-0.1421596403	0.5241512361	-0.09026000481	0.7277991341	0.1090759714	0.9229998894	-0.1605905504	0.8694423692	-0.3084653485	0.1393790872	-0.08020819526	0.835421862	0.1375961991	0.5981730459
Nell1	-0.1853760211	0.1263227756	-0.3042705862	0.02395182173	-0.1494143174	0.2946378715	-0.1149861913	0.5933983158	-0.03078259226	0.912919873	-0.1286468316	0.499808582	0.284708568	0.660905683	-0.08191576602	0.95000138	-0.2353894816	0.2751246669	-0.1932300562	0.5580857012	-0.2130052962	0.3875447784
Ano5	-0.07203724862	0.475976242	-0.09640214428	0.364904906	0.01739970893	0.8986381037	0.02291763601	0.9247968617	0.02667625085	0.9030251925	0.03095881886	0.8790019107	-0.03026262714	0.9740579004	-0.1457815718	0.7935846305	-0.1535334754	0.2780330502	-0.1206346097	0.6190385329	-0.178372495	0.3088749989
Slc17a6	-0.199397798	0.09026286083	-0.148871539	0.2506017963	-0.2146291208	0.1079562197	-0.02037782732	0.9490483167	-0.1041477368	0.5964037804	-0.1096722678	0.5703965133	0.003091707052	0.9992339675	-0.01731264469	0.9917235512	-0.1071512532	0.6637911799	-0.05308075985	0.8859756003	-0.1155368417	0.6329436672
Gas2	-1.790410691	1.17E-08	0.1760500635	0.5007657286	-0.108785113	0.7262072997	-0.1034488833	0.8407949259	-0.3480331706	0.2850424352	-0.3795398516	0.2377553461	-0.1500564821	0.8471066256	-0.1856483003	0.8012490181	-0.231807858	0.2183114823	-0.2014904759	0.6996148956	-0.2356252324	0.5332097984
LOC100910839	-0.1570631241	0.2990763032	-0.20011738	0.2178851335	-0.08599916835	0.6560931949	-0.08402565277	0.7871277824	0.06600288808	0.8264185605	-0.04447363982	0.8883902099	0.1341940267	0.8578499718	-0.04549998999	0.9723049102	-0.07995960134	0.6531717793	-0.108094	0.7308774145	-0.2202837741	0.3112889246
Tubgcp5	0.8709480636	2.18E-06	0.2797807136	0.1007033981	0.4500386768	0.009738852194	-0.08958241219	0.7856803488	-0.1575188608	0.5272874909	-0.1012500008	0.7266847583	-0.1040134	0.9198714224	-0.02027690444	0.989891368	0.3916603302	0.05583557898	0.1652869795	0.6602249902	0.280736867	0.2891178112
Cyfip1	0.3559227803	0.005153766171	0.301477949	0.03003094089	0.2795298535	0.0462432069	0.0202806014	0.9520501691	-0.05222985069	0.8402731426	0.04659674299	0.8587309876	-0.06975602355	0.9576107303	0.1005722067	0.930325549	0.4109698664	0.06443002624	0.146820848	0.7368547424	0.346736798	0.2431849368
Herc2	-0.1718301978	0.1973077697	0.09344590401	0.5369856006	-0.1964737183	0.1963770527	-0.2068027841	0.2918337128	0.05782514767	0.8301550278	-0.05380148079	0.8443892859	-0.01649968166	0.9915385472	0.02172829672	0.9886870675	0.1492756064	0.3513159128	-0.03233317932	0.9317464051	0.06368675526	0.7948416026
LOC100365773	-1.414518508	3.20E-10	-0.1825155208	0.2600207119	-0.977486774	1.08E-06	-0.6784666784	0.0006887215345	-0.3475487083	0.06595757212	-0.5995678143	0.001643580552	-0.09257065114	0.9561055405	-0.227171555	0.8512601546	-0.6022824029	0.03950218097	-0.3736132373	0.3780616815	-0.6333231343	0.05430997554
Gabrb3	-0.2563556587	0.07077137324	-0.2599906938	0.0945482984	-0.1727299326	0.3026577448	-0.07994814004	0.78963199	-0.1647051067	0.4498542303	-0.00982967856	0.9812548606	-0.02970681913	0.9812415366	0.03861096267	0.9784790494	-0.2578548551	0.1712454937	-0.1278921425	0.7301386297	-0.1326763768	0.6307434236
Atp10a	0.2590757137	0.1173441057	0.2058921162	0.2581352822	0.393916234	0.03277465869	0.4039613987	0.06491314439	0.5272471036	0.01203701775	0.3896820149	0.06833259843	0.04079419933	0.990123737	-0.04812627593	0.9897343315	0.3338319062	0.3846638673	0.2959405906	0.6329700847	0.8220399732	0.06828747673
Ube3a	0.5378268063	0.002911556278	0.3319833868	0.0853779147	0.3063376729	0.1272613006	-0.2332834836	0.4023299749	-0.08476886498	0.8111664728	-0.1051577957	0.7525418408	-0.04296824686	0.9778945159	0.03285889944	0.9875572943	0.4802726214	0.05629573235	0.482168974	0.4494974527	0.5420622789	0.2486750042
Ndn	1.515147773	3.93E-05	0.1319566597	0.7436080332	0.2703789444	0.5155107134	0.6629453527	0.1517245162	0.9899671989	0.01907077593	0.3442237454	0.5150783339	-0.1248043495	0.9502993806	-0.3809426479	0.744971507	-0.5220248569	0.1214645084	-0.2232667659	0.603155443	-0.1825709373	0.5797612579
Magel2	-0.3524480328	0.05352952289	-0.443062661	0.02905748578	-0.2006531778	0.3591671463	0.03192279926	0.9490005585	-0.2405021641	0.3726012048	-0.1365880294	0.6734719772	0.197982249	0.9198714224	-0.2202544752	0.9057880286	-0.4498997064	0.2137034727	-0.07808643794	0.9078820433	-0.1748903051	0.6875464818
Otud7a	-0.4902427861	0.001970530155	-0.3444862283	0.04250282036	-0.2679517535	0.1262780013	0.03455625988	0.9312090123	0.1473069694	0.5574260956	0.02965118858	0.9329037856	0.07979196415	0.9488513387	-0.02891059563	0.9870324262	-0.2779353547	0.1653258869	-0.05098252417	0.9249972771	-0.1517197679	0.6513351541
Mir211	-0.3447747691	0.003676707949	-0.3939087461	0.003741138641	-0.272425333	0.03605147503	-0.09302292286	0.6729053599	-0.1959011766	0.2224830807	-0.1748045541	0.2932968135	0.06476964991	0.9468993916	-0.1094781751	0.8891581173	-0.2398094873	0.1358029768	-0.105658376	0.7441728131	-0.04658090861	0.8626856628
Mtmr10	0.2993029399	0.105516111	0.2134896187	0.2961012465	-0.2588412251	0.226739445	-0.3014695898	0.2672996255	-0.2963062323	0.250370978	-0.5437669683	0.02075370735	-0.06055891208	0.9778596985	0.1218055678	0.9515169254	0.4090781228	0.214352081	0.06844097285	0.9174311849	-0.07714842278	0.8675881662
Mcee	-1.031250292	7.43E-08	-0.4613315022	0.006756927333	-0.8134029651	1.44E-05	-0.5512280747	0.004594047151	-0.7135926439	0.0003721027214	-0.6611350259	0.000688882946	-0.09348470503	0.9564741699	0.07331476069	0.9707961554	-0.1905954519	0.4852738957	-0.8664152871	0.1161315781	-0.9542797065	0.02570677178
Apba2	-0.1165945295	0.4522240518	-0.007628832314	0.9704792834	-0.03424540858	0.8720842223	0.1099561242	0.6980634802	0.1325796357	0.5887165152	0.05498395901	0.8585481874	-0.07490130864	0.9463777614	-0.2384547858	0.6562123705	-0.4149542418	0.0357240861	-0.1388145585	0.7202657891	-0.2061437404	0.4575066322
Tarsl2	-0.08457566666	0.6304888059	0.1117840519	0.5446102849	0.02386243462	0.9181517169	0.02790247623	0.9490483167	-0.004745562313	0.9914951818	-0.05443724993	0.87336871	-0.3167283685	0.7154718983	-0.1760810766	0.8990194684	0.1633452717	0.5486880326	0.2035571741	0.5520598011	0.07269971549	0.8068112674
Pcsk6	-1.14467397	5.57E-08	-0.8400569956	7.29E-05	-0.3704889543	0.04032959828	-0.07874483182	0.8223736901	0.1359543225	0.6220007224	0.2481327992	0.279371092	-0.02433456487	0.9923759216	0.1967468181	0.9017295611	-0.06953342316	0.8359615493	-0.1856657236	0.7772554621	-0.1378116374	0.7907602346
Snrpa1	0.5190026703	0.0005572748736	0.293683222	0.06166463294	0.06133386509	0.7542804791	0.003825670432	0.9927671038	-0.3137686906	0.09174286885	-0.2627814961	0.1761523009	-0.1058623271	0.893810669	-0.05192299759	0.9609063367	0.07518720589	0.6470071477	-0.004919862347	0.9915717013	-0.05519915762	0.8323125144
Vimp	0.3641756448	0.05287313451	0.2654313642	0.1998176313	0.4822946995	0.02191803671	0.204161281	0.5251522217	-0.3289198911	0.2021530412	-0.331607047	0.2003251541	0.1373713728	0.9285831371	0.3018552906	0.7641380306	0.5089238972	0.07734097555	-0.09739010225	0.7386498629	0.02488170659	0.9218939569
Chsy1	0.4360734273	0.01944869234	0.2934955051	0.150271026	0.2915990316	0.1722774797	0.3963060147	0.1201522839	0.3762544963	0.1269342891	0.1380938527	0.6767030243	0.1573531647	0.8534028951	0.2147375368	0.7734057912	0.04693364967	0.8296179651	0.9848037776	0.3583358636	0.7409980899	0.3592872263
Lins	0.3470249943	0.005160351765	0.006257266303	0.9708969532	0.100620995	0.5083276557	0.02149453075	0.948663169	-0.03118630846	0.9126859247	-0.06292493043	0.7944500455	-0.03191488988	0.9640184044	-0.0491121835	0.9408551334	-0.05238885396	0.6442077086	0.004429586385	0.9903658904	0.01340416584	0.9535262973
Ttc23	0.07354381713	0.6178745708	0.2245165224	0.1302142685	0.2105899625	0.1748481644	-0.1931478342	0.3527669656	-0.17156759	0.3943092387	-0.308789605	0.07863156569	0.02183405281	0.984912454	-0.02108981697	0.9888695521	0.07822717041	0.6297168144	-0.01522288897	0.9786434348	0.03158990331	0.9272480608
Igf1r	-0.1380830084	0.372799989	-0.002102782589	0.993100964	-0.132885594	0.4705617619	0.07012658118	0.8315288548	0.2674632523	0.1870888244	0.006801329303	0.9898775574	0.1969396456	0.7120080994	0.1070239815	0.9017124851	-0.02835949726	0.8783971875	0.1260704208	0.6757705693	0.01779656813	0.9468214483
Fam169b	-2.213125531	3.28E-09	-1.209674226	0.0002633189375	-1.219583267	0.000114521044	-1.098179755	0.001740267593	-0.706864523	0.03438608831	-0.7980393473	0.01747989791	-0.4168619953	0.6575585883	-0.4841457214	0.5535107963	-1.349092052	0.001072037234	-1.048727604	0.2872254386	-1.862278339	0.02506539875
Rgma	-0.4727263751	0.01308408885	-0.3667107289	0.07682354719	-0.1686549747	0.4703835625	0.01015136937	0.9869906219	0.1282430906	0.714399725	-0.0341365664	0.9385958088	0.1361107483	0.9330314509	-0.2238185567	0.8699831576	-0.5106373049	0.08679698307	-0.3282330967	0.5072611656	-0.1801243798	0.647649281
Fam174b	-0.809677848	0.001192827188	-0.2541408387	0.3428268767	-0.5324947811	0.04831622088	-0.07455042578	0.9000705379	-0.404517266	0.2242971588	-0.5911758316	0.05713135038	-0.1482014659	0.9229998894	-0.1285277152	0.9348750896	0.1280693332	0.6481352026	0.08918616257	0.9038935769	-0.04062690128	0.9418241971
St8sia2	-0.5170231046	0.00508673796	-0.4881418891	0.01680836868	-0.1369296222	0.550870478	0.09604703452	0.8039760885	-0.159509668	0.6001945266	-0.07864135856	0.8326088021	-0.04607853215	0.9802778997	-0.07238156543	0.9707961554	-0.2638493237	0.3244847349	-0.1337754132	0.770223	-0.0641160042	0.86511337
Mrps11	0.3856229047	0.2268587638	0.04534598272	0.9137604831	0.6012638393	0.09121365101	0.2161366123	0.7309029885	0.2337518996	0.6779170253	0.1604427505	0.7961806419	0.366633197	0.8143067468	-0.2881138626	0.8801288013	-0.5068215706	0.194584532	-0.04051977686	0.944847002	0.03826218312	0.9240507089
Aen	2.937786894	2.64E-16	0.7923737474	2.08E-05	1.571504635	1.68E-10	0.1512020651	0.5097443634	0.1162565126	0.6128644624	0.3216754221	0.06702177859	-0.1226167975	0.9058959694	-0.3299213163	0.5054049608	-0.2314328162	0.2452127133	-0.1581076426	0.6072683947	-0.01339982238	0.96359432
Isg20	1.735966995	1.27E-09	0.6374774391	0.004875311693	0.3893706876	0.07650934206	0.4521561853	0.08482580557	0.07106131358	0.8634044806	0.3217569384	0.238807892	-0.02881807165	0.9921402756	0.1492438494	0.9434256579	0.7350388679	0.05076291838	0.1101030253	0.8094325817	0.3668534855	0.2172794971
Fanci	-0.2454793878	0.3828454267	1.175935224	0.0004442824189	0.7446908093	0.0138678888	0.3127993722	0.4877976704	0.1463740773	0.7847285215	0.1717916524	0.7347063487	0.01252209691	0.9944708748	-0.02005635837	0.9909267966	0.3253264407	0.1755717744	0.2498189765	0.5231281348	0.2434009659	0.410707221
LOC102555346	-0.4549742246	0.00407093082	-0.4492657903	0.01090825999	-0.1136583274	0.5645025447	-0.1133883814	0.7082668813	0.01619884952	0.9681709458	-0.06304862359	0.8447079499	0.08059672338	0.9554490694	-0.0969151677	0.9435837323	-0.3041549787	0.1840624542	-0.2647290107	0.5336010654	-0.3245574656	0.2993582716
Mir9-3	-1.269368096	0.003072191806	-0.5471325643	0.2355271678	-0.5534367382	0.2582339365	-0.6733753118	0.2778014242	-0.2030962911	0.8091555264	-0.3488472045	0.6259032997	-0.4557294925	0.8797773507	0.232179505	0.9547079956	-0.08524496639	0.9075523029	-0.2357017221	0.801282352	-0.4667984736	0.4711548965
Ticrr	-0.2807884331	0.04819312053	0.08682298239	0.6010812205	0.02922523849	0.8869446117	-0.03929596897	0.9124765309	0.02348690802	0.9482997736	0.004659180251	0.992879726	-0.04484719471	0.9592361846	-0.08936389238	0.9029670859	-0.145056697	0.3028038392	0.03041135081	0.9350296761	-0.03692172273	0.8833975353
Mesp2	0.3928073255	0.1030948089	-0.3076829176	0.2459225145	0.4163849978	0.1288224542	0.3366905323	0.365433815	0.2119497089	0.5990078743	0.08775745509	0.8610433306	0.1064451857	0.9601220031	-0.1515147332	0.9415007777	-0.307158095	0.3685648859	0.04735862225	0.9440094618	0.1798341869	0.6464189082
Gdpgp1	0.1008904324	0.7861104756	-0.368689965	0.3031076601	0.1210052154	0.7883333161	-0.3425956644	0.5382332868	-0.6173768716	0.1548994577	-0.4717959838	0.3137041124	-0.1851706206	0.9496540601	-0.1906157147	0.9458609467	-0.2798251924	0.5496614196	-0.6074239275	0.3214198403	-0.7060529588	0.1227078065
Ttll13	-0.07539102571	0.5477157682	-0.1256912957	0.3335244293	-0.1698570782	0.2095384736	0.0557568392	0.8286914747	-0.06865394242	0.7636338004	0.03173744946	0.901291174	0.05818515766	0.9477030139	0.006848017634	0.9944723424	-0.104378804	0.462011186	-0.02957952166	0.9556935787	0.01422026455	0.9689047819
Ngrn	0.9524603175	4.84E-06	0.1979476676	0.3209214984	0.1196090504	0.6035088153	-0.03388217383	0.9450604089	0.0930018998	0.7975212832	0.142411207	0.6483267464	-0.09534868973	0.9585742125	-0.09615257612	0.9609063367	-0.07500458627	0.8127226742	-0.1432967423	0.683490513	-0.198809102	0.4257847793
Vps33b	0.4624435444	0.004925093439	0.2895472201	0.1024484062	0.5113809257	0.004948476775	0.04850831303	0.9047337409	-0.2218052689	0.346795087	-0.1617457577	0.5331046301	0.04051282601	0.9796283376	0.1553259655	0.8956354404	0.4766455417	0.05696851062	-0.1221111277	0.7308924292	0.01708932826	0.9577700259
Prc1	0.2557187395	0.4994562733	1.450283396	0.0008210967476	0.8229208918	0.03839457473	0.7135710622	0.1482587751	0.2481609761	0.7027804182	0.4198073182	0.4400558971	0.06041731206	0.9705419547	0.1460746289	0.9197747989	0.7225378754	0.01537557537	0.4286290292	0.4289911683	0.6806530769	0.09451342193
Hddc3	-0.02611476076	0.8633073428	0.07101188007	0.6354877068	0.3093698775	0.02941989179	0.09934257134	0.6813456003	-0.1927611399	0.2844438138	-0.03720294	0.8922166151	-0.08787252429	0.9466326694	-0.02535471312	0.989891368	-0.2009486514	0.3373480021	-0.1893256207	0.5226964143	-0.3438313712	0.1115773715
Alpk3	-0.3217882681	0.009802439977	-0.2937143428	0.03191601906	-0.111644241	0.4632956186	0.05299791712	0.8488151676	-0.005736705103	0.9855945626	-4.31E-05	0.9997861477	-0.01458770271	0.9938796328	-0.1448537108	0.8891581173	-0.3684918408	0.09021373069	0.004170504567	0.994343515	-0.0667638826	0.8591904198
Slc28a1	-0.3086156125	0.03147337317	-0.1453569987	0.3643880919	-0.06255761143	0.7495036392	0.102793933	0.7162008485	-0.03952444602	0.90483596	0.1213791526	0.6186806357	0.05365032992	0.9740579004	-0.08451561723	0.95749408	-0.1482733031	0.5516671102	0.0375361129	0.9328416628	0.06810578952	0.8165355197
Pde8a	-0.3760763856	0.01536440172	-0.4252734356	0.0145804221	-0.1621866795	0.3824349626	-0.3748806054	0.06735298533	-0.5760744888	0.003744933003	-0.5113450385	0.009423274151	0.05679625384	0.9668343508	0.134585381	0.9017295611	-0.07462214797	0.7334452377	-0.0635926352	0.907311187	-0.1978257687	0.5574698869
Whamm	0.3858290057	0.0009633292088	-0.3423497241	0.007772063549	-0.2053255791	0.1072370683	0.00931510953	0.9770939173	-0.1767045667	0.2605113956	-0.2635574467	0.06981209177	-0.188485074	0.7916994603	-0.01517546422	0.9911981412	-0.3897394903	0.05341445746	-0.09127494252	0.8520676776	-0.5220298482	0.09151040889
Fam103a1	0.6058512728	0.006447389216	0.04790142755	0.8637453753	0.2274681899	0.3901836657	0.1916322051	0.6353566815	0.2233634701	0.524830427	0.2038300748	0.5731404609	-0.01193862987	0.9938796328	0.0980060902	0.9143170183	0.0764033757	0.6560728922	-0.2256768049	0.4325760967	-0.1842686651	0.4046687547
Tm6sf1	0.8165230648	0.002465926753	1.11094842	0.0005870139913	0.5083070425	0.08649488504	0.7189509604	0.03638250392	0.5883497056	0.0840628993	0.4464848005	0.2207374228	0.07005334552	0.9601220031	-0.03979581155	0.98301423	0.1408972955	0.5389787949	0.1491511058	0.8444909994	0.2605799395	0.6132621962
Sh3gl3	-2.137523752	1.13E-12	-0.343578086	0.05210644254	-0.7443729074	0.0001163490419	-0.3443301203	0.1177936169	-0.3691317425	0.07540038865	-0.40326203	0.05162894044	-0.3137124238	0.8407855815	-0.2360493318	0.9015460534	-0.8599531013	0.03332370401	-0.815189866	0.2927915973	-1.383120847	0.0301120139
Eftud1	0.3331273797	0.01907959305	0.1999516821	0.1990617222	0.1792060347	0.2813557496	-0.148956766	0.5424968414	0.06184884014	0.8311670703	0.2090837414	0.3058666384	0.006361236308	0.9960282847	0.05488006726	0.9751518535	0.4758543978	0.05349585198	0.213678588	0.6190385329	0.3609573316	0.2388103103
Mex3b	-0.1394696129	0.4980046116	-0.213173231	0.3203279342	0.09937982095	0.6998382978	0.09716679527	0.8163930237	0.3347011534	0.2074017343	0.2838146649	0.3094300737	-0.1677467361	0.917549067	-0.1765892147	0.9120360465	-0.1074522647	0.7284652988	0.3848843381	0.4241462572	0.2838955655	0.4493831058
Tmc3	-0.6184024196	6.14E-05	-0.2739691045	0.07540683299	-0.2955723475	0.06092031807	-0.3429804428	0.06638766263	-0.4947221133	0.00581266775	-0.511413517	0.004545289214	0.04827621728	0.9669960715	-0.1248796578	0.892904005	-0.3029380808	0.1100854241	-0.2894841571	0.4672897097	-0.4203352196	0.1508134247
Stard5	-0.243418597	0.2451063135	-0.1190150211	0.6227778102	0.09913404163	0.720879533	-0.3893262039	0.1796730567	-0.4116045322	0.1326451142	-0.3593813027	0.2053052655	-0.8701974806	0.01490002728	-0.8312337888	0.01968881075	-0.8689225448	0.000529011836	-0.8479550199	0.06736292532	-0.853507502	0.01153724912
LOC102553298	0.1540438476	0.7615172851	-0.4786098206	0.3328294967	-0.1431369372	0.8198061298	0.04656592021	0.9713136351	0.1875996681	0.8386643934	0.2028758288	0.8227824962	0.02894770247	0.9921402756	0.3298843345	0.8037299338	-0.2271003539	0.4992023296	0.1525097487	0.9073970825	-0.09128889447	0.924571189
Olr10	-1.254221819	0.05134754903	-1.550770978	0.03006976093	-0.7742186004	0.3096327268	-0.7677576703	0.468523621	-0.8041617725	0.4050100414	-0.738807379	0.4551893422	-0.5827116532	0.6527512354	-1.052152252	0.2378633141	-1.462994097	0.005295652522	0.2138103736	0.7578487898	-0.02724678773	0.9652059955
Olr11	-0.631785338	0.1185921326	-0.2435596999	0.6060542804	0.0369879044	0.9517016191	0.1598566359	0.8624911922	0.2640369697	0.7267975529	0.09853178348	0.9121647792	0.5570415882	0.8158145573	0.06650427419	0.989891368	-0.3208723241	0.5910893183	-0.159514113	0.9262714155	-0.4001788776	0.7126314964
Olr20	-0.6468995918	0.01036070045	-0.539902833	0.05007826263	-0.532787225	0.05749548755	-0.5623203101	0.09738826705	-0.2016912218	0.6418868135	-0.4883431694	0.1465688083	-0.1000983296	0.9669960715	-0.133848404	0.9548008474	-0.1529955354	0.6948503667	0.05848533659	0.9311547924	0.03217685906	0.9467017217
Olr23	0.01650271493	0.9101925005	-0.02154119302	0.8877428339	0.02419824492	0.8871223727	-0.01080707836	0.9751089988	0.1775993299	0.2903049572	0.1197929819	0.5256664655	0.008942302602	0.9943063946	-0.07340515156	0.9360223639	-0.1224521594	0.4408087617	-0.0004402390655	0.998864057	-0.13489455	0.6573670771
Olr25	0.09671430229	0.6391486101	0.07852694342	0.7294590773	-0.08797709633	0.7301052743	0.157879817	0.6501130742	0.1674365882	0.593971994	-0.007919186699	0.9908413643	0.1228804572	0.9282765208	0.1248928627	0.9274683366	-0.09648523274	0.6999845689	0.1147819804	0.7718337307	-0.05182271804	0.8734849332
Olr34	-0.0450593882	0.88443943	0.06965948062	0.8290377493	-0.01369786913	0.9724393711	0.03714580814	0.9560931556	0.4147151178	0.2404967868	-0.02531602426	0.9717723476	-0.08173378516	0.9644391909	-0.09160953078	0.9609063367	-0.06667851944	0.8331820739	0.1230765901	0.8470704834	0.01459699608	0.9782785952
Nox4	-4.473291589	4.13E-06	-3.595331161	0.0004845055019	-4.570315569	1.49E-05	-4.072134419	0.0004174422662	-3.502135173	0.001338025434	-3.665905718	0.0008104987592	-0.2368495241	0.9532178796	-0.07300266235	0.989891368	-1.141990561	0.09000807	-1.529910194	0.2927915973	-2.02760154	0.06579418462
Grm5	-0.4338736259	0.00780920921	-0.3230847702	0.06799442073	-0.3816631986	0.034424258	-0.04968730398	0.9008363146	-0.4210004407	0.04077573918	-0.2710305776	0.2275821961	0.09121243888	0.937816267	-0.02120184087	0.989891368	-0.2240852193	0.2622072132	-0.09569397853	0.7772159416	-0.2045028797	0.3807843846
Ctsc	-0.6773899966	8.98E-05	-0.008467283921	0.9698306018	-0.5915368446	0.001173608148	-0.448387206	0.03080017374	-0.2565484514	0.2474616321	-0.2508418475	0.2637699095	-0.2149422889	0.6117314646	-0.05656970513	0.9512630811	-0.1474426043	0.3255988614	-0.4379134476	0.3218309202	-0.6256433404	0.06613129571
Rab38	-1.740934182	2.52E-07	-0.0635102388	0.8532211143	-0.4054555772	0.1919485763	0.003391658682	0.9962608786	-0.606600744	0.08281598866	-0.3661513354	0.358817408	-0.238610872	0.7415209599	-0.1473482758	0.8891581173	-0.3941764575	0.0788203514	-0.5437920489	0.3680491003	-0.5340669856	0.2322851983
Fzd4	-1.125477148	3.28E-07	-0.3935277463	0.04435889244	-0.7715386177	0.0002305674837	-0.7122966469	0.002460488514	-0.5532233427	0.01436468699	-0.6266278076	0.005730332759	-0.05109840648	0.9858411828	-0.06690946751	0.9842146496	-0.4530815771	0.2465571276	-0.2881895504	0.5691257603	-0.5694225044	0.1209317927
Picalm	0.3118961119	0.1103073589	0.2766169532	0.1964423627	0.22736639	0.3261201099	-0.1335317926	0.7317543132	0.02321438319	0.9644484124	-0.1158631076	0.7533910407	-0.008409126764	0.9943063946	-0.00842600402	0.9927346382	0.1135751499	0.4271663175	0.3063516682	0.6175884842	0.1581105061	0.7545771532
Ccdc89	-0.05873407331	0.838543625	-0.2251467563	0.4160812257	-0.05228701585	0.8822625932	0.1206484135	0.8214532498	-0.1350629102	0.7808956676	0.01523568692	0.9839436675	0.2555660357	0.6278920475	0.1777015508	0.8162890677	0.08081677996	0.6694076256	-0.04459061468	0.9505903636	-0.164020097	0.6918292571
Crebzf	0.5790799749	0.0002138481081	-0.04581617087	0.8026245691	-0.2315653932	0.1676702077	-0.2053403149	0.3634455649	-0.09437505915	0.7298764379	-0.03230354867	0.92123085	-0.2228028858	0.8738573676	-0.2207891382	0.8871641308	-0.04668128138	0.8931717986	0.2155421482	0.7058845446	0.08636267277	0.8559564713
Dlg2	-0.1978245968	0.1492936355	-0.123111441	0.4226471764	-0.09578294514	0.5826622397	-0.1009194064	0.7023975937	0.03630266406	0.9079814659	-0.01592672406	0.9646913325	0.1542537265	0.7999144488	-0.04523166295	0.9647071362	-0.1257259742	0.4124326788	-0.08220195683	0.7899387401	-0.1376970061	0.5264808374
Ccdc90b	0.3509798055	0.09792155479	0.465532246	0.04617528774	0.1972246701	0.446615715	0.09751311555	0.8359964023	0.06915111123	0.8811848668	0.08212868935	0.8524982498	0.08756986169	0.9622609197	-0.03522232488	0.989891368	0.230468687	0.4297022344	0.08690250484	0.848894999	0.08486071009	0.8018713436
Rab30	2.863284103	1.63E-07	1.096705786	0.02284658295	1.535945311	0.001803694653	0.6831590744	0.2868795111	-0.02198584029	0.9846364572	0.345979996	0.6435760438	0.4062123069	0.818515412	0.3239426747	0.8808351938	0.2623124977	0.5557105118	-0.4310416248	0.7228414618	-0.3637895188	0.6938794886
Prcp	0.3176548484	0.1005195342	0.06794039294	0.774969861	0.2288294725	0.3174853333	-0.2427232265	0.4357193153	-0.1123093417	0.765726421	-0.2182391964	0.4640651648	-0.4722206937	0.5266142247	-0.3985008748	0.6523262418	-0.2941722803	0.3179437025	0.3222972959	0.5886333241	0.6768759243	0.1139907791
Fam181b	-0.9280100451	0.0008156870696	-0.9939274995	0.001714463696	-0.4481059211	0.1389868711	-0.4695683313	0.2184449083	-0.6129697839	0.07365217914	-0.3527694402	0.3717126483	-0.07059969174	0.9680220902	-0.04037450882	0.9870324262	-0.3729684039	0.1845010807	-0.1413367468	0.8504825628	-0.142465741	0.7962645219
Tenm4	-0.2904689562	0.02529992528	-0.2638480283	0.06368917889	-0.1147784698	0.4733418733	0.01982349817	0.9541014742	-0.07459307326	0.7680739203	-0.05283630553	0.8443892859	0.04614335402	0.9664310604	0.02724810192	0.9852819243	-0.1789205605	0.2894165024	-0.1056625695	0.777628323	-0.1438540976	0.5938710321
Gab2	0.4455290443	0.03133424798	0.4799815447	0.03596366519	-0.06205995061	0.8329495246	0.3597847027	0.2283152716	0.5677487282	0.0309034358	0.4977393148	0.06276237522	0.1517945772	0.9062812035	-0.003465878941	0.9980159411	0.1347262006	0.5892785507	0.3692687331	0.5653371004	0.6431195163	0.1657659593
Alg8	0.354586358	0.0429458109	0.3426166721	0.07434262859	0.3871264382	0.04858172436	0.2109872619	0.4613369822	0.2635573459	0.2901026884	0.07523836153	0.8343105997	-0.2376542558	0.8575397861	-0.009303376919	0.9966991202	0.369943744	0.2312595126	-0.1121593042	0.8718654318	0.1209458795	0.8105633785
Ndufc2	0.4154678009	0.01930821148	0.1550655527	0.4373024299	0.3488436808	0.0804195763	0.1590929152	0.6223564168	0.02416639887	0.9590831265	0.2424780741	0.3523992768	-0.09195898927	0.9648280212	0.09359573206	0.9679185466	0.1623134238	0.6280095547	-0.3831245422	0.4092826606	-0.2649147239	0.4639388445
Ints4	1.534486782	5.38E-12	0.5267580984	0.0006922444061	0.9616394374	1.36E-07	0.222650799	0.2215206372	0.107948331	0.6147977354	0.07066781028	0.7705363323	-0.1548583065	0.9279582653	0.1153597561	0.948288244	0.1785204882	0.5560606261	-0.08625257679	0.8288564779	-0.1794618075	0.5028291854
Rsf1	0.04721494824	0.727941726	0.09833801453	0.4731159517	-0.1207623581	0.4100014581	-0.2996983318	0.06101154251	-0.05615143158	0.8189849803	0.00295331071	0.9937742057	0.1117704592	0.909120611	0.07158274311	0.9491377465	0.1926375832	0.3018828327	0.2220993192	0.4593485329	0.118474281	0.6202046018
Clns1a	0.3999442766	0.01436328151	0.2408411445	0.177238105	0.4416522507	0.0149784678	-0.2401421711	0.3305845603	-0.2628847328	0.2460090067	-0.2816348378	0.2091348247	-0.2360167335	0.8665026529	0.06178244593	0.9792453456	0.3053450493	0.3323075837	-0.05189398994	0.9385695213	0.1445637144	0.7305805181
Pak1	0.9462756517	1.75E-06	0.3806452563	0.03851833128	0.5937490302	0.001755045092	-0.03613173888	0.9334529911	-0.3396842146	0.1223476606	0.03116113039	0.9355255899	0.1657441051	0.9477030139	0.4190413143	0.7900086299	1.273652629	0.007853726237	0.3556767307	0.7171755059	0.797243871	0.2340247288
Gdpd4	-0.1866957863	0.1506113302	-0.2541220095	0.07253848945	-0.2158446641	0.143236605	-0.1207813874	0.6022666641	-0.1201880648	0.5723730229	-0.05881170242	0.8230419792	0.04685537414	0.9684528556	-0.113869807	0.908857242	-0.20324335	0.2805988224	0.02518217716	0.9580636028	-0.0952557527	0.7238905844
Gucy2d	-0.5706261561	0.0001408806147	-0.5220776698	0.001666294073	-0.3112690319	0.0455924962	-0.1211219642	0.6356858163	-0.2761714072	0.1353427967	-0.3266182799	0.06969234547	-0.05920950719	0.9687729812	-0.2104294182	0.8482719931	-0.4108072195	0.1025673218	-0.2342986352	0.6826337179	-0.3241564908	0.4257847793
Prkrir	0.7626362528	0.001014256248	0.4406834925	0.07149874632	0.4973898063	0.04642612823	-0.1924713241	0.6403606387	-0.2281766967	0.5229869573	-0.495092438	0.08849306006	0.130411299	0.8488453024	0.3225987906	0.3822605019	0.5452841851	0.00555780933	0.1973594216	0.7746855888	0.2730143155	0.5827524348
Wnt11	-0.517854116	0.016057026	-0.4898928683	0.03835652807	-0.2992881939	0.2279232768	0.01770067519	0.9773021021	-0.1833967616	0.6128025726	-0.227314258	0.5004469727	-0.2675872634	0.8581242497	-0.1410350642	0.9465701926	-0.434206603	0.2152768978	-0.2917986348	0.5237066956	-0.3806657522	0.2536683011
Map6	0.03237464362	0.8834217383	0.00748939897	0.977231243	0.1449213258	0.5225698339	0.1214715888	0.7400183657	0.2049912243	0.4650786747	0.3146635795	0.2072395768	-0.03007375886	0.9868025972	-0.07652546579	0.9609063367	-0.1771557957	0.4556749343	0.0116119269	0.9888951784	0.1924883677	0.6285357647
Gdpd5	0.007707479177	0.9631368561	-0.1520084693	0.3039221752	-0.01545542993	0.9375534521	0.116753717	0.6348489894	0.2469881194	0.1702242321	0.163530044	0.4192585314	-0.1238942285	0.9104583456	-0.09043796082	0.9435810032	-0.252063092	0.2324604951	0.06786803116	0.8623407139	0.07383241524	0.7955421417
Klhl35	-0.521201678	0.02111841765	-0.5756156351	0.02219285752	-0.5453589563	0.03030325842	-0.2812239047	0.4394832443	-0.35269104	0.264256819	-0.3417759111	0.2881420757	-0.1134126211	0.9531958558	-0.1178548661	0.9482680768	-0.4255923846	0.1680509872	-0.2842216482	0.522107768	-0.3055276154	0.3535928573
Arrb1	0.1594381608	0.4622148862	0.7368943074	0.00239824128	-0.1708405142	0.5030937502	0.3054893724	0.3260378861	0.4286442808	0.111316726	0.3243880186	0.2628294571	0.1918117777	0.847580673	0.1909280472	0.8665877416	0.8411221279	0.004111150964	0.4887098532	0.311958056	0.7457050705	0.05090808843
Olr35	-0.4414291536	0.05119839478	0.003247641949	0.9930116234	-0.4157865172	0.1061987415	0.05450013148	0.9247968617	0.02755343256	0.9636604663	0.4567472791	0.1303541769	-0.426682004	0.8070861429	-0.5199263943	0.7291223429	-0.6086455965	0.1706846347	-0.2606989426	0.7005994997	-0.7609136239	0.1041303774
Olr36	-0.1053454421	0.7006748458	-0.04596572714	0.884427445	-0.1499750795	0.6393127211	-0.1102053757	0.8414498968	-0.05507327229	0.9257767439	-0.06789450697	0.8996414832	-0.00175343133	0.9993025797	-0.09899380977	0.9689942462	-0.491172383	0.1744822257	-0.2750971645	0.6482047663	-0.1337858465	0.7884991283
Olr37	0.04639295173	0.9234101701	0.02955324708	0.9560311574	0.005605733727	0.9923863763	0.5662505099	0.3325204808	0.3276102381	0.6145078266	0.5119913795	0.3695786391	-0.08021301277	0.9749962764	0.1652043217	0.9449232875	0.08936187522	0.8354843646	0.1569547573	0.8683605336	0.5149466837	0.3865439233
Xrra1	-0.2406104469	0.02951781321	-0.2954791884	0.01725737644	-0.1355371143	0.2984095719	-0.009958513766	0.975440234	-0.04026321862	0.8632213801	0.04649902134	0.8385068515	0.06608453034	0.9307033787	0.09173381042	0.895104122	-0.1474907681	0.2749091498	-0.1118434776	0.7718337307	-0.1534511427	0.5796499125
Lipt2	-0.2909358431	0.2677415241	-0.5330791889	0.05935686476	-0.3058615073	0.3149469097	-0.1196788972	0.8336570242	0.008150323964	0.9907181348	0.1302537401	0.7970325354	0.1754408022	0.9138266647	-0.02623189334	0.9909267966	-0.1789849417	0.5634370407	-0.5031785366	0.184448333	-0.6400644081	0.03344398231
Kcne3	-0.3229821416	0.08850032757	-0.3021556762	0.1460858178	-0.1621123565	0.4895825862	0.1503766659	0.6752164924	-0.1236712715	0.726950126	-0.007637331024	0.991653204	0.04629096231	0.984912454	0.1010383786	0.9641296344	0.2816328161	0.4017137844	0.5554841021	0.6601005733	0.6094780964	0.5141211572
Pgm2l1	-0.01834784606	0.9259120885	0.3549527971	0.04062920013	-0.08366658486	0.6869395509	-0.3128927044	0.1515817452	-0.07340513968	0.8176693884	-0.06398304371	0.8444478653	0.2120630514	0.7005027936	0.2080738038	0.7291223429	0.2686648019	0.1343967332	0.04421053464	0.8830635611	0.1719586202	0.3535928573
P4ha3	-0.3267949791	0.01635364977	-0.2279732517	0.1250414964	-0.2436945325	0.1136066148	0.0364243687	0.914930641	-0.05698592986	0.8393093326	0.0210837124	0.9494052462	-0.07055343543	0.9584809397	-0.00664127908	0.9966991202	-0.3310370827	0.1349334108	0.03246249083	0.9448412555	0.01529808275	0.9640646961
C2cd3	0.7178796566	4.83E-05	0.0775591423	0.6863305299	0.1197907993	0.5546905875	0.09157990673	0.7868670622	0.2481815328	0.2706988183	0.1441066447	0.589023086	0.1147218517	0.8806466258	0.1192870094	0.8827780952	0.3753820162	0.03864585293	0.3879506259	0.1867463258	0.3679057571	0.08603453964
Ucp3	-0.09810202162	0.5141514901	-0.05691150265	0.7377718447	0.05984243819	0.7560561495	-0.01296572811	0.9751089988	-0.1259826133	0.5909071893	-0.03086168716	0.9217911082	-0.05009758615	0.974632188	-0.1716574659	0.8860970519	-0.3574688585	0.1480034997	-0.02196510108	0.9561913775	-0.05029726304	0.8381519393
Ucp2	1.112291551	0.000639687053	1.394738385	0.0003300303377	1.178286469	0.000970692185	1.487248517	0.000475330496	1.308773427	0.00130550805	1.18870792	0.002935802385	0.3915323375	0.5124422764	0.4073626519	0.4936436424	0.8272885882	0.004459550539	0.7833332318	0.4881985801	0.9577543597	0.2474852347
Rab6a	1.148554326	9.99E-08	0.4741416443	0.01261534678	0.65859144	0.0007073247835	0.1346789289	0.6721562169	-0.004706678762	0.9921820394	0.1527187322	0.5839673592	0.07418135022	0.9699916314	0.2810711116	0.8462287407	0.6288483425	0.06352263428	0.3176065055	0.4898700893	0.3523229127	0.3022437084
Fam168a	-0.4781457023	0.0007930412825	-0.6615634296	0.0001518240129	-0.685986237	4.44E-05	-0.4366512741	0.01354480089	-0.1980641466	0.3102748269	-0.2771713209	0.1266548572	-0.1488114236	0.8456742322	0.06650791416	0.9542770308	-0.05359528708	0.7838937325	-0.2537332445	0.4108451684	-0.355893576	0.1199214885
Fchsd2	-0.8257814158	8.33E-05	-0.08125508286	0.7268934016	-0.3521874456	0.1073827734	-0.3627595323	0.1815614265	-0.1850452755	0.5561207022	-0.2865143588	0.3004545023	-0.2020591423	0.8430622142	-0.08524530862	0.9547079956	0.2741974987	0.2532814136	0.1300635822	0.8635199859	0.2436721753	0.6305314038
Stard10	-0.535352802	0.0001253242889	-0.09346803016	0.5271199297	0.005994509912	0.9756199839	0.1301666312	0.5649738933	0.001004432316	0.9968550371	0.08320334768	0.7298739814	-0.3468209821	0.3453309867	-0.298186329	0.4518598114	-0.2938286075	0.09008909949	-0.07280698198	0.8109005929	-0.1018890395	0.6370835145
Pde2a	-0.5933247416	0.0001444818816	0.1853570431	0.2454223171	0.1430851037	0.415795454	0.324122827	0.09864597832	0.3021935266	0.1118784719	0.16916473	0.4453519621	0.3412431368	0.5244558207	0.4571454314	0.3219888215	0.1794537375	0.3961844747	0.4209214017	0.3032927037	0.1594285805	0.6285378206
Phox2a	-0.6878444955	0.001894085447	-0.9592953171	0.0003436747017	-0.622354254	0.009706231899	-0.1361406116	0.7583427294	-0.1939359975	0.5882633836	-0.3480734969	0.2487133065	0.167789944	0.8747808926	0.04863715777	0.978740575	-0.1496957444	0.5277818045	-0.3484880915	0.4504457541	-0.2918840225	0.4088031018
Anapc15	0.4259429064	0.01809936114	0.3176743876	0.1063662958	0.4593933731	0.0220016293	0.1146792948	0.7552551776	-0.1492858137	0.6273977803	-0.06212464603	0.8705686385	-0.2300788823	0.8221663744	-0.01242299226	0.9939895241	0.2602613296	0.296824948	-0.006488100804	0.9916138911	0.09459931367	0.7793831115
Numa1	-0.002471893538	0.9897802645	-0.04933535745	0.7858597536	-0.2857618928	0.08476349126	-0.1054165681	0.7154564041	0.1826751808	0.4078173303	0.1859351368	0.3988480309	-0.09951385547	0.9273545734	-0.0644297318	0.958994881	0.1756592535	0.3540226885	0.1272903761	0.6505579259	0.1723268613	0.3989648946
Trpc2	-0.1034262897	0.5393009328	-0.2158266619	0.2125795177	0.004136900817	0.9858296213	0.07811332348	0.8189528562	0.104105547	0.7225027338	0.04184760884	0.9036135323	0.06763538009	0.9687729812	0.01475750348	0.9934619168	-0.2548215838	0.3548713294	-0.2389588227	0.5731742182	-0.2340942661	0.4702893801
Olr41	-0.05615520551	0.9067955625	0.1085485188	0.8264001674	-0.3757677028	0.4278388253	-0.08922623632	0.9293764277	0.1163727318	0.8944530503	0.08793640522	0.9193355246	0.4066071824	0.730048176	0.2493748822	0.8883529877	-0.3068601993	0.3822316463	0.2768521661	0.7217642755	-0.192688842	0.7529168911
Olr45	-0.1958577366	0.7395858403	-0.102194086	0.8786779828	-0.2251473156	0.7530660195	0.1008669699	0.9433584015	0.4118323853	0.6514656076	0.007328286441	0.9966368491	-0.06458492493	0.9844130952	-0.5339554206	0.7160854658	-0.61927615	0.1636826781	-0.205567864	0.8228992206	-0.5035819364	0.4088205904
Olr46	-0.2807990047	0.3368177281	0.04573881607	0.9022299113	-0.09430709663	0.8132423966	0.2009056034	0.7208332256	0.1359614601	0.8118920006	0.06095116749	0.9237408543	0.0681331693	0.9807229927	-0.04250931643	0.989891368	-0.1774617083	0.6778807167	-0.1579971124	0.616017854	-0.07149149101	0.7864420613
Olr49	-0.5854330969	0.09855274666	-0.30293084	0.4488143567	-0.2126576285	0.6446216607	-0.4036889578	0.4957783284	0.0600379538	0.9460310544	-0.1593414894	0.8253617575	0.2092534553	0.933124859	-0.4750846561	0.7715673103	-0.4893981264	0.2621432651	-0.007274174683	0.9921870461	-0.04828677576	0.912451679
Olr53	0.2396379193	0.5960976179	-0.1121019116	0.8325717321	-0.008488756992	0.988929893	-0.144550747	0.8832219375	0.09282843493	0.9259149986	-0.4125749905	0.5386112493	0.5508391324	0.7916994603	0.5070785192	0.830225525	-0.009313771326	0.9892011309	-0.3281896683	0.5274850662	-0.2549870686	0.5242851366
Olr59	-4.278581736	4.22E-09	-1.500369581	0.01063549297	-2.65890317	3.39E-05	-1.788316353	0.007834769638	-1.156887532	0.08408040737	-1.320976844	0.04660989887	-1.130834862	0.4147630519	-1.42740346	0.2517066534	-2.516307015	0.001329345654	-1.686718639	0.3037910578	-2.847781731	0.03455050757
Olr60	-0.1115104482	0.7766143953	-0.1149955617	0.7859767181	-0.1252120737	0.7931436799	-0.08738244481	0.9195116025	-0.1867980197	0.7823425549	-0.183883535	0.7828924712	-0.07003830116	0.974632188	-0.03680090714	0.989891368	-0.5263279837	0.1329998823	0.3466114717	0.6090322547	-0.1798305196	0.7422329835
Olr62	-0.6591543757	0.1265531263	-1.128060803	0.01919700138	-1.105700167	0.02148456408	-0.1447694981	0.8892805945	-0.9665104069	0.08288336976	-0.8007836514	0.1684972772	0.2376857365	0.9672212539	-0.09894854042	0.989891368	-0.4264161865	0.6488708067	-0.3879659077	0.746183269	-1.066569818	0.1878033209
Olr62	-0.2184167764	0.6257878191	-0.3586648478	0.4373343148	0.17032935	0.7620036652	0.2618954033	0.7549999564	0.3976607457	0.5499308375	0.4195888571	0.5206607011	-0.02583848252	0.9943063946	-0.03059948841	0.9924412594	-0.5694801315	0.2326818808	-0.2414334641	0.6172666276	-0.4324355405	0.2077567589
Olr68	-0.6278158153	0.1003795124	-0.8851005976	0.03609296023	-0.7335745641	0.08907242152	-0.5862055862	0.3045102879	-0.6210710458	0.2429140669	-0.8146942093	0.1043294953	-0.2620411359	0.9248620417	0.02473018629	0.9939088152	-0.6258113479	0.2107624669	-0.2003131916	0.6134315925	-0.2117429595	0.4736602477
Olr74	-0.04377221615	0.8643732653	-0.243884283	0.3049832566	-0.08628049197	0.7705662081	0.005945782812	0.9927671038	0.01742402537	0.9761263429	0.07239135771	0.8739011471	0.1109496926	0.922337002	0.08081105522	0.9477385422	0.1508966454	0.460514146	-0.02808642601	0.956804311	-0.02728436562	0.9356966386
Olr75	-0.1622369938	0.6159450673	-0.09078053146	0.807134042	-0.1049464419	0.7996182937	-0.07755408718	0.91810438	-0.107021887	0.8652336646	0.4424397287	0.2986592128	0.4708340873	0.595005155	-0.0293964318	0.9903097518	-0.1932968236	0.5479302179	-0.3560842211	0.4896959917	-0.1246709747	0.7785465772
Olr77	0.02023822511	0.9647273264	-0.26673613	0.5265813996	-0.06924234524	0.8954515336	-0.2625985845	0.7178764581	0.2998503097	0.6368414101	0.4672120323	0.3974250868	0.08549769892	0.9668343508	-0.1572216182	0.9300383246	-0.4320498251	0.1785593259	0.1866028196	0.7386498629	0.2374993918	0.5602972735
Olr78	0.03389999431	0.8618650016	-0.1710902324	0.3472759753	-0.2314702547	0.2224358276	-0.1145908567	0.725272195	-0.03867591909	0.9201557966	0.2077348926	0.3967892599	-0.1449230599	0.9062812035	-0.1780331022	0.8775028906	-0.1843684144	0.4319899271	-0.4495524612	0.3660451167	-0.1349417145	0.7480811235
Olr79	-0.08298907517	0.7014600932	-0.0705614293	0.7670441355	-0.189302457	0.4233643559	-0.1753215637	0.6208217365	0.01693877199	0.9744674669	-0.116945146	0.7495919719	0.1195379979	0.9369077998	-0.007523180669	0.9966991202	-0.1339840147	0.6102930374	-0.05563458236	0.9188499355	0.01262536043	0.976238699
Olr81	-0.3066255024	0.390933834	-0.1481301393	0.7203842214	-0.3877754348	0.343302051	-0.04337150033	0.9633976771	-0.1357807517	0.8504736455	0.1235437135	0.8638807517	-0.1846366016	0.9263722563	0.03447742773	0.9899788823	-0.2451088721	0.4888528634	0.1108535668	0.7757960822	-0.1416399427	0.6171190032
Olr83	-0.3716203739	0.06493533158	-0.2815802749	0.2040994398	-0.05466585213	0.8497032744	-0.2691734159	0.3960926663	-0.3146048254	0.2651192848	-0.2235528038	0.473763116	0.3717845198	0.8161991877	0.06851790478	0.9833771961	0.1819607626	0.6522072661	-0.007717793623	0.9912336331	0.02309384314	0.9574788277
Olr84	-0.3810793962	0.2070546397	-0.538241212	0.1001725215	-0.4601013045	0.1799879004	0.02465657838	0.9773021021	-0.2217871974	0.6779170253	-0.1260009439	0.8378563489	-0.01386234869	0.9945354473	-0.006646545711	0.9975589975	-0.2226579974	0.4514947485	0.05803728794	0.9190164964	0.009802162138	0.9826419925
Olr86	-0.3247874933	0.3450558973	-0.1632742505	0.6822084303	0.1636535177	0.7142457866	-0.1125337056	0.8885244561	-0.08762235042	0.9098021351	0.4220981355	0.3984589954	-0.01821525475	0.9943063946	-0.01866825068	0.9929752203	-0.1842566019	0.583015067	-0.4847220519	0.2927915973	-0.3834782128	0.2578881012
Olr87	-0.6785404165	0.1576238212	-0.4877085539	0.3593298335	-0.8228227703	0.1299801724	-0.3938586809	0.6583595463	-0.265372868	0.776961077	-0.2377392934	0.8006401173	0.009606662657	0.998530323	-0.6202657355	0.7691961073	-0.7807746735	0.1729293364	0.07294499217	0.9368194006	0.3455566802	0.5244074038
Olr88	-0.2017507225	0.4874638367	-0.3360939395	0.2654131797	-0.4923372847	0.1132708545	0.1221576865	0.8420173875	-0.4620604323	0.2211546207	0.05503268555	0.9296451092	0.2983984253	0.7750407983	-0.01794264306	0.9926829229	-0.002085234834	0.995488431	-0.3613882459	0.616240411	-0.2181617854	0.7024352843
Olr89	-0.09898375749	0.8753666482	-0.002641764328	0.9974752613	-0.06164826358	0.936754963	-0.1660929381	0.8973666879	-0.3756461903	0.6927353684	0.01803664051	0.9927314305	0.4130320807	0.8741468015	0.2034868577	0.9549929931	-0.3735257125	0.5206451982	-0.4754726579	0.5399700301	-0.1332888544	0.84810362
Olr91	-0.3437763654	0.09677698064	-0.2870822883	0.2070593316	-0.206830042	0.4089264216	-0.2606603307	0.4335226285	-0.2213671963	0.4982649268	-0.14898788	0.6889422238	-0.1361554366	0.8994548506	-0.1725765041	0.8640435199	-0.3138472678	0.1500717011	0.1209372646	0.7233110007	0.07615776846	0.7816458783
Olr96	-0.05682283147	0.875901465	0.1266054625	0.7286171894	0.3411001698	0.3433682799	-0.003934045937	0.9961841278	0.07620881506	0.9140244085	-0.075721888	0.909984479	0.1460341703	0.9638685861	-0.3747675296	0.8801288013	-0.2175492847	0.6755990482	-0.1741526588	0.7237133727	-0.0343597394	0.9373346986
Olr98	-0.2231194029	0.6685701444	-0.1251303613	0.8351273929	-0.2154022858	0.7362874202	0.4754877793	0.5651911952	0.06331723678	0.9596694009	-0.2883586329	0.7456256447	-0.1932022119	0.9496508448	0.003630714927	0.9982909643	-0.2161568948	0.6606613127	-0.4968025987	0.4863854465	0.05795990563	0.9315878763
Olr101	0.3500157127	0.3333593886	0.007100558705	0.989905513	-0.004306217319	0.9934950104	0.1359363835	0.8671897961	0.3766597909	0.4974513598	0.5224759224	0.3005222998	-0.008935044538	0.9960040906	0.02734157586	0.9909267966	-0.2873639365	0.3552562261	-0.2543342711	0.5433900642	-0.1784488577	0.5860412155
Olr103	-0.1412535879	0.7446906121	-0.1560305183	0.7368484428	0.09796899341	0.8592790979	0.2911710643	0.6925004005	-0.2850159453	0.678111861	0.383638735	0.533419455	0.4584553661	0.8110025279	0.01466973364	0.9966991202	0.1486767282	0.7695573168	-0.03507390891	0.9641652871	-0.1526832431	0.7257032808
Olr107	-0.2986768178	0.2202683997	-0.1468930029	0.6009973258	-0.4235478468	0.1219128035	0.1153889169	0.8267039561	-0.1148358547	0.8129157543	-0.1561609458	0.7276638262	0.1812066441	0.900754816	-0.002260223777	0.9982909643	-0.1881063319	0.5128668931	0.199368895	0.7117474289	-0.09830460547	0.8256283082
Olr108	-0.5397434874	0.1592821164	-0.297869811	0.4908885945	0.4502508176	0.318054688	-0.3544690036	0.6050948813	-0.6090267607	0.2518213699	-0.3866810756	0.5250500544	0.7798241172	0.6695369203	0.09456645346	0.9864887623	-0.3298572382	0.5914463098	0.0926738994	0.9240869448	0.1190142005	0.8603555975
Olr110	-0.1966606666	0.5511012565	-0.3629871445	0.2860778904	-0.2896179995	0.4411593467	-0.159079693	0.8092452897	-0.2290832392	0.6764033032	-0.1582232745	0.7946156627	0.1274868252	0.9584600492	0.09890067065	0.97281166	-0.1118784368	0.7850159035	-0.174422466	0.77464685	0.001042225667	0.9983663352
Olr111	-0.1705707777	0.6000552281	-0.1890765887	0.5863719745	-0.01830121969	0.9692657812	0.05833752004	0.9425854213	0.03880791136	0.9613068466	-0.07556069723	0.9095550846	0.5043508231	0.8434719824	0.1367121453	0.9768584078	-0.1139524676	0.8650006773	-0.6187401339	0.2025554974	0.09364456929	0.8245814556
Olr112	0.03069696236	0.9453125329	0.2321511952	0.5723023509	0.06342495339	0.9012110113	0.2363829793	0.742940915	0.3830855944	0.494676761	-0.04149592042	0.9646913325	0.05729126106	0.9827007454	-0.1974070932	0.9254618454	0.03530588137	0.9351184538	-0.01303082576	0.9890398348	-0.09446294228	0.8550909781
Olr122	0.07617281149	0.8118005563	-0.05503266766	0.8766767709	-0.2297411708	0.5044824451	0.3177492365	0.4916101253	0.113518548	0.843976417	0.4036211484	0.3137586083	0.1895987423	0.9076226071	-0.1702009497	0.9220896762	-0.04323184588	0.901247998	0.1507817978	0.7326916079	0.2641586924	0.3957692787
LOC100361642	-0.06356399859	0.6956184889	-0.02504474948	0.8951651593	0.008138788738	0.9715921273	0.05477223137	0.8718486279	0.3497294341	0.06218301476	0.1642961229	0.4657537538	0.2601818351	0.6102335798	0.09733979751	0.9241844328	0.04005803843	0.8399157955	-0.06677361298	0.8893528151	0.06896432893	0.8437811089
Olr132	0.1110934418	0.7368667775	0.07215975948	0.8472613132	0.1887567557	0.6186707389	0.4957978023	0.2475102908	0.2212009439	0.6715004295	0.1808086687	0.7439661555	-0.2682966112	0.8448670907	-0.5344464309	0.5156830887	-0.4278952343	0.1983691185	0.0919466533	0.8930255964	-0.07928813543	0.8729360609
Olr136	-0.8701908304	0.02133448518	-1.132243598	0.008680385896	-0.4363716831	0.3301891141	-0.4674233172	0.4428579324	-0.5905649723	0.2636844784	-0.8546230371	0.0809541427	0.2712969469	0.8994548506	0.1437329172	0.9587906111	-0.0550787649	0.908500644	-0.2724744787	0.8514469461	-0.592443693	0.5377922505
Olr143	-0.868546796	0.06466858706	-0.5030105395	0.336007034	-0.5025102751	0.373197631	-0.02391208851	0.9877732491	-0.1496810886	0.8853617674	-0.7744091161	0.2393982489	0.3040099162	0.9497643224	-0.07394010867	0.9899788823	0.3006640197	0.7027800026	-0.9908848208	0.09426319778	-0.6680846974	0.09761961195
Olr148	-0.2987074674	0.5296291401	0.1023393336	0.8559892856	-0.795945342	0.1147284381	0.2498235121	0.78974706	-0.4989883416	0.4692203498	-0.2488459171	0.7692859863	0.4423556148	0.9115129007	0.005700761816	0.9982909643	-0.374678101	0.6285323145	0.8087533309	0.3460250568	-0.368690185	0.591408489
Olr152	-0.02487926089	0.9647273264	-0.3329205181	0.5202558281	-0.4609320199	0.4001358713	-0.1635517612	0.8786184258	-0.1579022975	0.8707012053	0.251846442	0.7718824365	0.4637886325	0.8344065231	0.3024051138	0.91684931	-0.1633999116	0.769958241	-0.08595061089	0.9557699683	0.01848700162	0.9867535453
Olr153	-0.3048001919	0.217553903	-0.2819990028	0.2964161456	-0.3542632178	0.2096022701	-0.08144060353	0.8903547376	0.02323513122	0.9712950517	-0.2917267569	0.4338076609	-0.05710780944	0.9740579004	-0.2868440169	0.7773610737	-0.2662915681	0.3203545182	-0.001381211718	0.9977349091	-0.0689822024	0.8925624902
Olr154	-0.3551176992	0.2625163763	-0.2585147967	0.462225083	-0.2193066987	0.5803536166	0.534706275	0.2340140238	0.08066333966	0.9111310684	0.3370197037	0.4881940614	-0.4600267035	0.6102335798	-0.3053475271	0.8242401612	-0.2103152371	0.5164169432	-0.09318849941	0.9442194636	-0.1147197947	0.8980038908
Olr157	0.1088570448	0.6733099917	-0.05604924987	0.8506427462	-0.005944854324	0.9863153938	0.1239794165	0.8028041135	0.4473564195	0.1530101818	0.3248645372	0.3418956914	0.1224177301	0.9554490694	0.1348627772	0.9477385422	-0.1381840749	0.696311101	0.04032631855	0.9638719416	-0.1939001708	0.6918292571
Olr158	-0.09573243623	0.7772837014	-0.089549902	0.8088458176	-0.07694768101	0.8560759375	-0.06896772687	0.9269684845	0.3211224503	0.4877473704	0.2502008967	0.617751163	0.3078292571	0.5233826872	0.06967334927	0.9542770308	-0.09436263811	0.6299723958	-0.1134013246	0.6998427878	-0.01425079238	0.9574788277
Olr160	-0.02482816562	0.921021253	-0.1205284139	0.6065830764	-0.1258500413	0.6274862976	0.1475957591	0.704223559	0.0005776327816	0.9987309664	-0.05734418197	0.8954238821	-0.02309235443	0.9943063946	-0.2872476295	0.8849199396	-0.3138199064	0.4342179075	-0.01719313005	0.9814780146	-0.1777278779	0.6595858971
Olr161	-0.08374588151	0.8181874187	-0.2406998173	0.5004836437	0.054229047	0.9046098333	0.2193143346	0.7259417127	-0.2763083206	0.5993757374	0.1538611213	0.8054286357	-0.3277533115	0.8779093036	-0.4014642813	0.8488802672	-0.6071573774	0.1936451794	0.07716666552	0.8942710932	-0.1757704477	0.6356030877
Olr162	0.06521271717	0.8222572053	0.09773851557	0.7474710757	0.09190809743	0.7917624566	0.09433511133	0.8707096106	0.01640453154	0.9802085986	0.3924035431	0.2674878337	-0.3528268001	0.7098852456	-0.3285195356	0.7654670865	-0.1083024986	0.7255208942	-0.05161260638	0.9131922657	0.03968688548	0.908909469
Olr164	-0.0838338236	0.7697488056	0.06842205165	0.8298043785	-0.2076592	0.5048844247	0.4683569282	0.1854896658	-0.008366852715	0.9904840263	0.1125684812	0.8257243679	-0.01096409495	0.9950465371	0.2731323521	0.7983364876	0.1195936823	0.6694240275	-0.287405102	0.4317911448	-0.4637490021	0.09171143184
Olr171	0.2382016187	0.5392993986	0.08115154476	0.8601893519	-0.01768110952	0.9746572209	0.165498512	0.8372591702	-0.189809777	0.7937063601	0.1197930526	0.8768542827	-0.9346283101	0.121042532	-0.4231822632	0.6562123705	-0.8062723527	0.02357123918	-0.1902619419	0.7831852165	-0.1779886591	0.7346725376
Olr178	0.3219102204	0.212981856	0.07782939349	0.808062109	0.22128145	0.4834692539	0.6162425177	0.06929292891	0.5296734259	0.1145989992	0.2857464064	0.4689408672	-0.01191179794	0.9960040906	-0.37083394	0.8352893842	-0.07570189441	0.8639910191	0.007571874181	0.992819816	0.1105116419	0.8069741413
Olr185	0.2146592314	0.6915974978	0.2494968942	0.6666086468	0.295743049	0.6399452412	0.2278521278	0.8321634679	0.5608506577	0.4545717762	0.3261589312	0.7151261538	0.8291501809	0.4688765911	-0.06087308675	0.9894012238	-0.3879504071	0.4087263002	-0.1343162086	0.835421862	-0.6756368166	0.100038299
Olr186	-0.2872686562	0.3929288922	0.01990326645	0.9652784807	-0.07798014291	0.8672881686	0.4849903777	0.3187672791	0.2017966526	0.7410039921	0.03031308038	0.9737536563	0.2511613545	0.9534960384	0.5431371769	0.8699831576	-0.294140026	0.6778807167	0.2165316105	0.7736726914	0.2185381462	0.6964555622
Olr188	-0.3206563423	0.03385620916	-0.3580982629	0.03236573161	-0.2831699621	0.09816918155	0.209108652	0.3732864015	-0.0004769814494	0.9987309664	-0.2521433554	0.2311176624	0.186847329	0.8575397861	0.1361315736	0.9194292585	0.1490342797	0.5408976042	-0.1855704259	0.5701732325	-0.1768594255	0.4780839604
Olr189	-0.002655578492	0.9935504521	-0.2847759074	0.2738259244	-0.2335935186	0.4135959658	-0.1632508649	0.7281724608	-0.176910258	0.6720885118	-0.01962603444	0.977505135	0.1015895736	0.9576657704	-0.3233297989	0.7752787281	-0.1527066807	0.6201750406	0.162866773	0.756393076	0.07031803104	0.8719676281
Olr198	-0.1893994413	0.3407508853	-0.120388635	0.5913042072	-0.06198918577	0.819970436	-0.2778679943	0.3486756989	-0.249625309	0.3820885219	0.01933591926	0.9716242878	-0.002950769127	0.9992339675	-0.2915936637	0.8051152509	-0.3171295544	0.2830207486	-0.2139978365	0.6364409906	-0.1043932643	0.7813602745
Olr199	-0.0848676768	0.739134542	-0.4072001775	0.1004137002	-0.1325738198	0.6536329684	0.2117229594	0.6019556898	0.2255561829	0.5353424555	-0.08656015331	0.8546070545	0.03948984109	0.9878591998	-0.3174273916	0.8309069218	-0.4999347407	0.1506499822	0.06750102691	0.905119104	0.122891769	0.7418489265
Olr200	0.009993466372	0.9783469925	0.2473968753	0.456809261	0.104417238	0.7992147677	0.2041344057	0.7279796697	0.07979640012	0.9062799123	0.2918920905	0.5376766215	-0.0545654189	0.9802778997	-0.2581176432	0.8691262531	0.08535197116	0.8081163264	0.05554297238	0.9583737293	0.05525478003	0.9359179653
Cnga4	-0.0321040801	0.9045734325	-0.2645446929	0.2691091988	-0.05246067586	0.8671577858	-0.004741273396	0.9937334443	0.1665333865	0.6636514018	0.1711163449	0.6505021627	-0.08157620393	0.9669960715	-0.1798378202	0.9143170183	-0.3782770428	0.2207454628	-0.02583085122	0.9639400822	0.07200246783	0.8339416627
Cckbr	-0.5126293722	0.04194634028	-0.3523853819	0.2040892369	-0.1697361935	0.6001189746	-0.3393097606	0.3920312306	-0.2249995527	0.5931006972	-0.3317856455	0.3774882244	0.29799543	0.8202291433	0.03857931323	0.989891368	-0.2360002808	0.4666195894	0.01247402546	0.9899886357	-0.06492609603	0.9128276265
Smpd1	-0.4095985463	0.001576232944	-0.1675802224	0.2248732011	-0.08492822485	0.5981417728	0.2109936205	0.249642872	-0.136330787	0.4887097337	-0.3798411563	0.01767652857	-0.301968252	0.680379927	-0.04871826307	0.9792414585	-0.03334903884	0.9007665022	-0.4663412943	0.2350050125	-0.5006038531	0.08493233086
Ilk	0.8785026039	1.17E-05	-0.07359031712	0.7295339284	-0.01620797799	0.9516533552	0.1494583216	0.6470486876	0.06660054194	0.8577568326	0.05708892216	0.8798901149	-0.2786136912	0.5607561281	-0.08979304984	0.9300383246	0.09658227839	0.5985324647	0.08302859843	0.8775208832	0.2012740142	0.5616272145
Olr203	-0.3429091909	0.3656077416	-0.3559365773	0.3853671314	-0.2125937232	0.6568080946	-0.2734292093	0.6979167626	-0.2492838794	0.7114520227	-0.8520358902	0.07198917105	-0.08681979024	0.9682264575	0.1370848554	0.9477385422	-0.2251009498	0.5182789434	-0.2241124585	0.6712350368	-0.1826509859	0.647649281
Olr210	-0.06286943587	0.8713782372	-0.1399935308	0.7197139382	0.03291181682	0.9459401811	0.1561664235	0.8247498536	0.2040631321	0.7368113922	0.2330835339	0.6888230772	-0.3232319459	0.8110025279	-0.2320726968	0.8902064638	-0.3621407261	0.2780330502	-0.3497263954	0.3264470845	-0.04545055341	0.8914641808
Olr214	-0.05580320097	0.8932311344	-0.3212458166	0.3988974597	-0.4571315191	0.2471467559	-0.2316660605	0.7324957257	0.03356545735	0.9698237973	-0.1110007337	0.8782156924	0.342091087	0.8413266808	-0.2001077799	0.9297315723	-0.322851368	0.4169456297	-0.5177510897	0.3665623897	-0.2566686632	0.5715943548
Olr215	0.109029306	0.6420720847	-0.05983515708	0.8259173528	-0.03553484391	0.9077732958	0.3097278889	0.3446847461	-0.01468037997	0.9791162626	0.1397098646	0.7254353079	-0.0880695601	0.9532178796	-0.2113002722	0.8467797562	-0.2622808041	0.271908027	-0.09487708647	0.8762346377	-0.1157405366	0.7885291782
Olr227	-0.05497248999	0.8912965851	-0.1218632104	0.7609445611	0.3171978317	0.4264511946	1.078595759	0.01115679037	0.2018148069	0.7465376644	0.4071313907	0.4102477785	0.4481236325	0.5146336632	0.3294901688	0.7268227712	0.2371136766	0.3843702543	-0.167058281	0.8647279024	-0.0480929347	0.9509552265
Olr231	-0.2104870937	0.3721475541	-0.2436432591	0.3344864524	-0.3159764059	0.2309303015	0.1666554608	0.7061833367	0.206678279	0.5843233709	0.003041378789	0.9968944951	0.02974182569	0.9812864233	-0.03392494404	0.9802094397	-0.006928397344	0.9744773432	-0.02167080884	0.9739121075	-0.1842597997	0.5894658814
Olr234	0.01556549186	0.9429675308	-0.053466224	0.8043321297	-0.08267489074	0.7214923533	0.01592364011	0.975070095	0.1184783405	0.7081500379	0.1022583951	0.7533910407	-0.1235214067	0.9279582653	-0.1084938459	0.9390072612	-0.02954683629	0.9134460781	0.01818288313	0.9620249486	-0.1505907561	0.4493831058
Rbmxl2	-0.2533785399	0.4214448078	-0.4657116717	0.1583786974	-0.3947105196	0.2625659129	0.4440285206	0.3317830841	0.1544396737	0.7989729791	0.1876392842	0.7404096004	0.003592420055	0.9992339675	0.1535336886	0.9267433924	-0.03422160424	0.9193010524	-0.2121960947	0.7823276501	-0.594061558	0.2479237782
Syt9	-0.4670276832	0.01507254857	-0.2264575124	0.2841981855	-0.1488570921	0.5361110331	-0.2497399426	0.4104034458	-0.2932536573	0.2766379896	-0.2149745943	0.4662619441	0.1960742577	0.7394243731	0.1260999855	0.8822891932	-0.1839083864	0.28776645	-0.06334622981	0.9002506805	-0.02890428271	0.9388561003
Olr241	-0.06696787967	0.8684292646	0.08143266327	0.8500115338	0.09051901435	0.8519526888	0.4430129361	0.4075241753	-0.2151270236	0.7341733599	-0.1109483878	0.8775631083	0.3590410265	0.818515412	-0.3312561533	0.8494982807	-0.082415447	0.8442765765	0.03438873308	0.9540983602	0.2263187469	0.4744590889
Olr242	0.09981012207	0.7979858026	0.1203381431	0.7730124576	0.07303879352	0.8806105592	0.390030468	0.4908765242	-0.09656094681	0.901379246	0.6540726803	0.1521758557	-0.3923498178	0.8407855815	0.09290995379	0.9790262494	0.0985547677	0.8425291311	-0.4706723319	0.279873736	-0.3880577522	0.2172794971
Olr245	-0.2600634395	0.4489686392	-0.133792344	0.7343319425	0.2122809821	0.6129420071	0.417467271	0.4250682169	0.1459144954	0.8264185605	0.04992527186	0.9509291776	0.3557856631	0.7680610149	0.2872877665	0.8494982807	0.04852538953	0.8961881372	-0.1956320375	0.6499809977	-0.09023442141	0.8018713436
Olr246	-0.1649140607	0.5235107343	-0.3352515823	0.2070852209	-0.1097685366	0.7372103361	-0.1325437857	0.7961268942	-0.1429277293	0.7608546471	-0.03458161173	0.9544830543	-0.1345332468	0.962049649	-0.02170626654	0.9944723424	-0.186420182	0.6877692935	-0.07005172636	0.9189559277	0.126569057	0.7845249932
Olr247	-0.2100348301	0.5016077739	-0.3782144109	0.2415122029	-0.2855720429	0.4233274888	0.03977901616	0.959814873	0.116695315	0.8496356295	0.3109293663	0.5012956037	0.4777669541	0.8873712988	0.133373356	0.9796451388	0.6110143334	0.3773146878	-0.5079839602	0.5701732325	-0.3178650253	0.6553445416
Olr250	0.004890180121	0.9913108935	-0.2679070404	0.4731234675	-0.237613366	0.5712257441	0.1887255034	0.786329229	-0.04886070293	0.9545651417	-0.09639835458	0.8922166151	0.1400559486	0.9358909303	-0.1346108304	0.9394813366	-0.01656614266	0.962392808	-0.1007678789	0.8609220824	-0.2225124102	0.559395795
Olr260	-0.3454411383	0.3515483363	-0.4416709756	0.2647101797	-0.3615806863	0.4053635316	-0.1763872548	0.8206608638	0.1282698427	0.8675806319	0.02466413276	0.9814691735	-0.02621436737	0.9921402756	-0.111841444	0.9515169254	-0.2333916672	0.4347064112	-0.4805557478	0.3904218755	-0.3366865712	0.4356512657
Olr263	-0.1520788944	0.7652966153	-0.4104301242	0.413191204	-5.69E-05	0.9998725717	-0.1027561251	0.9287541976	0.05440708004	0.9635224183	0.2856155508	0.7318656464	0.4924298048	0.6665595318	-0.1236606303	0.9609063367	-0.2056271475	0.5929020251	0.1955101269	0.7446372741	0.380756137	0.3593933696
Olr267	-0.1774755094	0.4766768949	-0.2085173589	0.4308330486	0.09616942944	0.7660652588	-0.07196003615	0.9018033354	-0.2808330884	0.4322384465	-0.05106141186	0.9225083408	-0.06835039349	0.9669346686	-0.1179830455	0.9357220112	0.123856063	0.6351582052	-0.3182035171	0.5505571968	-0.06014982395	0.9017529496
Olr268	-0.08037966894	0.8127927337	-0.001939234268	0.9966893912	-0.2225869976	0.5483688605	0.2661503708	0.618636904	-0.07320358678	0.9149703671	0.08013278186	0.9006803857	0.2031823913	0.8659234182	0.03823546512	0.9875725185	0.05350447579	0.8581136714	0.03792107937	0.9359147949	-0.09946565333	0.7378051658
Olr270	-0.01904970466	0.9081105714	-0.02733021156	0.8730321715	-0.09059676223	0.5980143787	0.1064683932	0.6745382408	-0.05253360119	0.8514121688	0.09783913132	0.6828654777	0.1826149751	0.8696806192	0.1218630875	0.930325549	-0.0132368383	0.9638555594	0.007516953176	0.9917619741	-0.09689035714	0.8148235949
Olr271	-0.03509330787	0.8776860702	-0.1118494754	0.6128276756	-0.3057816125	0.1576105512	-0.2276272741	0.4607291999	-0.2037458187	0.4934357342	-0.1212717579	0.7311348774	0.06291256336	0.9585667031	0.09681003193	0.9297315723	0.07161904348	0.7214104523	-0.13451947	0.7583176964	-0.0413149205	0.912451679
LOC687082	0.1822072354	0.6044325622	0.1023468666	0.8003826144	0.1144152921	0.7996182937	0.4176900874	0.4185445115	-0.2126846526	0.7242782092	0.1531618624	0.8133221856	0.07167285477	0.9802778997	-0.4938793567	0.7519853276	-0.4242392428	0.3251508735	-0.3723034415	0.5568418026	-0.4840610124	0.2987950299
Olr276	-0.153626083	0.6638641263	-0.191386482	0.6098884665	0.0727997907	0.8752870731	0.1637527095	0.8126386695	-0.02837586118	0.9740892323	-0.01521087497	0.9895779978	0.08994731893	0.984912454	-0.1290856538	0.9792453456	-0.2840443796	0.6717748122	0.4413246689	0.6244568691	0.1603419164	0.8374373907
Olr281	-0.2631966905	0.5971071739	-0.026750745	0.9671668	-0.3940816464	0.4879941352	-0.2198052199	0.8269602449	0.1149561165	0.9143045398	0.1834274851	0.8472873715	-0.006361619727	0.9992339675	0.08015432226	0.9852819243	-0.2799102109	0.5808594513	-0.4960040402	0.3948868612	-0.377827343	0.4009482685
Olr282	-0.3116386688	0.5032900977	-0.6215723844	0.1948967884	-0.1357103471	0.826659489	-0.4626739438	0.5378842561	-0.2555036251	0.7637751354	-0.2462438776	0.7672349779	0.3469503218	0.9215069862	-0.5067879531	0.8664854318	-0.2089360108	0.7551014363	-1.039167224	0.3035038678	-0.8573666415	0.2536683011
Olr283	0.04969950993	0.9121752555	-0.3259958391	0.4261680442	0.2320230271	0.6221551804	0.1243383187	0.8863779555	-0.07792834809	0.9303518966	0.1390918077	0.8548840811	-0.0225215493	0.9949445941	-0.310468852	0.91684931	-0.3876105299	0.473987413	0.0435610196	0.9656731311	-0.07234756028	0.908909469
Olr285	0.2410183587	0.4476292577	-0.1002172166	0.7883463187	-0.1969083984	0.611435614	-0.2007537749	0.7423102725	-0.1989724691	0.7236362058	0.5055940978	0.2281647647	-0.2108696514	0.9451937097	-0.005276862474	0.9982453634	-0.07099808441	0.8979188425	-0.2234368945	0.6995468446	0.096184758	0.8411627904
Rpl27a	0.7794283681	0.02766016964	0.1572029619	0.712377386	-0.2465537069	0.5850392448	-0.170040964	0.8258953007	-1.208529817	0.007315035748	-0.3793119746	0.4950938531	-0.03479774741	0.9945354473	0.01783287749	0.9975589975	-0.1378430388	0.8655746218	-0.3028220404	0.5628237713	-0.3565758719	0.3555790345
Akip1	0.9486347189	3.83E-07	0.280924438	0.0893978753	0.2853630068	0.09528845356	0.1529047864	0.5627979545	-0.08998915353	0.7586251482	-0.02017134218	0.9589128469	-0.1565459354	0.8110025279	-0.06532994099	0.9468408611	0.3097956374	0.07484604931	0.0747071331	0.8550428667	0.1425241654	0.6032788987
Ipo7	1.33388557	1.39E-07	0.5774132673	0.01077716571	0.7864030532	0.0006565151377	-0.03729706847	0.9453405263	-0.2332211564	0.44522059	-0.1130761744	0.7655347161	-0.02658356678	0.9921266724	0.1198881085	0.9451187431	0.8044228554	0.01477210905	0.4419556439	0.3723150634	0.6553852186	0.08129635958
Zfp143	1.894181421	2.13E-11	0.5318512878	0.006317217373	0.8419332355	5.03E-05	-0.1720089369	0.5600248997	-0.317009509	0.1638304937	-0.2359540158	0.3405463398	-0.1971256125	0.8899912077	-0.1017662476	0.9567167362	0.1556841688	0.6004183246	0.2288846036	0.5295908795	0.2342177496	0.3885035923
Wee1	2.052613213	9.83E-09	0.8972613462	0.003338452061	0.6634251381	0.02285131784	0.4936054143	0.1793153323	0.4984786822	0.1543262092	0.3281415631	0.403073075	-0.2306804654	0.8698032677	-0.1168126516	0.951790577	0.7322766313	0.03563676037	0.4623458906	0.5376516775	0.7229502727	0.1844737483
Swap70	0.2897977076	0.0327365212	0.1334222192	0.3798232763	0.03304136566	0.866151419	-0.2160721791	0.2834410681	-0.2394250788	0.1969730441	-0.1901006298	0.3375871533	-0.1608072701	0.8899912077	-0.02753408088	0.989891368	0.07693724111	0.7601279982	0.1330858578	0.8202569943	0.2404652871	0.5494705091
Adm	1.316037704	1.06E-05	0.4949950039	0.08455506374	0.5223951138	0.0768210614	0.2155832733	0.6601591515	0.4701769437	0.1869762231	0.146064337	0.7713480043	0.2645089622	0.9139121232	0.2863814078	0.9050483772	1.00422904	0.04700730759	0.7555400008	0.2113096648	1.178757882	0.02323809798
Ampd3	1.02546114	4.07E-06	0.2440324787	0.2464133113	0.1166813572	0.638384777	0.1134453152	0.7784163693	0.3797790285	0.135303027	0.941981763	0.0002473217543	0.2973903813	0.9559814175	0.2296135226	0.9707234753	3.513929438	0.001372528695	1.352892628	0.5216291063	3.01674367	0.05802156042
Ctr9	0.6429962427	0.0002138481081	0.5043798166	0.006857576979	0.7476579407	0.000122712567	0.08375363017	0.8096273576	-0.0264286187	0.9489075926	0.1100507909	0.7116812547	0.1985367332	0.8575397861	0.3598583159	0.6167764246	0.904880211	0.004054191826	0.4348969348	0.4085535801	0.7568191935	0.0607387295
Usp47	0.06846022584	0.6365133116	0.08493589081	0.5793011976	-0.004320383779	0.9825733356	-0.4148060716	0.01568358996	-0.3519890505	0.03631725909	-0.3118088021	0.06875048603	-0.1940261533	0.805476266	-0.03817819488	0.9792453456	0.1177363657	0.5521663478	0.008540718199	0.9876050892	0.123475877	0.6393959898
Mical2	-0.2678110981	0.04399272381	-0.4822268592	0.002229387941	-0.2773752637	0.0629606046	-0.3344353194	0.05719671479	-0.3046483495	0.07614412212	-0.2535714503	0.1575484	-0.03003288305	0.9844130952	-0.04695698357	0.9768584078	-0.3839493851	0.08287681516	-0.09004877321	0.8754925986	-0.3538937517	0.3120022208
Micalcl	-0.02493616208	0.8890863354	-0.02163122725	0.9106825183	0.06681619999	0.7353762716	0.1774156105	0.4545239212	0.1127655126	0.6600889273	0.06284823481	0.8332381361	-0.1256451328	0.8413266808	-0.07327217282	0.9297315723	-0.13244327	0.3636294789	-0.08073737376	0.8314161055	-0.007839408737	0.9810371867
Parva	-1.184286525	7.64E-07	-0.08588162911	0.7181523034	0.003530825199	0.990441663	-0.01190545307	0.9847761186	-0.1252081669	0.7351788047	-0.07403657884	0.858269765	-0.09682344501	0.8989942259	0.08894433968	0.9129990252	0.5042195719	0.005387266871	-0.1486032761	0.837950503	-0.02052126316	0.9728711781
Tead1	0.2797143343	0.2459991079	0.3428624994	0.1880563516	0.4391229029	0.1026477431	0.3008726602	0.430256834	0.5739286735	0.05934814195	0.5046394009	0.1051850832	0.313920519	0.8657495551	0.3513633543	0.8552993079	1.262185273	0.01001036266	0.6127807534	0.4666368787	0.9762716815	0.1152932158
Arntl	-2.134324697	1.15E-06	-0.2032324076	0.6366392352	-0.8315888659	0.04180472034	-1.330838054	0.005465175522	-1.083280585	0.01936475188	-0.9660103574	0.03845868929	-0.7143479768	0.2155289453	-0.5106475721	0.4356447463	-0.7513394348	0.01789809752	-0.808068202	0.3421416432	-1.218792183	0.06262933489
Far1	1.560445165	2.93E-06	1.301980803	0.0002715865014	1.010093115	0.001811674907	0.5864671639	0.134019851	0.4894867508	0.2109677803	0.423269366	0.2998880589	0.1469543989	0.8256972434	0.3658691596	0.2951498891	0.558473945	0.004787895022	0.7927748298	0.3794161496	0.8192821276	0.2223825599
Spon1	-0.1708559102	0.2641192501	-0.0659310949	0.7157241552	0.1017967198	0.5969538273	0.03635282815	0.9239146756	0.3286042534	0.09198860485	-0.001286716852	0.9977898803	0.2328286614	0.7706809145	0.1185691284	0.923246204	-0.2017388765	0.3545945232	0.001037157484	0.9976681628	-0.1407868948	0.653142816
Pde3b	-1.622862872	6.02E-09	-0.2726377938	0.2162952439	-0.9349212777	0.0001062098872	-0.5415603463	0.03887309181	-0.2789119605	0.3362381138	-0.4000929482	0.1352583675	0.01793534269	0.9923759216	0.07554341397	0.9590796967	-0.09677573452	0.6764914506	-0.2668688761	0.5869409232	-0.4403674732	0.2124868792
Calcb	-0.1208979255	0.5636881332	-0.2576894316	0.2289911921	0.05736454978	0.8363951232	0.3229336341	0.2580908747	-0.03100691892	0.9506895839	0.1360461389	0.7009118319	-0.1545901602	0.909120611	-0.4409178483	0.4936436424	-0.2678854172	0.2961108225	0.006390194086	0.9937294833	0.2198093828	0.6056212853
RGD1311703	0.8111921677	6.51E-06	0.4312636698	0.01434730992	0.6385880531	0.0004517769897	0.08082774573	0.8092452897	0.08074921853	0.7976116415	0.1319349532	0.6191730417	-0.1483841749	0.9273545734	0.0251082739	0.9909267966	0.3840777079	0.1827789857	0.02019392427	0.9765507911	0.1332942621	0.7159794407
Nucb2	-1.54292183	9.67E-09	0.5026825636	0.02163702757	0.2292697233	0.324254639	-0.1379374953	0.7231228505	-0.7133883359	0.004499698285	-0.7298705993	0.003776602156	-0.02392299553	0.9938796328	0.2156984602	0.9029670859	0.06066331276	0.8725293106	-0.5401077184	0.3446384711	-0.7344290248	0.08932097627
Xylt1	-0.09024148314	0.6196634872	-0.1676273061	0.3681647571	-0.1275126186	0.5441403359	-0.02088709271	0.9636042617	0.007774673018	0.9855805458	-0.2805282595	0.226299718	-0.3192584558	0.6432501166	-0.1613092783	0.892904005	-0.2394212621	0.3056844879	-0.003233499912	0.9938723574	-0.08261392384	0.7206921122
Acsm5	-1.587575064	0.0102833045	2.61127258	0.0005518523727	1.554281207	0.02335240441	2.530924304	0.001919015075	1.740285653	0.02553776448	1.379326139	0.08390754692	0.6904659498	0.7907321189	1.178089532	0.4852578501	0.5134803181	0.4458076138	-2.110887564	0.155969824	-2.588449764	0.02762321239
Acsm4	-0.3379532054	0.0106463529	-0.2469200296	0.0856773027	-0.04800501992	0.7931426835	-0.03889368276	0.9063790642	-0.07079846886	0.7852922269	0.06080521785	0.8193131752	-0.1805527654	0.680379927	-0.1515170537	0.7773610737	-0.2424170669	0.1033632639	-0.005712996615	0.9914731861	-0.005633892316	0.9870464716
Acsm3	-3.865520973	5.68E-11	-0.7815029852	0.05123797444	-2.023168969	1.26E-05	-0.4663686516	0.4249678358	-0.1975054881	0.7839456992	-0.4048466894	0.4723126755	-0.01029621155	0.9992339675	0.1514114627	0.9792453456	-0.8176600537	0.2763638782	-0.336625409	0.9050435511	-1.621796442	0.3279592562
Abca15	-0.1538255985	0.1791037635	-0.1300899484	0.300292025	-0.09835558939	0.4837723771	-0.01344565756	0.9651002852	-0.000906605575	0.9968224028	0.00858492482	0.9799650504	0.02285465378	0.9768407765	-0.02835024476	0.9761458979	-0.05476634468	0.6560728922	0.014742646	0.974170955	-0.03796836756	0.8874074755
Uqcrc2	-0.5831589183	0.001498270662	0.2014465323	0.3060432595	0.2545198043	0.2160786866	-0.1981880534	0.509422437	-0.4702315503	0.03759285958	-0.4763213076	0.03590157806	-0.1275725954	0.9319307896	0.1500893075	0.91684931	0.4183127976	0.1230080878	-0.07386304327	0.9363228858	0.16374667	0.7868335509
LOC102555257	0.01372249188	0.9626262495	-0.06439062239	0.8290377493	-0.06615093813	0.8435758538	0.2540457387	0.5262604161	-0.02597008772	0.9663961753	0.0006781775401	0.9989681828	-0.09124328571	0.9502429704	-0.1413224899	0.908004585	-0.2171886286	0.3489535124	0.1343622526	0.7332335749	-0.1962465406	0.4878736851
Vwa3a	-0.2328621883	0.01226000102	-0.2393722871	0.02048855769	-0.08355663784	0.4624658732	0.01751971568	0.9445154117	-0.06653604505	0.6911496711	-0.0215778237	0.916442109	0.02933388624	0.9802778997	-0.1575708181	0.8464936951	-0.2644189665	0.1462130387	-0.09445531987	0.7521495556	-0.09068117406	0.6849877775
Eef2k	-0.6326173341	0.0004285177119	0.2421128834	0.1949829753	0.03405880875	0.8895025956	0.4215020574	0.06101154251	0.4158051779	0.05655396735	0.2591470697	0.2848384653	0.01527929586	0.9931613793	0.1854818998	0.841349643	0.1429576562	0.4842804178	0.07329086569	0.7979913743	0.1467225085	0.4604413417
Polr3e	0.9567456568	1.87E-08	0.09308521874	0.5191725191	0.3423850069	0.01531108845	-0.01066036161	0.9764440385	-0.1238793888	0.5438246805	-0.05038418132	0.8475779775	-0.2043765126	0.8344900254	-0.0003984037463	0.9998938368	0.1539160506	0.5110049207	0.0443889429	0.9103667394	0.1353508755	0.582103151
LOC691551	-0.3307067028	0.01215483979	-0.30710656	0.03412439421	-0.2726156615	0.06347358238	-0.01970740869	0.9547884469	-0.008901914724	0.9793908825	-0.1314039005	0.5315278484	0.06137824177	0.9592361846	0.007485174952	0.9959489253	-0.09504751605	0.6320878544	0.01352571288	0.9799622196	0.007341741785	0.9827993836
Mettl9	-0.7874628204	4.64E-06	-0.03158838419	0.8668670235	-0.009059705525	0.9692532713	0.2291708645	0.2991801249	0.07217158774	0.8086821001	0.0281048805	0.9340272437	-0.2071917808	0.8471066256	-0.2639116841	0.7960792308	-0.4807979172	0.07866377159	0.05284350507	0.8775208832	-0.02211110012	0.9338321982
Otoa	-0.2121679647	0.0742989965	-0.2524426275	0.05353283036	-0.0546019156	0.7350184949	0.002935719292	0.993003277	-0.03406791779	0.9004687981	0.003271241639	0.9933134864	0.01138381883	0.9942954659	-0.1028757563	0.9079772433	-0.2805162913	0.1129273812	-0.05906349039	0.8670807211	-0.09294962712	0.6988290327
Hs3st2	-0.5679992773	0.02126844306	-0.6674224529	0.01597993553	-0.2690366919	0.3612378206	-0.338530621	0.3778216167	-0.2785364894	0.465278855	-0.1937546542	0.651116418	0.04859671125	0.9802778997	0.1811210883	0.9029670859	-0.1835995563	0.5289166354	-0.3746101258	0.6143634996	-0.4072592697	0.4617839351
Scnn1g	-0.1632732234	0.2312860553	-0.1298189914	0.3893476295	-0.1089979855	0.5166351319	-0.03662956635	0.914263007	-0.1302074996	0.5517665258	-0.1821892284	0.3596368388	0.05154582486	0.9764514351	-0.1292843423	0.930325549	-0.3275622376	0.2179472911	-0.2263523593	0.4955932743	-0.1403679283	0.5911489244
Scnn1b	-0.1711433701	0.2233325658	-0.2783429314	0.0673272521	-0.1554398695	0.3477108133	0.04337965903	0.8984270774	-0.152956601	0.4805610594	-0.05468422254	0.8491939756	0.0008937576291	0.9993622878	-0.1993109659	0.8213851467	-0.2745438979	0.1924751407	-0.1160909511	0.7736726914	-0.1260660848	0.6738095817
Ubfd1	0.3456866389	0.03304907455	0.006245375231	0.9790379444	0.143314093	0.4743759744	-0.2042078252	0.4339362848	-0.1542322065	0.5609705861	-0.07459216498	0.8206383149	-0.09213936488	0.9229998894	-0.1687633804	0.801824241	0.1414622516	0.4035910353	-0.04049667429	0.9407752687	-0.0758411351	0.8341650048
Dctn5	1.073790933	5.39E-07	0.3305747258	0.08400659901	0.424462055	0.0297292374	-0.3594687297	0.1358739538	-0.6520662788	0.003772330828	-0.5377853391	0.01596326094	-0.1167752399	0.9369077998	-0.07824729675	0.9613512757	0.4485882505	0.09123994165	0.05935593177	0.9155507041	0.2652165195	0.4221572463
Plk1	-0.6119492046	0.1204772079	1.453283282	0.001886251313	0.886060318	0.04407994433	0.5657166715	0.3497577645	0.5484522231	0.3350830521	0.6415346708	0.2442037804	-0.1459592155	0.9463777614	-0.04992086167	0.9872375756	0.7358579299	0.05156962657	0.7181747851	0.3035038678	0.6712415795	0.1963034372
Prkcb	-0.1708604784	0.3997878947	0.6983376289	0.002406311213	-0.05725646314	0.8363951232	0.6334279491	0.01201761495	0.351733747	0.1823345491	0.1241288481	0.7333130171	0.2011075755	0.8413266808	0.1991051552	0.8552993079	0.4623993881	0.06828551219	0.366530131	0.5439259732	0.2244477173	0.6392387022
Cacng3	-0.4801865766	0.03712204194	-0.4097074448	0.104791662	-0.5167293895	0.04524679643	-0.09132921576	0.8622393391	-0.1719143392	0.6756101667	-0.4438868985	0.1524191168	0.06209007027	0.9669960715	0.1764482301	0.8801288013	0.0009600244677	0.9973600728	-0.1290366547	0.7530809816	-0.2208675799	0.4429658256
Tnrc6a	0.3698574039	0.0208815425	0.2232714171	0.2039538215	-0.1096265611	0.59176553	-0.04264107719	0.9158183147	0.2614854233	0.2386012683	0.3464359334	0.09779947235	-0.05296753308	0.9740579004	0.114140693	0.9348750896	0.6305931329	0.0219700968	0.4971689546	0.5609584147	0.9238698864	0.1348364258
Lcmt1	0.01399123396	0.9441230143	0.3817173829	0.02916570687	0.2109978996	0.2509072581	0.3160053427	0.1492757942	0.1180468249	0.6736312446	0.1113534937	0.6958257854	-0.2570506505	0.8947281321	-0.00833090708	0.9977827336	0.4237662647	0.2794346995	-0.1305402429	0.7096708849	-0.01041826227	0.9739797333
Aqp8	0.5576955766	0.001618030421	0.449144476	0.019222764	0.2079835975	0.3043930506	0.3010245327	0.2215206372	0.2459874298	0.3163793138	0.507826017	0.02016304606	-0.2377393693	0.8490141078	0.07240590089	0.9749369924	0.4514151784	0.1403960333	0.3533857488	0.6996817871	1.005947468	0.1087065285
LOC100271845	-0.05696655337	0.8220135883	0.2397085229	0.3223213205	0.01763041911	0.9579128248	-0.02278808476	0.9713570076	0.3150783358	0.3133759676	0.3292621775	0.2908507214	0.06097907094	0.9778043511	-0.1538848232	0.9343715638	-0.571335893	0.09480887433	0.1820579652	0.7011196116	-0.03220289652	0.9384526234
Il4r	0.5183296567	0.005520928136	-0.1496712369	0.4730951083	0.114060208	0.6331749692	-0.1267651331	0.7296188531	-0.2054025412	0.4733766367	-0.2681272939	0.3141740839	-0.1170424099	0.9286327162	-0.06094201404	0.9721135919	-0.4168899799	0.08761783723	-0.2894105465	0.2874488166	-0.3191225243	0.1100367138
Tufm	-0.0509673867	0.7012076177	-0.01048907051	0.9494040579	-0.111789078	0.4433893695	-0.1196826813	0.5666883461	-0.2847995824	0.06307924837	-0.1682472767	0.334028232	-0.1577590946	0.8969639521	0.1576231919	0.9016163032	0.2870938135	0.2402808837	-0.2065427895	0.5487560783	-0.1674569072	0.5266277506
Apobr	0.4047394166	0.08174480911	-0.03870753068	0.8990866427	-0.08378016697	0.7960384868	0.1447845839	0.7639198836	0.06718786969	0.8998270641	-0.1032581043	0.8279506199	0.06300615904	0.9752053485	0.06444075953	0.9785969805	0.03153267566	0.9299142075	0.1661623764	0.8299040482	-0.0236013361	0.9713781266
Mapk3	0.4451661339	0.03220165247	0.1706893364	0.468573215	0.1756455	0.4954888502	0.3095849252	0.3255787853	0.427432853	0.1183489204	0.2881836181	0.3440350095	-0.07951768734	0.958365491	0.1029376173	0.9435810032	0.2643162598	0.268967517	-0.2881140384	0.5835146545	-0.3426523893	0.3795397278
Gdpd3	-0.3223964355	0.05271689353	-0.1991817542	0.2797580126	-0.1655234865	0.4127898012	0.03777271899	0.9303227917	0.05463303846	0.8806592606	-0.09895031825	0.7533910407	-0.1432195636	0.8876883176	-0.1356767375	0.9017124851	-0.2887672827	0.1754689459	-0.2151480137	0.5905992562	-0.1960397051	0.5180249113
Ypel3	0.7392266916	8.05E-05	-0.1861582197	0.329778438	-0.2962401431	0.1303639695	-0.1652607767	0.5883692919	-0.000530091438	0.9987309664	0.06833967854	0.847764762	-0.186655145	0.8668568395	-0.2060032966	0.8614083195	-0.3753270129	0.1451002744	-0.4927505641	0.2892678851	-0.5086365056	0.1334483029
Tbx6	-0.5084070866	0.0003141230628	-0.4115523475	0.006987777738	-0.2162825904	0.1550460431	-0.1662528239	0.4372525309	0.01136758732	0.9748075031	-0.1295172425	0.5468817538	-0.02070068295	0.9938466671	-0.1142066136	0.9465701926	-0.4200441031	0.1460053305	-0.02734331076	0.9723055392	-0.07126555116	0.8779078898
Doc2a	0.3480905522	0.2970049093	-0.1639497441	0.6731789812	0.4410537837	0.2448048453	0.06600779608	0.9390032553	-0.01410537154	0.9867338153	0.03218797265	0.9722087796	0.06571514489	0.9592361846	0.03624368584	0.9827244068	0.09874343714	0.6377973586	-0.1744050723	0.5237066956	-0.09668448941	0.6586384414
Kctd13	1.703754358	1.41E-10	0.06745399342	0.7415128125	0.5084206324	0.007283570216	0.09266518116	0.7961268942	0.2352585658	0.33578848	0.2993306769	0.1962432656	0.2849305537	0.7998492782	0.2770244681	0.8114351182	0.3960643845	0.1712454937	0.2447286494	0.5822141465	0.2287431049	0.5002940392
Cdipt	0.9404141273	2.62E-06	-0.009464199536	0.9686862602	0.271892911	0.1634290599	0.07435907979	0.8458366741	0.2834752023	0.2284229587	0.2799530542	0.239295766	-0.2203627317	0.8668568395	-0.09193305522	0.9611328668	0.3002171965	0.3093224067	0.0583017889	0.9099451124	0.3374263344	0.2553110549
LOC308990	0.3455932167	0.02326068479	-0.142487695	0.4037593258	-0.1599684801	0.3816284456	0.02954311223	0.9428688043	-0.1090199835	0.6927173208	-0.02817227717	0.9364190784	0.1399262339	0.9058959694	0.1112678026	0.930325549	-0.07067942271	0.7685414634	0.06611866491	0.8383774024	-0.05761634825	0.8131896895
Mylpf	0.0002811411721	0.9993835726	-0.2556736284	0.4449885944	0.3341169542	0.3447280881	-0.04904748407	0.9506336789	-0.0716434763	0.9178467441	-0.2283862017	0.6610719464	-0.1162416081	0.9584809397	0.1352649437	0.9491377465	-0.1918138508	0.5930899497	-0.0175260951	0.9829995093	-0.05537979477	0.9163760514
Znf48	-0.3328527699	0.05331943251	-0.6728178489	0.001224079477	-0.5276737795	0.006413152239	-0.2527333053	0.3364466735	-0.2918295643	0.2205309052	-0.3857785213	0.08527626774	-0.05292343152	0.9762132215	0.109497173	0.9465701926	-0.07146653818	0.8050164056	-0.3016321223	0.4064155584	-0.263942333	0.3366742854
Zfp771	0.02982923019	0.9243415775	-0.4391370574	0.1087162722	-0.2400239818	0.4305945258	-0.04820852789	0.9434647997	-0.2193442853	0.6008827759	-0.2721012166	0.4860201044	0.1755197509	0.8728198977	0.1542008903	0.9029670859	-0.07662199263	0.7667114883	-0.6376652564	0.221578407	-0.561237357	0.1355794177
Itgal	1.20414911	2.53E-07	1.191243446	8.04E-06	0.4974980226	0.01720233535	0.9455777837	0.0002960366176	0.4487223784	0.06147546145	0.2922613693	0.2686381003	0.2803095116	0.6189451099	0.2421281601	0.7217853625	0.3473679916	0.09502305561	0.4681907598	0.6214594319	0.1724867235	0.8339416627
Srcap	0.4974574937	0.0005163231907	0.07458159782	0.6422717379	0.03289251541	0.8672881686	0.1248695483	0.6129237341	0.5039021971	0.004012330477	0.3441028639	0.049486168	-0.07505063336	0.9413142886	-0.1289580356	0.8740343692	-0.1700982824	0.3106866834	0.07597098559	0.8082135226	0.08879029805	0.695370794
Phkg2	0.2339013736	0.07603366752	-0.3143053902	0.03143614883	-0.1446101474	0.3596471287	-0.2554800944	0.1665899522	-0.5747913129	0.0009174961964	-0.562430638	0.001070202615	-0.2024436601	0.6117314646	-0.05405040962	0.949552744	0.07883814286	0.5836890786	-0.1862978077	0.5687337922	-0.1304771278	0.6109091087
Rnf40	0.9242540297	8.02E-07	0.1730227153	0.3119458995	0.2383895806	0.1790531908	-0.1393185828	0.6203249954	-0.1984130857	0.3859496458	-0.2196464792	0.3288166083	-0.2214357952	0.7801538303	-0.1123053682	0.925640404	-0.08733709616	0.6915631582	0.02824124801	0.9359147949	-0.02529265487	0.918651331
Ctf1	0.1760775094	0.5704492665	-0.4690328556	0.1379084927	-0.3267759587	0.3405831343	0.095412266	0.8911090695	-0.1632030117	0.7722183952	0.07458677667	0.9068311046	-0.2271525179	0.8456742322	0.07580656474	0.9707961554	0.3662216447	0.195174899	0.09199914182	0.9084425749	0.2956750857	0.5502905031
Fbxl19	0.162466288	0.140504533	-0.3086397947	0.01291797527	-0.0599287664	0.678662512	0.1538436287	0.36480252	0.08376027863	0.6664734746	0.1154088894	0.5064826051	0.02187605517	0.9852440727	-0.003918141401	0.9975589975	-0.09045149258	0.5861431866	-0.06642415828	0.876996155	0.01605290204	0.9633176027
Orai3	0.5695319113	0.002680124004	-0.3046406567	0.1334134393	-0.3129255456	0.1380300195	-0.1446260624	0.6811841516	-0.1690110423	0.5819148118	0.02753835771	0.9525891598	-0.2071168317	0.8413266808	-0.01848044974	0.9917235512	-0.4473993817	0.08196860961	-0.3591905838	0.3323506671	-0.5000955591	0.07860800872
Setd1b	0.7420505841	3.86E-05	-0.4168487574	0.0218658639	-0.2839872396	0.1255310772	0.04334401623	0.9160861945	0.0815327018	0.8035937923	-0.06331881204	0.8520905956	-0.1252626347	0.8882245733	0.03692058629	0.9792453456	-0.127565292	0.4900856426	0.09116107367	0.8341181022	0.08192212526	0.8010882027
Hsd3b7	-1.111720542	1.49E-05	-0.4399929744	0.07688635007	-0.454410093	0.07558461594	-0.4496623383	0.1553061061	-0.3107244338	0.3486760467	-0.257458237	0.4619581903	-0.490975099	0.4593102901	-0.2485378293	0.8442498462	-0.5233564517	0.07583891207	-0.7818568476	0.09514141366	-0.5431740687	0.09454800245
Stx4	0.148090643	0.336417482	0.02292581061	0.9075131528	0.2637725932	0.1211784249	-0.3121378569	0.1291156501	-0.4176935433	0.02789779069	-0.327031187	0.09446376877	-0.2402421846	0.8344065231	-0.1212614994	0.9404402443	0.09979554641	0.7253459014	-0.1584962936	0.6416996728	-0.02678066563	0.9310735358
Bckdk	0.04102952143	0.8520654384	0.004790475595	0.9872682662	-0.1433223439	0.5418228031	-0.1680698695	0.6208998457	-0.4393065457	0.0671681407	-0.1878460593	0.5287099889	-0.3967630857	0.5625176789	-0.2360372145	0.8385230236	0.1423792325	0.5857324516	-0.2248265918	0.5681686126	-0.07372946411	0.8322922849
Kat8	-0.08452350153	0.67391682	-0.02426964038	0.9209976578	-0.1303758759	0.5730864573	-0.3028424067	0.2540491823	-0.1483403941	0.6357502678	-0.3301311974	0.1816345527	0.01888616876	0.991718157	0.07879631936	0.9465701926	-0.00898666396	0.9680864182	-0.1289477555	0.6192363843	-0.07308338012	0.7263572314
Fus	0.09635328606	0.7776758316	-0.1309529847	0.7151512982	0.2342758106	0.530398005	-0.3689529292	0.4423755251	0.1445735051	0.8089549147	0.09200728163	0.8856805108	-0.3497600891	0.6910976044	-0.6923414717	0.2331560867	-0.7895378079	0.01544918992	-0.05031629222	0.9276761948	-0.09211064643	0.8030541093
Itgam	3.018501508	5.99E-11	1.472784528	7.96E-05	1.437493014	4.36E-05	1.266945126	0.0009934148384	0.6241314357	0.09303847184	0.4485990867	0.2668678426	0.3123167311	0.6644618654	0.2504857937	0.7829120335	0.2310126368	0.3292831439	0.4313937464	0.6175884842	0.4366251377	0.5035986859
Itgax	2.215324459	7.73E-11	0.740970729	0.002991169714	0.06902905178	0.8176375775	0.3051753974	0.350067275	0.4485282168	0.1068013989	0.409299307	0.1521758557	0.06507033082	0.9807229927	0.08908562693	0.9768584078	1.107587881	0.01484554222	1.139305558	0.3211924173	1.308421102	0.1264394078
Itgad	0.04148842862	0.7849905562	-0.01368697724	0.9396080603	-0.1126899811	0.4912598829	-0.05437092068	0.8552489129	0.07182779901	0.7836526243	0.01165072469	0.9755780116	0.1354533735	0.9502429704	-0.04327125605	0.9895879608	0.2451270782	0.4797692791	0.8112587864	0.5331704742	0.6271100138	0.5312336019
Armc5	0.7632226102	0.0001401644227	-0.1282382401	0.5483224176	0.1821417943	0.4200750534	0.361378806	0.164768753	0.1965341911	0.5056020693	0.216758118	0.4457962319	-0.1475480452	0.8171030248	-0.2329019513	0.5761376237	-0.28301874	0.08676067654	-0.1455728946	0.681376004	-0.18724402	0.4614754303
Tgfb1i1	-0.1586906225	0.2608688823	-0.3108444357	0.04179525471	-0.1187270183	0.4886044582	-0.1393878605	0.5651911952	0.06502719396	0.8164386893	-0.009057244475	0.982672466	-0.07956111874	0.9503417371	-0.04575333515	0.9768584078	-0.2753180966	0.189430815	-0.06624187298	0.8591266178	-0.003763955052	0.9917365636
Slc5a2	-0.3782738914	0.008392514839	-0.2645244893	0.08920983513	-0.04761776158	0.8115613787	0.1870625119	0.4051485316	-0.03825191364	0.9066928511	0.01414131333	0.971884601	-0.09426078492	0.9640510147	-0.1127342304	0.9574807468	-0.3028742343	0.3519615193	-0.1711643841	0.6860048308	-0.1782091856	0.5638171588
Bag3	1.750861275	7.05E-11	-0.611665568	0.002044283342	-0.4726309739	0.01140835962	-0.116311483	0.726729651	-0.01098881994	0.980175046	-0.1148674072	0.7063500313	-0.09587725648	0.9471162522	0.07458296894	0.9609063367	0.3414424138	0.1502916597	0.1523162177	0.7987991217	0.4454807369	0.2584670362
Inpp5f	-0.2582707224	0.06487816322	0.1543854002	0.3206324496	0.08425144748	0.6439761276	-0.3276891933	0.08064941498	-0.4684536784	0.008364870336	-0.2639412735	0.1628822955	-0.1348147813	0.9215069862	-0.04763121169	0.9794834276	0.1891491128	0.4420596563	-0.2143441622	0.6500498036	-0.05229682389	0.9005730712
Sec23ip	0.8090349293	7.46E-08	0.4015477558	0.003243724945	0.4429690202	0.0009232676683	0.1985370439	0.2391427106	0.1054824461	0.5856944337	0.1670609457	0.3226884107	-0.09352392039	0.9498402281	0.09616563418	0.9465701926	0.4404909994	0.07866377159	0.3652966039	0.3408578759	0.4728623253	0.1030235703
Ppapdc1a	-0.6104892932	0.009034705497	0.05796524172	0.8446730657	-0.09134050789	0.7751829101	0.1985836562	0.6434266856	0.342364151	0.3016454301	0.2317811348	0.5331046301	0.1431624203	0.9187779694	0.03091247841	0.989891368	-0.2120228998	0.4068122395	-0.03181725522	0.9556323465	-0.3469253327	0.2293740543
Tacc2	0.3382260281	0.006469062877	0.01075392985	0.9494462552	0.166371882	0.2432898651	0.03366121566	0.9129725602	0.2593914856	0.106010279	0.5674097697	0.0004796676668	0.02033841638	0.9945354473	0.1504585085	0.9510688631	1.032790515	0.02241080416	0.4351214245	0.4714209551	0.9243402112	0.04915129867
Btbd16	-0.3896764798	0.01139096234	-0.4504824502	0.00975243705	-0.2753400941	0.1132703483	-0.04192583561	0.913152917	-0.1007777817	0.7241761556	-0.2634020591	0.2129522224	-0.02226742784	0.9921402756	-0.1763372707	0.8983149015	-0.3575955263	0.1881756173	-0.1279786207	0.7524067708	-0.2687538516	0.3352976274
LOC691970	-0.254740983	0.1377820731	-0.2378759897	0.2062293893	-0.1971473776	0.3321085905	0.04265664711	0.9216946878	0.05285244043	0.8897512059	-0.01234043454	0.9808218863	0.02633050981	0.9807229927	0.01295568805	0.9911981412	-0.247475438	0.1361197175	-0.02859193826	0.9640498128	-0.08275342353	0.8278333466
Pstk	-0.2657316193	0.09798178167	0.4277091228	0.01753645388	0.5721545925	0.001755045092	0.1253277597	0.6813281125	0.2153441285	0.3594906454	0.2451852762	0.2828553271	0.01406375006	0.991718157	-0.06409384153	0.9407840579	0.1355220231	0.3455775736	0.2513862093	0.4684599789	0.2882569769	0.2602714463
Acadsb	-2.178661458	4.64E-10	0.01366072119	0.9667470342	-0.3821785903	0.1483615015	-0.6261506178	0.03856117121	-0.04590435349	0.9366151492	0.01255835573	0.9870283046	0.1189816253	0.8858167099	0.1537157725	0.8464936951	0.2163975773	0.2140859756	0.06424043805	0.9546757783	0.1043811571	0.8829409823
Hmx3	-0.8762185304	4.65E-05	-0.9037452209	0.0002438430324	-0.6133076863	0.005194672514	0.05778560467	0.9063790642	-0.1747003133	0.5915349167	-0.3615188523	0.1707937234	0.006400623375	0.9983748962	0.109015739	0.9625802606	-0.2972820751	0.4042963079	-0.2037192727	0.7507440835	-0.2363515615	0.6131717587
Hmx2	-0.3059052863	0.2411373454	-0.6198204482	0.02966639675	-0.00394294503	0.9921575695	0.2811428845	0.5199432846	-0.01251619668	0.9852503999	-0.1130360184	0.8297692303	0.2267449649	0.893810669	0.06773553223	0.9792453456	-0.1490881258	0.6723750739	-0.03235847206	0.9736451859	-0.2920383884	0.5609154731
Lhpp	-2.397123229	3.09E-10	-0.804529686	0.005127413973	-1.043378829	0.0003436451414	-0.178700181	0.7145382042	0.005696780981	0.9932239404	0.03870478681	0.9494052462	-0.7074540835	0.1202404019	-0.6170357375	0.1742062507	-0.6762032894	0.01291703657	-0.2886907089	0.4791841868	-0.3028366359	0.3202458442
Edrf1	1.149841051	2.61E-09	0.3153504222	0.03447041239	0.705826207	2.73E-05	0.1501299526	0.5097443634	0.03571094929	0.9087325771	0.1083423414	0.6416664999	-0.08443224067	0.9502429704	0.04321790554	0.9792453456	0.122260805	0.5773985335	0.08341359665	0.8344734579	0.08701985286	0.7657482506
Fank1	-0.1569124792	0.3494017537	-0.0636172626	0.7467744668	-0.05276202042	0.8176375775	-0.01718355435	0.9708599456	0.04620413033	0.9012875634	0.1365886175	0.6213977714	-0.110119955	0.9358909303	-0.02428263228	0.989891368	-0.1936139199	0.4104724419	-0.1301324413	0.6935688795	-0.1322678635	0.5841755223
Dock1	-1.244865217	3.20E-10	0.2430216205	0.0858277456	-0.003058964539	0.9869091573	0.06723586358	0.8084773402	0.1989755799	0.2745330799	0.1824679899	0.334028232	0.05631560509	0.9710405125	0.1731128801	0.8891581173	0.5573813507	0.04049888032	0.3015629273	0.5263624875	0.492931533	0.1537713115
Foxi2	-1.319203035	5.28E-05	-0.7853487852	0.0182823317	-0.4449241654	0.1926240423	-0.5576835887	0.1827003149	0.03935028955	0.9600253277	-0.4711236525	0.259802094	-0.5237183242	0.6482758951	-0.6156641914	0.5298490501	-0.819619749	0.05209741748	-0.4361008466	0.3701725964	-0.4067711701	0.2605996621
Ptpre	0.5679607774	0.0005287052647	0.2040530608	0.2340698723	0.1406453136	0.4636952023	0.1496672037	0.5887740789	0.160885113	0.5184377225	-0.02030012366	0.9596665806	-0.03497834984	0.9787044502	-0.07047608521	0.9547079956	-0.01345735779	0.9529644518	0.1663207629	0.7519657969	0.2434876097	0.5157297719
Glrx3	2.38609097	1.88E-09	1.215457646	0.0003719497544	2.102209107	1.18E-07	0.2573687234	0.6015026782	-0.2490611733	0.5858941156	-0.1105147561	0.8466166996	-0.1747814466	0.9292609931	0.1472017959	0.9449232875	0.829480206	0.03299647354	-0.2197254537	0.7876110601	0.06722259293	0.9224535638
Jakmip3	-0.4317653281	0.02829672901	-0.4869250881	0.0260572325	-0.283498361	0.2130716726	0.2135501245	0.5247486734	-0.08063529366	0.8439928852	-0.1411611897	0.6892661167	0.2481605582	0.7999144488	0.07775913479	0.9609063367	-0.1050824856	0.680094609	0.01362886497	0.986343082	-0.1794194734	0.6545763317
Lrrc27	-0.293529256	0.07381354635	-0.2865434128	0.111498778	-0.1673271226	0.3997456304	-0.08011437215	0.8223736901	-0.05416304961	0.8795974542	0.04447057389	0.9016483386	0.01884254712	0.9876145072	-0.02042221884	0.9893899828	-0.2656927442	0.1065398178	-0.08912398988	0.7959562615	-0.09807825322	0.6999567015
Inpp5a	-0.8378071421	9.70E-06	-0.1007751344	0.6033398433	-0.120267223	0.5691045858	-0.0826510915	0.8179464241	-0.3710141892	0.08440522811	-0.3112583748	0.1653368765	0.0972324283	0.9263722563	0.1616960938	0.8487450809	0.3046532143	0.1150080241	0.03739428003	0.9447858701	0.009305591324	0.9812175695
Kndc1	-0.301593014	0.05089952685	-0.3804309708	0.02691887782	-0.0163801314	0.9433542753	-0.05099738907	0.8912728605	0.05723021852	0.8612114532	0.2416738538	0.2691884871	0.01340922518	0.9943063946	-0.2658422117	0.7721961444	-0.518658997	0.05248420747	-0.2255376305	0.5471805397	0.0128083075	0.9717216525
Prap1	-0.0004591111108	0.9988541581	-0.1031117717	0.682635589	0.1853757456	0.4763472145	0.1046215627	0.8189929392	0.1210761705	0.7685457168	0.115847116	0.7763264652	0.2576382015	0.8440504507	-0.4741567278	0.5678972702	-0.8645107961	0.01622580061	-0.1421842626	0.7578776204	-0.0736377811	0.8466681113
Paox	0.5119091983	0.05202037687	0.1120208052	0.7251283234	0.9741437513	0.001266819222	0.47070751	0.2126259826	0.21260314	0.6418081912	0.440465174	0.2306632462	-0.1069612998	0.9229998894	-0.1052390533	0.9254618454	-0.03826838381	0.8611842671	-0.06014048721	0.9122327012	0.08631910447	0.8185919722
Mtg1	0.308040147	0.02299804257	0.1614182797	0.2806907739	0.7707543673	8.95E-06	0.1238323427	0.6137399273	-0.2461763644	0.1784871423	-0.02477722194	0.9370723302	-0.1168716877	0.9333919432	0.02468606535	0.9899788823	0.2506970718	0.303705801	0.2644901531	0.4679136895	0.4039534128	0.131827809
Olr287	-0.3984250558	0.1150253553	-0.4793356405	0.0825401222	0.04394723782	0.903721211	0.006688840856	0.9927671038	0.05516800547	0.9281807438	0.1092199956	0.8326088021	0.2459042458	0.8535109504	-0.3187030854	0.7960792308	-0.303503805	0.3272164463	-0.360692068	0.5047597436	-0.2447179986	0.5602972735
Cd163l1	-0.2040920219	0.2606094683	-0.2882295644	0.1397335373	0.049753381	0.8447541236	-0.08607280116	0.8241515757	-0.0123698621	0.9789199897	0.1231020386	0.7044182661	0.1186314368	0.9532178796	-0.006208464075	0.9978853389	-0.3752351544	0.2422882216	0.0002902228373	0.9992324863	0.05259910896	0.8816814524
Olr289	-0.1414212998	0.4118808694	-0.4455199129	0.01638624765	-0.1634906567	0.4141824982	-0.1713373559	0.549222376	-0.3485209257	0.1065721814	-0.2315212822	0.3365105049	0.1078376489	0.9559814175	0.04509233002	0.9870324262	-0.09075493621	0.7806778534	-0.2629259509	0.4987170104	-0.2810092363	0.3314238075
Olr292	-0.4494802162	0.06869428447	-0.2609755988	0.3421222675	-0.2927389358	0.3168853411	-0.5250584161	0.1208706044	-0.2176863133	0.598541319	-0.2433836546	0.540731404	0.06459817938	0.9790532266	0.1920250655	0.9254618454	-0.009194396597	0.9834528641	0.2019590447	0.7789720134	0.2180332511	0.6841817249
Olr300	0.02241987291	0.9641687902	-0.1619408848	0.7389381801	-0.3686936625	0.4547117251	0.09222341037	0.9292555363	-0.09349393554	0.9225452948	0.2727565646	0.7113909448	-0.1288500103	0.9601220031	0.2685290126	0.9017295611	-0.2450368182	0.5645652831	0.218389565	0.5941518717	0.2431676848	0.4254322049
Olr302	-0.1637553368	0.5438007211	-0.05192653015	0.8719262096	-0.358052247	0.220068252	0.1721291852	0.7323143847	0.1951754793	0.658860606	0.01594482975	0.983824806	0.0807302093	0.9700046998	0.08472162378	0.9749369924	0.2307771056	0.5063654169	0.1397162696	0.8350336099	-0.2785853986	0.5339361834
Olr305	0.6852564214	0.2048755965	0.0987809453	0.8857617663	0.2958944237	0.6748107997	0.2587119542	0.824098522	0.8412759578	0.2608976847	0.1024874481	0.9331101384	-0.2889466571	0.9220056031	-0.5185908937	0.8096851805	-0.5002946057	0.3426125976	0.3133083741	0.7000031998	0.08350183025	0.9059821454
Olr306	-0.3020518453	0.5185875859	-0.392011221	0.4256545669	0.003142967687	0.9959525064	0.1543681803	0.8812863875	-0.1603388827	0.8623056463	0.07022198008	0.9476020774	0.4645898917	0.7601065002	0.4469471167	0.7862588654	0.443281268	0.2981303678	0.4165357491	0.4854764009	0.1659151619	0.7390435078
Olr307	0.2905284703	0.5354896891	0.1097456661	0.8443314839	-0.0132828023	0.9837737946	0.1096758475	0.9216427312	0.04773323329	0.966677809	0.1239441328	0.8971668484	0.2229768138	0.9040679848	0.08939969464	0.9740961132	0.09334845146	0.8088904667	0.05531826528	0.9581786465	-0.2029119263	0.7348059358
Olr308	0.2926954316	0.2908924492	0.2669471757	0.3784009438	-0.0892932314	0.8147807795	0.08730819172	0.8949422577	0.2288040823	0.6195934636	0.2216543447	0.633601421	0.1168771786	0.9496508448	0.1441290268	0.9300383246	0.1432701046	0.6306554029	0.3160694161	0.4666368787	0.1000367149	0.790859846
Olr309	0.3249012257	0.4970670347	-0.2408114738	0.6510168387	0.2007577506	0.7421280453	0.5794788769	0.4191742097	-0.1687531437	0.8583831306	-0.02996397795	0.9821874292	-0.9928694633	0.6691192846	-0.9442090824	0.7156969464	-0.9062682499	0.241197959	-0.4234135206	0.7187523268	-0.4361402211	0.6142080228
Olr310	-0.03744306112	0.9387814147	0.4292082138	0.3145305794	-0.1143244094	0.8348922447	-0.2326846972	0.7725659368	0.2330082792	0.7532215761	-0.3002946563	0.6553954119	0.3571149531	0.8257081467	-0.04482760463	0.989891368	-0.04575012921	0.920174356	0.2670119069	0.6474786962	0.1904095709	0.676504901
Olr312	-0.2571922725	0.5623324061	-0.241944711	0.6173498933	-0.2357613799	0.6629886915	0.2930546233	0.7202294869	-0.4713797635	0.4611542343	-0.1956942161	0.8133221856	0.1213191367	0.9638685861	-0.09584915507	0.9768584078	-0.216599527	0.6096695165	-0.131074156	0.8845570693	0.03399620893	0.9629747741
Olr313	-0.2568157037	0.468758038	-0.4781228637	0.1935838156	0.09743306672	0.8381251905	-0.1806466609	0.8010701244	-0.01959894874	0.9815768337	-0.1961317158	0.7572419319	0.3968935321	0.7980006093	0.2926177021	0.8801288013	-0.03161325965	0.9456418661	-0.5336125043	0.221578407	-0.5046928688	0.1111141805
Olr315	-0.1178833654	0.8189001838	0.1263647628	0.822070407	-0.04089376615	0.9514869443	-0.116639748	0.9180368005	0.1927578257	0.8321583209	0.02313531435	0.9879627437	-0.1805127986	0.9585667031	-0.2463528079	0.9402980545	-0.2395219406	0.6730871277	-0.2892201142	0.7903639562	0.02042245903	0.9837117581
Cyp2e1	-1.35496358	9.94E-08	0.1472387676	0.5154779882	-0.4993044494	0.02402972945	-0.4165086824	0.1264196828	0.04969740048	0.9143045398	-0.144325175	0.6842823091	-0.03496373511	0.9802778997	0.00123712351	0.9986722471	-0.1926680912	0.3505703061	-0.6948405377	0.6362830371	-1.419154191	0.1706963679
Odf3	-0.3963326626	0.002919716173	-0.3783070881	0.01051148276	-0.05731116569	0.746345794	-0.1103404523	0.6469769612	-0.1834136053	0.3279253057	-0.07845822433	0.7487790818	-0.103358196	0.9322979881	-0.1249558907	0.9143250743	-0.4517136552	0.05222241242	-0.189207581	0.6421427277	-0.1364763977	0.6662027003
Nlrp6	-0.0483621933	0.751296019	-0.1768862728	0.232546964	-0.01680190064	0.9321601206	0.1281821714	0.5925761153	0.2240406396	0.2294889592	0.175867005	0.3818132006	-0.01156585053	0.9943063946	-0.0805139195	0.9491377465	-0.09127941584	0.6736491744	-0.1096009002	0.8299133317	-0.2622156103	0.4357203807
Athl1	0.1559413245	0.2856565685	0.2671808455	0.08731814166	0.3587128793	0.02442546058	0.3801469816	0.04226034215	0.3353913418	0.06807059126	0.1830271262	0.3921633887	0.08085226841	0.9592361846	-0.01426408383	0.9929752203	0.3008867311	0.2461161078	0.2190512856	0.6535994568	0.3641394996	0.2923948491
Pkp3	0.9844404289	5.50E-05	-0.4093720194	0.09268102581	-0.5356119127	0.03096148115	-0.2004944856	0.6203249954	-0.2536257403	0.4606940196	-0.2482073295	0.469666404	-0.2998299874	0.6350630894	-0.210140929	0.8182256353	-0.4875029713	0.04230406232	-0.528932371	0.4446880062	-0.6320983794	0.2151336526
Ptdss2	-0.5880714939	0.000522979048	-0.1555249898	0.3893961365	-0.1073036932	0.6035088153	0.1630425637	0.5629584901	-0.05096584962	0.8864443843	-0.07787646576	0.8092539046	-0.1808536385	0.7151733265	-0.155171446	0.7981444807	-0.3191699514	0.05534594626	-0.4448481926	0.1359062068	-0.532706418	0.02368754338
Lrrc56	-0.4049119338	0.001904303114	-0.2734034186	0.0497755324	-0.2924509993	0.03885394986	-0.07914548918	0.7632719185	-0.1183140364	0.5700062108	-0.04839315726	0.8548632207	-0.1560891432	0.7907321189	-0.206467084	0.6472262682	-0.3214399972	0.05296121027	-0.03319490077	0.9444469649	-0.02887192097	0.9294011626
Phrf1	0.9786345116	1.11E-07	0.1576020129	0.3250405625	0.3079623123	0.0565147744	0.1059029406	0.7058025753	0.280892704	0.1446659384	0.2762467709	0.1545826891	-0.008702644858	0.9949445941	0.06155234185	0.9613512757	0.1664650748	0.4003219098	0.2615912315	0.3575130743	0.2427226453	0.2466697742
Drd4	-0.5070144104	0.01338983798	-0.5545468303	0.01573297278	-0.2360555651	0.3297296517	-0.05843220226	0.9110793673	0.03662800525	0.9431458669	-0.0465969534	0.9184814267	0.09057008068	0.9682264575	0.05657572228	0.9860854281	-0.2578210023	0.4753092926	-0.2577796033	0.5941518717	-0.3403268553	0.3352976274
Tmem80	1.401293243	2.70E-07	0.5585459526	0.02191539714	0.7416652508	0.002708569494	0.05159922657	0.9260354325	0.2671666348	0.4173684936	0.4462807496	0.12273288	-0.3484209	0.4170628281	-0.4749840697	0.1947578771	-0.0515791177	0.7969277454	-0.5901712648	0.1922001388	-0.02012133668	0.9633806707
Taldo1	0.107923033	0.566379588	0.3419715664	0.07423540876	0.3352014307	0.08992238997	-0.2030347025	0.4855337245	-0.3265289358	0.1650986274	0.2069555628	0.4390789116	-0.20027226	0.9517267605	0.2220499368	0.9449232875	1.833322025	0.004412885373	0.5432128123	0.7092510909	1.972286269	0.05650286431
Cd151	2.377858946	8.81E-11	0.9451177199	0.0007592783382	1.488118923	1.50E-06	0.605521785	0.04438247298	0.6478342036	0.02619840136	0.8932034362	0.00260176453	-0.3957370189	0.7717404565	-0.07638759566	0.9792453456	0.8129213489	0.04745186823	0.13689556	0.8525374895	0.9501574232	0.04937016868
Tspan4	-0.03256321424	0.8899158271	-0.3068116702	0.1448392378	-0.03312605399	0.9046098333	0.305974807	0.2827991649	0.1386740434	0.6895453991	0.01961239819	0.9708702333	-0.4003115774	0.4147630519	-0.2430282067	0.7519853276	-0.623784487	0.01187101187	-0.4428124224	0.1633575359	-0.5940758403	0.02356864246
Ap2a2	0.1492152287	0.2795829769	0.02739038411	0.8738851628	0.06488107242	0.7212915258	-0.1849384442	0.3805228827	-0.3518573591	0.04090851883	-0.2850418048	0.1088081337	-0.1380743013	0.872772293	0.1277734712	0.8971246097	0.1712669386	0.3679182634	-0.1750554869	0.6966828795	-0.0683720927	0.8550909781
Muc5b	-0.3814980547	0.01023700018	-0.4451117888	0.008374740685	-0.2285479048	0.1771373471	-0.03139513714	0.9349548797	-0.07172249671	0.8089549147	-0.06662435579	0.8244828533	-0.01968978601	0.9938796328	-0.1856767873	0.895104122	-0.3407024428	0.2153140044	-0.05554841603	0.8942651496	-0.05111949778	0.8653985076
LOC103691269	-0.5157678834	0.04325030888	-0.3807214861	0.1747661125	-0.524727953	0.06707128886	-0.07769298741	0.9024616418	-0.260052215	0.524830427	-0.03843055909	0.9520492233	0.3552387475	0.6638501734	-0.008085747915	0.9966991202	0.1937528204	0.4757703659	-0.1402408341	0.75945971	-0.03600613894	0.9272480608
Syt8	-0.3987036826	0.02221337389	-0.370651371	0.05271897103	-0.1750363808	0.4062301544	0.001256184306	0.9977216128	-0.0489794001	0.9025174223	-0.005998909795	0.9927314305	0.02329352417	0.9921402756	0.1410207537	0.9274683366	-0.08476913475	0.7693495621	-0.1969097247	0.5469794092	0.1212182643	0.6388502926
Tnni2	-0.3223491524	0.04045312756	-0.3497142412	0.04399278715	-0.03452592847	0.8784639646	-0.02937348727	0.9453405263	-0.1529048041	0.5495597226	-0.07173708117	0.8228382176	0.1155172816	0.8994548506	0.04847299452	0.9708841216	-0.266865375	0.1497142155	-0.2079218581	0.6517800518	-0.2659445916	0.4287890667
Lsp1	0.9132753828	1.06E-07	0.1865232661	0.2062424109	0.1897806316	0.2227764449	0.3492407183	0.04810398055	0.1846683664	0.3435652994	0.09608101521	0.6901352161	-0.004985066182	0.9960282847	-0.06363211573	0.9547079956	-0.186236932	0.2916599034	0.1374201999	0.7781384798	-0.0286574196	0.9453401685
Tnnt3	0.2015908432	0.5403564052	-0.1249405806	0.7368484428	0.5277784718	0.1316215877	0.1493550747	0.8232493246	0.1766112035	0.7685457168	0.243348748	0.6491519248	0.04076435209	0.9725753047	-0.03296255463	0.9807963417	-0.01444144466	0.9462587398	0.08784575539	0.8191424369	0.06813346046	0.8186127455
Mrpl23	-0.0004293796477	0.9990555071	0.08538643867	0.7572249157	0.2041093493	0.4633038035	0.2085553408	0.6093689037	-0.14591925	0.7298716407	-0.08988752092	0.8477425595	-0.2713574886	0.8858167099	0.2613244607	0.8971246097	0.1629684012	0.6890761779	-0.2849275629	0.55145934	-0.2865003681	0.4283142841
LOC100909737	-0.3417767024	0.01030836358	-0.3317024513	0.02428395078	-0.1927617178	0.2074361804	0.02308766082	0.9490005585	-0.1313159421	0.5373927392	-0.07173837286	0.780055933	0.1069331593	0.9069737296	0.1023782099	0.9143250743	-0.1867805661	0.2854447665	-0.2026642261	0.6386064541	-0.2012828835	0.5346686225
Phemx	-0.06856686537	0.6387849208	-0.1312675882	0.3785444365	-0.07179140744	0.683123246	0.1086658207	0.6635511944	0.01200141088	0.9734815863	0.1293963478	0.5486118037	0.0009966921401	0.9993025797	-0.1237497866	0.8614083195	-0.151918494	0.3118453136	0.2692318253	0.6620755939	0.2636864038	0.5661374494
Cd81	1.088724873	5.87E-07	0.2652273012	0.1755796014	0.4380015349	0.02782355792	0.2152978558	0.4595325977	0.3044101895	0.2152301979	0.4384457132	0.05657781359	-0.4502607696	0.5731199551	-0.2823722066	0.8239133854	0.2797322655	0.3426512662	-0.1759579109	0.7676174247	0.30180626	0.4711548965
Tssc4	0.6148135902	0.003057463694	-0.1656808522	0.4709434819	0.08220571782	0.7683259276	-0.1714559531	0.6476190592	-0.2638408179	0.3792124167	-0.06538864647	0.8804371542	-0.2965638217	0.4410319035	-0.2795589607	0.4936436424	-0.4302183353	0.02058714094	-0.6773174821	0.09000775339	-0.4930283078	0.05659224971
Kcnq1	-0.3778775199	0.1631931335	-0.05673748633	0.8684065116	0.02411990852	0.9531746162	0.1247444821	0.8341058669	0.6113612952	0.0788031336	0.383224713	0.3282191739	0.1886997864	0.9785252976	-0.0557703048	0.9934619168	1.047874568	0.314986407	0.1186001184	0.902736343	0.4473295629	0.4467225378
Slc22a18	-0.4478395862	0.005182449379	-0.1409897821	0.4270275965	-0.2383491994	0.1892537942	0.1255520397	0.6743397915	-0.03837724255	0.9174573821	0.03968157704	0.9096032813	-0.466040715	0.5145545871	-0.2031806742	0.8850561652	-0.2355949659	0.4056887568	-0.5788729238	0.1625549369	-0.4032427223	0.1635555841
Dhcr7	-2.547351757	1.56E-11	-0.4684665557	0.05655829354	-1.525828485	7.34E-07	-0.6085752999	0.03760678162	-0.7961186931	0.005358387661	-0.2839004468	0.3970953274	-0.3811616269	0.7618290914	0.1312559678	0.9515169254	0.8644917313	0.02792451249	-0.3267024972	0.7411813435	0.3331119445	0.6514707764
Shank2	-1.230797032	1.31E-05	-0.1170058846	0.6950785787	-0.1407656009	0.6673251755	-0.1026780411	0.8547707742	0.5152725279	0.1159807586	0.3188664726	0.3927534733	-0.2391713865	0.5995911794	-0.2636266193	0.515362061	-0.2981457369	0.08162903256	-0.1356155799	0.7496805706	-0.1072880737	0.7422329835
Fgf3	-0.2385663316	0.4301986627	-0.2403557909	0.4608873957	-0.1636458119	0.6652082054	0.2485270326	0.640435358	0.50665069	0.1984902027	0.263494713	0.5809737715	0.117882532	0.9532178796	0.1234463492	0.9481751521	0.06138855048	0.8600217464	-0.2950994286	0.5540733441	-0.1704008104	0.6713667378
Fgf4	-0.2457909362	0.3698938893	-0.4543289152	0.1165701922	-0.06866723438	0.8565392978	0.1821731483	0.7294855716	0.04303022746	0.9488434164	0.1531741077	0.760215322	-0.06011718432	0.983886392	-0.3397214527	0.8552912465	-0.2948739738	0.4652661925	-0.1079856473	0.8730540631	-0.2229534584	0.6140614744
Fgf19	-0.4040324602	0.2826547438	-0.2125664496	0.6225771309	-0.350258999	0.4347568659	0.2645795582	0.7142612641	0.01982213723	0.9831251794	-0.05228332075	0.9550747108	0.005663867391	0.9992339675	0.1242733719	0.9609063367	-0.2562284467	0.5244049723	-0.2435518366	0.8069206471	-0.05997096704	0.9432898135
Oraov1	1.974188018	1.50E-10	0.1643192538	0.4594345202	0.9395553012	7.85E-05	-0.2449103536	0.4394832443	-0.006735760299	0.9902097828	-0.05973133509	0.8875543191	-0.3040770922	0.7050184779	-0.3510412768	0.624354642	-0.1805705457	0.4753373686	0.09895309786	0.8279774048	0.4712711176	0.1063198285
Mrgprf	-0.03521574768	0.943823435	-0.1414679907	0.7701339858	0.5408753019	0.2384449567	0.4473449843	0.499408873	0.0497785021	0.9625047573	0.08635538351	0.9217911082	0.1764237248	0.9229998894	-0.458380239	0.616306567	-0.3683291559	0.2597731188	-0.3041954904	0.5776110988	-0.2497077288	0.5541339863
Mrgprd	-0.5614332022	0.2679727589	-0.7198325362	0.1868333277	-0.501288119	0.4044341065	0.05695970642	0.9673083122	-1.079482809	0.09509979583	-0.5704415296	0.4546092002	-0.595927333	0.8226808817	-0.3727395373	0.9172233841	-0.6603739659	0.3105141541	0.2758522033	0.810166456	0.1015931629	0.9152968092
Mrpl21	0.8538993543	1.63E-06	0.247769419	0.1309171446	0.5210985741	0.002158231658	0.198251931	0.4007807642	-0.0608968371	0.8453264164	-0.1559344544	0.5105169526	-0.2753247085	0.766306601	-0.09583499847	0.9514403902	0.1377939976	0.5957912057	-0.08327120952	0.8527897552	-0.03243854813	0.9280742852
Cpt1a	-0.7930144265	0.09150630524	-0.8462361756	0.1001301567	-0.247508911	0.6905963061	-0.6942527599	0.3302969608	-0.5044453752	0.4961582575	-0.6388056276	0.3565778335	0.4820821227	0.705885893	0.581513646	0.5966236267	0.05842316489	0.8964486523	-0.4270323893	0.3948868612	-0.8620198861	0.03597446247
Mtl5	-0.2886915668	0.1467799243	-0.3496659654	0.1068063783	-0.2053689793	0.38980882	0.0480360768	0.9239146756	-0.1378140302	0.7036849775	0.0887958533	0.8260119301	-0.005593144404	0.9959920625	-0.01575374015	0.9909267966	-0.2650698241	0.1569479462	-0.1984557574	0.6172909216	-0.2722311682	0.3448640281
Suv420h1	0.1508667498	0.3270163833	0.1092763229	0.5231125356	-0.2768052481	0.1028464375	-0.3949939253	0.04413481375	-0.07190704837	0.8111664728	-0.1522042023	0.5239741192	-0.09711155611	0.9322979881	-0.0435839981	0.9768584078	-0.03970135517	0.8570273124	0.03403053037	0.9359147949	-0.04614859988	0.8717832542
Chka	-0.8004581938	0.006369367163	-0.3884975108	0.2224892767	-1.289422528	0.0001779502676	-0.878022519	0.0195596489	-0.4646084896	0.250139398	-0.4939232221	0.2178446914	-0.7312564951	0.2605926137	-0.6365453556	0.3569797476	-1.053563008	0.004885710807	-0.7802338599	0.2901004855	-1.170799499	0.0425085853
LOC688778	-0.2858316558	0.1201210275	-0.2895725018	0.1500879023	-0.219667449	0.311390156	-0.03246762899	0.9485272192	0.003640991294	0.9939005549	-0.02121738463	0.9650670922	-0.161491462	0.7961438055	-0.3746064086	0.2608630852	-0.4970808104	0.008448897775	0.03012988486	0.9394719713	0.03009138796	0.9141268362
Acy3	-1.88796686	1.12E-07	-1.188119226	0.0005313638259	-1.449530279	2.96E-05	-0.6157011511	0.1033355726	-0.6525105515	0.0687561871	-0.6049220854	0.09695398982	-0.7161189191	0.05085974991	-0.6242928688	0.06693301973	-0.9291672811	0.0005118926299	-0.8473837473	0.1387207539	-1.179980274	0.01576923846
Tbx10	-0.3069772998	0.02198194265	-0.3793238606	0.01220028584	-0.03641124646	0.8490558372	-0.08441923146	0.7593986878	-0.1077774985	0.6418349856	-0.1830183355	0.3526213194	0.1159393027	0.9333919432	-0.1727159886	0.8871641308	-0.3825642697	0.1276649736	-0.2170512278	0.6341609606	-0.1942741638	0.5762237942
Nudt8	-0.1933943932	0.3288304528	-0.5624794627	0.01023885012	-0.2446879206	0.2789254903	-0.2374594026	0.4461466087	-0.3285946065	0.2152301979	-0.3208299941	0.2316194776	-0.2564338265	0.6117314646	-0.1353341413	0.8801064225	-0.5221891912	0.01241478691	-0.5465983249	0.154677513	-0.4118854214	0.1212411308
Doc2g	-0.2642778012	0.1234745551	-0.4245248676	0.02577869359	-0.08700309011	0.7035827496	-0.1757103276	0.5548458911	-0.1523064314	0.593971994	-0.03400090455	0.9307099311	-0.07105096025	0.9682264575	-0.3903649258	0.6306921867	-0.6308937482	0.04235704815	0.08014680026	0.8830635611	0.09203089903	0.8166162062
Cabp2	-2.433861494	6.80E-11	-1.456171578	9.57E-06	-2.290690154	2.03E-09	-0.8233293624	0.006474013451	-0.8192152792	0.005566074931	-0.8429205753	0.004500360229	-0.7224120594	0.3807517276	-0.5955828485	0.5094302908	-1.398604464	0.002309593649	-0.9718857889	0.2934078866	-1.507180494	0.040593077
Cdk2ap2	0.07874521083	0.6368015164	0.3448895284	0.04020068692	0.635006535	0.0003643545177	0.3656451753	0.07100041026	-0.2357211008	0.2704662712	-0.108479865	0.6916960744	-0.4027409398	0.3384799721	-0.1478521013	0.8722040718	-0.04400092646	0.8316014451	0.004966846982	0.994343515	0.02581098561	0.9572551194
Pitpnm1	0.8122548885	9.05E-06	0.2266348712	0.1977032167	0.5882329385	0.001335659105	0.4751342858	0.02235802582	0.280652589	0.2005432007	0.3362287635	0.1112012594	0.09245249323	0.9263722563	0.07546964551	0.9435837323	0.3772339612	0.04988720943	0.3891928645	0.2992735627	0.6310726158	0.03762369963
Tmem134	-0.1760534368	0.1740903714	-0.489756888	0.001476852086	-0.2495796303	0.08529697578	0.1969648463	0.3056332661	-0.08564391366	0.7202192998	-0.01592266285	0.9619186453	-0.07743135124	0.9668343508	-0.1144414117	0.9477385422	-0.3953438883	0.1765764646	-0.08614957906	0.838030369	-0.2498920003	0.3527180049
Coro1b	1.031264861	1.44E-05	0.4924461523	0.03431748987	0.3792357854	0.1126610204	0.4717847206	0.09757480657	0.2725578468	0.3811929643	0.2194647688	0.5100471643	-0.06274694656	0.9682816148	0.03143966156	0.9897343315	0.3854934196	0.1374723002	0.1966601627	0.7049830602	0.1851057024	0.6308126906
Ptprcap	-0.6618996313	0.004148295615	-0.4916614123	0.0487111232	-0.7275015583	0.004345468817	0.0203349445	0.975627207	-0.4540357677	0.1311058777	-0.4051958016	0.1907221931	0.2835358705	0.8463758014	0.1313960956	0.9515169254	-0.1005284648	0.7882950103	-0.1844476677	0.7720165651	-0.3068755411	0.4940866111
Ppp1ca	0.9621705827	0.0006475212524	0.5778998112	0.0510285402	0.5280987231	0.08187735072	0.05416898979	0.9397925074	-0.01397145836	0.9840181946	0.1411153635	0.789757792	-0.01856670356	0.991794597	0.1715613719	0.8467797562	0.5606682575	0.01256820969	0.3799885904	0.5147592359	0.6171002648	0.1443536238
Clcf1	1.016267299	0.0004768571514	0.1031212597	0.7599176298	0.6480000225	0.03562820738	0.1967746302	0.7180263421	0.5413471946	0.141244748	0.9500513323	0.006947409002	0.1129037428	0.9358909303	-0.1489754813	0.9050483772	-0.06246511825	0.8098300219	0.402949252	0.4443046528	0.3942349186	0.3170446714
Pold4	0.3398664158	0.1845080084	0.1305838567	0.6656735238	-0.0777896218	0.8290380499	0.6412790466	0.05580664986	0.5211272061	0.1192623324	0.6616505647	0.04206389964	-0.2602058871	0.909120611	0.1278786089	0.9646367866	-0.1584070099	0.7247523324	-0.244868153	0.616017854	-0.3158367624	0.3751497046
Pc	-2.816053779	1.40E-10	-0.700696145	0.02415626707	-1.223196211	0.0002103690803	-0.5139292515	0.1938595687	-0.3738561318	0.3604334842	-0.2957917921	0.5013682834	-0.4503578013	0.6787342485	-0.1615408588	0.9374791466	-0.6109491646	0.09963846667	-0.7372964224	0.09000775339	-0.5543786205	0.05286348794
Sptbn2	0.6759007244	0.0004871621236	0.06088756656	0.7895124556	0.2352479085	0.2758266085	-0.1832386643	0.5701804169	-0.2147219942	0.4468244758	-0.2866043272	0.2711475845	0.2568537711	0.5547222227	0.2829005427	0.4936436424	0.1580625655	0.3370300828	-0.5476765326	0.2193130376	-0.480934381	0.1348364258
Ccdc87	-0.3169755134	0.2492389882	-0.3099690164	0.3001046412	-0.1397868939	0.6980205531	0.2154245082	0.6742177855	-0.005127029422	0.9941819649	0.06168367715	0.9187608619	-0.1660779372	0.8905255235	-0.02155605731	0.9909267966	-0.33169036	0.1853616896	-0.2279464341	0.3882144489	-0.1090981198	0.6067109315
Ctsf	0.1731935986	0.3012963811	0.05235524175	0.7974408642	-0.5643227401	0.00234462966	-0.04725398825	0.9098322715	-0.1244734131	0.6673184094	-0.05545192611	0.87336871	-0.2592085828	0.8488453024	0.0973651294	0.9635467635	0.08199219532	0.8151050418	-0.414084688	0.3032927037	-0.2067539977	0.5125119757
Zdhhc24	0.1393590323	0.5345518382	-0.1923065825	0.4147416676	0.1132583032	0.6822258873	0.2154040603	0.5546046109	0.0915477575	0.8311670703	0.1206724232	0.7615516835	-0.1418154006	0.9115129007	-0.1474936214	0.9062407301	-0.293488855	0.2273239674	0.008627789878	0.9908869733	-0.1069779887	0.7959759487
Slc29a2	0.6912831194	3.48E-05	-0.3154194214	0.05646287921	-0.3152225548	0.06152774474	0.1170617105	0.682752236	-0.00348429749	0.9931601967	0.03013021621	0.9301093638	-0.04884500912	0.9664310604	0.02454761704	0.9880842969	-0.1308988517	0.4669852325	-0.02837991923	0.9577033433	-0.193151979	0.4945366661
B3gnt1	0.2798322021	0.2142245368	0.01596003839	0.9591254757	0.03454764181	0.9146665084	0.4275248923	0.1710432434	0.3024885674	0.3516595324	0.5489817547	0.05580700227	0.1335877456	0.9389951933	0.05015988368	0.9844714649	-0.292156234	0.3202816564	0.2625408698	0.6156279542	0.04210654414	0.9294906735
Brms1	1.425413619	1.24E-09	0.3554827033	0.04420815318	0.347069475	0.05292493588	0.0874499991	0.7976190577	-0.153165457	0.5576852387	0.002328588945	0.9963830476	-0.09793367195	0.9466896792	0.0776725438	0.9607567611	0.3803815537	0.1199269524	0.3644887162	0.2508991388	0.5156234085	0.03762369963
Rin1	2.311802348	4.17E-13	-0.3679532688	0.04342549825	-0.06899409212	0.7609546994	0.07394789594	0.8414498968	-0.05762474864	0.8706498187	-0.07699665225	0.8174113111	-0.06407788077	0.9682264575	-0.1725859674	0.895104122	-0.2306891474	0.3605540644	-0.05830498422	0.8915494733	0.08032208959	0.7869974574
Cd248	-0.1770655702	0.5354896891	0.1109785605	0.7306817707	0.1100254926	0.7643129512	0.0120728499	0.9887988443	0.1152871799	0.8335791572	-0.007750067481	0.9930242061	-0.2014108857	0.8980148602	-0.3509977044	0.7561739287	-0.4302033348	0.173938816	0.1976966205	0.7876613133	0.3804984784	0.4576342947
Yif1a	0.6860174328	0.0002421623352	-0.04804404897	0.8290377493	0.3661077593	0.06205064214	0.05879633608	0.8894066586	-0.451246072	0.04330516283	-0.5207273912	0.019628591	-0.4230591776	0.4514386372	-0.15378606	0.9008239405	-0.1305357821	0.5852609557	-0.3642102661	0.3592297516	-0.3360059048	0.2524594097
Gal3st3	-0.5136976096	0.07524005182	-0.8124268816	0.0128765319	-0.3924048426	0.2428847712	-0.4556770148	0.2881069272	-0.1339990467	0.8190195835	-0.3850103784	0.3693513504	0.06420599286	0.970075156	-0.192876608	0.8891581173	-0.6893496587	0.02538448299	-0.497443086	0.3941178214	-0.500340321	0.2471132081
Eif1ad	0.9633809404	5.46E-05	0.3438957283	0.1489181443	0.4947806602	0.04188067985	-0.1085247653	0.8178813536	-0.5462025029	0.04941181048	-0.4170542944	0.1536674833	0.08322826361	0.9740579004	0.3419395089	0.8494982807	0.3621924806	0.3569682526	-0.03083721396	0.9658711945	-0.1440511139	0.7153257692
Bles03	0.8048715599	0.003076196722	-0.2910260202	0.3238291352	0.08364761892	0.8244816415	0.07539327724	0.9110793673	0.0764195859	0.9001304727	-0.042101933	0.9484390734	-0.3822131253	0.8110025279	-0.2603998477	0.8971246097	0.1333035397	0.7481748055	-0.4472480035	0.3763443392	-0.3775133711	0.3239909921
Fosl1	2.482353904	8.78E-12	-0.1769824887	0.4573589244	-0.01697981438	0.9579469668	-0.009128232148	0.9893849526	-0.1165329599	0.7793363068	0.1154529895	0.7769261476	-0.05903908324	0.9532178796	-0.1503030932	0.8242401612	-0.2084461094	0.1919519206	-0.0676509898	0.8944429592	-0.08173143857	0.8206260907
Fibp	0.464188525	0.007118454516	-0.1348455727	0.4855846597	0.08668319648	0.7035827496	0.2487571705	0.3394162852	0.09835232547	0.7677283844	-0.1758684857	0.5167522808	-0.2777386706	0.6262905503	-0.0848060159	0.9435837323	0.00560880917	0.9815871017	-0.03336662449	0.9564668451	0.07044145814	0.8525265004
Efemp2	0.5481715329	0.1408231664	1.107608715	0.008947781623	1.431208405	0.0008154139323	1.476779982	0.002569113119	1.417188759	0.003045492255	1.441359911	0.00260176453	0.1614437191	0.8719275301	0.251830849	0.7553280813	0.347298065	0.1310778777	0.04343900835	0.9689258357	0.3089464311	0.5937031819
Ap5b1	0.02154849275	0.9238241549	0.006581322172	0.9798588015	0.03944662495	0.8783931942	-0.003084478035	0.9952631595	-0.07708708177	0.8348504945	-0.1487872095	0.6279841125	-0.1915612244	0.8744600325	-0.224153205	0.8563647192	-0.4326647961	0.1197764179	-0.1152875705	0.7811280805	-0.1561806011	0.6029818442
Rela	1.436728214	9.76E-08	-0.09943832163	0.6922443831	0.1762665146	0.4989583678	0.2117097954	0.5648735685	0.3312873807	0.2591644512	0.4090269939	0.1468764842	-0.05548394273	0.9532178796	0.05827381692	0.9486398406	0.2758479486	0.0843313897	0.4400687175	0.2872254386	0.3536147042	0.2403682632
Map3k11	1.26092559	3.37E-08	-0.1220061992	0.5376541445	-0.09041803401	0.6929095999	0.3255967982	0.1805550203	0.3314934269	0.1519321184	0.3007965374	0.2055974414	-0.0003305757311	0.9997181555	0.0607396722	0.9684829998	0.06873450164	0.7633969953	0.3802626059	0.1792643638	0.1138928403	0.596602528
Ltbp3	-0.4380735156	0.0001960236822	-0.2726047754	0.025652563	-0.1312082403	0.3124262814	0.1740849816	0.2854733827	0.3844825404	0.005992140612	0.1959033126	0.1919607475	-0.05491478111	0.9687729812	-0.0961713698	0.9435810032	-0.3760885859	0.1060571024	-0.07454357127	0.8647712228	0.07693327098	0.8108686705
Slc25a45	-0.1256709492	0.6841454616	0.1482806684	0.6531227806	0.09891836393	0.7989263517	-0.001384961489	0.9981170141	-0.3791473548	0.3506444423	-0.5792959827	0.1151744819	0.1084548842	0.9069035899	-0.05016239937	0.9683267892	-0.04240549434	0.8260472542	-0.03826815906	0.902751091	-0.1486865048	0.4306999182
Syvn1	0.3645582911	0.01508996053	-0.5271431291	0.002711636035	-0.426612357	0.01062763829	0.03517765927	0.9263273901	-0.001495981608	0.9962693933	-0.1390810055	0.570769819	-0.1441963428	0.7437835422	-0.1391510598	0.7721961444	-0.4006186768	0.008277924778	0.02054854705	0.9729987237	-0.2180961384	0.4715686446
Znhit2	1.440843486	9.67E-09	0.05230304871	0.8214378057	0.434618446	0.03359244313	0.2217605747	0.4567648815	-0.128448737	0.7011312485	-0.004068374914	0.9943104244	-0.2243189468	0.7535039139	-0.1657956747	0.8642686391	0.07163606763	0.7382879078	-0.2466083187	0.5312302269	-0.1798037864	0.5563856761
Batf2	0.01453218208	0.9602692796	-0.2340577934	0.3701800429	-0.2515650868	0.3691871836	0.1016813281	0.846339635	-0.03221101726	0.958329506	-0.1265492721	0.7805727539	-0.02633487917	0.9904994292	-0.3047352141	0.724687128	-0.3496936931	0.1716004434	-0.01987886456	0.9656533978	-0.1140361661	0.6439810796
LOC499306	-0.1644033886	0.4849620941	-0.121037958	0.6434289493	-0.1078796097	0.717339549	0.04640226685	0.9363339742	0.02864930343	0.9613756264	0.008093700622	0.9927314305	-0.0351226849	0.9691931458	-0.08487191603	0.9143170183	-0.1776944808	0.2232627601	0.01331278041	0.9814780146	0.004379168995	0.9920788376
Gpha2	-0.5424980856	0.02768577847	-0.5405570031	0.04621708152	-0.173019224	0.5821620475	0.01049426065	0.9895437185	0.002416953901	0.9963469837	-0.01525358327	0.9839436675	-0.2707226661	0.7706809145	-0.3916960095	0.5548786006	-0.6164100636	0.03078737957	-0.3307050978	0.5770397449	-0.2624410604	0.5673150059
Atg2a	0.1880902452	0.3136057323	-0.692399334	0.00147434937	-0.5871284884	0.004115570116	-0.1449600282	0.6736135953	0.1430165219	0.6518309531	0.07965721648	0.830437539	0.01142411467	0.9921402756	0.01966266729	0.9868285577	-0.1062557198	0.419792486	0.03562231394	0.9359147949	-0.1391390065	0.5997646762
Mir194-2	-0.8796136603	0.03226547075	-0.7090660918	0.1153922963	0.07750383982	0.8950788479	-0.247365866	0.7745252344	-0.07256424369	0.9443611605	-0.06214389565	0.9517880479	-0.1393833477	0.9496508448	-0.3558415832	0.7928583304	-0.3647468415	0.2893570617	-0.1727123932	0.7853691184	-0.3698525856	0.398835677
Mir192	0.2668958667	0.6160472239	-0.3429303839	0.5407220495	0.1135893014	0.8720842223	0.2583779387	0.803792749	0.04632840076	0.9713342912	0.2995910125	0.7444873931	-0.2759466069	0.9477572344	-0.6251576811	0.8348424219	-0.6224286317	0.3525844065	-0.04366705505	0.9686783452	-0.3455487181	0.5474003002
Ehd1	0.1563037446	0.4607824933	0.1666698672	0.4628388575	0.1326348896	0.6064467546	0.0463669019	0.9285047704	-0.1615855519	0.6418868135	-0.03207608286	0.9478694681	-0.3799326083	0.7085628033	-0.009351981151	0.9966991202	-0.1918064572	0.5503235181	-0.2733554834	0.4809131368	-0.2410543465	0.4140810798
Cdc42bpg	0.2602420908	0.03533188616	-0.4215841027	0.003560792778	-0.2218064668	0.1148182288	-0.1777145424	0.3501475467	-0.02628887507	0.9314034982	-0.0768398379	0.7413831614	0.09384566775	0.9366517491	0.02271887485	0.989891368	-0.2559816315	0.2091215147	-0.3970752903	0.3700294575	-0.5421506382	0.102910202
Men1	0.3969428711	0.03714035415	-0.08321785291	0.717389487	-0.1480661827	0.5370532476	0.2150156561	0.5025697308	0.1647908832	0.6078733419	0.1297704237	0.710465942	-0.275652683	0.4109931662	-0.2135669096	0.5854900429	-0.3214847847	0.04416658077	-0.005230780147	0.992819816	-0.06225794115	0.8478759288
Sf1	1.025668575	0.0001544930258	0.01276032013	0.9712196464	0.1717536438	0.5952072882	0.2765577239	0.5180354936	0.3764554712	0.2940433931	0.406740204	0.2504286949	-0.04479692927	0.9669960715	-0.02473563996	0.9870324262	0.2021060258	0.240309482	0.4992446083	0.184448333	0.3458756439	0.1961733485
Pygm	0.3523354048	0.01452026823	0.01581061721	0.9353235329	-0.02710918923	0.8948402873	0.06203518683	0.8473041761	0.326600027	0.07774559902	0.1400169602	0.5458944408	0.05260191855	0.9643609268	0.1400233703	0.8760555704	-0.08311727733	0.6599913671	-0.079232024	0.8090912527	-0.1021740565	0.6636831002
Rasgrp2	-0.1971925956	0.14878524	-0.2216024733	0.1371190096	-0.2282371032	0.140936818	-0.01555366914	0.9673083122	-0.1836278739	0.3547280066	-0.2830631738	0.1147300255	0.01360219206	0.9927438369	-0.09899671365	0.9210579216	-0.2605970391	0.1534079336	0.003164506558	0.995444565	-0.1892060795	0.562765845
Nrxn2	-0.4069323092	0.001580308168	-0.3624538141	0.01054925913	-0.2833198582	0.04236531463	-0.04601215915	0.8755741779	0.2212232017	0.1929900903	0.02894877068	0.9170369436	0.02181698698	0.990123737	0.008600379518	0.9956319027	-0.2236120664	0.278087086	-0.02194274429	0.9709067968	0.09849141714	0.7716251461
Trmt112	0.7398320304	7.85E-06	0.08544063076	0.613055569	0.3551830758	0.02760889309	0.05260240753	0.8776041336	-0.05567625499	0.8545537407	0.1423356113	0.5404569709	-0.203893614	0.8461647775	0.1710215295	0.895129061	0.3702039778	0.1524476754	0.1931339451	0.5399700301	0.2082673265	0.3767102034
Bad	0.5950852309	0.0007757787291	-0.0410483925	0.8491827319	0.01072720874	0.9682835883	0.06106602852	0.8786184258	-0.1968154641	0.4494877064	-0.09902871879	0.7579460091	0.05592519322	0.9668469832	-0.1264376445	0.9079371524	-0.009747163502	0.9678562851	-0.1954363902	0.5231281348	-0.0237489032	0.9341180818
Ppp1r14b	1.158615064	0.02032352489	1.326318804	0.01761159744	1.687099421	0.002773091383	0.8597623332	0.2321928248	0.7923685461	0.2548681351	0.6386546047	0.39189556	-0.6153387109	0.6496331002	0.2878709414	0.9029670859	0.4300996687	0.3430432727	0.7376862618	0.2872254386	0.1104618749	0.8589684397
Trpt1	-0.3115912623	0.01226000102	-0.2918286895	0.03293046342	-0.1704147251	0.2353416713	-0.1020606677	0.6583595463	-0.2268344275	0.1737738308	-0.1107687234	0.5902855563	0.01321723914	0.9943063946	-0.1503047454	0.906233552	-0.2833937354	0.2509154301	-0.05298015843	0.8957667589	-0.1435726945	0.5721406028
Macrod1	-2.713833447	1.31E-13	-1.062124131	1.95E-05	-2.14422657	1.28E-10	-0.6407387985	0.006598467087	-0.4068305788	0.08281598866	-0.2260638128	0.4075973766	-0.490879312	0.4535237448	-0.2162558389	0.8700390922	-0.3749530777	0.1783907967	-0.5789609202	0.3680491003	-0.5479906872	0.2486750042
RGD1560108	-0.417812497	0.003079027842	-0.2033768603	0.1796739526	-0.09062394436	0.6090644071	0.2429303183	0.220415694	0.3547267081	0.0437840248	0.1003537771	0.6845866706	-0.06361798238	0.9643609268	-0.1530479393	0.8928021617	-0.3902954981	0.09388713343	0.04466232962	0.9207267458	0.05067350509	0.8727356269
Atl3	-0.3223521549	0.02703700757	0.06564149907	0.7081186197	0.032980243	0.8753825619	-0.3739097969	0.05148527203	-0.3019952431	0.1146731543	0.01974293053	0.9575284526	-0.01080241665	0.9949445941	0.2329109216	0.8242401612	0.5812062936	0.03335357008	0.01935218631	0.9811830162	0.5827904157	0.1316415848
Pla2g16	0.3215769525	0.04836433953	0.01738278828	0.9379365325	0.0968550728	0.6485684307	0.1962430074	0.4613369822	-0.03134979602	0.9387499563	-0.09298867846	0.7645294199	0.02264936683	0.9895691436	0.06073838754	0.9653748111	-0.387360194	0.07806454762	-0.5612307111	0.1842993472	-0.9106752951	0.01502037445
Slc22a8	-2.435401243	0.002142970076	-1.285420711	0.1290773276	-2.023225458	0.01885182599	-1.138159637	0.3317830841	-1.929634638	0.05049672647	-2.046183303	0.03801875221	-0.7007149049	0.667641001	-0.6086097205	0.7565407472	-1.759386797	0.006478905096	-1.978830542	0.4121081946	-1.914891526	0.2901505854
Slc22a6	-0.5506935955	0.001061995029	-0.5244502842	0.005091342169	-0.3788873057	0.03616408241	-0.08432635057	0.8076737702	-0.1857390305	0.457488859	-0.1153659059	0.6916960744	0.01350948513	0.99503471	-0.07429621565	0.9768584078	-0.4297850465	0.1972192613	-0.1737625586	0.7096756245	-0.2747082786	0.4068383822
Chrm1	-0.2950456588	0.5335805549	-0.2964952365	0.5618103067	0.04316151149	0.9488768849	0.3825182165	0.6397345335	-0.05709603566	0.9614980702	-0.004814010142	0.9972611206	-0.06920140586	0.985510232	-0.1056826838	0.9792453456	-0.412037287	0.4273534319	-0.4431280436	0.6926737088	-0.6922937821	0.3770946413
Wdr74	1.063248297	3.65E-09	0.06451811551	0.6705959863	0.7814398224	3.18E-06	0.09508149259	0.6980634802	-0.03651511235	0.9004687981	0.1794557018	0.334259793	-0.1425747771	0.8413266808	-0.1080143559	0.9015460534	0.07703628596	0.6515768849	0.2737346496	0.2723559553	0.2343743668	0.1899601309
Stx5	0.296554175	0.03895095593	0.07837102664	0.6439442613	0.1551975655	0.3671167208	0.01418843215	0.9735507176	-0.4180667021	0.02163235503	-0.4357655302	0.01747989791	-0.3046455789	0.8110025279	0.009503894451	0.9966991202	0.1521535238	0.6363548334	-0.02631554031	0.9638719416	0.03753303868	0.9181898479
Nxf1	1.34854517	8.05E-07	0.1574518886	0.5430139286	0.2833845997	0.2843766132	-0.1791321226	0.6745467087	0.1093775025	0.809042631	0.07564340051	0.8747614555	-0.4669601192	0.2246841656	-0.5703899292	0.09212915889	-0.3140663785	0.1067372602	0.2867434679	0.6156279542	0.1860618093	0.6791895886
Zbtb3	0.09571362322	0.6345659754	-0.1071793618	0.6194853439	0.08492825475	0.7339139014	0.06553580674	0.8804236001	0.1192680893	0.7291022541	0.04080246227	0.9208776975	-0.01496188772	0.9943063946	0.05643661727	0.9768584078	-0.127877738	0.6230104992	0.05806467444	0.9174340558	-0.02583439337	0.9503383093
Bscl2	-0.5485650603	0.0007743037737	-0.3687851764	0.03289715102	-0.284930655	0.1080566292	0.02192131496	0.9582726024	-0.1287147863	0.6312657435	-0.233447287	0.2974089646	-0.4726273619	0.2680203522	-0.2399068688	0.7291223429	-0.1921911584	0.3359439538	-0.4612946159	0.154677513	-0.3344532233	0.1364200378
Lrrn4cl	-0.01087585699	0.9747693114	0.4340554233	0.1545988443	0.2507910213	0.4637328027	0.5493464073	0.1555102966	0.1981508056	0.6947386428	0.3525921322	0.3974263184	0.007138982524	0.9960040906	-0.08513464122	0.9547079956	-0.1535236808	0.5200248228	0.1997960548	0.7746855888	0.01084178188	0.9869202922
Ubxn1	0.1157982157	0.4347014077	-0.282574129	0.0679420052	-0.2578801972	0.1076584952	-0.1148972395	0.6640474926	0.07434436913	0.7917967071	0.09838696312	0.7014895816	-0.09169412147	0.9451937097	0.05189699753	0.9752969742	0.2779372156	0.1997545194	0.09744914274	0.8295774654	0.2219963771	0.4614207106
Lbhd1	0.08159068334	0.6455082021	-0.1210587657	0.511498387	0.1270199142	0.531517285	-0.1509333548	0.6031444333	-0.06135750555	0.8568602468	-0.07037428906	0.8319122701	0.03440674354	0.9790532266	-0.1273710506	0.8985899001	-0.2697466184	0.1717284755	-0.06057123343	0.8733823285	-0.005752027567	0.9855685771
Ints5	-0.1211420252	0.5527704681	-0.4496557364	0.03272239473	-0.2605655803	0.2387167186	0.2916443608	0.3053979571	0.2082428785	0.4851475845	-0.230156584	0.4258113406	0.03183118913	0.9915385472	0.07840290468	0.9749078987	-0.2100242031	0.5128668931	-0.03208809142	0.9661333354	-0.3309954042	0.384843299
B3gat3	0.6673422179	1.18E-05	-0.2203077965	0.1340655789	0.3508519332	0.01908058648	0.1764189783	0.4051485316	0.1032481103	0.6621344199	0.1619583544	0.4269981873	0.02492604682	0.984912454	-0.09696857494	0.9228402626	-0.2645242333	0.1473054184	-0.1160628247	0.6535994568	-0.3489722509	0.06262933489
LOC102551660	-0.2321090456	0.1285218932	-0.3170193887	0.05821939359	-0.3624834264	0.03325325659	-0.08500488848	0.7920626297	0.2023403017	0.3663296003	0.01496774168	0.9722087796	-0.07651309382	0.9138266647	-0.1953340823	0.5858462327	-0.2974862697	0.04235704815	-0.0671617142	0.8218084121	-0.1019245072	0.6229272061
Ahnak	0.7466718851	0.002277869101	0.4508782488	0.08359560942	0.2989931773	0.28535288	0.2437060436	0.5563521039	0.6063539548	0.04619591129	0.5222953099	0.09355171606	0.1717232845	0.7706809145	0.2370780857	0.5854900429	0.4178613975	0.0222094293	0.3520774302	0.5638410226	0.6887799912	0.118641017
Psbpc2	-0.1075726983	0.6077767154	-0.04864349238	0.8429580381	0.04497762765	0.8713596837	0.1145738222	0.7779311271	0.05231009812	0.9059724206	0.2599178377	0.3610070509	0.1775521171	0.818515412	-0.01377132773	0.9917235512	0.1124544275	0.5630377179	0.03588502667	0.9262233641	-0.01243910928	0.9657528972
Scgb2a2	-0.01724218089	0.9679742489	0.04719016241	0.9190733167	0.1028096086	0.8349513877	0.5771145711	0.2540491823	-0.09828263409	0.9015021126	-0.05568566669	0.9475759564	0.1380614388	0.9648280212	-0.2379314958	0.930325549	-0.3125277884	0.5275222852	-0.05514970721	0.9665153722	-0.1280354315	0.872066324
Rab3il1	-0.1288360681	0.2970634786	0.4232206447	0.00286052374	0.1263159739	0.3843610062	0.4204852646	0.007420826046	0.1885232142	0.2642928663	-0.03012683798	0.9104648232	-0.2557702223	0.6910976044	-0.154201953	0.8801288013	-0.1994197102	0.3357631139	0.1389803902	0.7096708849	0.2185788395	0.4088031018
Fads3	1.225472293	5.23E-06	0.1685833547	0.5259979175	0.8449076252	0.001480060341	0.3118358188	0.3929419986	0.4485740928	0.1491905618	0.5294732969	0.07933340639	-0.2298704427	0.7742870056	-0.1159003777	0.9254618454	-0.01726156667	0.9466617779	0.07580416123	0.9065276054	0.1919988893	0.6346927543
Fads1	-5.232313484	1.20E-14	-0.7631272098	0.02065473169	-4.445239369	1.81E-12	-0.260963377	0.6298840899	-0.4691528004	0.2551771281	-0.3319791219	0.4658182991	-0.04688332839	0.9844130952	-0.1121284774	0.9567167362	-0.5507458117	0.1029870907	-0.8871440954	0.3667657828	-0.9126878232	0.2084976501
Tmem258	-0.1319333035	0.5613697621	-0.2334524873	0.3201809661	-0.1345844525	0.6229221027	-0.163334466	0.6852143313	-0.04908871125	0.9228063196	0.169794369	0.6424191157	-0.376674219	0.3453309867	-0.4345162497	0.2390199569	-0.3944946089	0.04516316329	-0.1348757519	0.8039452494	-0.2303241048	0.5426157943
Syt7	-0.605169546	5.74E-05	-0.4990534672	0.002138780787	-0.2908190545	0.05814984848	0.01023666022	0.9803468536	0.1473047913	0.4959473914	0.1087734795	0.6478693063	-0.0006027410228	0.9994245	0.1043289832	0.9174234504	-0.2956342645	0.1212230404	-0.1822150153	0.708402755	-0.2730139878	0.4284958811
Cpsf7	0.672890023	0.0007841241965	-0.1543575395	0.4779400288	-0.07165530472	0.7885592089	0.01120934353	0.9851449984	0.240032592	0.4026060085	0.1184254815	0.7429481843	-0.2167725447	0.7415209599	-0.2546422493	0.6581382593	-0.2976537493	0.1328103719	0.3181060328	0.3069874832	0.2055249585	0.3899361466
Cyb561a3	0.8337059115	8.42E-05	0.2653551118	0.2154142522	0.08697749539	0.7422019707	0.1339426944	0.7300614556	0.4316316746	0.08722319589	0.6449572959	0.009423274151	-0.07549789593	0.9699916314	0.1105749183	0.9574668927	0.4508614875	0.1683238876	0.1964491301	0.7615148127	0.4984607438	0.2505536356
Ddb1	0.5332924882	0.0003618376685	0.450412312	0.005697191988	0.5482865249	0.0007678260494	0.1398357799	0.5731977514	0.1590421779	0.4679040741	0.2254228251	0.2560308105	-0.2046477831	0.9198714224	0.1008308113	0.9707961554	0.74781104	0.06245021488	0.2360470407	0.7197983629	0.7688350813	0.09171143184
Vwce	-2.26413134	3.15E-09	-1.111009594	0.0007240329777	-1.551429016	7.34E-06	-0.3947260528	0.3342682183	0.2059428995	0.6640636794	0.1236173905	0.8205596039	-0.2942519977	0.8117317455	-0.3306085793	0.775029553	-0.9112486929	0.0113617895	-0.5721871705	0.694581306	-0.5774758541	0.5887631664
Vps37c	0.695284924	4.81E-05	-0.1359170025	0.4373343148	0.01973768604	0.9313094769	0.1707808552	0.5165904822	0.2489294157	0.2507767744	0.3495617743	0.0831415584	-0.03836958729	0.9753430281	-0.06925207828	0.9537924634	0.01994438957	0.9268948419	0.2655917946	0.3924297095	0.1514175055	0.5357709779
LOC103691287	0.1644220419	0.4308763599	0.09342549394	0.6948037211	0.2931987313	0.2014896225	0.1364167451	0.7310425631	0.2341497011	0.4414950231	0.1837861494	0.5750939337	-0.05899209963	0.9762132215	-0.354966723	0.7330668808	-0.5309253119	0.09069352095	0.09146705319	0.8054496234	-0.05256211796	0.8603359417
Slc15a3	1.890124006	2.69E-08	0.9302917875	0.002126333787	0.3049763521	0.3122779834	0.9366362815	0.00518652596	0.803811259	0.01333158196	0.5785681896	0.08076778398	0.3359424833	0.4290689944	0.1057220699	0.91684931	0.3491778499	0.07444597742	0.05471102092	0.9464691459	0.04737795921	0.9321815727
Prpf19	0.2247357132	0.1840769352	0.5006838057	0.008974134772	0.2294988706	0.2393250359	0.1209874961	0.713291466	-0.007198966258	0.9867338153	0.2802635558	0.2303269055	-0.1344705474	0.9561055405	0.3901420207	0.7973307298	0.9486924412	0.02777127119	0.1292215888	0.8568630568	0.5509240666	0.2152282759
Ptgdr2	-0.2131294348	0.5015012019	-0.4311523097	0.1868726175	-0.4675802214	0.1708741562	-0.2740409561	0.6100789834	-0.688441646	0.07283059441	-0.07026278012	0.9154459511	0.5184406178	0.4471164843	0.3782036739	0.6655164963	-0.3080434568	0.2831252961	0.1406239965	0.9071221185	-0.2749872058	0.7251300277
Ms4a2	-0.116041158	0.520876031	0.2628762849	0.1558930785	0.03898125837	0.8730947488	0.1681690331	0.5701804169	0.3038091968	0.1845243365	0.1159707092	0.7067302034	-0.04476636029	0.9592361846	0.02775513057	0.9792453456	-0.1326226605	0.3507275845	-0.1574713677	0.5505571968	-0.1352035076	0.5037406085
Ms4a6a	1.22621302	4.46E-06	1.38221282	1.64E-05	0.9849697226	0.0002761902882	1.27902882	0.0001270854987	0.6642959842	0.02277654806	0.3613048049	0.266912498	0.3531660264	0.8061950546	0.4043590193	0.7553280813	0.5600416969	0.1299358253	0.1778996279	0.8112493492	-0.0589552647	0.9244228678
Gif	-0.1468064772	0.2718698368	-0.2816276809	0.0503917752	-0.2243095531	0.1321181714	0.05876690514	0.8410058582	-0.008506627058	0.9804005347	0.004517772279	0.9927314305	0.2396032885	0.7439774965	0.1530486072	0.8844256763	-0.0628161936	0.7827985557	-0.145106888	0.6984565811	-0.0649468154	0.8334711962
Mrpl16	-0.2145950236	0.2033423305	-0.1847795592	0.3186470283	-0.1431581825	0.4886263223	-0.2486214959	0.3255787853	-0.6167424445	0.004073128606	-0.4018912545	0.06248680929	0.01534157556	0.9949445941	0.4850028316	0.659122505	0.7171816609	0.06828211644	-0.257503136	0.7049830602	-0.1157953773	0.8374373907
Olr319	-0.1776470623	0.4852537952	0.0007311040984	0.9982761032	-0.06133337479	0.8588880447	0.03343734582	0.9583976476	0.214286459	0.5922643636	-0.1409386641	0.7565264135	0.1013248065	0.9532178796	-0.1066091832	0.9477385422	-0.1790167035	0.5136738326	-0.1450649587	0.7187523268	-0.2023991316	0.4831366741
Patl1	0.6514678536	2.04E-05	0.03167255415	0.855182666	-0.03345660535	0.8652101095	-0.02959723009	0.9334529911	0.1045295962	0.6640636794	0.06376947437	0.8169233194	0.0795668406	0.9295945603	0.120982197	0.8801064225	0.221566163	0.1751626153	0.2259853321	0.5928130896	0.05565229783	0.8824208856
Osbp	0.2532598442	0.01904942853	0.1165265403	0.3300019422	0.06845781142	0.6231385712	0.004874410944	0.9887988443	-0.2393880423	0.08641224735	-0.2833321113	0.0399628564	-0.1300749387	0.8688630392	0.04138297634	0.9764262751	0.03065756841	0.8755246255	-0.1932566786	0.4082990731	-0.1895309987	0.275631167
Olr329	-0.4194439832	0.4099317221	-0.4308547309	0.4325551641	-0.222465912	0.7362312802	0.02143406421	0.9892683819	0.0121727623	0.9925940682	-0.07977411579	0.9464283667	-0.1281535885	0.9585667031	-0.6961212318	0.4609814107	0.03524117755	0.9389415313	-0.1042027394	0.9222676714	-0.1216994454	0.8706172937
Olr330	-0.7043442231	0.1632987592	-1.075299276	0.05130704126	-0.6475905132	0.2710559349	-0.4067429923	0.6662592011	-0.7517944831	0.2921008834	-0.5589029459	0.4709204083	0.3154602008	0.8749683108	-0.1647037499	0.9515169254	-0.01279444589	0.9810627375	-0.3223228636	0.5527538732	-0.2429334339	0.5654619884
Olr336	-0.203821358	0.4179388153	-0.08910760064	0.7619319911	-0.2530325629	0.3817406237	-0.03224017037	0.9608006272	0.1067564189	0.8277189631	0.2351414383	0.5454622131	0.2175296905	0.8456742322	0.1820375202	0.895129061	-0.05994681133	0.8383721449	0.0870415499	0.8724998494	-0.1299078937	0.7253095781
Olr337	-0.1410179415	0.6638641263	-0.2498616398	0.4525334774	-0.2843032891	0.4278388253	-0.05875888248	0.9405407245	0.05586129989	0.9402922229	-0.216321043	0.681328266	0.2256532221	0.8448670907	-0.1381717999	0.9300383246	-0.1671674659	0.5521201308	0.3273312979	0.6466296928	0.08120173066	0.89810379
Mpeg1	-0.4345395795	0.036587434	-0.1548233257	0.5144563264	-0.8208679628	0.0006559237745	-0.1845954458	0.6283381329	-0.5738486217	0.02994226042	-0.4656650544	0.08491748338	-0.003258682436	0.9989405859	0.1300793968	0.9143170183	0.1142018937	0.613392878	-0.3347220316	0.5637673556	-0.5002751976	0.2332456544
Fam111a	-0.3750101791	0.2128975788	0.9519680098	0.00555880011	0.7389445158	0.02610524938	0.5122990918	0.2333998334	0.1312899653	0.8289207552	0.3804010597	0.3927534733	-0.08944180059	0.9531958558	0.02766986529	0.989891368	0.2034614873	0.3894432734	0.2674696008	0.5223855035	0.2376344275	0.4565736555
Olr338	0.04221954101	0.9298241743	-0.1202437055	0.8021209584	0.1507643857	0.7753717205	0.6383188946	0.2540491823	0.160716402	0.8397422248	0.218764002	0.7640829196	0.3865275302	0.6890769741	0.1641621983	0.9262392526	0.1990647142	0.5287364091	-0.08010927449	0.919690862	0.03534499823	0.9527731521
Glyatl2	-2.708614977	8.23E-12	-0.1587486304	0.5467915764	-0.6884064799	0.007401126474	-0.3532084204	0.3016817706	-0.7510059782	0.009898856058	-0.419913092	0.1773843151	-0.05180875181	0.9814278903	0.4046611538	0.7019353262	0.1452676367	0.6632228957	0.2043835528	0.6617039522	0.08881972313	0.8210001939
Lpxn	0.6175389072	0.007108455525	1.122743405	0.0001242150297	0.4385502282	0.08649488504	0.4546111967	0.1491712052	0.06581932557	0.8993667104	0.006398289962	0.9930242061	0.07072379165	0.9592361846	0.0764169731	0.9583308325	0.218123637	0.3261458222	0.2558522461	0.6172666276	0.1969843563	0.6171380086
Olr339	0.3496471614	0.1144441654	0.1030946674	0.6972645621	0.2462066387	0.3510463286	0.2825086014	0.4260208043	0.3412649456	0.2727168679	0.04079356285	0.9364190784	-0.1849101729	0.903527225	0.1729654847	0.9142394274	-0.1207303914	0.6910768091	0.02072824698	0.9779283827	-0.04856912004	0.9142104006
Olr340	-0.1384758863	0.5225162071	-0.1401925231	0.5466287987	0.01778884495	0.9540610869	0.07998559103	0.8626743172	0.04252485121	0.932401789	0.1536435812	0.6671518578	0.1180989618	0.9286052892	-0.11655405	0.9297315723	-0.2142657844	0.3553069507	-0.06255815406	0.8455544426	-0.1222163648	0.5705511633
Olr344	0.05195827284	0.8489018942	-0.2295948953	0.3752073286	0.1800924302	0.5366045786	-0.2541682917	0.5180354936	0.2377953197	0.5212996289	0.1046882141	0.8243365544	-0.1400461255	0.9369077998	-0.1915657637	0.9029670859	-0.2669652771	0.3784987428	-0.2037450536	0.7631245009	-0.1973583293	0.6957069989
Olr346	-0.2469996218	0.2681974378	-0.1784592143	0.4712547007	-0.0060258082	0.9852148824	0.1170121021	0.8019307724	-0.0324464863	0.9545651417	0.07316443424	0.8748506518	0.057999907	0.97478795	0.1438564148	0.9292699353	-0.02130160174	0.9490786164	0.2260808731	0.4121081946	0.05210474271	0.8343234333
Olr347	0.07591211309	0.6694944452	-0.03896614946	0.8494717361	-0.001420684116	0.9953814687	0.3059348619	0.1773225142	0.09867182412	0.7482980583	0.2480844247	0.2777037389	0.09067920488	0.9638685861	-0.332198138	0.775029553	-0.1904463432	0.5435367022	0.02572769546	0.9620249486	0.1340241232	0.6494518466
Olr348	-0.1207273767	0.6173984371	-0.144772997	0.572078492	-0.2572757457	0.328360668	0.0499905311	0.9308127179	-0.1124004247	0.8014506166	-0.1170687026	0.7872616148	0.1814145783	0.8459436356	0.0722282253	0.9609063367	0.26184004	0.2455579383	-0.1262260552	0.7718337307	-0.2114740309	0.4885794272
Olr352	-0.1453335384	0.5307918893	-0.1741900609	0.4784887838	-0.07757512038	0.7975504878	0.08290763045	0.8681598425	-0.1883564898	0.6056542717	0.01116257644	0.9880579152	-0.02646968557	0.9915385472	-0.002045986679	0.9982909643	-0.01596602461	0.958883865	-0.0757688499	0.8578016404	0.1324513899	0.6435790303
Olr354	-0.3590222802	0.1708420626	-0.2215714763	0.4510151266	-0.05400496368	0.8855411908	-0.1227100463	0.8305481153	0.2170910478	0.6259516069	0.2914113143	0.4689408672	0.5856345508	0.1202404019	0.0120137481	0.9926829229	-0.1209569916	0.5333617673	0.2367010906	0.7233110007	0.3534110257	0.4629840201
Olr357	-0.2206460792	0.3567198883	-0.1758728956	0.5046246418	-0.03600896493	0.9145008574	0.09391091951	0.858279568	0.09076859694	0.8515922715	0.1857703456	0.6426075176	0.06102690122	0.9740579004	-0.09585135009	0.9591715135	0.4847623621	0.1046204733	-0.4146227159	0.4512416756	-0.1483435724	0.7505572525
Olr363	0.0201179278	0.9259900152	-0.06519085286	0.7572249157	-0.06753354259	0.777004755	0.09537867329	0.7942702405	-0.08019556274	0.8187748788	0.0857583955	0.8018644551	0.03213585416	0.9778596985	0.01430589398	0.9911084137	-0.08706826242	0.6206990763	-0.06742867587	0.8388643379	-0.1421793035	0.517786153
Olr365	0.2610345561	0.449830969	-0.07732145356	0.8530673563	-0.07912754507	0.8673028042	0.08427481524	0.9191869946	0.3443945405	0.5092343235	0.339601669	0.5146844206	0.3765204939	0.7746761411	0.07414891515	0.9787805562	0.4013997544	0.2642260502	0.05596397013	0.8800707922	-0.1304437996	0.5882994792
Olr371	0.4383769555	0.2203027857	-0.2980155672	0.4549058551	-0.1292123751	0.7929839982	0.613383815	0.2289704287	-0.1643126168	0.8184859565	0.1821810457	0.793972048	0.177613677	0.9292609931	-0.1558639071	0.9415007777	0.1051608368	0.7811061029	0.1894441328	0.8383242068	-0.0814288218	0.9127113133
Olr371	-0.05239388814	0.8703053308	-0.002709954504	0.9954248773	-0.2077681253	0.5371850952	-0.01790617494	0.9827127876	-0.2367105202	0.5968250072	0.05914025063	0.92123085	0.03038074279	0.9923759216	0.220485475	0.9142394274	0.02177322281	0.9606785948	0.0233534819	0.9777692704	-0.30994049	0.4563640092
Olr372	-0.1403516539	0.7807452205	-0.3496695547	0.4819478909	0.08044876062	0.8981480576	0.08045339538	0.9465086719	0.306552663	0.7026623693	0.6781573837	0.2752628598	0.4580758666	0.5863778829	0.3308629238	0.7721961444	0.1148036335	0.7178877505	-0.01798460485	0.981423523	-0.00915564639	0.985577143
Olr373	-0.05627461683	0.817825157	-0.1799420869	0.4496423386	-0.127623673	0.6416771815	0.0299258959	0.9575617367	0.08812683596	0.8399809101	0.09398851971	0.8274012614	0.03389611742	0.9915385472	-0.143701927	0.9435810032	-0.2808971006	0.3959585062	-0.2013638345	0.6974593623	-0.001201561964	0.9979782876
Olr374	-0.444773345	0.2312860553	-0.6030590594	0.1334566	-0.1399324787	0.7836120089	-0.06197140758	0.9498783251	-0.6682533131	0.1774324145	-0.2843712828	0.6578069599	-0.2726712038	0.9468394295	-0.4173360725	0.9021563109	-0.5988997791	0.3589717154	0.1652945298	0.8387584706	0.1140198298	0.8550909781
Olr375	-0.2180947725	0.2748717449	-0.07294072236	0.7602879644	-0.2864066339	0.2049695691	-0.122852688	0.7610916737	-0.1295461098	0.7218968836	-0.1750489109	0.5909734031	0.02502291682	0.9895591745	-0.05713192031	0.9739434581	-0.06817899711	0.778835779	-0.06997831938	0.9050435511	0.09465290317	0.8166162062
Olr376	0.02122342648	0.9419735608	-0.1778360294	0.4942902322	0.06182029384	0.850634387	0.08701928297	0.8698085172	0.0776871751	0.8751566343	0.07141619109	0.884442919	-0.2943931854	0.8161991877	-0.2177414748	0.8891581173	-0.2375111503	0.4464206876	-0.2777773148	0.4487557367	-0.3615452877	0.1792430838
Olr384	-0.3870817269	0.4374601434	-0.4010089773	0.4542576831	-0.8297985023	0.1247329792	0.1443828838	0.9024616418	-0.442365904	0.5713469586	-0.7673461685	0.2494524817	0.5431875877	0.592735793	-0.1683349256	0.9359036484	-0.08870061768	0.8232673457	-0.0198447631	0.9890594978	-0.3269768918	0.6433395185
Gnaq	-0.272951095	0.08184892373	0.06352856255	0.7375276978	0.04335798537	0.8466613166	-0.1976088276	0.433472116	-0.1888030565	0.4267469714	0.02458851967	0.9490707389	-0.02962211246	0.9871380424	0.1087054145	0.9365450943	0.3742283748	0.1270674509	0.04743378573	0.9359147949	0.2500553338	0.4594083408
Gna14	-0.3937729875	0.1387893661	0.3346384621	0.2520634296	-0.2695289855	0.4004739219	-0.3274130237	0.4454425781	0.4755888603	0.1861876444	0.007973696818	0.9929449509	0.3690286904	0.6832955643	0.2501573975	0.854740209	0.1748484945	0.5575570513	0.252198607	0.487418965	0.08361073095	0.7901307946
Prune2	0.1709209224	0.2699933639	0.6551358625	0.0004779724722	0.3512170956	0.03853221253	0.3012351286	0.1535395474	0.1253157864	0.6302697144	0.1170004083	0.6608616285	0.3006487205	0.7879309085	0.1281856288	0.9415007777	0.2910142567	0.3178113746	0.1165678666	0.7355304189	0.1327938212	0.5997652468
Rfk	0.6078322521	0.1659798367	0.3528700881	0.474657939	-0.2121976151	0.7170995112	0.02512436328	0.985383909	-0.8649750672	0.1354133901	-0.7538372889	0.2100633224	-0.06184141188	0.9844130952	0.3011058891	0.8891581173	-0.3195204813	0.4615238268	-0.4013910221	0.7004054369	-0.533117009	0.476847825
Nmrk1	-0.3409388202	0.1271003469	-0.1701741535	0.5023979028	-0.4533955694	0.07011897701	-0.002397126328	0.9967382629	-0.1509121073	0.714399725	-0.1468845695	0.7220644491	-0.1683300943	0.8806466258	-0.07685112951	0.9609063367	0.1146673663	0.6424289924	0.02385152897	0.9766151786	0.02776006256	0.9572924264
Carnmt1	1.075307973	0.000190415464	0.5410028562	0.06652918934	0.6576226372	0.02842156214	-0.2515089982	0.6022666641	-0.5113910463	0.156280203	-0.486701549	0.1835049479	0.1095261144	0.9668343508	0.2444099717	0.9103627063	0.7919728786	0.06892950106	0.2727167237	0.7321754443	0.2066454825	0.7388744927
LOC499331	0.6170042684	0.003145271817	-0.01268614328	0.9650943134	0.06641902392	0.8176060966	0.08978086766	0.8447444073	0.2143449776	0.5093754944	-0.1002175677	0.8050204462	0.1473741326	0.8534028951	-0.06651894605	0.9547079956	-0.07396872603	0.7024039797	0.2154947439	0.6568769904	0.3158653765	0.36414572
Trpm6	-0.7729465676	1.04E-05	-0.5221428885	0.003690459488	-0.6892995551	0.0001678368213	-0.5180821199	0.009516823296	-0.4082033788	0.03697995262	-0.3905456057	0.0484552414	0.02593722756	0.9753430281	0.03728097643	0.9656953872	0.07485553815	0.5634605826	-0.007261518864	0.9892251378	0.06459204384	0.8362470935
Aldh1a1	1.964045494	1.68E-06	2.661635303	6.33E-07	2.644005474	1.15E-07	1.636215953	0.0005239320737	1.42143755	0.00153819028	1.955176706	5.34E-05	-0.2245266373	0.9446958909	0.6217060733	0.7343059955	1.440951082	0.01616346853	-0.5797922043	0.6776301363	0.7480369786	0.4565736555
Abhd17b	0.3218697851	0.2238840891	-0.06462210771	0.8464926108	0.1687646099	0.6161096555	0.2214097929	0.6470486876	-0.2882778197	0.4799889448	0.009319961846	0.9927314305	-0.1297081701	0.9292609931	-0.1772747842	0.8950121067	0.1450964208	0.5820659226	0.1995926556	0.7161279368	0.4164985429	0.2641402988
Tmem2	0.5187616873	0.0002483741918	0.3719514381	0.0131357377	0.4597568057	0.002267793956	0.2734285836	0.1345242838	-0.04379201174	0.8795974542	-0.005250819565	0.9920358255	0.1573658709	0.917549067	0.3029422608	0.7721961444	0.3558697694	0.2081166856	0.2059175105	0.6466061117	0.08394421291	0.8262839285
Trpm3	-0.2350615224	0.05416414158	-0.2334904547	0.08091303276	-0.142189357	0.3273781494	0.01955521864	0.9524374966	-0.002250789803	0.9946154039	-0.03303779603	0.9020143357	-0.01748110328	0.9858411828	-0.03776492389	0.9688153267	-0.1615979151	0.233088616	-0.1491511997	0.5869409232	-0.2132430308	0.2826381577
Mir204	-0.3444863661	0.1517336803	-0.2339918038	0.3818402753	0.1407764686	0.6517818593	0.09186311798	0.8678154054	0.1751968273	0.6833570675	0.01313660191	0.9867621282	-0.218902961	0.8581242497	-0.5867531564	0.3583752325	-0.8371148468	0.01164455927	-0.08127323547	0.9071221185	0.0534691271	0.9169380062
Klf9	0.5690206887	0.02317851022	-0.2478617829	0.3757417572	-0.04306155569	0.904818425	0.01036126802	0.9895842866	0.2501069108	0.5335001436	0.3498470011	0.3385100101	0.6659388471	0.4099393991	0.8256695666	0.2577911095	0.5441805662	0.1320627391	-0.03058820396	0.9736451859	-0.2524650867	0.5969168249
Apba1	-0.4947932957	0.0006568359117	-0.4070392969	0.009938236912	-0.2410519385	0.1268625052	-0.02574358925	0.9456917029	-0.02892200407	0.9328928994	-0.1951546777	0.3352147238	-0.06484522184	0.9562935763	-0.09207455002	0.930325549	-0.3126491264	0.1100948591	-0.1520801529	0.7238789546	-0.0384309974	0.918651331
Ptar1	0.6124257908	0.0001284651127	0.3146652272	0.05315451156	0.4540827355	0.006277239483	0.05796975327	0.8645864434	0.06287993315	0.8372980893	0.04498117403	0.8876752372	0.05786330078	0.9601220031	0.136403369	0.8837187772	0.3541986757	0.07766526585	0.09974186151	0.810166456	0.238687813	0.3937170083
Tmem252	-0.3520573398	0.05319999107	-0.02232060562	0.9276197042	0.3659484065	0.07423954872	-0.09056796821	0.8188655054	-0.05990438915	0.8802377942	-0.2567584858	0.3349954883	-0.01256589499	0.9945354473	-0.2780369207	0.7631289122	-0.1030862942	0.6895770338	-0.4337973181	0.1921281528	-0.1725170013	0.494650075
Dock8	-0.0540461224	0.6917186408	0.1535924131	0.2557840958	-0.1577006448	0.2724328832	0.09722095824	0.6754177872	0.08052655164	0.7242782092	0.01669110898	0.9573051366	0.08659167987	0.917549067	0.167368631	0.7715673103	0.2206088921	0.1601711094	0.1043384716	0.8171498669	0.04647319682	0.8994593981
Dmrt1	-0.6480875826	0.004071077955	-0.4679892065	0.05446300104	-0.3284011207	0.1983704473	0.06228953785	0.9110793673	-0.2177012171	0.5418619366	-0.2211525187	0.533419455	0.1197430152	0.9463777614	0.04877701101	0.9842146496	-0.2609785222	0.3544451865	-0.2196186984	0.6998494996	-0.274280646	0.5046235322
Dmrt3	-0.5706571445	0.004187221323	-0.7091246584	0.002223692732	-0.4395485467	0.04464640456	-0.03449269102	0.948663169	-0.1208479192	0.745212097	-0.1993677106	0.522685813	0.072767039	0.9778596985	0.02922447351	0.9917235512	-0.3622876788	0.3487591524	-0.2281108269	0.6604141826	-0.2922672312	0.4385940705
Dmrt2	-0.10578629	0.520649046	-0.2291448868	0.174934659	-0.06659448572	0.7516127527	0.07551103609	0.8208769522	0.1377290186	0.5915170287	0.1408611424	0.5804375263	0.1184864784	0.9127844899	0.0269041234	0.9892245625	-0.2692067982	0.1945929849	-0.04326564918	0.9249972771	-0.06113042385	0.8484221269
Smarca2	-1.106272395	7.28E-07	-0.6391279439	0.003046366654	-1.055514832	7.94E-06	-0.7124661433	0.003269204345	-0.3819537073	0.1132175438	-0.3883199193	0.1080376023	-0.03936000871	0.9662248281	0.005595018217	0.9959489253	0.05850368191	0.6945799453	0.005917251593	0.9928055654	-0.168859984	0.5949518948
Vldlr	0.2257872354	0.4064300738	0.7062098989	0.01598902089	0.6671375823	0.0218684902	0.3645785323	0.3651333664	1.223355389	0.0004648144987	1.012333698	0.00260176453	0.07400949343	0.9477572344	0.1281344313	0.8883529877	0.32493233	0.08785861303	0.5095878782	0.5892978615	1.05174645	0.1200048992
Kcnv2	-0.05420546506	0.8106991559	-0.2523143408	0.2418926815	-0.04366889517	0.8773649564	0.2884284873	0.3326331867	0.09078218624	0.8190195835	-0.01995870373	0.9709492255	0.05546189754	0.9740579004	0.2250127158	0.8467797562	-0.1546396786	0.5480976628	-0.2031266024	0.7077985339	-0.4403726355	0.233579956
Slc1a1	-0.232484009	0.1687480284	-0.3325133042	0.07047298385	-0.1886315695	0.345345782	-0.0318454061	0.9445154117	0.05425519097	0.8825929391	0.07743162965	0.8197480956	0.03568229588	0.9812415366	0.03295568749	0.9868285577	-0.2816885741	0.2083120871	-0.2073617721	0.6357786878	0.009405746128	0.9824237749
Ppapdc2	0.661995653	0.001077542571	-0.09543214826	0.6822084303	0.1995492863	0.3970900236	-0.006310848659	0.9921334691	0.5355807172	0.03054993954	0.3749829109	0.1525880774	-0.0934283685	0.9572805427	0.07287782733	0.9721135919	0.1175601128	0.6783313683	0.2493341574	0.6598008426	0.2291241033	0.5900803187
Cdc37l1	0.4777143971	0.003567974859	-0.168256408	0.346353944	0.06699260957	0.7612373986	-0.3809997307	0.07549273759	-0.4918619941	0.01600708256	-0.6242954132	0.00260176453	-0.1980129542	0.8264446657	-0.07981557326	0.9542770308	-0.1979584122	0.3653101147	-0.5655888696	0.2644838652	-0.497013109	0.1704879298
Rcl1	-0.7396699675	0.0005826777693	-0.2458350954	0.2778129073	0.03278243401	0.9117564214	0.1198444793	0.7824732133	-0.4938366377	0.06038089581	-0.4199361497	0.1217367213	0.002037933477	0.9993025797	0.1559214566	0.9248083058	-0.2139348896	0.4640693003	-0.8211208067	0.09510827991	-1.005605365	0.01525639353
Jak2	0.9782698715	7.93E-06	0.7557200044	0.001074149694	0.3090835335	0.1578744267	0.3636821691	0.176116137	0.03268676014	0.9457700231	0.012033628	0.9839336412	0.3277145873	0.7352753221	0.4518672646	0.5342596498	0.9044635814	0.007850103794	0.4203988834	0.4533519116	0.4484141546	0.2799183731
Cd274	1.257301484	2.94E-05	-0.1671486634	0.5952580262	-0.8169338242	0.007043202279	-1.029781771	0.00373861519	-0.7929270256	0.02062360419	-0.6412473106	0.0666477197	-0.5529067171	0.3571936191	-0.681843345	0.1939282875	-0.9417582823	0.004082487064	-0.4005374095	0.3948868612	-0.2933675477	0.418606113
Pdcd1lg2	-0.2603652725	0.06964632722	-0.3528880926	0.02701306372	-0.2325453414	0.1574239379	-0.07012865703	0.8220240995	-0.1340554414	0.5703268889	-0.1676955841	0.4453519621	0.02033859991	0.9915385472	-0.1444513767	0.8891581173	-0.2932196242	0.1635579101	-0.1685430635	0.6951029835	-0.2275586553	0.4581303814
Mlana	-0.1936615975	0.4011037601	-0.01257399634	0.9679150196	-0.03696616995	0.9071389548	0.1764436215	0.6736316953	0.2101453801	0.5609705861	-0.0770475602	0.8691758696	0.1792372616	0.8467630268	0.06004101039	0.9707961554	-0.08789192757	0.7039953973	0.1043824544	0.7688618354	0.08881604318	0.7425011117
Tpd52l3	-0.03362741794	0.9312295492	0.105492683	0.7843792378	0.2848888855	0.4570240903	0.1723670501	0.7942702405	0.2370198214	0.6682024686	0.1997530517	0.7317003505	-0.02745885774	0.9925575945	-0.07994675747	0.9768584078	-0.1279604034	0.7329540736	-0.08386647546	0.803968226	0.01411958513	0.9622365206
Uhrf2	1.005002076	4.68E-09	0.3463356428	0.01220028584	0.2285608813	0.09843676064	-0.05724222659	0.8319698163	0.08909198209	0.68569884	0.1207812516	0.5391731864	-0.1084534168	0.9127844899	-0.01642837806	0.9909267966	0.1539350748	0.4102638046	0.3340862569	0.4436578635	0.3444802416	0.2870839895
Mbl2	-1.732188881	1.04E-08	-0.172779085	0.4908367617	-0.5105972462	0.03869354871	-0.7481403273	0.009097254199	-0.6845900003	0.0148780164	-0.904282989	0.001593364862	-0.2379603998	0.9308109602	-0.2007922108	0.9461717787	-1.092086845	0.04173953928	-1.316558494	0.5484644397	-1.891598299	0.2339204739
Cstf2t	0.5218342758	0.0005924796334	0.03898605138	0.8325022917	0.102665007	0.578059242	-0.1076278379	0.700124939	-0.2105606471	0.309432052	-0.166457292	0.4541713407	0.04571332618	0.9639477105	-0.03596475436	0.9768584078	0.01782282498	0.9219504677	0.1507140061	0.644303625	0.09481027215	0.7126314964
A1cf	-2.087021153	7.27E-10	-0.1358136309	0.6096935352	-0.3698274786	0.1556276814	-0.2438247163	0.5318320543	-0.02675524677	0.9645419234	0.122465228	0.7823317917	0.1243284444	0.8600641061	0.05810610392	0.9547079956	-0.09041257788	0.581968635	-0.2468304538	0.6707972608	-0.4604894179	0.2506982142
Minpp1	1.590584329	5.15E-05	0.5900027906	0.1319954736	0.7407560593	0.06447894944	0.08047021018	0.9308127179	0.1647272495	0.819893866	0.1929668187	0.7816090764	0.1248479627	0.9424550677	0.2145406557	0.8801288013	0.1945376962	0.5000958985	0.4998658716	0.488795473	0.3635933438	0.5161687853
Papss2	-1.770651607	2.59E-08	-1.093540388	0.0002705384276	-1.009283016	0.0003172862582	-1.113561761	0.0006268325729	-0.9611654006	0.001917015049	-1.054286414	0.0007662653559	-0.3293558437	0.630403502	-0.1371428622	0.91684931	-0.3416028822	0.1616638582	0.1573592394	0.7746855888	-0.002255108332	0.9969628159
Pten	0.397052041	0.05514927807	0.2192720404	0.341454769	0.3044210957	0.2037367438	0.009171111833	0.9892683819	-0.2026229243	0.5456730877	-0.1641816614	0.6487856171	0.3518680801	0.3575601739	0.308426574	0.4513691893	0.3987804425	0.03527530912	0.05874364615	0.9159223347	-0.08369791916	0.8278333466
Lipk	0.02803873361	0.8476871647	0.0578199007	0.697183103	0.05273752123	0.7561476986	0.1643676152	0.4007264694	0.1858484688	0.2915971617	0.1863765309	0.2931698811	0.07432168269	0.9209132766	0.01424988707	0.989891368	-0.1280380026	0.3419940118	-0.05305148188	0.8906591359	-0.1471827402	0.5460431121
Lipn	-0.02903095834	0.8705385284	-0.07528341859	0.6705959863	-0.140276818	0.4391483174	-0.09328064619	0.7611289407	0.07571293376	0.8008831001	0.04852472125	0.8783617471	0.08643270698	0.9215069862	-0.03546615993	0.9768584078	-0.1284661151	0.4141192906	-0.1379562249	0.6986674849	-0.1753683425	0.4927988706
Lipm	-0.2174004069	0.1032780147	-0.1168166063	0.436984606	-0.049344077	0.7903032774	0.05119042203	0.8679821939	0.1493168816	0.471555774	-0.0009545240604	0.9977898803	-0.05155371968	0.9532178796	-0.05749655526	0.9458609467	-0.1277070088	0.3552562261	-0.1259899304	0.6640475984	0.07912625919	0.7279274859
Ifit2	-0.5402701808	0.009473702808	0.1594966033	0.496692846	-1.020764153	5.35E-05	-0.2794463656	0.3874253945	-0.448793677	0.09522784569	-0.349302309	0.2230293921	0.4638704824	0.4744643185	0.4239507981	0.5298490501	0.5019523571	0.07672723847	-0.2206758913	0.5782550053	-0.2617075905	0.3744783342
Ifit3	1.454404555	7.50E-05	0.3878048434	0.2973455661	-0.5480453114	0.1547830324	0.2504284923	0.6995769476	-0.02373361398	0.9789199897	0.01624715139	0.9893943057	0.6973627689	0.1202404019	0.2134336245	0.8381156768	0.5357131761	0.03719929739	-0.2027969742	0.760045617	-0.07677684025	0.8897748269
Kif20b	-0.1309600404	0.6075441216	1.240455297	6.18E-05	0.5700660628	0.02917991027	0.2691571044	0.490715569	0.2377458096	0.5260870273	0.1944478023	0.6266969853	0.1149680496	0.8975368631	0.08472998761	0.932857075	0.3311075104	0.07824247619	0.3934377359	0.3277200633	0.3828544493	0.203145832
Rpp30	1.278950156	1.28E-07	0.5471293104	0.01110917403	0.8286489111	0.0002246119939	-0.05518637745	0.9091733069	0.1221291465	0.7313868371	0.1938398081	0.5226631124	-0.09472053239	0.9496508448	-0.01001784098	0.9953673547	0.3917965161	0.1115178806	0.01955285316	0.9734402301	0.04973283698	0.8864263564
Hectd2	0.7900567822	8.69E-06	0.0419593644	0.8318336935	0.08515142263	0.6773326082	-0.06561372067	0.8510953227	-0.003893078512	0.9925940682	-0.1294614571	0.6255495234	-0.04266109316	0.9638685861	-0.06376794501	0.9432078671	0.02765987789	0.8646925533	0.06498481426	0.8262570158	0.0329842299	0.8877106343
Tnks2	0.5651691772	7.49E-05	0.1304675714	0.3719298732	0.09401932836	0.5720690123	0.1103435275	0.6476868354	-0.0009657169869	0.9970977496	-0.04700619634	0.8638807517	0.1701147169	0.8880914624	0.2979369979	0.7291223429	0.3229215669	0.2007629828	0.01076337282	0.9871101199	-0.2277589922	0.4638331791
Btaf1	1.062096476	1.16E-08	0.3389019872	0.02544409263	0.4626659747	0.002723555235	-0.123049923	0.6203249954	-0.1713571456	0.3996400507	-0.09623743017	0.6958257854	-0.06053184464	0.964426528	0.08913784409	0.9449232875	0.1983327979	0.3486580952	0.1871185742	0.5586487171	0.1519122887	0.537634887
March5	0.2291072749	0.1475860542	-0.08095840459	0.6656735238	-0.03865069109	0.8651745	-0.2501141144	0.2841146308	-0.2364047917	0.2906867689	-0.0595548498	0.8570956135	-0.2877215669	0.4896687238	-0.1430473596	0.8552993079	0.04546479809	0.8036985431	0.05831328539	0.9174340558	0.1111143889	0.7679942741
Hhex	-0.9357377323	0.008786195866	-0.6313905659	0.1035441013	-0.9665393932	0.01455721989	-1.389275691	0.002947254049	-0.7315186151	0.1159807586	-0.8361778341	0.06795589276	-0.9838717396	0.616601103	-0.75847115	0.771193405	-0.9180094893	0.1910748003	-0.8194411406	0.201624522	-1.069401224	0.03519072578
Cep55	-0.1699714638	0.5236475894	0.7854910675	0.006168711839	0.4851774233	0.08424448027	0.4505566847	0.2039069878	-0.03231356893	0.9612164141	0.1502229186	0.7487790818	-0.07909375248	0.9248620417	-0.05236958435	0.95594742	0.1048186714	0.4845554583	0.1453310142	0.7617655851	0.1587046883	0.6527884478
Pde6c	-0.1748522297	0.1632559805	-0.1971221267	0.1488435192	-0.1227948443	0.4166266836	0.03509442366	0.9110793673	-0.01265715407	0.9692816673	0.0007105657145	0.9980467321	-0.003507110067	0.9982025985	-0.07300181559	0.9477385422	-0.1583933506	0.389139917	-0.3324241205	0.3948868612	-0.4093295119	0.1590588666
Lgi1	-0.07477711689	0.670161919	-0.2338620846	0.1806278048	-0.1619876944	0.3997183674	-0.09229797909	0.783656567	-0.105843836	0.7203789623	-0.07069989434	0.8279506199	0.1352163549	0.909120611	0.008757122764	0.9959489253	-0.1834382856	0.4135715676	0.01708983637	0.9736795316	-0.1926104053	0.4604413417
Plce1	-1.048093467	3.16E-06	0.009014636185	0.9736831982	0.09737114938	0.7041533449	-0.0009806712411	0.9981170141	0.1902026496	0.5385938906	0.2572992628	0.3661794254	0.4434368909	0.5694305674	0.6249538675	0.3219888215	0.4832759381	0.1110118466	0.0623566217	0.8801078869	0.03442483084	0.9141268362
LOC685933	0.7334023254	0.00101156094	0.1779639789	0.4631442386	0.2223472221	0.3901612001	-0.02967113553	0.9583976476	0.05974840435	0.9037233523	-0.1214761628	0.7661385938	-0.09322447508	0.9561055405	-0.01384645882	0.9934619168	0.1986357103	0.4573948847	0.09764674685	0.8475840832	0.1465199617	0.6775934011
Cyp2c11	-1.749028541	0.2400671904	-3.366967995	0.03765601399	-6.389103602	0.0002242479954	-5.037671755	0.008266266964	-2.623876948	0.187295227	-3.047262247	0.1154187671	-0.05988117961	0.9795899122	-0.1883385195	0.9217432944	-0.8270241161	0.02993939422	-3.617413967	0.4174627976	-4.59376227	0.1652551772
Cyp2c6v1	-2.197331099	2.11E-07	-0.8807968739	0.01946592852	-0.8086823837	0.031665098	0.04395786898	0.9626110705	0.3365859749	0.5338356882	0.3379552073	0.5313496462	0.3746775959	0.9422637507	0.5577042606	0.8990194684	-0.5515300533	0.5209473435	-1.535723668	0.5527538732	-2.667274193	0.1554599414
Entpd1	0.5847419841	0.01607861977	1.009715591	0.000661687153	0.5964411078	0.02717489176	0.6205438169	0.0516420093	0.6043028544	0.05059442216	0.4498300886	0.1685846647	0.08811501487	0.9592361846	0.1183572278	0.9449232875	0.3770705595	0.1846509897	0.6103103532	0.4866607709	0.7972526952	0.2152282759
LOC103690185	-0.2256438832	0.07123574323	-0.2825327281	0.04080202017	-0.2984392387	0.0328288116	0.04914396773	0.8642529882	-0.08845210616	0.6980879727	-0.1318635023	0.5052698966	0.0170889199	0.9875402041	0.01962149647	0.9878506085	-0.09499148118	0.5050980451	-0.03965674627	0.8995563452	-0.04806834702	0.8278333466
Ccnj	0.9230456504	3.11E-06	0.08452427536	0.6750909702	-0.1638169709	0.4253662582	0.08031971322	0.828805333	0.05737901482	0.8748304198	-0.1002795034	0.7533910407	-0.2100199384	0.7700667729	-0.2179358992	0.7681210725	-0.3065851782	0.1320047905	-0.03432341807	0.955768512	-0.04234287365	0.915308209
Zfp518a	0.803600449	0.0001013732316	0.265015321	0.2060058129	0.1909593894	0.4078586391	0.02969781787	0.9535281914	0.06196563208	0.8818204153	0.1234862932	0.7277991341	0.06331253364	0.9532178796	0.03206680458	0.9796451388	0.1941411941	0.253651548	0.1356208707	0.8084111373	0.3517454208	0.3432513843
Dntt	-0.1837636954	0.09947778137	-0.2294075245	0.06088831185	-0.06195219703	0.6732449614	-0.07313313144	0.7469839962	-0.1096855046	0.5418137913	0.06855128316	0.7440109721	-0.2062542938	0.78167682	-0.1014609249	0.9290013586	-0.1952040512	0.3234640607	-0.1210692487	0.7233110007	-0.2112385562	0.3812747049
Lcor	0.6263674103	1.60E-05	0.06773736111	0.6576608295	0.04396155639	0.8073244586	0.01829156309	0.9575460565	0.007893461415	0.9810871171	0.07947225214	0.7429481843	-0.05525494163	0.9497643224	0.05630121117	0.9465701926	-0.005217356238	0.9743177718	0.07032679088	0.8428864503	0.01850835618	0.948480592
Lcor	0.8254682225	0.0001639639641	0.3073266963	0.1696574143	-0.1999486958	0.4193198338	-0.0200537283	0.9735507176	-0.01631773485	0.9764797274	0.01098403179	0.9873291872	-0.07955933727	0.9572805427	-0.07128367564	0.9626807472	0.187157431	0.4239999206	0.313732904	0.4880982404	0.1102734074	0.776828111
Lcor	1.013046244	0.000746809749	0.1179082929	0.7341780622	0.2620448478	0.458058998	0.236020431	0.6601591515	0.2382579828	0.6284896803	0.1917015074	0.716926211	-0.01160599271	0.9952545296	-0.07250026024	0.9768584078	-0.241582331	0.4788664454	0.07821816731	0.8675291767	-0.04738161744	0.8958131444
Got1	0.1222668358	0.8171230367	0.1468461948	0.7959145911	1.174307834	0.02101643006	0.6179528899	0.3865298865	0.609084209	0.3618171607	0.5920738709	0.384153413	0.3950393389	0.818515412	0.3219966214	0.876869531	-0.4846185699	0.2536915114	0.2187580707	0.9191593155	-0.05558028929	0.9728711781
Hps1	-0.01962866552	0.9228761601	-0.08404843587	0.6614063927	-0.009679911722	0.9696330814	0.2217281834	0.3785522001	-0.02888186136	0.9434800428	0.09189665325	0.7648184593	-0.02856014445	0.984912454	-0.1126554995	0.9218974725	-0.2178114786	0.2866176905	0.09658884984	0.8440509756	0.329322336	0.2870839895
Pyroxd2	-1.351108593	1.41E-06	-0.20479887	0.4380441869	-0.2258682575	0.4283742035	0.4858974747	0.1321073536	0.371055535	0.2568667921	0.4889367662	0.1141234709	-0.4813162509	0.4684804752	-0.3845461208	0.616306567	-0.6521138477	0.03238671519	-0.2324994936	0.7578517725	0.05412715628	0.9339928698
Crtac1	-0.3364006711	0.02231118884	-0.4248775374	0.01090825999	-0.2754274838	0.09801135782	-0.08248585004	0.79050484	-0.2148063842	0.3065108346	-0.04677385222	0.8816008244	0.09397264957	0.9502993806	0.1198688697	0.930325549	-0.1676111796	0.4950446453	-0.2122267231	0.7120439508	-0.3828101472	0.3388426011
Avpi1	0.9029004658	9.67E-05	0.1095835926	0.6657163722	-0.1244076869	0.6552649323	0.1428560246	0.7401020944	-0.330719908	0.269256988	-0.1260489539	0.7547390496	-0.3827074564	0.818515412	-0.06709494413	0.9850227618	0.5561126595	0.1851759781	0.1241537948	0.8667603884	0.2467551047	0.6140614744
Cyp2c23	-2.290696967	1.10E-10	-0.1974739973	0.4344248493	-0.9842477237	0.0002067436389	-0.07569767852	0.8884368781	0.1736123609	0.6591784999	0.1385534599	0.7429481843	0.1639756423	0.7749315302	0.1383024179	0.8467797562	-0.05000473561	0.7629899538	-0.1022409284	0.8400762934	-0.2764657583	0.3989648946
Scd2	1.236446276	0.0005379875329	1.993995367	1.95E-05	1.250346771	0.001310654724	1.739627963	0.0002774015152	1.922129217	7.27E-05	1.70282079	0.0002173685523	0.2137868264	0.9601220031	0.08094440462	0.989891368	2.691387176	0.002342132083	1.694916948	0.1845937471	2.914973787	0.01259820375
Wnt8b	-0.1752009314	0.3861585123	-0.06396821461	0.7907668165	-0.1324245367	0.5956752467	0.05097788376	0.9180615782	-0.05190077003	0.9074533237	0.05430783715	0.8985288525	-0.1362140254	0.8781937958	-0.1272880968	0.8971246097	-0.4499555843	0.03567591303	-0.1233639122	0.7931093081	-0.2551873805	0.4316633159
Hif1an	0.9533558987	6.66E-07	0.1608476958	0.3593980316	0.01028970753	0.9671144055	-0.2185625634	0.3706246757	-0.08808144781	0.7753723919	-0.06976552211	0.8284544483	-0.2359197952	0.7916994603	-0.07470237589	0.9609063367	-0.1813904426	0.4334287874	-0.2423421721	0.5405874258	-0.1697246282	0.5840993702
Slf2	0.6904443671	8.66E-06	0.4327699938	0.005723338877	0.05113039586	0.7866192721	0.1037254202	0.6888994789	0.1853014654	0.3488425857	0.04574653391	0.8739011471	0.1798341914	0.8413266808	0.2129138939	0.7981444807	0.3484446236	0.1127537695	0.3565444353	0.5090624603	0.1354519881	0.7671924622
Sema4g	-1.448553839	2.58E-09	-0.7838175922	0.0002504457003	-0.9327113977	1.41E-05	-0.1998442264	0.4765557084	0.1923916446	0.4645263096	0.1171709122	0.7049458743	-0.3195610047	0.444920986	-0.3241251321	0.4356447463	-0.7672773049	0.001037321484	-0.2905324422	0.5199978532	-0.555133828	0.09473238212
Lzts2	-0.2606690953	0.07224385087	-0.007617787799	0.9701737361	0.05878092295	0.7684030453	0.317807999	0.1076837703	0.3993989298	0.03031867005	0.3276603539	0.08204325302	-0.09089329525	0.9292609931	-0.01217757653	0.9920251743	-0.1353481256	0.4576749583	0.02698759511	0.9674423135	0.02371117667	0.9565962812
Sfxn3	0.8874258929	8.22E-05	0.5189773074	0.02424661066	0.565754979	0.01438629194	0.4908307824	0.07549273759	0.5011360336	0.0588281579	0.3481509689	0.2261101751	0.2443604918	0.7737311798	0.2341637507	0.7981444807	0.6355523253	0.01650713339	0.4003341944	0.6203522124	0.7630252623	0.1856283114
Tlx1	-0.4647886211	0.0461760841	-0.460668095	0.07169845037	-0.2688035515	0.332409176	0.110680198	0.829181207	0.09733314738	0.8402731426	-0.09786763074	0.8391496023	-0.06078870764	0.9823227985	0.02688024379	0.9917235512	-0.3219831782	0.4081198647	-0.3733484168	0.4198900315	-0.3254455153	0.3544471636
Btrc	-0.02216884261	0.902709189	0.01694782294	0.9324538434	0.1873871021	0.27819376	-0.1625785941	0.514491565	-0.1287795804	0.6024764023	0.02082712371	0.9554669727	0.03312525352	0.9830716764	0.09138855252	0.9449232875	0.272907588	0.2149449294	0.0271577909	0.9609402858	0.1159977654	0.7070557208
Dpcd	1.107768192	2.05E-06	0.4444560754	0.04094235585	0.7097755605	0.001604871819	0.3663145259	0.1889115043	0.1906110645	0.552065208	0.3275149743	0.2331827489	0.05652695633	0.9740579004	0.1651357082	0.9029670859	0.8111134077	0.008660526772	0.4231958608	0.4772231314	0.8742612054	0.05505490303
Hps6	0.345423495	0.03069485999	-0.3166361827	0.07075075034	-0.1181293973	0.5599514961	0.1589366065	0.5714482128	0.05042264792	0.8868363733	0.191578352	0.4318821032	0.03381258466	0.9768407765	0.05373916134	0.9633477614	-0.06862364378	0.7097198024	0.1691048265	0.6009692398	-0.0537339149	0.8500344555
Pprc1	1.768326106	7.59E-12	0.09170314902	0.5970995277	0.6006212959	0.0005240425415	0.2215153333	0.3260671628	0.2212852313	0.297421574	0.4130836311	0.02949569755	0.1106803807	0.9279582653	0.01669382016	0.9911981412	0.359902351	0.1076886106	0.3660993092	0.28694837	0.3804795031	0.1271912655
Nolc1	1.638144294	5.62E-08	0.4235268608	0.09459509334	0.9407270664	0.0004752225368	-0.05558317441	0.9247968617	-0.4336774861	0.1629910545	-0.3065271419	0.3723865518	-0.0430665421	0.9844130952	0.3583327061	0.7125730383	0.7717458965	0.01916667692	0.474196886	0.2710454245	0.5582643361	0.07835565965
Gbf1	-0.07746772034	0.5490398641	-0.131270605	0.3268541199	-0.2707124865	0.044949853	-0.1135224769	0.5986103102	-0.08318023346	0.7079170259	-0.06656687805	0.7745166405	-0.1067483201	0.8800363626	0.00867504106	0.9929227943	-0.02195289515	0.8978913196	-0.1426380125	0.6996817871	-0.1619600583	0.5462930265
Nfkb2	1.679280482	1.01E-09	0.2063003154	0.3189899662	0.634278038	0.002687489763	0.7081691392	0.00387702049	0.9109005113	0.0003348141933	0.8598956491	0.0004898937154	0.06688124731	0.9587351306	0.1349629353	0.8985899001	0.3695917977	0.08761783723	0.5523569292	0.2251527042	0.5576692233	0.09559578451
Fbxl15	-0.02160560722	0.8986742789	-0.1672586501	0.2717937256	0.0004089504251	0.9982105571	0.1222077038	0.628696138	0.1242464223	0.5884062636	0.2172523894	0.2644470691	-0.04005690622	0.9807229927	0.05369138262	0.9768584078	-0.3515024504	0.1601711094	-0.2914211489	0.6377359065	-0.1536159484	0.7620995354
Tmem180	-0.3524139944	0.05515793897	-0.3029667398	0.1333758604	-0.3811891487	0.06486415949	0.2248372594	0.4518672134	0.2365414298	0.3858933668	0.2222916784	0.4269981873	-0.2103324596	0.751956074	-0.2034352195	0.7773610737	-0.3738413336	0.06797696365	-0.4614131218	0.1484078851	-0.3816494562	0.08614718671
Sufu	0.02451152966	0.8940424143	-0.1217736955	0.4745726085	-0.008733016877	0.970549026	0.02258490959	0.9547884469	0.09390011449	0.7410039921	-0.04489305722	0.889381464	0.03237139665	0.9711782121	-0.1304153343	0.8381156768	-0.1557382511	0.2727729838	0.1157392205	0.7182944317	-0.05022670375	0.8517372206
Sfxn2	-0.5786983052	0.01682166465	-0.1198776777	0.6773102111	-0.2161707835	0.4670110007	-0.1671572469	0.7281724608	-0.01570004442	0.9803899757	-0.119405122	0.8025130884	-0.2395083836	0.8433909513	-0.1332445227	0.9356273121	-0.3035000442	0.2886284189	-0.09923629079	0.8440868995	-0.5396496156	0.0920680112
Wbp1l	-0.1117632466	0.515341009	-0.04718003124	0.815423813	-0.04219062834	0.8549298115	0.0534069331	0.8905150687	-0.2193555862	0.3488063263	-0.1438918789	0.5902855563	0.1480454461	0.9061008763	0.0334766874	0.9875725185	-0.2619835688	0.2740656874	-0.1037095651	0.8167377282	-0.4532068919	0.1164368855
As3mt	-1.315980229	2.30E-06	-0.3949927143	0.1270329894	-0.5685502213	0.03096160828	-0.5462553499	0.08465792344	-0.6202673598	0.03872393604	-0.6896341137	0.02161946179	-0.2954585775	0.8407855815	-0.1429434689	0.9452312273	-0.6110416954	0.08959011958	-0.6625459747	0.2058631931	-1.094304698	0.01862010756
Cnnm2	-0.6074159262	0.0007651479216	-0.04426196134	0.8410119103	0.08893851864	0.699316655	-0.06661682586	0.8676722243	-0.1538191083	0.5938045312	-0.2805405848	0.2467782532	0.1054053966	0.8688772465	0.002459595832	0.997900032	-0.1749359928	0.224955486	-0.06542761363	0.8831452559	-0.3130878465	0.2455317887
Ina	-0.2997255504	0.1276809229	-0.2790624763	0.1955286602	-0.2146141613	0.3612785608	0.04748857007	0.9242088163	0.04760595244	0.9177356854	0.1630321963	0.6267679682	0.08221415119	0.9188566133	0.0601326781	0.9465701926	-0.0798464401	0.5938738135	-0.01077984277	0.9883501039	0.05794348999	0.8833975353
Taf5	0.7805669648	1.59E-06	-0.0417833689	0.8071131701	-0.1855467312	0.2426076052	-0.06026787818	0.8442565525	-0.1093164607	0.6437823622	-0.2967496872	0.09674420736	-0.02002975549	0.9873559245	-0.02238210667	0.9884082091	-0.1234476702	0.4553848703	-0.1222037721	0.6848634334	-0.1588852004	0.4614754303
Pdcd11	0.9942569297	3.29E-09	0.69622565	1.94E-05	0.8346548425	4.25E-07	0.1852087506	0.2920512869	0.274704754	0.07153052045	0.2351396315	0.1367536064	-0.08771055987	0.929082436	0.07725733012	0.9411773002	0.2890241844	0.1132046498	0.1046599666	0.7746855888	0.343551834	0.1606445272
Neurl1	-0.3632445244	0.05937583801	-0.5915192076	0.00748283449	-0.183581484	0.4350923538	0.09185824702	0.8286914747	-0.03512253022	0.9424468099	0.0006811115246	0.9987377485	-0.1360871154	0.910553565	-0.1401609894	0.9079174428	-0.4668677593	0.0609959915	-0.1881500705	0.7156513025	-0.3558888439	0.3189955081
Slk	0.7687421147	0.001316754919	0.3739000814	0.1402565566	0.203889023	0.4748659451	-0.263732222	0.4951883426	-0.2359167653	0.5241782389	-0.1297204975	0.7689165237	0.2008002694	0.7726217984	0.3749149458	0.3838179106	0.5484515642	0.01293243766	0.5444194473	0.1733936427	0.6682729296	0.03288590657
Gsto1	-0.6983573964	1.08E-05	-0.1194064304	0.4480664474	-0.30009714	0.05442054606	-0.1462552956	0.5437089546	-0.4251420815	0.01652986077	-0.3267712784	0.07036820586	-0.4016124971	0.2814910661	-0.04175998561	0.975433595	-0.0806651643	0.6496678335	-0.2502296388	0.5486492427	-0.09648523943	0.7864420613
Gsto2	0.1315746033	0.4193520149	-0.1852838058	0.2820813343	0.005386945918	0.9816947528	-0.1391144544	0.6249427898	-0.2111859825	0.352703428	-0.1106148977	0.6935836278	0.05180992433	0.9680220902	0.005269712538	0.9974314916	-0.01447912518	0.9512377139	-0.3279684069	0.3095279067	-0.341086009	0.1556363854
Ins1	-0.7427111468	0.10246716	-1.08129306	0.03167319455	-0.4762338611	0.3838556907	0.06406682195	0.9579598325	-0.1286576888	0.9018993023	-0.3833527417	0.6195431467	0.8621015804	0.6575585883	0.7401491831	0.7519853276	-0.1375024331	0.8466293807	-0.5071585609	0.5620151761	-0.2821362458	0.6885384276
Mxi1	-0.2662463384	0.3946260263	-0.1548794931	0.6647454316	-0.2515780021	0.4999895567	-0.355360843	0.4728427666	0.1492807755	0.8036939863	0.1289926195	0.8339261348	-0.1641039556	0.9286327162	0.2568198805	0.8711918884	-0.09689903525	0.7806778534	-0.002762414043	0.9958889884	-0.04730845683	0.9031256243
Dusp5	1.679643912	1.40E-06	-0.1754743473	0.6060264407	0.09424161592	0.8183296226	0.08306156349	0.9110793673	0.1165876124	0.8486204173	0.03783347277	0.9596754027	-0.2534521369	0.9115129007	-0.138883868	0.9609063367	0.1806129493	0.6877692935	0.3732643687	0.4108451684	0.3823312267	0.2553110549
Smc3	0.3764756547	0.05212566176	0.575263522	0.009366687024	0.4376634495	0.04392217947	-0.1875155094	0.5857076786	-0.1276539424	0.7242782092	-0.2351255515	0.4252935667	-0.02463295325	0.9918838303	0.1235018101	0.9348750896	0.5712003925	0.04675638127	0.4527518222	0.5463545177	0.4252593061	0.456509686
Pdcd4	0.07800612959	0.7482413254	0.2525490963	0.2876450492	-0.3762263307	0.1238813205	-0.3364430178	0.2918337128	0.001411670862	0.9973028246	-0.03574141382	0.9451254956	-0.09417933639	0.9561550463	0.1724005113	0.9019871759	0.2317793099	0.388626955	-0.2376463131	0.5829489534	-0.3040479192	0.3401992198
Tectb	-0.2179411681	0.1752769278	-0.2169934643	0.2165173904	-0.07334136582	0.734845933	0.003394592773	0.993955609	0.03272110188	0.9342388366	0.08957606024	0.7689165237	0.0161574151	0.9921402756	-0.07368366825	0.9465701926	-0.2623209445	0.1552292694	-0.1566029452	0.6213006201	-0.1618748489	0.4992712034
Acsl5	-0.7451799298	0.001652326417	0.2587770549	0.3085909037	-0.4359271501	0.09325450296	-0.05134650284	0.9313363207	-0.2171978776	0.5629680757	-0.4755135572	0.1170413707	-0.1479489902	0.8907286082	-0.09144030058	0.9457298621	-0.4814214895	0.04646512925	-0.8095566016	0.3171983248	-1.439072094	0.03285428639
Tcf7l2	-0.5564306466	0.0009264624503	-0.3460547404	0.05106637374	-0.6654641136	0.0004108032139	-0.1633853686	0.5619701975	0.02382180785	0.9546287034	-0.06398667332	0.8481481023	-0.05755635318	0.9502429704	-0.067386835	0.9365450943	-0.02862744758	0.8594286858	0.1240568558	0.8667603884	0.08275005355	0.882593217
Habp2	-0.7346912884	4.86E-05	0.2018270272	0.2652883776	-0.2808086519	0.1331500248	0.03563577857	0.9334529911	0.1392149138	0.6175696093	-0.01545017459	0.9737134798	-0.3632941045	0.8097984755	-0.1486588908	0.9477385422	-0.8331855647	0.04235509042	-1.138419357	0.6323631814	-1.982330512	0.238023123
Casp7	0.7726201807	0.0009942449751	0.5683973362	0.0236743362	0.4225993006	0.09808053004	0.06337240964	0.9110880473	-0.4999349941	0.08722319589	-0.4030161975	0.1910927712	-0.3713330384	0.7907321189	-0.1004426327	0.9696017409	0.1263847442	0.7398107904	-0.1624271883	0.6995468446	0.1326667066	0.6767880888
Plekhs1	-0.271439573	0.1196570557	0.01739636841	0.9420286686	0.1150521092	0.6064467546	-0.002844354524	0.9954116285	0.4139590615	0.06438440826	0.1770308693	0.5241808703	-0.0128188592	0.9925575945	0.03708086543	0.9768584078	-0.1083584006	0.5207095209	0.03593879195	0.9464942349	0.09518854764	0.7765564702
Nhlrc2	0.7712547024	4.06E-07	0.1570081833	0.2477721942	0.1536484137	0.2897431616	-0.02893147049	0.9265750075	-0.1174587314	0.5598416761	-0.02286855518	0.9364190784	-0.08672384853	0.9496377338	0.04291210475	0.9792453456	0.09270466163	0.6747308695	0.1773914977	0.5396881327	0.2086699465	0.3308366742
Adrb1	-0.2642282986	0.2895019035	-0.3440614556	0.1991271201	-0.1856270404	0.5464202275	-0.1656512442	0.7348149245	0.02731563142	0.9663716947	-0.1340404971	0.7763264652	0.007175357865	0.9966212708	-0.105920573	0.9547079956	-0.2569308747	0.3784987428	-0.5428487311	0.3957314299	-0.5371412585	0.2603809418
Tdrd1	-0.0913877656	0.5581383385	-0.1487498427	0.3591433206	-0.1706605203	0.3226673847	0.02662980012	0.9465152003	0.01155707638	0.9764916405	0.003534754618	0.9937742057	0.06819994551	0.9319307896	-0.03070452257	0.9768584078	-0.1744120726	0.2158725195	-0.06355082135	0.8683689487	-0.1093850527	0.6739569331
Vwa2	-0.4032194567	0.02162284496	-0.311390846	0.1047560422	-0.1720447702	0.4190108948	0.1639616421	0.6021372161	0.3161871634	0.1831232497	0.1669221863	0.5593488963	-0.05876793303	0.9637517941	-0.1580288195	0.8691262531	-0.3228912068	0.1190287853	-0.1203272805	0.7703589287	0.01037210961	0.9777091195
Fam160b1	0.5938123707	0.0002973222217	0.02382340019	0.9067978913	0.148455415	0.4296466831	-0.07783874543	0.8159252728	-0.01622211611	0.9680909325	-0.1230008689	0.6457438716	-0.02001479031	0.9906227611	0.1298638328	0.895104122	-0.01719609391	0.9389415313	0.02389123279	0.9561099226	-0.03700754122	0.8925624902
Trub1	-0.1091120354	0.4031944676	0.2306673315	0.09232018081	0.619992522	5.21E-05	0.1376527412	0.5163741846	0.1549720254	0.4102006988	0.2339014394	0.1662388618	-0.009367709464	0.9949445941	-0.1113192179	0.9297315723	0.4111252186	0.07841587154	0.2752799872	0.4748693946	0.4430439889	0.1176795276
LOC102551125	0.01564711764	0.9465192277	0.08394597258	0.7064545851	0.006505564553	0.9815026242	0.0784100613	0.8508821657	0.001674943474	0.99654903	0.02804653308	0.9517880479	-0.2377608799	0.7494758771	-0.05663672065	0.9721135919	-0.4749857586	0.04351858478	-0.2726171251	0.5941518717	-0.02221826039	0.9641369972
Atrnl1	-0.9162844353	2.01E-06	-0.0232546421	0.9145222679	-0.3976452763	0.02854596595	-0.2879925363	0.2177165154	0.1495019207	0.5796472479	0.2365871292	0.3152870358	-0.0520032012	0.9844130952	0.01862116332	0.9934619168	1.25647487	0.004067010956	0.5638806719	0.5559088803	1.412133491	0.05286348794
Ccdc172	-0.2382956865	0.297719541	-0.2906726404	0.2371676118	-0.2782584374	0.2898936868	0.05970612888	0.9157158649	0.05937075728	0.9080830596	-0.02557920013	0.9656505525	0.02103438894	0.9863384331	0.008973388164	0.9930371871	-0.1156680914	0.4824284652	-0.05508438562	0.8840135448	-0.1881117122	0.4269969504
Pnlip	-0.08998496434	0.557677988	-0.170587925	0.2810298658	-0.07616273733	0.6870593575	0.1168659488	0.6626221961	0.03518556085	0.9163225103	0.08960639296	0.7387763291	-0.1259267351	0.922337002	-0.1270900525	0.9218974725	-0.3655024504	0.1269084774	-0.1284302748	0.813007389	-0.3336064396	0.3546949235
Pnliprp1	-0.0621422937	0.6628646942	-0.1135618134	0.4361584911	-0.051324811	0.7737056447	0.1034424942	0.6729053599	-0.07185876885	0.7776466819	0.07402128218	0.7635793897	0.0465795205	0.9781521557	-0.1818444608	0.8841205731	-0.2527278107	0.3171695378	-0.1471445907	0.6770396041	-0.1212743709	0.648189918
Pnliprp2	-0.129564452	0.2549120087	-0.1119725658	0.3701800429	-0.03920466917	0.8016800165	0.01709100815	0.9541014742	0.06127444076	0.7809983108	-0.02045205504	0.9370751569	0.1099433288	0.8876883176	-0.07471444352	0.9356273121	-0.1186482693	0.4616681197	0.07139312323	0.8490390755	0.1103175848	0.6707758284
Eno4	-0.1391635546	0.2913171953	-0.1264913915	0.3805624297	-0.003763674519	0.9844501821	0.1167373767	0.6190707327	0.02189884145	0.9459048319	0.04463777904	0.8704829697	0.08234424932	0.9358909303	-0.06392423036	0.9542770308	-0.1110073323	0.5325605256	-0.1389789634	0.6738523434	0.02282609228	0.9379225096
Kcnk18	-0.5903618475	0.05029752739	-0.6096830092	0.06566245544	-0.4311654334	0.2177851062	-0.4199814778	0.3698552645	-0.3064050431	0.5265659274	0.127057824	0.8385068515	-0.02087226027	0.9943063946	-0.2001334116	0.923246204	-0.6358661962	0.09984453418	0.1292321944	0.8803053521	0.007514733666	0.9927527851
Slc18a2	-0.3398426786	0.01496544763	-0.2652747369	0.08094494601	-0.2414395575	0.1269572132	0.02481796453	0.9480340499	0.1665032918	0.4303130301	-0.1598883897	0.4537706137	0.04109982964	0.9736767341	0.01348054548	0.9917235512	-0.2375130428	0.209589622	-0.06203447849	0.9073970825	-0.07172471098	0.8497702601
Emx2	-0.4606759605	0.03552704488	-0.3826367142	0.111258198	-0.2899828479	0.2576214227	-0.03267091415	0.9550830287	-0.1073883439	0.8078970932	-0.1112279372	0.7967158802	-0.1220200996	0.8947281321	0.04520400346	0.9749369924	-0.3516443344	0.07544708432	-0.1730961099	0.7607604527	-0.3095917576	0.4351294723
Nanos1	-0.7294713295	0.0005090693555	-0.6610313974	0.00436263859	-0.4594988055	0.0393622579	-0.2091160297	0.5439332691	-0.38106015	0.1541889462	-0.4290356728	0.1011893947	-0.09505423582	0.9561550463	-0.04322827512	0.9858277294	-0.3107250042	0.2561594181	-0.3338382407	0.4887061163	-0.4161934845	0.2384070163
Fam45a	0.4404782999	0.003530375447	0.4846966946	0.004714847108	0.7337912785	5.12E-05	0.01254479979	0.9764440385	-0.4110196039	0.02860098653	-0.3198835692	0.09865330366	-0.1434827973	0.9390783229	0.0328348403	0.989891368	0.6348922818	0.06339279009	0.2796779441	0.6495509536	0.401099433	0.3643770656
Grk5	0.5531107325	0.01762577406	0.8823888834	0.001499928207	0.6374796025	0.014075167	0.2689187724	0.4863369469	0.6505017985	0.0273442077	0.6295554376	0.03350382582	0.2162660042	0.8552400249	0.3166391163	0.7519853276	1.039690897	0.002794604438	0.5862977746	0.5302471203	1.093008947	0.1083280047
Ces2c	3.780821112	3.99E-13	2.644664894	1.96E-08	3.116060805	1.68E-10	1.433306797	0.0001885784384	1.017466272	0.003366356414	1.266269148	0.0003967402842	0.1277891506	0.9584809397	0.5446695708	0.6175938282	1.239516402	0.007319116281	0.09518752918	0.9334624182	0.7030643066	0.2609348981
Raet1l	-0.07578839859	0.7371469862	-0.2200938605	0.3230973096	-0.3483627725	0.1273686936	-0.05379957462	0.9151135537	0.0697120433	0.8712313976	-0.07291280568	0.8616607159	0.6246030941	0.6774252254	-0.03360131215	0.9917235512	-0.2981070024	0.548676046	-0.1707411384	0.5922019029	-0.1007156457	0.6918292571
Pcmt1	1.050843406	3.71E-09	0.4545098445	0.002292535588	0.3649327116	0.009662469955	0.08027312759	0.75582281	0.009552730865	0.9773442248	0.1164337962	0.5750939337	-0.06222842135	0.9733582502	0.04460439715	0.9858861777	0.5441390576	0.07161032529	0.2442427039	0.7187523268	0.5106182372	0.2710482875
Ginm1	0.2131756982	0.2055318168	-0.2468871667	0.1772230977	0.187927502	0.3435714979	-0.3576037087	0.11617247	-0.4575256557	0.03067133722	-0.32357217	0.1480684523	-0.09684095953	0.8994548506	0.01772946725	0.989891368	0.07232416844	0.6411703015	0.01791260579	0.9814780146	0.02357449105	0.9633806707
Tab2	0.7842304281	1.86E-05	0.1696640453	0.3499128885	0.280012051	0.1312635289	-0.08277285275	0.8137169393	-0.07905902661	0.8090653322	-0.06212423316	0.8553434423	-0.1074839271	0.9115129007	0.057840423	0.9609063367	0.1092241314	0.5576225394	0.2588302893	0.4823897135	0.1554536904	0.5926397585
Samd5	-0.02342939542	0.9449819909	-0.4250779937	0.1489181443	-0.9790979778	0.001442328441	-0.3803050223	0.3583043118	-0.7006084391	0.04073977639	-0.9837177109	0.004258945575	-0.1314580462	0.9358909303	-0.2002711474	0.8865224231	-0.7837602242	0.0151410588	-0.4675037758	0.3540573862	-0.7180305088	0.06201827396
Stxbp5	-0.1217454003	0.4480056566	-0.07670986584	0.6731008936	-0.3900532012	0.0219683116	-0.07376602001	0.8240495357	0.2417911788	0.2561420823	0.1470522307	0.5524604714	0.07918328927	0.9309940517	0.03090139388	0.9796451388	-0.09877314758	0.5477089501	0.1292923288	0.6290616494	0.001268993252	0.9967292445
Adgb	0.1418663511	0.1946334668	0.02580190982	0.8516244759	0.04630368589	0.7550568651	0.1548459272	0.3524611675	0.09666742973	0.5929348353	0.06438658395	0.7533910407	0.06973417376	0.9303222811	-0.01329255127	0.9903097518	-0.09100694283	0.52478235	0.1030737581	0.7187523268	0.02992341823	0.9033764828
Grm1	-0.4526740639	0.005802690855	-0.5465913192	0.003802627481	-0.324403859	0.0744798859	-0.134705471	0.6546441424	-0.12969856	0.6436170163	-0.2475399255	0.2821389771	-0.04524303132	0.9769207967	0.01720920144	0.9917235512	-0.2843381756	0.2366032977	-0.1964489503	0.7602761386	-0.2878714981	0.5303363695
Utrn	-1.714547212	2.39E-13	-0.0320742684	0.8317856516	-0.2976290095	0.02463372886	-0.2455330732	0.1327642347	0.004732321901	0.9882079485	-0.06762186799	0.7645665991	0.165272445	0.818515412	0.1702319555	0.8213851467	0.2248471637	0.2101491331	0.1783166751	0.6891052601	0.2083011328	0.5161618209
Ltv1	0.8093533211	1.62E-05	0.3481625709	0.05693865725	0.6347609348	0.0009160528319	-0.1110192569	0.7418251529	-0.4716821654	0.02553776448	-0.3144175319	0.1617064168	-0.1058901822	0.9561055405	-0.04235587082	0.9875725185	0.2448762324	0.4175318573	0.1041541726	0.7793492027	0.1683935731	0.5239124483
Phactr2	-0.3224692439	0.04521413705	-0.05724403411	0.7725764612	0.005892118953	0.9809791145	0.3222142836	0.1503967927	0.1830460139	0.4637004398	-0.04161542746	0.9069911839	0.175518703	0.917549067	0.08302824428	0.971174208	0.0844125939	0.8001588301	0.1982315813	0.5701732325	0.1146572222	0.684065912
Pex3	-0.1055924229	0.5336684373	0.09670026709	0.6013035851	0.1894317115	0.3124273028	-0.3754259746	0.07625927266	-0.3711459754	0.06904082164	-0.3880488102	0.05781334704	-0.1471913349	0.9240737694	0.06537186118	0.9759014752	0.1184834756	0.6747649725	-0.1500695313	0.7608592979	-0.2353044417	0.5017976751
Aig1	-0.1716506842	0.3225318284	0.6785029971	0.0009313174838	1.32644947	7.78E-08	0.6451358492	0.003661123097	0.09007221341	0.7884133301	-0.1556080031	0.5762198117	0.09373242115	0.9496508448	0.03652887628	0.9860854281	-0.2889616932	0.2168520781	-0.3986224324	0.234037488	-0.4395504522	0.07835565965
Gpr126	0.2843808396	0.3284561059	0.7613996495	0.01667576139	0.4353184766	0.1802689507	0.4509386672	0.2830133126	1.098375607	0.002691499136	0.7887277382	0.02870983544	0.3572916704	0.8061950546	0.3712558632	0.7935846305	1.643524891	0.0007438489952	0.6183266195	0.4244209662	1.375081519	0.03270850657
Vta1	0.01301936568	0.9339746107	-0.05857286375	0.6964200624	-0.005097342272	0.9787452997	-0.3016902567	0.07007414394	-0.4233359833	0.007911546474	-0.3787407115	0.01776233427	0.1087319001	0.9127844899	0.08889186941	0.9343715638	0.2634568464	0.1700215894	-0.1507994525	0.6495509536	-0.182287894	0.4557915081
Abracl	0.5827990324	0.01684991006	0.3362588443	0.2079755814	0.6096512098	0.02448166568	0.4154920537	0.2376578552	0.1178626972	0.809042631	0.416916822	0.2142032698	0.1130407566	0.9263722563	0.3098984412	0.6001642392	0.7569161646	0.004126442174	0.2758891892	0.727567292	0.3475678578	0.548773007
Ect2l	-0.1519611454	0.5975222872	-0.08960273363	0.7845131866	-0.06409665358	0.8672272644	0.28457641	0.5306092615	0.1484069109	0.7753723919	0.09366906816	0.8665081994	0.10847623	0.9508721687	0.02339454786	0.9911230836	-0.0906561643	0.7622782526	-0.2524793643	0.5659675069	-0.01348939644	0.9751790173
Ccdc28a	0.05812856382	0.7146621315	-0.2453093243	0.1159195235	-0.6430023962	0.0001524042455	-0.00536040736	0.9907804411	-0.0363936733	0.9126859247	-0.07693293804	0.7816090764	0.01980055969	0.9851177578	0.0907620381	0.9050483772	0.2276062171	0.1311853739	-0.2169008907	0.4826643524	-0.104015998	0.6793801661
RGD1309903	-0.4187886803	0.07264992212	-0.3267289499	0.2031310037	-0.1351186554	0.6581622579	-0.3280584025	0.3626281892	0.327193235	0.3326080447	0.002293339432	0.9974476185	-0.04617403807	0.9703301047	-0.128504367	0.9017124851	-0.2130001253	0.2816299649	-0.08998418743	0.8713048209	-0.2524918871	0.476847825
Slc35d3	-0.4111165071	0.06157122205	-0.2350517195	0.3366353076	-0.121542934	0.6754169577	0.06281206479	0.9110793673	-0.190574731	0.6078733419	0.09522371872	0.8328090854	-0.1411069946	0.9062812035	-0.09032127507	0.9477385422	-0.3260463296	0.1628593358	0.05315030856	0.9110129905	0.05063147283	0.8820286596
Pex7	-0.8165824365	6.08E-05	-0.14969817	0.4774211488	-0.2687608247	0.2111579393	-0.2139776161	0.489900422	-0.4156172884	0.08417629456	-0.2213388769	0.4352532578	-0.1798688045	0.9245197577	-0.003691435166	0.9982187469	0.251466084	0.4568481039	-0.08996266875	0.9020767214	0.04852997716	0.9292593209
Themis	-0.1698465244	0.2137196055	-0.08687947281	0.5781304518	-0.1282352195	0.4356840935	0.1835473804	0.3848326773	0.01595671437	0.9645419234	-0.01712821935	0.9608049998	0.1835786538	0.810318453	-0.01594024279	0.9909267966	0.09179473238	0.6356215325	-0.006722374615	0.9890789434	-0.1501646873	0.540158378
Ptprk	-1.981332678	4.41E-11	0.04887805264	0.8350325969	0.1403893468	0.545849465	-0.1058516282	0.7859147125	0.1747034224	0.5619223002	0.2163766283	0.4428288021	-0.1241768515	0.9247566959	0.005142709371	0.9975589975	0.03060410038	0.908069397	-0.09480459689	0.8774585484	-0.1399608714	0.7398047771
Samd3	-0.4190194646	0.007532417492	-0.2372160031	0.1634936764	-0.3378976659	0.051669673	-0.2925741708	0.1809291514	-0.02267847537	0.9550494256	-0.2952248414	0.1579144781	0.0733199985	0.9561550463	-0.2234911999	0.7773610737	-0.351845493	0.10974242	-0.09771477169	0.9359147949	-0.2638356625	0.7281442307
Epb41l2	0.482204702	0.002752752652	0.5978207857	0.001493349597	0.386215569	0.02771775366	0.33827506	0.1149799683	0.4755368692	0.01730976422	0.3466026347	0.09102033551	0.1623826253	0.7523717433	0.1152376404	0.8724633029	0.2340005125	0.1257954602	0.4368638206	0.517149204	0.4365135243	0.3875447784
Med23	0.4547502236	0.000411234852	0.241739629	0.07017781729	0.04167901152	0.8067831376	-0.1429475979	0.4791097515	0.1030141692	0.6188849418	0.03394031756	0.8987429386	0.08158699458	0.9419236338	0.1151005311	0.9029670859	0.4231612268	0.03719664304	0.2303455719	0.5529611299	0.2541498679	0.3815627772
Ctgf	-0.3114610225	0.2584723779	0.1319131697	0.6834201878	1.09447525	0.000504341754	0.1957249931	0.7118941004	0.7203877051	0.03618022768	0.48752539	0.1863950216	0.5980861759	0.4170628281	0.7900556692	0.2229473037	0.9317739663	0.01240850543	0.6393210246	0.4530976387	1.008600922	0.1101855306
Moxd1	-0.2512149174	0.07018997751	-0.2619395534	0.08447865493	-0.1810658367	0.2655356567	0.01620952246	0.9659304684	-0.1151631088	0.6281982157	-0.08778966714	0.7354589206	0.1372369203	0.8991423086	0.1896929969	0.8464936951	-0.04615406145	0.8429685304	-0.1003922925	0.8286779981	-0.1155473549	0.7279274859
Stx7	0.006341404205	0.9802719677	0.6719150935	0.005059880307	0.4465064402	0.05415192012	-0.03715249057	0.9479795566	-0.3217763258	0.2685062589	-0.3576751462	0.2113511653	-0.1230685001	0.9532178796	0.2278772672	0.895104122	0.7485863712	0.04257316596	0.05407027508	0.9601011972	0.1319552559	0.84113266
Taar8a	-0.01260342392	0.965484076	-0.1014489058	0.7200685714	0.04492411903	0.8938253362	0.02017104099	0.9764440385	0.3201776477	0.3500392897	-0.06483255057	0.8996414832	0.5673159509	0.440038149	0.2001957391	0.9017295611	0.311140481	0.3178753944	0.2182415109	0.4567860699	-0.06694181721	0.7925224704
Taar7e	-0.05105096847	0.9289803823	0.1426912552	0.8034294289	0.2123055964	0.7318083553	0.2714677349	0.778411431	0.3363832637	0.6816013433	0.8491374157	0.1697125801	-0.4777806011	0.752930252	-0.5325445923	0.7176397994	0.03103767103	0.9510448532	0.2163653807	0.7040443423	0.1738937912	0.6868792838
Taar7c	-0.180733431	0.7014600932	-0.142537592	0.7852783072	-0.3534776809	0.5018758183	-0.439655951	0.5493087986	-0.1654703364	0.8521264662	0.1193871742	0.8973133516	-0.2060522545	0.9619690058	-0.9119804014	0.6562123705	-1.081185805	0.1259376879	-0.02863757376	0.9876050892	-0.433773303	0.6213041872
Taar7b	0.740368051	0.08889379484	0.07279800376	0.898485577	-0.02313877381	0.9729119581	0.08358223632	0.9436315441	0.1523785574	0.8700613837	-0.2317401686	0.7844929202	-0.2605291427	0.9282765208	-0.3877597718	0.8775028906	-0.6012575288	0.2427575455	-0.749305136	0.2090949878	-0.6497751973	0.1316415848
Taar5	-0.5358445525	0.03849218282	-0.5940572828	0.03799417275	-0.4258954129	0.1505571	-0.5887255792	0.09196182163	-0.4435466243	0.2137339122	-0.3033937225	0.4442838936	-0.2303777946	0.9295945603	-0.405372222	0.8488802672	-0.5440093454	0.245379162	0.003886371241	0.9960355583	-0.0001188311084	0.9998445038
Taar4	-0.5442384174	0.001472833588	-0.664296856	0.0009442951398	-0.3694642914	0.0462432069	-0.2366008965	0.3525573844	-0.3457767636	0.1112618244	-0.5959316105	0.004909626127	0.3209284081	0.5727057543	0.06045492981	0.9678562099	-0.1219211415	0.5684726638	-0.02579140404	0.9568009406	-0.1453263251	0.5727787643
Taar3	0.1267825397	0.542464247	-0.03161980723	0.9016499422	-0.01458651772	0.9614191967	0.3187699954	0.2642500762	-0.001695311952	0.99654903	-0.003366206612	0.99516582	-0.2665292554	0.8413266808	-0.2082768862	0.8971246097	-0.2465607583	0.4283699707	0.2956245288	0.6172813232	0.04234437364	0.9379225096
Taar2	-0.08604286906	0.7863673411	-0.02717343661	0.9431068364	0.01764693482	0.9681558739	-0.1156241234	0.8529363458	0.07639619385	0.9045929921	0.2693653864	0.5475749996	0.2424325744	0.8020747203	-0.09035058974	0.951790577	-0.0216627026	0.9393185597	0.1733602229	0.591585407	0.09966682264	0.6988290327
Vnn3	-0.2701365381	0.1515688153	-0.1835589134	0.3813135498	-0.1823482975	0.4234570998	-0.05110787214	0.9138965426	0.005890758814	0.9907557232	0.05744406424	0.8865859097	0.02421539852	0.9880463976	-0.0795421168	0.9513773971	-0.4156333449	0.0679450319	-0.4913127315	0.231026546	-0.5720074697	0.06363561177
Slc2a12	-0.6096780377	0.0008603845204	-0.2198546903	0.2558408693	-0.5479013144	0.005456223739	-0.06751990212	0.8677571256	-0.1154671316	0.7241761556	-0.04807091066	0.9003667044	0.01156622863	0.9943063946	0.1512981162	0.8585976117	-0.01729899615	0.9351184538	-0.1773307609	0.6262421498	-0.1191784194	0.6791895886
Sgk1	-0.04683531797	0.8932518605	0.3344332973	0.2889196571	-0.8331370098	0.009008444847	-0.05816425791	0.9383794549	-0.7408488923	0.04135263556	-0.8674794469	0.01714538865	-0.2984119614	0.9115129007	-0.4194982352	0.8607691062	-0.1875924818	0.724029422	1.016243962	0.2155317896	0.8790250775	0.1371721027
Trdn	-0.006308649636	0.9701718846	-0.0001841233229	0.9993124472	0.02499761795	0.8972012873	0.1604162796	0.4728427666	0.1018666595	0.6718973634	0.0874995452	0.7288847578	-0.007625769723	0.9943063946	-0.03618920754	0.9684829998	-0.007196325649	0.9619849915	0.05170975814	0.8597092289	0.00431916042	0.9865135413
Ccdc127	0.3743763004	0.05032074316	-0.008896004129	0.974005786	0.2023202048	0.3793684946	-0.3287818889	0.2355346096	-0.4989403516	0.04094882839	-0.4125128192	0.1008892532	-0.05372300261	0.9680220902	0.05104550464	0.9750708023	0.2842305538	0.1830426529	0.3030318031	0.4325760967	0.1967462773	0.5161687853
Slc12a7	0.9849998629	3.97E-05	0.1971127109	0.4187355199	0.3148115965	0.2090226999	0.1123874721	0.8088356341	-0.049602113	0.9241258154	0.1636219723	0.6695856114	-0.3287200705	0.5957746459	-0.1469463619	0.8971246097	0.03302427671	0.8941823919	-0.360041197	0.4106434009	-0.159487841	0.6536811292
Tert	1.071622599	1.52E-06	0.01786300778	0.9449782724	0.1741225312	0.4458614667	0.04354614374	0.9274841843	-0.1831886624	0.5432956417	-0.210778174	0.4640747104	-0.1870199388	0.8266885693	-0.09390803462	0.9392249074	-0.4324576973	0.05596697986	-0.4983016396	0.255028085	-0.5667398888	0.07697194463
Slc6a3	-0.3695331891	0.0404669061	-0.3817908839	0.05433124903	-0.158319958	0.4775161337	-0.01927498612	0.9707467051	0.05129231194	0.901401332	0.08694810661	0.8096793477	-0.02262458689	0.9825511834	-0.1631179435	0.7641380306	-0.4342170278	0.01125594564	-0.07770720032	0.8804706696	-0.2913245951	0.3631407914
Zbtb2	0.08147656809	0.6628646942	-0.05741821714	0.7843792378	-0.1255566034	0.5593169859	-0.1433578801	0.6476868354	-0.0496729563	0.8983443029	8.62E-05	0.999698999	-0.05287018621	0.9682264575	-0.104809229	0.9297315723	-0.1433638993	0.4937618177	0.1177746915	0.8040032199	-0.2146491083	0.5141706707
Syne1	-1.031099131	8.57E-07	-0.0536808364	0.8045112094	-0.2974945464	0.1310253186	-0.4480973039	0.04937655715	-0.1990783385	0.4556315279	-0.2987995002	0.2112627336	-0.06607461882	0.964426528	0.04327227008	0.9796451388	-0.3399481267	0.1538897782	-0.130438863	0.8009728399	-0.3543650444	0.303669676
Syne1	-0.3705597304	0.004341348818	0.03709335582	0.8174604732	-0.04305454317	0.8098633701	-0.07333716655	0.7858458746	-0.1352288826	0.50465534	-0.03267884536	0.9077799542	-0.116176792	0.892337273	-0.2552838917	0.5856735058	-0.2918787818	0.1083800111	0.707588231	0.4617847401	0.4718583529	0.5287433377
Fbxo5	-0.02895509325	0.9202492862	0.7242860585	0.006317217373	0.3985418246	0.1289808824	-0.2011495114	0.6353661895	-0.07104066257	0.8897512059	-0.1200815045	0.7915508804	-0.01619825283	0.9929097785	-0.05160816786	0.9752969742	0.1145283629	0.5972738327	0.5132782209	0.4672897097	0.3121628197	0.5776467478
Mtrf1l	0.2494453999	0.1664834793	0.1872133884	0.347341184	0.2977262103	0.1452557392	-0.228656772	0.4260208043	0.007412772372	0.987347035	-0.246152173	0.3493094621	-0.05351138631	0.9531958558	0.0240665646	0.9845156993	0.1822385015	0.2063008938	-0.07426026952	0.8809410568	-0.1673981765	0.6063985928
Ipcef1	-0.09784722959	0.4593048286	-0.1504558859	0.2771203739	-0.08394946889	0.6013383324	0.01830483009	0.9560931556	-0.06351925869	0.8014506166	-0.1112377588	0.5940537997	0.01240423728	0.9921402756	0.03816455201	0.9699788327	-0.1467807854	0.28845149	-0.1948719407	0.517149204	-0.1210997244	0.6086326988
Cnksr3	0.3905301372	0.01585019529	0.1571752733	0.3839112074	0.2981472935	0.1027410894	0.2004969945	0.4404193228	0.3150570896	0.1425248011	0.383185221	0.06597533356	-0.06707034694	0.9502993806	0.06472493247	0.9513773971	0.1408015773	0.4133618091	0.04511917391	0.8990167518	0.1510915593	0.485511108
Nox3	-0.1847903106	0.1690930265	-0.2469871795	0.09096003686	-0.1415310782	0.3769647627	-0.1284544656	0.5872622781	-0.0497377335	0.8602083296	-0.03379972886	0.9092600943	0.07598932887	0.9531958558	-0.08123120793	0.9468408611	-0.2147762772	0.2879581436	-0.237792724	0.4690817652	-0.2578099742	0.2915158741
Tmem242	0.3988250583	0.001885921613	0.09491474404	0.5032659056	-0.1613823407	0.2690285941	0.00530705088	0.9895437185	-0.09032519995	0.688209608	-0.01880903732	0.9518845799	-0.1354055814	0.8876883176	0.1227280168	0.9052404661	0.2404605062	0.2289464071	-0.1212343371	0.7332335749	-0.04622137415	0.8779125553
Ldhal6b	-0.02165241809	0.921021253	-0.2019846259	0.2949340144	-0.01186275934	0.9657400887	0.001089443787	0.9978712946	0.01277028589	0.9780130598	-0.04601662046	0.9041271976	0.1485256974	0.8630548913	-0.1765170989	0.8428087931	-0.5347350261	0.01637329056	-0.223334041	0.6466061117	-0.2542927527	0.4804754328
Dynlt1	3.542922596	2.12E-11	1.86384699	1.94E-05	2.092066004	1.15E-06	1.697013802	0.0001801489747	0.7687194778	0.05838816939	1.093734401	0.006696369009	0.5524811675	0.7961438055	0.5249826222	0.8209620411	2.538819369	0.0007094935715	0.8063268521	0.2872254386	1.51813213	0.02240851946
Ezr	1.514336324	4.33E-07	1.101509012	0.0002972859279	1.251535554	3.37E-05	0.5642851344	0.08378168114	0.7161574626	0.02017968938	0.9180482429	0.003300385107	0.1184048012	0.9369077998	0.3493094932	0.6472262682	1.210940685	0.000665874302	1.193055461	0.2799347079	1.412479446	0.08306304121
Sod2	0.6206868099	0.009631478809	-0.1677768609	0.5385165977	1.123113008	9.14E-05	0.00900734694	0.9907804411	-0.01672712052	0.9789199897	0.1271864584	0.7835774638	-0.4088705484	0.4272913254	-0.07255166513	0.9609063367	0.2289437335	0.3023462412	-0.1170202979	0.8757723399	0.09791738489	0.8594636944
Tcp1	0.7271905393	2.03E-06	0.1745730362	0.2196775454	0.3158551873	0.02854351404	-0.286829944	0.1018414884	-0.4677411619	0.004696743474	-0.3397546911	0.04012236667	-0.6026307701	0.4339388726	-0.4448436253	0.6523262418	-0.05818331804	0.8737927513	-0.1544020152	0.7444648494	0.01615596105	0.970114663
Plg	-1.584104865	1.32E-10	-0.07129722707	0.704416255	-0.5292092859	0.002805144704	-0.185196319	0.4728427666	-0.1212646134	0.658860606	-0.1233587499	0.6505026181	-0.001960088061	0.9992339675	0.06272476878	0.9458477955	-0.1265324919	0.4012438562	-0.2544140188	0.6175884842	-0.4735127869	0.1927320779
Agpat4	1.76744321	6.08E-09	0.4747155064	0.04840671286	0.6182947546	0.01139028842	0.248933589	0.4957783284	0.5583270135	0.04513605677	0.2268969834	0.5126706143	0.2637087191	0.6278920475	-0.104940278	0.9217432944	0.01524663886	0.9456418661	0.4189862848	0.2295150142	0.43288303	0.09308548153
MGC94891	0.01662422541	0.9299502262	-0.1254908184	0.4627914135	0.06394355871	0.7574619654	0.167044529	0.5138721512	0.1490052703	0.5404989923	0.1932169644	0.3927534733	0.2365000445	0.5863778829	-0.06631734609	0.9449232875	-0.06939402254	0.6678803941	-0.05431204812	0.9236027988	-0.09195173016	0.8103242935
Pde10a	-0.3741392804	0.003285193591	-0.2684090897	0.05003036262	-0.192777379	0.1776009832	-0.08333864994	0.7403751706	0.01303130179	0.9681709458	0.02436716267	0.9318462787	0.0785162447	0.9446958909	0.05824212306	0.9609063367	-0.0827374189	0.6599913671	0.04132623512	0.9122327012	-0.02154897287	0.938080087
T	-0.233424186	0.1241951031	-0.2400753945	0.1483570039	-0.1027910075	0.5969538273	0.1155875663	0.689430875	-0.1158243696	0.6650451521	-0.09344968053	0.7430827502	0.1443553079	0.917549067	-0.008754569185	0.9966647666	-0.2006789996	0.4332102728	0.0177165819	0.9746655828	-0.02531052811	0.9414990741
Sft2d1	1.488645148	2.73E-09	0.283669989	0.1396171009	0.3097974344	0.1198637037	0.2209068395	0.4331223849	0.3256243019	0.1671080987	0.3304486439	0.1619660985	-0.06862072842	0.9787044502	0.2926993992	0.8738372021	0.8873755311	0.03587610073	-0.1359981064	0.8958380738	0.2935199545	0.660774054
Mpc1	-0.1513022361	0.5158424161	-0.1621161167	0.5140668662	-0.4361293408	0.07470389506	-0.3048810429	0.36480252	-0.8023055258	0.004111675956	-0.6384714379	0.02121498643	-0.3145483826	0.7437835422	-0.07555782276	0.9707961554	-0.5165155854	0.08115712496	-0.8194547225	0.154677513	-1.027431374	0.02514631672
Ccr6	-0.2237324314	0.3635179133	-0.280976727	0.2853075878	-0.3542394173	0.1960182736	0.2492233183	0.5440938575	0.2351692176	0.5392187242	0.007628666507	0.9929449509	0.1481025505	0.9333919432	-0.07876282585	0.9733400424	-0.3886310273	0.213993556	-0.4135343116	0.4215121175	-0.2234462749	0.5887631664
Gpr31	-0.6616602142	0.05423221099	1.021644188	0.009291993036	0.2504428233	0.5669844571	0.8739400353	0.05442301725	0.4454183182	0.3820885219	0.6072902249	0.199419205	0.1723482973	0.9619769571	0.4154951184	0.8826584837	0.1379503327	0.8250364508	0.04287038135	0.9484606194	-0.2126255842	0.5718174592
LOC103690979	-0.02343713038	0.9249803354	-0.228133355	0.2980097726	-0.1965989445	0.4135959658	0.2403169565	0.4563886628	-0.1922040016	0.5505287643	0.05077624117	0.9077205881	-0.2592775794	0.6832955643	-0.2967805384	0.6051703766	-0.2989213635	0.158447876	-0.1782419724	0.6160629166	-0.149171025	0.5829983267
Vom1r1	-0.2748871385	0.5087701537	0.01329080481	0.9815135691	-0.1916808989	0.7136049495	0.5034238187	0.4178478734	0.07844481797	0.9352570555	0.2718545785	0.7010924544	0.1828092841	0.9502993806	0.5353967409	0.7561739287	0.01929888855	0.972137791	0.2837326997	0.5829489534	0.3662620387	0.3352976274
Dact2	0.3357718917	0.01129231242	-0.1383147129	0.3450195231	-0.1488885326	0.3425377319	0.1864014607	0.3582753022	0.02565525647	0.9376985446	0.09748199446	0.6776274393	0.04609639307	0.9676887751	-0.03302304192	0.9797964865	-0.009263571511	0.9647702334	-0.1283766872	0.724650578	-0.04646846197	0.8811694615
Thbs2	-0.5411475187	0.01573129576	0.4321552426	0.07652693137	-0.1394172471	0.6293000197	0.1195395312	0.8018297221	0.7756451578	0.006343618585	0.5111346584	0.07742369673	-0.01587509092	0.9921402756	-0.09137004779	0.9268096265	-0.3304630245	0.07655641608	-0.05158333508	0.9201287475	-0.07264279835	0.8384123377
Wdr27	-0.2195655499	0.0225007395	-0.171649686	0.1029616219	0.06270626357	0.6114848294	0.03452694248	0.8788606291	-0.03563711507	0.8608619856	0.09198267728	0.5568941193	0.1388704062	0.9127844899	-0.08586018292	0.9547079956	-0.1153973833	0.6396183309	-0.1206181805	0.6734618409	0.009906992402	0.9701305685
Tcte3	0.214630127	0.3251408027	-0.09366887925	0.7144985094	-0.06771252067	0.8213705265	-0.08008178488	0.8706407799	-0.2108758288	0.5371867561	0.03095275968	0.953694065	0.1738755541	0.9040679848	-0.04630271738	0.9845156993	-0.1375959897	0.6285514394	0.08068435553	0.824432737	0.1720534253	0.4821133526
Dll1	-0.1694229898	0.445367213	0.08134308746	0.7516108499	-0.09239539657	0.7480986713	-0.1733418756	0.6601591515	-0.1373216276	0.7273295247	-0.1566142833	0.6764412383	-0.3876790001	0.751956074	-0.4778000611	0.6448006196	-0.3136590972	0.3681926286	-0.02336053243	0.9521024864	-0.2133275066	0.2862371909
Psmb1	0.5934345668	0.0007913220639	0.1079548754	0.5823103554	0.2390226238	0.2237742495	0.1938894651	0.4933099898	-0.4414158547	0.04083135282	-0.3601556811	0.105341123	0.008561740137	0.9949445941	0.2644872138	0.6752135666	0.3313728861	0.1192784623	-0.1967393974	0.6172666276	-0.1438916713	0.637657794
Prdm9	-0.5982437645	0.0007733738091	-0.3230623833	0.08296381678	-0.4825253028	0.01131295322	-0.3199236294	0.1827003149	-0.2160303256	0.3945148749	-0.2385559879	0.3374905117	0.02077843636	0.9911593825	0.001011899027	0.9989728082	-0.2092685697	0.2955420853	-0.1111588708	0.7578487898	-0.1953502476	0.4381406986
Lnpep	0.1817875672	0.4481746778	0.7789821228	0.003455976632	0.1997674861	0.4774299513	-0.022230365	0.9737596831	0.270328428	0.4355241032	0.04846738582	0.9243754136	0.301956315	0.6102335798	0.4496221566	0.3219888215	0.4933206631	0.03299647354	0.5262073523	0.5391387126	0.5023414735	0.4384198725
Has1	0.3480575833	0.2259837369	-0.171191782	0.6057282051	0.1925368119	0.5969538273	-0.04982090665	0.948663169	-0.2603791068	0.5796773142	0.0008253134618	0.9989681828	0.1224481992	0.9422637507	0.09190993935	0.9607567611	-0.2480298966	0.3709553969	-0.3882889124	0.4647659467	-0.0452032647	0.9282475916
Fpr1	0.5766161159	0.3360743096	0.005334936802	0.9959732871	0.367804745	0.6251119249	0.07572497698	0.9626499963	0.3315892323	0.7704227918	0.6774605186	0.4467423033	1.169909882	0.2737409814	0.551521348	0.7681210725	0.4826662235	0.3321842835	-0.02966599244	0.9836416329	-0.3780055208	0.6298890057
Vom1r5	0.1360446371	0.6685489607	0.1405417341	0.683140831	0.0867779935	0.8319531258	0.05829913835	0.9390032553	-0.09728508614	0.8756085202	0.4592396503	0.2565473469	-0.3736866196	0.6936956077	-0.1960658148	0.9017295611	-0.3756793239	0.2222630629	-0.3578293655	0.5797175838	-0.100864144	0.8603555975
Vom1r7	0.1922808508	0.5597148657	-0.08446901768	0.8286951445	-0.1710815011	0.6724594779	0.1520126323	0.8197666291	0.05624635421	0.9420853038	0.3375934351	0.4793707321	0.4796300361	0.8061950546	0.326052528	0.8971246097	-0.4170758202	0.3893417756	0.06320588148	0.9284624674	-0.1489113061	0.7396026664
Vom1r11	0.3088514216	0.1866220957	0.2069939166	0.4273383263	0.08213229378	0.799441727	0.2863179796	0.4453722375	0.4792863119	0.115938231	0.0496504944	0.9241294504	-0.4968727607	0.6102335798	-0.555198441	0.5236052554	-0.3258904442	0.3456285614	0.09908198864	0.8599764574	-0.1140268261	0.7797160291
Vom1r12	-0.4845173899	0.08392722251	-0.4062283491	0.1867309349	-0.4600054048	0.1513069959	-0.06800874743	0.9239146756	-0.1122630857	0.8485760465	-0.2235092	0.6452291947	0.07779267232	0.9643609268	-0.2301248759	0.8552912465	-0.07882674906	0.7859265781	-0.008648129274	0.9836891696	-0.1227651365	0.5889284257
Vom1r14	-0.7537981501	0.233623914	-0.4890966948	0.4898794637	-1.046931204	0.1414554371	0.0780198211	0.9637979942	-0.7437840063	0.4336101118	-0.4528241018	0.685851242	0.3551563036	0.7362804264	0.2634212867	0.8552912465	0.2096608675	0.5032958832	-0.2538643033	0.5930515429	-0.05082066114	0.9065662218
Vom1r15	-0.138802253	0.639989948	-0.1827161671	0.558044231	-0.1223592789	0.7388261511	0.3261952669	0.4607291999	-0.160226631	0.7608064601	-0.01940265734	0.9808491487	0.02051516446	0.9943063946	-0.07082215869	0.9768584078	-0.04891837171	0.8927295565	-0.1547984279	0.7123217211	-0.4613925464	0.1093323658
Vom1r22	-0.0271974198	0.8890514497	0.03675130565	0.8556268079	0.07458374488	0.7291988616	0.1815158905	0.4949900722	0.1097519695	0.7075041683	0.1647299165	0.5140123687	0.233401297	0.8161991877	0.385143581	0.542879577	-0.01370356941	0.962392808	0.02792875248	0.9464942349	-0.1960212335	0.3901219407
Vom1r23	0.1575275701	0.6539101545	0.537035775	0.1255993408	0.01150724386	0.9812527325	0.1362885818	0.8494180454	-0.128394344	0.8480474835	0.2433601401	0.6658022439	-0.2998239207	0.4109931662	-0.1978469792	0.7007641132	-0.1769145502	0.2638801854	0.08753490023	0.853721371	0.04150758155	0.9127113133
Zfp40	-0.1162170675	0.6044325622	0.1908738574	0.410320987	0.05451906241	0.8541967676	0.01790061019	0.9760381358	0.1114925348	0.785003117	0.2128916705	0.5163061085	0.1016248524	0.8674543643	0.105754372	0.8731412558	0.1800545083	0.1931355437	0.2037763266	0.4725624218	0.3277782164	0.1164368855
Actl9b	-0.1305427256	0.5367126608	-0.4600575442	0.03507399816	-0.1863380877	0.4394901654	0.01165185393	0.9851449984	0.03844539116	0.9377966997	0.0392255223	0.9307099311	0.04035857768	0.9687729812	-0.07023588225	0.9441354189	-0.3314821817	0.06216579513	-0.1415462431	0.8269531361	-0.2019968221	0.6553445416
Vom1r24	-0.1371841282	0.7581200434	-0.2462527148	0.5878734889	-0.1135953872	0.8386555781	0.3528027369	0.6208998457	-0.1141000155	0.8988720956	0.4409328982	0.4654461648	0.348427506	0.9396557822	-0.3494367471	0.9390072612	-0.4389050781	0.5751533976	0.434053762	0.567843338	-0.2786625582	0.6439685498
Vom1r25	-0.4098802656	0.07562039627	-0.3642114018	0.1499671907	-0.5084645812	0.04901051076	-0.2892772707	0.4365101433	-0.2135303702	0.5753808445	-0.1635435587	0.6945179458	-0.2295556695	0.6665595318	-0.1486312338	0.8552912465	0.03958776384	0.8366814424	-0.222669275	0.5788563607	-0.1250904062	0.6985182607
Vom1r26	-0.1012613691	0.7068188775	-0.2308757894	0.3942688058	-0.1313602862	0.6800808419	0.06490233481	0.914962735	0.1724622001	0.6944323378	0.1229763721	0.7963713001	0.2151373119	0.9115129007	-0.285848337	0.8729309075	-0.3322813633	0.3621112465	0.01927459612	0.9667252595	-0.05232349875	0.850989367
Pirb	0.5316772869	0.06471431795	0.1448683018	0.6734273534	0.09533769007	0.8143408243	-0.2889119077	0.5671927242	0.03574291228	0.962794799	-0.281095197	0.546451177	-0.1480369972	0.900754816	-0.3162171353	0.6448006196	-0.2542582101	0.2742432895	0.1238492762	0.7161279368	0.08366934595	0.7544478769
Rps9	-0.6034814837	0.323097247	-0.5312915268	0.4266892621	-0.594542095	0.4085913645	-0.3265712971	0.7953618518	0.114339168	0.9386265726	0.06975179957	0.9643767527	0.188079724	0.9700046998	0.4477474195	0.9199763785	-0.5055250265	0.5326018489	-0.6103887197	0.3966067652	-0.7889200563	0.1400209312
Tsen34	-0.2690579934	0.1664039093	-0.102229675	0.6551417993	-0.06967315737	0.7959366968	-0.2924242152	0.3126745735	-0.3114146746	0.2474616321	-0.1817618529	0.5649081012	-0.07483005599	0.9592361846	0.129677414	0.9218974725	0.07111693354	0.7766390944	-0.525206169	0.272899488	-0.1860332033	0.6174252195
Cnot3	0.5072879546	0.0008160032417	-0.1622838506	0.3133337599	-0.004817218111	0.9824190223	-0.0431445422	0.905901186	0.1761981968	0.4225292135	0.05993450972	0.8412269691	-0.04611200042	0.9643314057	-0.1432001499	0.8464936951	-0.1513514914	0.3430432727	0.2600359767	0.3966067652	0.07024609838	0.7948031102
Prpf31	0.4135841584	0.0005299480461	0.1320030093	0.2932950598	0.2988031002	0.01842290447	-0.05946224722	0.8061492701	-0.2131562504	0.1623724493	-0.3118083384	0.03103322407	-0.09966770525	0.8868673968	-0.1097467688	0.8775028906	-0.02304339598	0.8876868578	0.01884507505	0.9624762449	0.1407293349	0.5046235322
Cacng6	-0.3217028919	0.127768148	-0.377595179	0.1020902512	-0.1463330809	0.5869170599	-0.1133153581	0.8014860116	-0.103044082	0.808005417	-0.04247162063	0.9295797923	-0.09040924357	0.9637435944	-0.2892744677	0.8259509796	-0.4949397213	0.1191403906	-0.1257092212	0.8468900606	-0.1357163392	0.7759185186
Cacng8	-0.4314257868	0.1069625508	-0.4783430619	0.1024484062	0.01369908705	0.9738149698	0.1450359417	0.7989628749	-0.1135137008	0.8372980893	-0.02002295045	0.9801439315	-0.0668512296	0.9676887751	-0.03924171786	0.9865519631	-0.2107007087	0.4144499579	0.0968019954	0.9102866857	-0.2183140027	0.6933183922
Cacng7	-0.3042952103	0.07916782539	-0.4686015521	0.01627389641	-0.1781030372	0.3951295997	-0.03019560047	0.9490005585	-0.1193469019	0.7080850815	-0.2730734177	0.2648898596	0.08039046607	0.9592361846	0.2365009444	0.8259509796	0.0138596656	0.962392808	-0.2135471036	0.536365971	-0.208986335	0.4234297211
Prkcg	-0.3020519496	0.02235751936	-0.3912066475	0.009366687024	-0.3390689712	0.0214949159	-0.03132770263	0.9257246843	-0.1464321902	0.4770539187	-0.05556633797	0.8384930304	0.1986107142	0.8600641061	0.08620632914	0.9598042069	-0.1841351023	0.4791602114	-0.05510324627	0.9188720129	-0.2256100986	0.4875632488
Myadm	1.068490914	0.000214679128	0.8475443121	0.006335769877	0.7665545065	0.01110700076	1.224443775	0.0008237043691	1.214962142	0.000717213234	1.277925019	0.0003720107231	0.8278332125	0.1235806807	0.8361472215	0.1098660104	1.219377072	0.001037321484	0.456454745	0.4494974527	0.6662352271	0.1331403145
Mir291a	-1.522328676	0.002223095817	-1.596207213	0.004542788766	-0.9958320525	0.06688682053	-0.08118313887	0.9498939529	-0.6561356306	0.3536668183	-1.090095124	0.08324782584	-1.019896713	0.4980873392	-0.955570422	0.537350547	-0.7763147933	0.2074903286	-1.074454181	0.154677513	-1.218921248	0.03557306571
Mir290	-2.583302545	6.52E-06	-2.442176342	0.0001342881976	-1.76554199	0.001823787033	-1.343886964	0.03887309181	-1.56925845	0.01319302299	-1.387686506	0.0286266531	-0.8270940152	0.6102335798	-1.526778301	0.1663518622	-2.040962209	0.003838988329	-1.323758173	0.3032927037	-1.990156322	0.04831768431
Vom2r27	-0.008653704087	0.9595775694	-0.07659855445	0.6354877068	0.01382253595	0.9466535745	0.07974891568	0.7833419318	0.2832258407	0.116581639	0.1341110372	0.5454622131	0.1124265781	0.8413266808	0.04489032745	0.9587906111	0.07415898513	0.578756902	0.04825778587	0.8804876086	0.02110754934	0.932957328
Nlrp4a	-0.1379785248	0.5544865437	-0.043550872	0.875693869	-0.0719159998	0.8144562156	0.05434699399	0.9216427312	0.1792167023	0.6317557051	0.1116723885	0.7949931652	0.2569588834	0.6814793019	0.06424235016	0.9609063367	0.02059067469	0.9305838645	-0.02020758705	0.9580636028	-0.0698400743	0.7515936603
Vom1r31	-0.2988319743	0.3573370682	-0.3645027271	0.2943189454	-0.2923389933	0.446615715	-0.1275376049	0.8582350358	0.2263214153	0.6908740888	-0.291098602	0.5742680037	0.320459183	0.9282765208	-0.03636290648	0.9928033684	-0.3982148212	0.5287364091	-0.1204226516	0.9259277986	-0.1316504738	0.8833975353
Apeg3	-0.07408702082	0.8584695339	-0.09386513255	0.8333161628	0.1489987495	0.7561291049	-0.02934042998	0.9765577054	-0.005891614624	0.9949371916	-0.1879235985	0.7828924712	0.05076084	0.983764227	-0.3620241898	0.7758297329	-0.7563503122	0.0422948852	-0.2095426446	0.674498189	-0.1155470692	0.7744090311
Olr7	-0.2135432056	0.5098145054	-0.3692822987	0.2700245226	-0.1960243584	0.6157953848	-0.1983211607	0.7478472937	-0.3938595354	0.3803887633	-0.1847046794	0.7463415794	0.1315210422	0.9740579004	-0.08346386799	0.9882039521	-0.6596131399	0.2804161682	0.07801826816	0.886460729	-0.3813818214	0.2441118204
Olr8	-0.3091432111	0.04586914049	-0.3686815205	0.03179106892	-0.3536545236	0.0414156709	-0.40133575	0.04940852192	-0.2208844404	0.3204336055	0.0304094833	0.9317860562	-0.04255950045	0.9746953953	0.1623875032	0.8711918884	-0.1346615891	0.5176167956	0.05339862167	0.9359147949	-0.09789269119	0.8233941503
Zfp28	0.1954856395	0.2232983759	-0.1710711219	0.330965685	0.09213591039	0.6567544793	-0.01307282235	0.9773021021	0.04468749534	0.9023550125	-0.02874675333	0.938032155	0.1256056829	0.8537091487	0.08490014278	0.9254618454	-0.0587943475	0.724963842	-0.08620413741	0.745396428	-0.08175842121	0.6823271008
Zfp667	0.4931819904	0.002183597887	-0.1839756978	0.2883822856	-0.02323507108	0.9183422431	-0.125137271	0.6729053599	0.1050503422	0.7176349496	0.03434352409	0.9217911082	0.0938411937	0.9295945603	0.05630387507	0.9643818628	0.05690599494	0.7774142944	0.0714850428	0.8167377282	0.1112299732	0.605521496
Nlrp4	-0.1637094124	0.3394003917	-0.2698181054	0.1391752718	-0.2972692997	0.1160759992	0.1160227786	0.7261384664	-0.06097394891	0.8623056463	-0.1094000805	0.7225000487	0.2398984612	0.6102335798	-0.03278671709	0.9792453456	0.00571098903	0.9767448995	-0.2105006482	0.5941518717	-0.3271008608	0.2471132081
Vom1r35	-0.2390870565	0.3384277352	-0.4597546506	0.08299745079	-0.3431206879	0.2224358276	-0.2729872895	0.503431836	-0.2981458899	0.4147984885	0.006417909798	0.9935295876	0.007182155822	0.9959920625	-0.1512560106	0.9017124851	-0.2122631099	0.3622798119	0.04820954484	0.9174340558	-0.08904455551	0.7739948107
Vom1r36	-0.500809352	0.02039261232	-0.5553023782	0.02101132742	-0.5007189759	0.03753909491	-0.4279989247	0.1530499158	-0.5459013504	0.04736464877	-0.08567907965	0.8477425595	0.3519624381	0.8537091487	-0.2712484532	0.908004585	0.01640832586	0.974965123	-0.1644048506	0.6669936639	-0.01916218107	0.9569621071
Epn1	-0.2595351061	0.2514395742	-0.5092878282	0.03823975182	-0.4000662035	0.1135143914	-0.1808447527	0.6644824767	0.1519005747	0.7107448072	0.1144253636	0.7945183239	-0.2214285817	0.43330866	-0.1605649009	0.6581382593	-0.1356359684	0.2634758522	0.006477796582	0.9923273632	0.01083897738	0.9795548396
Ccdc106	-0.2713964388	0.1130467573	-0.3686952632	0.0500046942	-0.3106408766	0.1097420369	-0.07332715354	0.8488151676	-0.2100578945	0.4156349666	-0.1973113422	0.4520916067	0.05046336997	0.9694816366	-0.03960870175	0.9796451388	-0.1902222399	0.3609477622	-0.3648091324	0.3677267463	-0.2931935758	0.3366742854
Ccdc106	-0.2407228138	0.3977427685	-0.3971267341	0.185379261	-0.2951634835	0.3666694032	0.3901918002	0.3525573844	0.2132443869	0.6558254268	0.2688892407	0.5409453262	-0.2194937486	0.8947281321	0.2611096013	0.8724633029	-0.2600857135	0.4357622413	-0.1764604548	0.7676174247	-0.2091672136	0.6300230206
Zfp524	-0.7609653101	0.007070739258	-0.535331696	0.07970012616	-0.2346534106	0.4983445098	0.01512772578	0.9869537175	0.2475389841	0.5961006439	-0.228517962	0.633601421	0.2785940775	0.7634060252	-0.08058435033	0.9609063367	-0.1831457568	0.4791602114	-0.1394909502	0.8214125047	-0.2921888022	0.4831894231
Ssc5d	-0.195528336	0.4026232587	-0.2060466057	0.4131751334	-0.2488267365	0.3520833279	0.1085906691	0.8233936751	-0.1758672588	0.6530846189	0.03993605286	0.9394081557	0.05445195926	0.9740579004	0.185147874	0.8832330338	-0.05056085767	0.8581136714	-0.524754449	0.178137316	-0.6377261833	0.03455050757
Nat14	-0.3466037336	0.05283776714	-0.5360650045	0.008886620822	-0.3994135767	0.04653835701	-0.01445903329	0.9779221145	-0.07035519297	0.8514121688	-0.04515235689	0.9095550846	0.1717796235	0.9304828019	0.02029973966	0.9928231914	-0.4768204543	0.1804969307	-0.1803820592	0.7049830602	-0.1621761129	0.6485114388
Zfp628	-0.4136416777	0.0162216714	-0.7179288557	0.000638365918	-0.5329834094	0.005610496816	-0.3662220324	0.1183177468	-0.1457970212	0.6155040708	-0.254414489	0.3016113248	0.08769205185	0.9523516272	-0.16434605	0.8871641308	-0.4298352893	0.07974273007	-0.2386973689	0.517149204	-0.3667756412	0.1706963679
Tmem190	-0.5121641587	0.006684610066	-0.5505413323	0.009608344443	-0.07608548212	0.7664932369	-0.3800467516	0.1402262648	-0.04916687142	0.9093226841	-0.2177156098	0.4453519621	0.2607108207	0.8161991877	-0.008034245952	0.9966991202	0.03090911778	0.9222894923	-0.1001643117	0.8814931812	-0.0244128808	0.9644877314
Eps8l1	-0.3290871968	0.008737146275	-0.325461238	0.01940018689	-0.13724943	0.3558291704	-0.1609689319	0.4169411897	-0.0284968507	0.9240921963	-0.07932238385	0.7333130171	0.06513661138	0.9585667031	-0.04788146402	0.975433595	-0.1440120147	0.4713535322	-0.2263636977	0.5389940878	-0.1713789664	0.548773007
Fcar	0.1210141521	0.5281255059	-0.08885343583	0.6784280948	0.03239743079	0.8998237115	0.2174983332	0.4561221069	-0.09620715644	0.7866460684	0.05611689849	0.8836997097	0.02864285035	0.9793670097	-0.06425150558	0.9477385422	-0.1142770632	0.4828814125	-0.07901881241	0.7885682882	-0.1277181685	0.5392535094
Kir3dl1	-0.1501450449	0.350134071	-0.1070768605	0.5493386345	-0.04665857937	0.8329476576	0.1508028429	0.5843401616	-0.05089708907	0.8809615739	-0.09882570535	0.7346528088	0.06411479134	0.9532178796	0.06007302276	0.9572405568	-0.06581387403	0.71652349	0.1254136144	0.8504825628	0.1009936249	0.8415225251
Lilrb4	4.04414086	7.33E-08	1.997037529	0.003328520506	1.171756103	0.07229668443	0.8275719812	0.3539139728	0.554499506	0.5580183372	0.5360667791	0.5754771577	0.2786722389	0.730048176	0.1026066315	0.9446465323	0.147985429	0.5460335594	0.3533565502	0.6887740458	0.7453218383	0.2141555548
Leng8	0.4550877821	0.006304292712	0.004316816503	0.9868444554	-0.02233074687	0.9254300702	0.02611046069	0.9528041115	0.214682391	0.3766670951	0.1677761621	0.5220058199	-0.1801770633	0.758094822	-0.1259885301	0.8759355463	-0.2459172107	0.1472448214	0.2064884691	0.4239329603	0.2131282312	0.267874547
Vom1r40	-0.02292065112	0.9161938646	-0.04260938072	0.8480833127	-0.01350390226	0.9599978931	0.08085097954	0.834602116	0.3558080359	0.1231530965	-0.03422401407	0.9318462787	0.07601059302	0.9477572344	0.1015737129	0.9226924863	-0.005113724956	0.981971249	0.1178836299	0.7206310723	0.03298132312	0.9088730155
Vom1r41	0.05521880043	0.8016238285	-0.230287011	0.2753242699	-0.02913111565	0.9157930327	0.1149408662	0.7745252344	-0.1900127034	0.5366039798	-0.1625486658	0.6168545175	0.06026030871	0.9532178796	-0.1541130292	0.8296659025	0.06802873674	0.6883635109	0.2625142292	0.5396881327	0.05859457575	0.8795233989
Vom1r47	0.1883303385	0.6568938975	0.1445214198	0.7589876604	-0.3086513303	0.522157759	0.4076243013	0.5382599964	-0.08040375502	0.9328928994	-0.08820363292	0.9183401428	-0.1962530897	0.8734115398	0.03677416657	0.9886870675	-0.03757060313	0.9023843089	0.2277024042	0.6371127335	0.1659167852	0.6576499237
Vom1r48	-0.2360137547	0.3904047077	0.1458839804	0.6391503199	-0.08422655921	0.8215148595	0.4424232514	0.2513640185	-0.01842959242	0.9789199897	0.1313624174	0.8013595347	0.09149202804	0.9672212539	-0.1592613865	0.9390072612	-0.1713366828	0.6344190268	-0.3047764321	0.5752931067	0.0934289512	0.8471228722
Vom1r50	-0.8270211511	0.01190917287	-0.628776052	0.07866208051	-0.2777672145	0.4922103474	-0.3253191328	0.5704090235	-0.8415654615	0.04338525922	0.02859343109	0.9759398096	-0.08115981374	0.9787605356	-0.05214913581	0.989891368	-0.1176127049	0.8098208806	-0.4594107629	0.3780616815	-0.3305904303	0.410707221
Vom1r54	-0.9595184318	0.2538515382	-1.617268694	0.07374395479	-1.915082312	0.03807588371	-0.7954010416	0.5869809327	-1.66417156	0.1284930066	-1.510276245	0.1785327271	0.8066691704	0.8612560308	0.3498581679	0.9604264574	0.3061362287	0.7851746316	-0.2905685123	0.8681264387	0.7872777569	0.4836327999
Vom1r57	0.0735332587	0.7139760932	-0.04255298308	0.8523329558	-0.1211757812	0.5995463896	-0.01036640627	0.985383909	-0.019947533	0.9663961753	0.02085697577	0.9649260554	0.1847708016	0.910553565	0.2445154248	0.8724633029	-0.07189101383	0.8339185738	-0.3875354737	0.2613154637	-0.2913497232	0.2380356748
Sult2a2	-0.5919918315	0.1823670104	0.1903958306	0.719964598	-0.1349187767	0.8290380499	0.7382947499	0.2508344662	0.7306919278	0.2308663225	0.1556891812	0.8664015596	0.1183655515	0.9532178796	0.3121409632	0.8098511239	0.1959472907	0.5443224237	-0.7112587851	0.2894333605	-0.8713049087	0.08195223938
Sult2a1	-2.299239007	0.01059836378	-0.4824941334	0.64763636	-0.6142572356	0.5907412448	0.287814487	0.8949768017	-0.6223706426	0.7032608263	-1.046003735	0.4442838936	-0.4219631043	0.909120611	-0.8125276796	0.7519853276	-2.40398108	0.005014582085	-2.048701524	0.4530976387	-4.091254351	0.05286348794
Crx	-0.4611791796	0.01364949609	-0.4358485638	0.03412439421	-0.1372858885	0.560424302	0.001888675749	0.9967382629	0.1039464341	0.775384318	0.0664161848	0.8646916732	0.075515878	0.9554490694	-0.2309296398	0.7707568159	-0.3689384656	0.09525177088	0.1737976629	0.8127198304	0.1764305877	0.7471573693
Gltscr2	0.9781046036	1.80E-06	0.1450805181	0.4564882544	0.1044933212	0.6414068055	0.3176959968	0.1937871743	0.4171106496	0.0593558143	0.3224613716	0.1662388618	0.1239671208	0.9115129007	0.3037855962	0.6001642392	0.3062837725	0.1567004	0.1720536161	0.5801025466	0.04174823879	0.8811239972
Sae1	1.159140342	9.70E-07	0.821169527	0.0006410609885	0.8803259037	0.0001633385276	0.2905374416	0.3285617816	0.243917803	0.4072593292	0.2419794593	0.4141119295	-0.1327811588	0.9592361846	-0.04052147046	0.9903097518	0.5955572052	0.1676280236	0.282158835	0.5430772029	0.5156605669	0.1253133573
Npas1	-0.5213432653	0.007185467159	-0.486819893	0.02280935488	-0.3311020128	0.1295323034	-0.03798921502	0.9410916192	-0.1445382729	0.6713295185	-0.03901981046	0.9284235432	-0.1005546086	0.9502993806	-0.05316883102	0.9789081549	-0.3731807446	0.1580929024	-0.3189297978	0.5458372287	-0.2520375405	0.5360955044
Calm3	0.1269818895	0.4977483433	-0.004727403481	0.9866407772	0.3112926623	0.119745245	-0.01139794069	0.9835782412	-0.1534197928	0.6039412717	-0.09546466882	0.7798465674	0.04374226139	0.9844130952	0.1572829992	0.925640404	0.7357225136	0.02777127119	0.3360706561	0.5502523329	0.5497168068	0.1764239709
Ppp5c	0.7598860267	3.45E-06	0.1219836056	0.4394385853	0.1381214542	0.4163345865	-0.148958366	0.5356775943	-0.2833964485	0.1264132894	-0.3817843396	0.0323087627	-0.4096521614	0.3932741299	-0.1611451166	0.8733540382	0.04127263461	0.8581668716	-0.1333336099	0.6393713597	-0.09461931777	0.6704887062
Hif3a	-0.5178648379	0.002867856736	-0.4886390767	0.01104049395	-0.3215676958	0.09388250581	-0.08739204371	0.8098838875	-0.1290132341	0.667544482	-0.1506663587	0.5939986123	0.02750172327	0.9915385472	-0.1027174175	0.9507367516	-0.3931999454	0.1581621278	-0.3033141279	0.4487557367	-0.355331478	0.2278406225
Psg19	-0.2139034111	0.2090493084	-0.2026689325	0.2761347826	-0.09271321109	0.6762156151	-0.0276325394	0.9510608538	-0.03064332787	0.9424468099	0.06633411284	0.8491939756	0.09541592042	0.9572805427	-0.003686096449	0.9980417464	-0.1094743468	0.7076937547	-0.122218158	0.8224216337	-0.2180520196	0.559372627
Foxa3	0.1473799862	0.5704492665	-0.1407018368	0.6188113139	-0.3400541754	0.2241584745	0.01511190106	0.9843144145	-0.07249671826	0.893707275	-0.1560804714	0.7279579321	-0.4326280935	0.6375351797	-0.2159847662	0.8932324831	-0.7278793343	0.03723171303	-0.4075387202	0.4927397013	-0.7603610615	0.08519643615
Gipr	-0.4655112807	0.0004029487415	-0.4203585792	0.003803943098	-0.2484908534	0.0759464984	-0.200411231	0.2766829745	-0.1467969658	0.440641953	-0.3621972152	0.02209253134	0.04860848999	0.9644391909	-0.09113365463	0.9251868783	-0.3370005547	0.0673968927	-0.2592823422	0.4134372163	-0.2401769505	0.3158269353
Vasp	0.9677641387	1.70E-07	0.0754593012	0.6650698264	0.1803296297	0.2963399288	0.3352348371	0.08915247315	0.2753948744	0.1617189721	0.2667448942	0.1802226888	0.005841417942	0.9959402108	0.05557158032	0.9627792568	0.09866138329	0.5948738885	0.5526143133	0.3167813339	0.5576485482	0.1752786077
Fosb	0.2662402597	0.1483723754	-0.370901803	0.06510124958	-0.03043764219	0.9077732958	-0.009216510049	0.9877934893	0.1430656621	0.6559506932	-0.1246951304	0.7105246188	-0.02181919058	0.9921402756	0.09430773852	0.9516297511	-0.2751496256	0.2770765197	0.1229672553	0.8441651913	0.1900253581	0.6578999053
Mark4	0.1686352794	0.2357872728	-0.2550716589	0.09684724907	-0.09036959808	0.6169738767	0.05887023202	0.8520976074	0.2103181582	0.2910555317	0.2543078319	0.1824400175	-0.1418670116	0.8279521814	-0.07234671906	0.9374894166	-0.2176250921	0.1774921179	0.4551176946	0.1451479922	0.1920668097	0.3834552359
Klc3	-0.4132919314	0.008457915714	-0.5630362529	0.00223980228	-0.192317467	0.2940055873	-0.03044674305	0.9421731304	0.02929665189	0.9402922229	-0.05511172453	0.8661879498	-0.1071136969	0.9325254693	0.01574184094	0.9917235512	-0.3649718005	0.11438209	0.04346570476	0.9537717658	-0.1729060888	0.6794653458
Apoc1	-0.4997304245	0.01149687518	-0.9325306186	0.0001876433502	-1.452364175	2.05E-07	-0.5591199349	0.02928159772	-0.2583441676	0.3726012048	-0.2788318566	0.3299894295	-0.2534253397	0.8221663744	-0.09358560489	0.9589686107	-0.7398367675	0.01840924105	-0.7490639122	0.333189164	-1.290903087	0.0395218843
Apoe	-0.1476168172	0.1215971212	-0.02693511353	0.8232565776	-0.2714849656	0.0107767047	-0.1996707383	0.1269792435	-0.03137699563	0.8795974542	-0.07476926482	0.6520504117	0.003152680811	0.9969443667	0.1049802517	0.8701517407	0.0863734277	0.5202368532	-0.0297740459	0.9165487075	0.02945987108	0.8831171175
Tomm40	1.076311918	3.72E-05	0.8384781368	0.002560826222	1.259233703	2.07E-05	0.6132382139	0.04806676423	-0.09052212194	0.8550493801	0.1144655927	0.8074141461	-0.3352445303	0.7186471986	0.03370768781	0.989891368	0.4274926348	0.1449933532	0.05415268641	0.9222676714	0.2533148473	0.4391242031
Pvrl2	-0.8189169693	0.0001394062976	-0.1003525761	0.6731008936	-0.4320471711	0.05279069239	-0.1617287191	0.6656724131	-0.1459018526	0.6838957856	-0.03973219162	0.9305701175	-0.2483051235	0.7027748826	0.04428801175	0.9768584078	0.08054818297	0.7046305999	-0.1536310948	0.7728542743	-0.1724776583	0.6582625927
Bcam	0.5892124274	0.002953098851	0.5820815931	0.008590932981	0.7483377213	0.0008034760046	0.5733354538	0.02255223511	0.6311231073	0.01031314307	0.5718896631	0.02040888271	0.1146054352	0.8716531108	0.1469231134	0.8345591436	0.09536452912	0.550794069	0.3221606364	0.6358604929	0.5971449287	0.2147448598
Zfp111	1.00840718	2.25E-05	0.2246317579	0.3418015297	0.05270063054	0.8633309149	-0.3202783564	0.3160377622	-0.0433539535	0.9344924446	-0.313638169	0.3058588123	0.01201075793	0.9945354473	0.0925913483	0.9491377465	0.1141163102	0.6457051012	0.05889170208	0.8947905904	-0.009839895392	0.9777091195
Zfp61	0.8222796843	0.0001832079683	0.3763565295	0.09372172609	0.5208384441	0.02288001784	-0.2145362667	0.5450589545	0.05489538205	0.9071397176	0.1245509349	0.7467045264	-0.3504279726	0.5354241167	-0.4008291399	0.4485575787	-0.1480150865	0.5067035942	0.05454840503	0.8670807211	-0.1700193843	0.4108761874
Zfp94	0.3818163782	0.01828805395	-0.2328963358	0.1884781834	-0.03126900941	0.8926334908	-0.07376755523	0.8369004193	-0.01427635021	0.9740892323	-0.2140554823	0.371877308	0.1837434097	0.7879309085	-0.05934924976	0.959969873	-0.008954838877	0.9655955928	-0.2014474122	0.7073012085	-0.1884242206	0.6356030877
Irgc	-0.3911348933	0.1546481416	-0.4099392032	0.1716738014	-0.1620825477	0.6488337594	0.06746672873	0.9228735828	-0.0004151580236	0.9994086483	0.01053531287	0.9923718936	0.01098648161	0.9960282847	-0.3796181095	0.8213851467	-0.6615580276	0.10974242	-0.09385373465	0.9122456225	-0.377476773	0.4630970018
Pinlyp	3.508804529	1.56E-14	-0.09920936634	0.6863305299	0.1258845574	0.6364669555	-0.05788807727	0.9110793673	-0.07443393452	0.863949765	0.1023253625	0.8004956637	0.04291175155	0.9725753047	-0.1920430743	0.7987595331	-0.07860191311	0.6920202945	0.1414220045	0.7926636365	0.0859723066	0.8438822261
Zfp575	-0.2062010916	0.1945706147	-0.2420275538	0.1610018264	-0.004119513747	0.9858296213	0.0034861091	0.9937334443	0.04078569953	0.9111911018	0.1848095494	0.4429086334	0.1237483057	0.9198714224	-0.1725227044	0.8732828608	-0.347943627	0.1320047905	-0.09600083912	0.813007389	-0.1689138759	0.5495901802
Tex101	-0.427036836	0.002902569557	-0.5170519804	0.001898493951	-0.3998296999	0.01070926708	-0.3976272912	0.02965590047	-0.4830154387	0.006763686777	-0.1508935065	0.4928686708	-0.1971058771	0.8214341253	-0.166643484	0.8729325486	-0.1847159717	0.3860145613	-0.1063642557	0.7805941112	-0.2941733431	0.2505536356
RGD1565655	-0.2844648236	0.02454972592	-0.3683640733	0.01034801282	-0.1830437278	0.2103621666	-0.07570754337	0.7759708174	-0.2910541637	0.07400519609	-0.1693638809	0.3659742019	0.06613234739	0.9524638865	-0.06731723786	0.9485222141	-0.2533219439	0.1569479462	-0.138386206	0.6955945605	-0.2035840979	0.4133167054
Lypd4	-0.5696308731	0.008332854828	-0.5478964797	0.02179733649	-0.3603398867	0.1396095809	0.08841886211	0.8544185982	-0.2032131487	0.5609705861	-0.3922989794	0.1768302438	0.09255618555	0.9115129007	0.2256504966	0.6077863459	-0.06992088824	0.667680604	-0.2135406897	0.6216265424	-0.3268318184	0.2947315386
Rabac1	0.323974525	0.1312505911	-0.8351093736	0.001224848211	-0.3248813125	0.1876165426	0.00574052836	0.9927671038	0.2447984275	0.4598120207	0.2865804894	0.3668136851	-0.1777348215	0.8581242497	0.03769558567	0.9847084302	0.07101473147	0.7722579443	-0.2422493906	0.6203522124	-0.1403989888	0.7209188583
Atp1a3	0.6423066357	0.00183557285	-0.194154888	0.3865527041	-0.2045095805	0.3978642822	-0.04480308378	0.9312597969	-0.1627275317	0.6373518333	-0.03981509332	0.9306355345	0.05803594767	0.9697001327	-0.06950718737	0.9683267892	-0.2341869717	0.3370424467	-0.1821530249	0.5917443087	-0.1801834174	0.4813583083
Grik5	-0.6132692964	0.000934235629	-0.6008871734	0.003803943098	-0.4019020765	0.04349807316	-0.2486162518	0.3654823899	-0.09532744911	0.7873289316	-0.2610836054	0.309907799	0.07288109933	0.9622340136	0.2104247259	0.8494982807	-0.1387250397	0.573283464	-0.3006235881	0.4433879148	-0.2957186552	0.312070323
Pafah1b3	-0.3420966243	0.1082766613	0.03930384223	0.8857617663	0.0554566597	0.8561183948	0.2024638128	0.5925958067	0.06087958901	0.9004687981	0.2357603192	0.4740014701	0.1497469678	0.910553565	0.154088068	0.9079371524	0.2660341617	0.2929910497	-0.1076831425	0.794238677	0.1378898145	0.6465526075
Cnfn	-0.2399153692	0.169916389	-0.1874629352	0.3308355798	-0.04975740171	0.8407566531	0.3292539374	0.1775955861	0.1895442713	0.4862654367	0.1417593764	0.6343540408	0.1159439728	0.9247566959	-0.04936993879	0.9768584078	0.1778817986	0.4135418576	-0.3641632027	0.4980079424	-0.5184872452	0.1860273068
Lipe	0.1346886143	0.5374868203	-0.3190462651	0.1542009542	0.2815065631	0.2348535947	0.1834961231	0.622107692	-0.04509818199	0.9269475958	-0.1584961052	0.6571766709	0.04924204594	0.9648280212	-0.0647432464	0.9522165468	-0.2956498553	0.105483225	0.1209690049	0.7621233148	0.00727375648	0.9845069762
Ceacam1	-2.00644638	8.89E-10	-0.6669340943	0.008425741275	-1.14588263	3.15E-05	-0.7541354264	0.008717889177	-0.3795121907	0.2128880425	-0.5130379144	0.07350007826	-0.2605457181	0.8798991834	-0.08629631541	0.9768584078	-0.7032687604	0.07530203577	-0.476494874	0.3701725964	-1.129581039	0.01944906107
Tmem91	-0.2980599651	0.106697868	-0.1945552396	0.3431083975	-0.04779174768	0.856947276	0.1620689894	0.6326863882	-0.06956245523	0.8579470611	0.1421310714	0.6610032543	0.04426864756	0.9779496557	-0.1202568278	0.9297315723	-0.5409666979	0.04069047967	-0.09500092459	0.8822156858	0.05633624825	0.9092097384
Ccdc97	0.7341742054	4.92E-05	-0.0282232369	0.8949171677	0.3008225836	0.106656998	0.2015942053	0.4486410299	0.2127940568	0.3811929643	0.2387862357	0.3152649228	-0.09727245544	0.8781872575	-0.2358655472	0.4936436424	-0.2732191897	0.06567611143	0.07290084592	0.8550428667	0.1222707807	0.65272076
Hnrnpul1	0.8290372645	3.18E-07	0.1813571102	0.2064922719	0.2734630841	0.06146235674	0.08479729571	0.7499208684	0.2535875354	0.1459641659	0.2056090326	0.2648898596	-0.05131797605	0.9496508448	0.06692861891	0.9261099355	0.05200115194	0.6929019095	0.4582515107	0.2005236219	0.2870023768	0.2633639029
Axl	0.3737094767	0.04996990865	0.710657352	0.001782465456	0.5265340465	0.01368238032	0.698018376	0.005307128336	0.6159068403	0.01121718127	0.3792423085	0.1372053614	0.1806733522	0.7999144488	0.1041472014	0.91684931	0.2906125276	0.1207799393	0.2202862629	0.7098125588	0.2555410662	0.5554984715
Cyp2b21	-0.1770301671	0.3837176296	-0.1572400522	0.4781863215	-0.09422937978	0.7202764537	-0.05298543966	0.9145980908	0.1139206252	0.7652195944	-0.02711515769	0.9563751414	0.1442342549	0.8876883176	0.01276958183	0.9927346382	-0.008927666791	0.9709437208	-0.003607846428	0.9948233327	-0.03535304645	0.9288264374
Egln2	-0.3261503067	0.09654578175	-0.3561639716	0.09748142687	-0.4176961227	0.05712578308	-0.232263418	0.4724762974	-0.273403032	0.3352388168	-0.2698245082	0.3489249485	-0.3407082049	0.4471164843	-0.1880202814	0.8002850495	-0.4500772721	0.03257274287	-0.6227313539	0.07432392534	-0.6477095943	0.01170852205
Rab4b	0.5315406853	0.01615755706	-0.1459040062	0.5659406902	0.02118280472	0.9494170557	0.08809325693	0.8607850873	-0.2233936652	0.5260870273	-0.4534110267	0.1191844582	-0.2814539363	0.8413266808	0.01300952635	0.9959489253	0.100074322	0.7742403465	-0.1511130315	0.6823176693	-0.1807070604	0.4990474314
Mia	0.04139668165	0.8775212451	-0.498973162	0.04209069369	-0.08269837052	0.7894218568	-0.238993451	0.5304376979	-0.289418461	0.3793239581	-0.08757880765	0.849419492	-0.1952044156	0.8780732912	-0.1496422852	0.923246204	-0.348672668	0.2104778922	0.08806098474	0.8593418245	-0.2360190923	0.4638331791
Snrpa	0.5487620012	0.006909257202	0.5403662144	0.01667576139	0.6191168433	0.006011275336	0.3313824263	0.2598180844	0.05479581058	0.9055839482	0.2418201209	0.4285374466	-0.155083479	0.8235988324	0.05446665916	0.9609063367	0.2693059131	0.1272173936	0.05305567513	0.9082279285	0.1185530438	0.6889497365
Itpkc	1.699652821	3.05E-10	-0.06948121365	0.744819654	0.1838147998	0.3863912566	0.102726007	0.7828094264	0.2683826158	0.2805944609	0.5002479029	0.02567166676	-0.001481213229	0.9992339675	0.01493141479	0.9899788823	-0.03606642993	0.8287545337	0.1732650865	0.5510220989	0.1800119178	0.4112617957
Ltbp4	-0.6503146019	0.003349807275	0.1863540639	0.4463816825	0.1011948269	0.7305997683	0.6818784791	0.01548448081	1.18290976	0.0001006246697	0.8615769948	0.002139041471	0.04242050547	0.9592361846	0.07328250188	0.9236771973	-0.02595897721	0.8626535016	-0.07107085101	0.8916265728	0.219162403	0.5024997713
Sptbn4	-0.3575871894	0.02614979837	-0.449979597	0.01314923291	-0.1321420844	0.5087024295	0.1074468505	0.7405447759	-0.0996548509	0.742936791	-0.031491742	0.9317930405	-0.09068637349	0.9226100566	-0.1261197014	0.8777949942	-0.3574856021	0.05006660117	-0.1805150077	0.6986674849	-0.2019469466	0.5514213889
Pld3	0.5447000333	0.01199117246	0.7195258784	0.004136606952	0.5074140837	0.03501539248	0.4543435283	0.1244328116	-0.2004059333	0.5723730229	-0.2295439921	0.4989587573	-0.08483119006	0.9601220031	0.1717278985	0.9050483772	0.5254512774	0.07530203577	0.001341373031	0.9981031423	0.1233358052	0.8305503716
Psmc4	1.433977465	3.03E-09	0.3053822119	0.1005445691	0.4985510392	0.008688059614	-0.006812937576	0.9898714422	-0.5463252339	0.01136957896	-0.4901960119	0.02321968163	-0.4989339617	0.4778527739	-0.1333194224	0.9364064935	0.2641597443	0.3591689763	-0.06330521664	0.9076534075	0.2289405668	0.4930189293
Selv	-0.4246482091	0.01982669154	-0.3164078169	0.112285844	-0.1068552633	0.6525427754	-0.04887921241	0.914929115	0.1034834773	0.7708978569	0.09010217606	0.8023343859	0.1821878657	0.8433909513	0.04826740497	0.9768584078	-0.2671365407	0.2259163467	-0.3705369939	0.3780616815	-0.272955994	0.3990218096
Dll3	-0.2540403396	0.1864967526	-0.3559367045	0.08789389106	-0.1933242003	0.4016515442	-0.2002073578	0.5429647508	0.03428462644	0.9431305622	-0.166600388	0.6024211872	0.1205078857	0.9322979881	-0.07655049227	0.9617515774	-0.3392974164	0.179986078	-0.2276449109	0.5493383935	-0.2721766623	0.3327592648
Plekhg2	0.5600510343	0.0001271549483	-0.1564972587	0.2956282783	-0.02067168978	0.9156531727	0.1882931116	0.3691058169	0.3292076927	0.0578376731	0.2361471282	0.2049827965	0.1390370341	0.8202291433	0.01524871207	0.9899788823	-0.1229542463	0.4134267817	-0.007809038035	0.9876570631	0.04787600268	0.8607808001
Zfp36	1.131424612	0.0001334489769	-0.5306244847	0.0771884584	-0.7203124793	0.0187289753	0.396786618	0.3457059202	0.2390210108	0.6047904773	0.3092533959	0.4652573224	-0.2048297088	0.8991423086	-0.1846545152	0.914679042	-0.7156642196	0.04078854329	-0.03130405954	0.9775069327	-0.2697874878	0.6399896451
Samd4b	0.9306273874	2.59E-06	-0.3065312464	0.09647751854	0.01249610325	0.9619897475	0.07032848968	0.8528197353	0.1156553232	0.7082299818	0.1609453657	0.5571520737	-0.02926851357	0.9790532266	0.08164528884	0.930325549	-0.1593167757	0.3339602126	0.2522372539	0.4339894405	0.05680450572	0.8466681113
Ifnl3	-1.022012219	0.001124693483	-1.073191586	0.002600883423	-0.5317306409	0.1219429577	-0.5811290468	0.1703742935	-0.2015850678	0.7196064209	-0.3295254088	0.484524708	-0.07145917161	0.9880463976	-0.3674641989	0.9142394274	-0.6242679332	0.3157154825	-0.08709046831	0.9359762872	-0.2526395149	0.7069670784
Nccrp1	-0.667780393	0.001038990647	-0.6234983553	0.00580722058	-0.5147182818	0.01859673028	-0.3035511255	0.2980971299	-0.4048269985	0.1159807586	-0.4081556182	0.1146633766	0.1122710729	0.9282765208	-0.1824740775	0.8594256622	-0.4298051144	0.06930694603	-0.5016627148	0.3274486799	-0.5701655746	0.1356256025
Pak4	0.3591608293	0.02563231783	-0.2792435169	0.1128429158	0.0246343662	0.9154549091	0.05055224919	0.8974539033	0.1289834824	0.6431034181	0.20061722	0.4075973766	-0.1544650192	0.7084969665	-0.01272063667	0.9899788823	-0.08936779555	0.4893573269	0.07469511367	0.8504825628	0.08685694428	0.7616672349
Mrps12	-0.005843145173	0.9818218376	-0.0570678031	0.8292925589	-0.1089573297	0.6934632106	-0.3779495592	0.2022264223	-0.9081281692	0.0009174961964	-0.6776261641	0.01076260994	-0.09642778305	0.9497643224	-0.1649179172	0.8930302766	-0.1361005384	0.5763491801	-0.4445649738	0.184448333	-0.1688124796	0.5046235322
Nfkbib	0.5579484202	0.001260070881	-0.2884788444	0.114875735	-0.0870362333	0.6948472194	0.1044020609	0.7632719185	-0.3570037349	0.1018599139	-0.2750882997	0.2386327378	-0.2178079722	0.768307988	-0.01326062971	0.9923274786	-0.06028997731	0.7813567002	-0.01331750823	0.9829995093	-0.2107934202	0.5266277506
Ryr1	-0.2741906322	0.01567851315	-0.2577200838	0.03880667744	-0.05198951813	0.7345225317	0.0340874359	0.9036225719	0.05618390725	0.8036939863	-0.02652279958	0.9159038004	0.0106474083	0.9943063946	-0.08111280263	0.9303584177	-0.2681186881	0.1219645213	-0.1072670705	0.7758826537	-0.1744570071	0.5147658406
Fam98c	-0.2882274228	0.02823113296	-0.3932097413	0.008791900178	-0.1999895016	0.185502612	0.0371888453	0.9110793673	0.06739500414	0.7988027145	0.06459014688	0.8045070743	-0.01642089313	0.9923759216	0.05683223632	0.9699788327	-0.2743442571	0.1901060779	-0.1203969194	0.8052193665	-0.3196295041	0.3251209678
Kcnk6	-0.3010714675	0.09244797328	0.03989845726	0.8606448073	-0.1208042897	0.5986682886	0.4147066873	0.08395600985	0.26689338	0.294641784	0.1988687586	0.4712637793	-0.04139316578	0.9753430281	-0.2174337292	0.7773610737	-0.2956097109	0.1583755891	-0.4053390054	0.1878094647	-0.3056689269	0.1653504064
LOC103690068	0.7660715356	0.0001715670681	0.1217507409	0.5798808338	0.8321843499	0.0002103690803	-0.004714751277	0.9929518083	0.07023084604	0.8612114532	-0.1761363814	0.5739091495	-0.2096081018	0.7999144488	-0.06081373996	0.9662369461	-0.195497148	0.3478237158	-0.08050814685	0.8089582343	0.1519739193	0.5071628464
Sipa1l3	-0.2452662337	0.102408957	-0.4580340101	0.00771983717	-0.1665134624	0.3525765968	0.1888582033	0.4339362848	0.1811499765	0.4253737259	0.07743045253	0.7938029259	-0.03991719834	0.9811315386	0.02625906205	0.989891368	0.008733708248	0.9756288795	-0.0007849021218	0.9977079688	0.208577288	0.3579365026
Zfp74	0.0990302942	0.4788614066	-0.2115476432	0.1433283129	-0.08184480416	0.6322848071	0.02165898586	0.9510011714	-0.1325496307	0.5309322163	-0.07359629043	0.7703766941	-0.1189791828	0.9158124109	-0.001184416505	0.9986722471	-0.0452044475	0.8436356656	-0.1255470659	0.7068714721	-0.05925439997	0.8306462416
Lrfn3	-0.5069905913	0.005840791015	-0.5419768367	0.00891736322	-0.2088645541	0.3323276351	0.06796452785	0.8720377269	-0.17407344	0.5563341345	-0.1171573338	0.7286085051	-0.09310069599	0.9592361846	-0.1359640046	0.9374791466	-0.3691710165	0.219305357	-0.4367299112	0.3583358636	-0.7601645833	0.04251660317
Hcst	-0.473851251	0.02343419872	-0.233605139	0.3127350784	-0.3085615285	0.2001663319	-0.4826173987	0.08522037007	-0.07166649875	0.8727465106	-0.1803243764	0.6086865286	0.1506548841	0.8947281321	-0.2103003274	0.8385230236	-0.2362552463	0.3017139971	0.2078356013	0.7496805706	0.1496692641	0.7706706845
Aplp1	-0.411324637	0.00598241005	-0.3351591802	0.03982657301	-0.2819938052	0.09104263264	-0.04656925514	0.8973666879	-0.2931403485	0.1353413019	-0.3879557884	0.04011448056	-0.1483869801	0.8873712988	-0.07365592211	0.9587906111	0.2240784493	0.2984374069	-0.1451138692	0.7811280805	0.1283169998	0.7492060241
Kirrel2	-0.3864075478	0.01667364776	-0.3987780817	0.02573423792	-0.1929671229	0.309877779	-0.09250341925	0.7857628875	-0.1567463143	0.5468823327	-0.07233984232	0.8253348443	0.05052002052	0.9762132215	0.0142445648	0.9929752203	-0.4126781848	0.1201299581	-0.2267436157	0.5944113513	-0.2496590597	0.4311717832
Psenen	0.4381003498	0.00196035809	-0.2831048039	0.06068850406	-0.5278189126	0.0008563911061	0.02735948729	0.9406487505	-0.067230317	0.8079506386	-0.07384928504	0.7828473174	-0.08545928675	0.945696885	0.01828891029	0.9909267966	0.0760591285	0.7162384996	-0.2014202726	0.4860477481	-0.1643190817	0.4594966646
Zbtb32	-0.3349064315	0.03060697815	-0.3674111049	0.03219770398	-0.3344509139	0.05369156058	0.01830157069	0.9652677505	-0.1218647094	0.6520928821	-0.1961543833	0.3984127222	0.1040173622	0.910553565	0.04968071601	0.9684829998	-0.1201724373	0.497905021	-0.199256186	0.5973522782	-0.07167019761	0.8262839285
Etv2	-0.2137071556	0.3660857761	-0.1521649949	0.5635353869	0.01020124692	0.9765612075	-0.00666741486	0.9927277233	0.1986342872	0.6048625896	0.2871013064	0.4028796939	-0.1779695227	0.8657495551	0.02943566142	0.9897343315	-0.3944033742	0.1101575851	-0.01831624686	0.9814780146	-0.2125599664	0.6188653072
Rbm42	0.334492544	0.02648922527	-0.2354757243	0.1540989119	-0.009837176316	0.9671144055	0.1791700848	0.4690905195	-0.05299162308	0.8697624219	-0.2226277791	0.3048585567	-0.2754636431	0.6078070331	-0.04896706136	0.97281166	-0.03141187878	0.8816733647	-0.1194058281	0.6559619647	-0.07344866323	0.7286860419
Gapdhs	-0.3347833258	0.02044635476	-0.4923597342	0.003486415124	-0.3103336246	0.05425553675	-0.2096962541	0.3408524617	-0.2186429262	0.2831308608	-0.216902505	0.2925447253	-0.02939179502	0.9844130952	-0.02318724702	0.989891368	-0.2530597718	0.2230568109	-0.164806132	0.7162637197	-0.07533494057	0.84113266
Ffar2	-0.5592382305	0.1635663152	-0.4253391437	0.3368384015	-0.1571311786	0.7751102023	0.1726358759	0.8471242548	0.04593321326	0.9654272192	-0.2235729815	0.7691873819	0.1739152372	0.8612560308	0.09483910176	0.9452312273	-0.3433368123	0.141920792	0.2595736295	0.6368362683	0.0373748472	0.9414846483
Ffar3	-0.4056425305	0.1580074721	-0.2365966888	0.463581796	-0.06079106933	0.8819911613	-0.3624045801	0.4299760323	-0.1696721142	0.7595635269	0.09182024807	0.8804371542	-0.1839265832	0.9418255528	-0.5319898776	0.6781549524	-0.7793710959	0.07629354009	-0.4384974769	0.5701732325	-0.3779462863	0.5250124814
Ffar1	-0.3920437594	0.3090838443	-0.459640308	0.2670529467	-0.118337785	0.8241160956	-0.1832593652	0.8220297559	-0.02365185027	0.9807375818	0.1867226664	0.8013595347	0.09465416364	0.9650316405	-0.1838916768	0.923246204	-0.4001930481	0.2415366484	-0.4575186254	0.5944113513	-0.3605315143	0.5863085575
Mag	-0.4967360655	0.03113556238	-0.3519113589	0.1641196866	-0.2867825947	0.2906019755	0.04507093002	0.9422461875	-0.0261652974	0.9656402972	-0.06898422025	0.8891592479	0.04531151407	0.9764514351	0.1189145352	0.9292699353	-0.2005540976	0.3871489932	-0.2020226771	0.7440136636	-0.308145655	0.4843612317
Hamp	1.944602575	0.001009960214	0.5537118269	0.3849270011	1.772158739	0.005526826885	0.739626363	0.4135102896	-1.638244628	0.02311643283	0.0736518879	0.959730651	0.5787228643	0.4784024189	0.8714097815	0.180240819	1.035498627	0.009137155454	1.414105268	0.1548160542	1.665218862	0.03202220738
Usf2	-0.2548478717	0.1297708986	-0.5747296723	0.003445869949	-0.4824218003	0.01019248205	-0.2151655651	0.4238059632	-0.2476448322	0.3019026868	-0.3140828048	0.1661915214	0.05969500002	0.9497643224	0.07315397143	0.930325549	-0.01426751313	0.9345688906	0.1218854678	0.7268880779	0.09144241168	0.736618604
Lsr	0.9288973108	7.44E-07	-0.04065279987	0.8362256422	0.2830383377	0.1064806443	0.2163014976	0.3650260571	0.3824180368	0.05297506789	0.3343305263	0.09852695071	-0.2505091	0.6742522843	-0.1800579869	0.8381156768	-0.4108150403	0.05380939847	-0.3094144337	0.5677732254	-0.7236022128	0.0734748254
Fxyd5	1.713777153	1.16E-05	1.127351828	0.004720393588	1.346858708	0.0007094144723	1.032093184	0.02087732066	0.7514432357	0.09307962867	0.7039897264	0.1221484604	0.02762546824	0.9844130952	0.1415602258	0.8801288013	0.3744582579	0.06691260026	0.798401748	0.5331704742	0.9843549898	0.2934129416
Fxyd7	-0.4283438948	0.058496403	-0.3083721377	0.2163504135	-0.08993083396	0.7737056447	-0.09129830505	0.8597794037	0.1457843606	0.7310266213	-0.02743802983	0.963006792	-0.05353298225	0.9785162726	-0.1455938674	0.9300383246	-0.4290993	0.1541287965	-0.1813196843	0.756890745	-0.2519930974	0.5483336333
Fxyd1	-0.9954624452	1.22E-05	-0.9397690584	0.0002166401078	-1.73950965	1.77E-08	-0.4758185818	0.07549273759	-0.07792086773	0.8532041344	-0.167490033	0.6250215079	-0.3703748739	0.8657495551	-0.2394243876	0.930325549	-1.14033881	0.0363841182	-0.4706718225	0.3948868612	-0.8230104223	0.0555688033
Fxyd3	0.322570228	0.557677988	1.065662653	0.05854492468	1.204140507	0.03556176262	0.7832768037	0.3074131465	1.821679639	0.00542286432	1.203867714	0.06981209177	0.08053285388	0.9534960384	0.02597521413	0.989891368	-0.03651547136	0.882621573	-0.2339103887	0.8609220824	-0.01782953981	0.9876454793
Hpn	-0.7697275524	2.73E-05	-0.2446997869	0.1755092934	-0.5508831866	0.003049020463	0.06055255881	0.8760506274	-0.07508380748	0.8226794593	-0.04933693541	0.8889044104	-0.3085665825	0.2731122446	-0.21066921	0.5236052554	-0.4989909028	0.00260257972	-0.2444402576	0.550733699	-0.3173544657	0.2896797703
Scn1b	1.890776866	2.71E-10	-0.02886774871	0.9106825183	0.637912787	0.003665920326	0.3303608554	0.2433767297	0.1334894488	0.7090567365	0.05821851795	0.8893468472	-0.05458839327	0.9755644139	-0.006634513739	0.9975589975	-0.3190422211	0.2430958662	-0.06528812462	0.8831452559	-0.1129827008	0.706787783
Gramd1a	0.6264116964	0.001230454469	0.23178255	0.2609559877	0.4671967158	0.02523539844	0.3363875758	0.2074629942	0.180381063	0.5538332542	0.1966807948	0.5063656593	-0.263614158	0.6117314646	-0.1162216556	0.9029670859	-0.1769281353	0.3367362163	0.07328059226	0.8383242068	0.09490534399	0.7047930871
Pdcd2l	0.3134680016	0.007943428258	0.1186661492	0.3633442022	0.2029414109	0.1273686936	0.09867957597	0.6476868354	0.02108807344	0.9430052136	-0.03339293961	0.8956762353	0.03349135707	0.9779200946	-0.1025570955	0.9189777943	-0.008416981594	0.9679519466	0.0179748159	0.9667742239	-0.07082750904	0.7752035161
RGD1308428	0.6073595294	2.18E-05	0.2576814363	0.06578369909	0.1869878374	0.2049842962	0.1070376447	0.6504427088	0.2836912815	0.08657417714	0.2809626305	0.09217451607	0.04776220122	0.9637517941	0.04158383571	0.97281166	0.002640750428	0.9895548882	0.2318279972	0.4865834611	0.173670132	0.5023306414
Kctd15	-0.4120246493	0.02170214299	-0.4180488849	0.03487045455	-0.1740420644	0.4244882563	0.1277703614	0.7177822139	-0.0256525025	0.9560508759	-0.03174496907	0.9397076842	0.1157306531	0.9302292996	0.03344980327	0.9874953544	-0.0927148356	0.7037594032	-0.09829679826	0.7752787737	-0.1245049822	0.6188830226
Chst8	-0.468439345	0.004949127461	-0.3562377762	0.04850002434	-0.123953689	0.549778757	-0.1228364578	0.6968289288	-0.08956363103	0.7819677617	-0.1390045767	0.617862124	0.008293745177	0.9950880339	-0.1607144012	0.8930302766	-0.3494952527	0.1464028455	-0.02198440053	0.9695617945	-0.1882703234	0.5248636642
LOC102555770	-0.3450195899	0.2960115519	-0.3198506391	0.3746680981	-0.06189108248	0.893169644	-0.07536659039	0.9269458133	0.04368393276	0.9593647768	0.00983948646	0.9929449509	-0.3813398606	0.8117317455	-0.4057306734	0.7973307298	-0.929596056	0.03556430194	-0.271692344	0.7039213905	-0.5547033182	0.2539825584
Lrp3	-1.127089556	8.52E-06	-1.05568318	0.0001813600816	-1.058138939	7.86E-05	-0.02194939619	0.9735507176	-0.3280923001	0.2987750591	-0.2212372451	0.5331046301	-0.1486571855	0.8657495551	0.01834481823	0.9903097518	-0.6999590872	0.003890910614	-0.6233685578	0.3584943653	-0.9166845163	0.07475352618
Gpatch1	-0.1555733383	0.2576526389	0.1330189331	0.3780054424	0.03761436348	0.8453330408	-0.04786756233	0.8807907858	-0.1768561133	0.3746179433	-0.05156584973	0.8547655284	0.02282717825	0.9873559245	0.05378195168	0.9673039454	0.1862710995	0.3168855794	-0.005073628416	0.9892251378	0.02345956916	0.9176608671
Faap24	0.1834024582	0.3721918266	-0.03216377623	0.9018199348	0.1751637627	0.4739155306	0.07843304091	0.8622393391	0.1479868061	0.674661284	-0.1146907661	0.7608230012	-0.209128092	0.7945521776	-0.196440091	0.8242401612	0.04674558276	0.8361513009	-0.2055924122	0.5561803673	-0.03611981077	0.9114160758
Tdrd12	-0.06658977513	0.6692031608	-0.02100327854	0.9104109185	-0.04015008967	0.8420207229	0.1638568663	0.4855337245	0.136773959	0.551061466	0.0626412323	0.828423594	0.1612271507	0.6793933965	-0.06306683787	0.9300383246	-0.09342986323	0.4635173922	0.03465642351	0.9174340558	-0.03687901964	0.8752615458
Nudt19	0.4488579079	0.009788555	-0.05824006488	0.7845131866	0.1969848404	0.3366912728	-0.1387773981	0.6695217418	-0.4404092268	0.0452578908	-0.3917083958	0.08002001673	-0.2037629437	0.7907321189	-0.01852481844	0.9903097518	-0.1217954074	0.546477814	-0.3458194929	0.2799347079	-0.2938878431	0.2039689711
Rgs9bp	-0.6456213167	0.0004467658038	-0.4677199433	0.01689171437	-0.5749341097	0.003474230282	-0.2436980906	0.3654485237	-0.2763027152	0.2565525504	-0.3001914607	0.2129522224	-0.2465967925	0.7744710076	-0.3139917816	0.6562883685	-0.5879154812	0.02599276888	-0.1002910878	0.7727573619	-0.132456037	0.5952941441
Pdcd5	0.7674975834	0.001680145082	0.0362634755	0.9075851174	0.2739897608	0.3301407722	-0.122617743	0.8092162151	-0.2458191203	0.5152460454	-0.2251377658	0.5606352276	-0.03173427902	0.9812415366	-0.1533788023	0.8722040718	0.06733313759	0.7438520008	-0.1265193327	0.7912701581	-0.1879420889	0.5821148744
Zfp536	-0.4659516818	0.1686528245	-0.2389296742	0.5352598391	0.2665044208	0.5269908443	-0.07588603125	0.9308098888	-0.6690805019	0.134425913	-0.3288133698	0.5449461624	0.325371457	0.917549067	0.1848669397	0.9609063367	-0.333171551	0.5706808155	-0.3917920278	0.4199954001	-0.815491721	0.03820257687
Ccne1	0.0251227831	0.9248660027	0.5179643601	0.0277252524	0.9312500292	0.000204799013	0.2941722391	0.3705544132	0.008368374885	0.9882079485	0.1066585867	0.7984202848	-0.1413572926	0.8463776255	-0.1118148114	0.9019871759	-0.08308154453	0.6438107767	0.1962960546	0.5637919653	0.1375661198	0.6046677748
Plekhf1	-0.3135013539	0.08434960076	-0.1446644915	0.4820182512	-0.1120433002	0.6342391711	0.005835240919	0.9921334691	0.0880236976	0.8091555264	-0.2275570833	0.4055418761	0.7275753299	0.07164925343	0.227450235	0.7612201562	0.02959438965	0.8968491702	-0.2575465652	0.4116177792	-0.373355265	0.110952379
Pop4	0.8370740631	0.0007842381614	0.3612429729	0.1681569639	0.6869302116	0.01009406576	-0.3249822183	0.3841295743	-0.9358649781	0.002534900218	-0.7196937953	0.0180441237	-0.0005812387967	0.9996172668	0.1231025907	0.9465701926	0.7300851995	0.03091495066	0.0980297663	0.8557879666	0.1726500558	0.6364726032
LOC690114	-0.5416072708	0.0009932481312	-0.4036150096	0.02213750353	-0.2527085651	0.1633773212	-0.07347988337	0.8336570242	-0.154706082	0.5446222765	-0.1304735474	0.629717843	-0.1267744076	0.9424550677	-0.296198334	0.7973307298	-0.5240909753	0.086863052	-0.1855007429	0.6135750164	-0.1992390753	0.4673167761
LOC102555051	0.2383654425	0.2789510607	0.08763017712	0.7366044807	-0.215720549	0.4084750427	-0.287699705	0.3961375692	-0.4173196111	0.1476390532	-0.2287763945	0.5004469727	-0.1759716152	0.8463776255	0.001339614806	0.9986722471	0.158310478	0.4712182551	-0.1036013686	0.8805502625	0.06134895878	0.9088730155
Iglon5	-0.2545411116	0.1684884922	-0.3210494422	0.110271071	-0.152439631	0.5038931838	-0.005150151644	0.9927671038	0.06315841494	0.8720369248	-0.003881784294	0.9943104244	0.01040815984	0.9945354473	-0.04495613129	0.9768584078	-0.2309503177	0.2731101218	-0.160335058	0.7165262391	-0.1775485173	0.5839062122
LOC690483	-0.2066227679	0.3128264725	-0.1833131512	0.413225962	0.0237840555	0.9355117868	0.2445033591	0.4491686396	0.1591440276	0.6449177834	0.02810961576	0.9554673193	-0.01988893466	0.9921402756	-0.1653769462	0.8883529877	-0.2652517478	0.2578143874	-0.0132327009	0.9841008152	-0.08746659696	0.8250293617
Cd33	1.133869596	4.11E-07	0.2851768373	0.1517413504	0.1303448674	0.5723412491	0.2956622253	0.2681856933	0.1009576946	0.7767591976	0.2091439402	0.4529642458	0.08428166439	0.9502993806	-0.05794034375	0.9721135919	-0.04062062006	0.8667406055	0.1449274075	0.7496805706	0.1722630195	0.6016055039
LOC687880	0.263660709	0.2966022965	-0.1404892653	0.6275351435	0.1113681076	0.7391048632	0.05505267828	0.9314350868	0.3671241499	0.2963598924	0.08977006878	0.861463404	0.3747958441	0.5568807258	0.1546322559	0.9017295611	-0.09562628287	0.7031450427	-0.1268194852	0.7346216796	-0.1802062531	0.5042176202
Klk1c10	-0.2565491938	0.3319713362	-0.200020252	0.4927967184	-0.0569578895	0.8775963846	0.07164533486	0.9118652566	0.1246013894	0.8090653322	-0.2622988431	0.5220058199	-0.0898764473	0.9694816366	-0.1093784632	0.9662369461	-0.3692083433	0.3251508735	-0.05579002258	0.9174340558	-0.1535923822	0.6498165899
Klk1c6	-0.4699981113	0.04711218799	-0.3023383287	0.2468165913	-0.008316841155	0.9815026242	0.3576567363	0.314885969	0.3467935007	0.3063623706	0.002528038414	0.9973673454	0.1795277039	0.909120611	0.1500853887	0.9297315723	-0.08157689194	0.7990444254	-0.2891294799	0.4742123953	-0.09159665524	0.7939448662
Klk1c2	-0.2712394401	0.2468919177	-0.2265580667	0.3796012054	-0.1018559025	0.7454817275	0.3381308366	0.3352593387	0.04767567582	0.9335156575	0.01403382467	0.9842605258	0.38021215	0.7744710076	0.3847275217	0.7773610737	-0.2982054765	0.4092002248	-0.07775788497	0.8888402281	0.009092869423	0.9843047018
Acpt	-0.7668110023	0.0001339205876	-0.7451581115	0.0009512891265	-0.4750996565	0.02224607328	-0.1563176289	0.6496101968	-0.250328264	0.3578888329	-0.1720550245	0.5750611965	0.09709098892	0.9592361846	0.03881560583	0.9895879608	-0.3523379109	0.2555477104	-0.3382900708	0.597994907	-0.277863753	0.5721406028
Clec11a	-0.4848969098	0.01803961725	0.3497232482	0.118402134	0.2527417599	0.293782923	0.212553177	0.5480278549	0.7204414664	0.005660152496	0.424840459	0.1154187671	0.1457332274	0.9229998894	0.004362244409	0.997900032	-0.2318226949	0.3871489932	0.0765778533	0.9305067368	0.3554668312	0.486353164
Emc10	0.7442224153	0.003819516169	0.2265373794	0.4247266182	0.4169473947	0.1479258831	0.3140234424	0.440120081	0.2995223362	0.4355241032	0.3630525477	0.3213576727	-0.4870957547	0.5215239394	-0.1932058538	0.9017295611	0.009502952856	0.9789797505	-0.08921678843	0.8024207184	0.1658542706	0.5029746775
Mybpc2	-0.06779271237	0.5801901082	-0.1989176631	0.1094924406	0.01986426028	0.903356086	0.03234683187	0.9110793673	-0.009550072956	0.9751684779	0.05855091767	0.7938278837	0.04532375332	0.9687729812	-0.1628961362	0.8467797562	-0.2165166012	0.2428616703	-0.1103547678	0.7784589511	-0.05797363069	0.8570820084
Spib	0.08459337938	0.658827101	-0.1636645328	0.4021288473	-0.0005856485773	0.9979258689	-0.02394679131	0.9587221773	0.0742195805	0.8363924366	0.1300989716	0.6734505488	0.09347803221	0.9671934531	-0.02373337013	0.9921199057	-0.4762644444	0.1889136895	-0.1563447979	0.7556970745	-0.1617387854	0.6636831002
Pold1	-0.2644341397	0.1823670104	0.1347856937	0.5515413278	0.1747927176	0.4709965402	-0.0881900369	0.8412226796	-0.03523000404	0.943372968	0.004119561556	0.9943104244	0.1305027	0.893810669	-0.007556206716	0.9959489253	-0.01219682895	0.9583622917	0.2219471323	0.5539229079	0.1264860464	0.6762684652
Nr1h2	0.4190058702	0.02321930682	-0.1735578671	0.4014161506	-0.1237196314	0.6010067268	0.1798518279	0.580775512	-0.006335003056	0.9902097828	-0.1094384189	0.7533910407	-0.1685935537	0.9040679848	0.06426727146	0.9761185579	-0.03454123424	0.9104355517	-0.2742587545	0.3183172163	-0.243676188	0.2357761116
Myh14	-0.4518275676	0.001725808292	-0.09831775086	0.5401738374	0.1111353798	0.5259338885	0.02788521872	0.9405407245	0.3646257254	0.04073977639	0.3181296117	0.07961568999	0.02900489502	0.9785239366	-0.019363636	0.989891368	0.1926296954	0.2304457294	0.01890900144	0.9772319836	0.4254594259	0.175645084
Zfp473	-0.1406845813	0.1981424535	-0.1914711245	0.1064614436	-0.08780791382	0.5162400915	0.07095619179	0.7472973585	-0.02683697962	0.915648511	0.02699048262	0.9106724868	0.1264356725	0.8674543643	-0.05058830469	0.9643818628	-0.05357489991	0.7663573868	-0.04015132601	0.9256565672	-0.11839514	0.655581409
Atf5	-1.999040834	1.49E-07	-1.427096344	0.0001840868228	-1.368018997	0.0001370029777	-0.919425377	0.01827231263	-0.3580768854	0.432700157	-0.5421850704	0.1844636026	-0.5082783997	0.6334128367	-0.4857837578	0.6655164963	-1.193900721	0.006805467661	-0.9018874835	0.2680421705	-1.344086561	0.03694698664
Tbc1d17	0.1175884705	0.5055865018	-0.2743206815	0.130736819	-0.1899921502	0.3339792304	0.02832436569	0.9497650781	0.1427550549	0.6090214501	0.152650561	0.5760282589	-0.2351241517	0.4700107121	-0.2550047656	0.4048729407	-0.3070740022	0.03813018359	-0.02742847676	0.9328416628	0.0232972319	0.918000578
Ptov1	-0.2408680762	0.212077719	-0.2716615069	0.194608341	-0.3719772973	0.08380073429	0.2430836729	0.4272961691	0.2715981915	0.3209079212	0.09692075735	0.7964751954	-0.2961343645	0.4983897841	-0.1487649147	0.8563647192	-0.1837431318	0.2989738383	-0.4255806859	0.3069253541	-0.3097348411	0.3260696921
Ap2a1	0.1598722277	0.3226421555	-0.1611370748	0.3579033539	-0.1039956914	0.6062492952	-0.03585673323	0.9300285886	0.08396338484	0.7883967029	0.05621060978	0.8646301133	-0.1157560061	0.8221663744	-0.06046683544	0.9324500471	-0.05459435465	0.6747308695	0.01160551813	0.9782677778	0.07282971973	0.7538738963
Cpt1c	1.075470829	1.12E-09	-0.2651370281	0.0452992613	0.1846763748	0.1808859219	0.0796615142	0.7436417782	0.08631870466	0.6920500647	0.03996561196	0.8759260794	-0.04994114532	0.9682264575	-0.1563639092	0.8702200249	-0.4081033558	0.05774439682	-0.240424622	0.4803182749	-0.1955602304	0.4565736555
Bcl2l12	-0.3287288606	0.07180750315	-0.5300903177	0.01066170799	-0.3519324559	0.08790768734	-0.02935590165	0.9524374966	-0.09528019747	0.7949414632	-0.124087289	0.7110774888	0.2996235242	0.5202608157	0.2511577091	0.6464766204	-0.07272762762	0.704880656	-0.05012843751	0.8937752581	-0.1248882706	0.598297987
Scaf1	0.3299083687	0.0650272493	-0.6302096201	0.002783168782	-0.5296186206	0.008257253804	-0.1528257886	0.6446022936	-0.04932934276	0.90483596	0.01312764893	0.9807794414	-0.1503149032	0.8247580843	-0.121054272	0.8822891932	-0.2179695104	0.193941969	0.2237963806	0.4862885688	0.1856438336	0.4511034256
Rcn3	-0.03765558531	0.8896700882	0.692892163	0.006438955719	0.401479108	0.1102173572	0.3827881163	0.2306718635	0.7834767845	0.005543234538	0.5664622202	0.04623978391	0.1373533538	0.8882245733	0.1596128546	0.8699831576	0.1488217369	0.4623387666	0.05186809818	0.953151481	0.1927718384	0.6985428157
Fcgrt	0.1138562412	0.3405901694	-0.04436146599	0.753676741	-0.08494608625	0.5636750278	-0.04627604136	0.8608446928	-0.098613768	0.6157938818	-0.1763208527	0.2860164283	-0.1020656362	0.9247566959	0.04678323376	0.9749369924	0.02585847263	0.9050216478	0.02595869079	0.9556935787	-0.0524796131	0.8558111395
Flt3lg	0.6324766733	0.02202293401	0.4586236612	0.1295127709	0.01337069594	0.9746643033	0.2425365015	0.6322214775	0.4438130034	0.2485880149	0.2063139705	0.6729807077	-0.3089814409	0.8221663744	-0.4857187847	0.6001642392	-0.4386722691	0.1981690754	0.1534763557	0.8800707922	0.0622456064	0.9373346986
Gfy	-0.3857953761	0.006688972907	-0.4543650392	0.005156866599	-0.2190910508	0.1742880574	0.03916436572	0.9118652566	-0.1446323	0.5201009146	-0.1280634911	0.5824623461	-0.1160023164	0.9139121232	-0.1722549256	0.8550302497	-0.3782774416	0.07866377159	-0.09906823972	0.8207891446	-0.07829734633	0.8166867462
Dkkl1	-0.5106811233	0.01359353197	-0.5731693018	0.0136445215	-0.3224305514	0.1723431563	-0.2833192447	0.3771682995	-0.3453056752	0.2247959641	-0.2893082649	0.335551657	0.1408192806	0.9358909303	0.009523290257	0.9966991202	-0.1887465392	0.5360834106	-0.2838366462	0.6499809977	-0.2482577937	0.5995613462
Cd37	0.6703050318	0.006407151754	0.7743165424	0.005695761683	0.3470807487	0.2165429562	0.3234182438	0.397441795	0.4471857327	0.171451794	0.337472766	0.3420423938	0.09836403497	0.9062393613	-0.1207507372	0.8775028906	0.03599037875	0.8365360034	0.3658788958	0.7368547424	0.481213006	0.5410967058
Trpm4	-0.3892258119	0.1450242742	0.6608573241	0.02544409263	0.421353133	0.1672550561	1.13809774	0.001351058411	0.8972357959	0.007920738407	0.9734391881	0.004258945575	0.2654698289	0.704690292	0.2546949438	0.7478821661	0.2298239189	0.2943887214	-0.09314474207	0.8566626177	-0.06467757372	0.8698672548
Ppfia3	-0.3109508783	0.04897177276	-0.2989439778	0.08396689672	-0.2051251993	0.2682612085	-0.03912751983	0.9227688702	-0.08087063485	0.800085689	-0.009088493375	0.985605454	0.03023105269	0.9802778997	0.08028575473	0.9404402443	-0.2131433067	0.2398829299	-0.162507127	0.7268880779	-0.1933134691	0.5721406028
Lin7b	-0.7488005876	0.0003763648608	-0.6809485546	0.003449696722	-0.446771026	0.04477845051	0.05280007686	0.9163816457	0.06619848393	0.8783260374	-0.1674673414	0.6208469565	0.1319831173	0.955583957	0.1426380584	0.9491377465	-0.1232511716	0.7542203178	-0.2915476747	0.5583230558	-0.3555053683	0.3352976274
Ruvbl2	0.5855283652	0.0002146632687	0.1449246164	0.3813135498	0.2987452614	0.07215656485	0.1651429396	0.5085705557	-0.07210537938	0.8086008186	0.1432404236	0.5505376367	-0.1086858717	0.8932814303	-0.06725856306	0.9465701926	-0.0003983549201	0.9983289489	0.2476539854	0.4361818752	0.2594884487	0.2715598515
Bax	2.382861957	2.96E-09	0.107179006	0.755224381	1.150943657	0.0004524076172	0.2529403409	0.6223564168	0.1766747116	0.7393325159	0.09402625256	0.8752578241	-0.1971262308	0.917549067	-0.5728127079	0.515362061	-0.5736298029	0.1155134887	0.09131054892	0.9141456652	0.1492466516	0.7937129194
Dhdh	0.4632102129	0.05211050613	0.1007424207	0.7268934016	0.01974192736	0.956729378	-0.06880576435	0.9103218922	0.1118631341	0.8171172842	-0.06905323278	0.8937182771	-0.002961110743	0.9982025985	0.0654724326	0.9437164864	0.001829908738	0.9921891012	0.05119895104	0.8789731986	-0.1451832096	0.4965364379
Nucb1	-0.07932728462	0.6596763264	0.106030032	0.5752515749	0.06906799612	0.7580492702	0.02778833006	0.9498783251	0.0653501117	0.8490171311	0.2233963065	0.354011392	-0.2354396593	0.7688775126	0.06379087683	0.9668835815	0.1405295746	0.5289094078	-0.03118391907	0.9457695394	0.1261728759	0.6356030877
Ppp1r15a	3.054097285	1.37E-13	0.2817700596	0.2104045623	0.178342313	0.4799089556	0.3904895854	0.1743096296	0.009016466123	0.9864628465	0.06042212363	0.8911469237	-0.06169012304	0.9668343508	0.04583240226	0.9792453456	-0.0196897478	0.9414870125	0.3460248169	0.4174627976	0.2468905126	0.4595067359
LOC102556190	-0.9503978777	0.0001606035615	-0.4062790096	0.1134401377	-0.4915300159	0.06097303511	-0.5466253066	0.0817565232	-0.1236137899	0.7911208138	-0.3490430555	0.2990144793	-0.5722918316	0.2879400845	-0.5140749705	0.3615948061	-0.7810950881	0.008312684801	-0.3455811893	0.6622411772	-0.507620306	0.3691753268
Fgf21	-0.6445989765	0.1700556043	-0.09505888596	0.8731549098	0.1675474634	0.7969702889	-0.3606394269	0.6847814737	-0.8322309307	0.1894455994	-0.7762352135	0.2326395227	-0.218240127	0.9245197577	-0.1266379024	0.9613512757	-0.3625710025	0.3722563163	0.2433544007	0.8985506585	-0.2108120166	0.8779125553
Fut2	-0.3371900891	0.1726001955	-0.1881960987	0.5001221412	0.1354100297	0.6755695835	0.1730431695	0.7227544696	0.3558904749	0.3107767743	0.2647107162	0.4924095793	-0.1108730658	0.9497643224	-0.1168099796	0.9449232875	-0.2585165464	0.3485072802	-0.3219559429	0.6172666276	-0.606176178	0.1860742594
Sphk2	0.7846681315	8.19E-05	-0.2509752287	0.2120520157	-0.001683820724	0.9953657202	0.1001191118	0.7964778403	0.07749774058	0.8379977118	-0.1384426632	0.6684895837	-0.08970662109	0.9451937097	-0.0725613169	0.9572405568	-0.3080838228	0.1528503753	-0.3046800194	0.3729628916	-0.3871500303	0.1273152218
Spaca4	-0.009802468861	0.9798687349	-0.1311659016	0.7255532827	0.1296878047	0.7599347263	0.06827919009	0.9321705809	0.1775073392	0.7686726677	0.2505335716	0.6383630573	0.696658008	0.6575585883	-0.2828061696	0.9234453027	-0.5744566599	0.2731577068	-0.1125301602	0.9048386753	-0.1424944793	0.8286543207
Sult2b1	-0.9014866965	7.09E-07	-0.4807728067	0.005356897203	-0.3255336975	0.05156680921	-0.253142952	0.2442971999	-0.2323746639	0.2675144902	-0.2213326214	0.3036683727	0.100674026	0.9281732399	0.1085075642	0.9217432944	-0.07246406284	0.7234440963	-0.207536627	0.6844722998	0.2102441224	0.5749117975
Cyth2	0.9285955369	4.37E-08	0.3669296125	0.01203162973	0.5790907061	0.0001648828525	0.1735255182	0.3922421006	0.1068920378	0.6288241382	0.2121916669	0.2403355058	0.01591721257	0.9938828858	0.167737974	0.8808872574	0.1152338128	0.6207242047	0.124748815	0.7187523268	0.2356100454	0.3261049513
Kcnj14	0.07436535598	0.7068188775	-0.1153008578	0.5743550221	0.07386391065	0.76171131	-0.08268884737	0.8335797812	-0.02502113183	0.9573473522	-0.05212658275	0.8922166151	-0.03441276931	0.9830716764	-0.1919483713	0.8552912465	-0.1957693329	0.3853930547	-0.03503791203	0.9464942349	0.2412242752	0.402769436
Grwd1	0.9463708013	3.76E-05	0.304679326	0.1807364296	0.638180065	0.006080744329	0.1290885013	0.7639198836	0.1485223374	0.6927353684	0.2224813374	0.4944791133	-0.3306467731	0.6695369203	-0.1543563791	0.9104033785	-0.05387333653	0.8484878145	0.1129365647	0.8422360722	0.2974259571	0.417743273
Grin2d	-0.4863602529	0.001050174067	-0.6245178806	0.0004186087878	-0.4016554089	0.01188834592	-0.07651063872	0.8018297221	-0.0981975407	0.7082299818	-0.07636916378	0.7835774638	-0.002070731718	0.9992339675	0.1356771105	0.903620101	-0.304124649	0.1701586623	-0.1256325807	0.8550428667	-0.1871608088	0.6938794886
Syngr4	-0.5621320005	0.02558875137	-0.5937575003	0.03283623335	-0.3252896857	0.2695778759	-0.007618516141	0.9924411128	-0.232027828	0.5771378234	-0.0865964397	0.8711134216	0.2100830738	0.746700215	-0.2108854134	0.7612201562	-0.2746480163	0.1550271344	0.151768495	0.7811280805	0.1466996542	0.7222232056
Emp3	2.899342849	5.60E-09	1.638290587	0.0002633189375	1.84591256	3.15E-05	1.490034758	0.001724611636	1.473053079	0.001516309229	1.076344593	0.01788519653	0.1547005694	0.909120611	0.2548881712	0.7997946408	0.4621859235	0.08622843043	0.8689191565	0.4647659467	1.071518157	0.2203693388
Abcc6	-1.550499683	4.09E-06	-0.7934223551	0.0148951172	-0.8913050204	0.006024644395	-0.2872836507	0.5715789739	-0.1270851097	0.8300671578	-0.2420695046	0.6241227267	-0.526531585	0.440038149	-0.5608886769	0.3936699545	-1.429520855	0.0004822845833	-0.8787705036	0.2884064632	-1.291986796	0.04415305023
Kcnj11	-0.648510078	0.05637991834	-0.7404814539	0.04821451365	-0.7585207764	0.04653721153	-0.660703648	0.1654278715	-0.7555084093	0.08691855477	-0.2980862765	0.601682796	0.03375430051	0.9921402756	0.1235329683	0.9607246016	-0.2111202253	0.5762608849	0.1254306725	0.9122456225	0.06793060975	0.9359179653
Ush1c	-0.5926797928	0.0002092604697	-0.5261441989	0.002773252226	-0.311094504	0.06315486435	-0.1345568811	0.6214370805	-0.2468046045	0.2336987269	-0.1493240111	0.5331046301	-0.06835033227	0.9646187794	-0.1765058351	0.8822891932	0.05227692608	0.8436356656	-0.1396900476	0.771779616	0.04338572913	0.9154449445
Sergef	-0.3248920551	0.05656970117	0.0660033253	0.7508257191	0.1958605801	0.3342035068	0.03746776077	0.9328262849	-0.03343390857	0.9373630365	-0.01332496098	0.9790979513	-0.06855182729	0.9333919432	-0.1410800469	0.8073232006	-0.0962305164	0.5066090085	-0.06611386598	0.8525809846	-0.05474602324	0.8396656159
Saa4	0.1918321729	0.3631602666	-0.2084998515	0.3586138159	0.3075522597	0.1894921374	0.06926325902	0.8870820879	-0.131715197	0.7295507474	-0.02379006517	0.9646913325	-0.1414124578	0.9576657704	-0.06038682237	0.9872375756	-0.8231647367	0.0679450319	-0.67262416	0.6848227186	-0.6737219055	0.5804264973
Ptpn5	-0.3309572767	0.0527282878	-0.3648003655	0.05238100546	-0.2334264258	0.240817248	0.1239890039	0.7111975978	-0.1358240517	0.6476850676	-0.1737463329	0.5248272801	0.1587974949	0.9279582653	-0.2327997599	0.8775028906	-0.3264482516	0.287082767	-0.01409252388	0.9814780146	-0.0922573163	0.7907602346
Mrgprx3	-0.277686924	0.1196570557	-0.1374691494	0.4967609636	0.1339194746	0.5521557304	0.3825895233	0.1158025985	0.5766309144	0.01085672019	0.05878893165	0.8769622298	0.1945421837	0.9114982689	-0.1225446941	0.951975509	-0.317720404	0.3341490255	0.01924179981	0.9760638101	-0.0992847748	0.7776125562
Mrgprx1	-0.1338289913	0.5967484039	-0.1392639908	0.6092666945	0.1224500254	0.6920390292	-0.08193625682	0.8815109081	0.00908087294	0.9883434915	-0.005078377109	0.9943104244	0.1393894092	0.9584809397	-0.09500617937	0.9768584078	-0.482195953	0.2566876602	-0.1358816702	0.793622894	-0.09689583571	0.8154030567
Mrgprb4	-0.1896522651	0.2176420927	-0.2638928086	0.1131032295	-0.1914513341	0.283256535	-0.02611634031	0.9495056753	-0.03329519663	0.928056792	-0.04435502947	0.8922597845	0.2394930252	0.7034656354	0.1318495583	0.8971246097	0.0353427453	0.8717098545	-0.1841914686	0.5643585772	-0.1291706915	0.6050554244
Mrgprb13	0.2709141413	0.5626489791	-0.2141471096	0.6809650752	-0.08912324075	0.8872095176	0.5111074345	0.4794986771	0.05050717401	0.9652022337	-0.2772470445	0.7341295161	0.9768026942	0.4147630519	0.3582205002	0.8922020215	0.2536460816	0.6334227176	0.2459308024	0.8096119989	-0.05481299947	0.9491722937
Mrgprx2	0.03189089871	0.9444221569	0.4021629932	0.3155761922	-0.05776603969	0.9118957158	0.4130679208	0.4948075557	0.1072379542	0.8959910435	-0.04721705374	0.9595209301	0.4939155484	0.5073666791	0.02335729353	0.9911981412	0.2049708815	0.4962016609	0.06525602242	0.8937752581	-0.1152235138	0.7207180096
Mrgprx2l	0.02960756874	0.8932518605	-0.132826451	0.5188207343	0.1179203208	0.6107690013	-0.1106784454	0.7686647404	0.09002131512	0.8036939863	-0.02475800688	0.9568799309	0.2086958464	0.8657495551	0.005450402634	0.9978853389	-0.07877548339	0.7896093858	-0.03471381201	0.9464691459	0.2120197938	0.4615577895
RGD1560730	-0.5880068482	0.02948509948	-0.1323364579	0.6820353013	-0.05967912835	0.87785559	-0.003525064519	0.9961841278	-0.1027661688	0.8567752865	-0.005572810415	0.9943104244	-0.1358015835	0.900754816	-0.273529503	0.6825445741	-0.4208186271	0.06714630206	-0.08237134498	0.9148490966	-0.1782094902	0.7175408739
Csrp3	-0.2832262268	0.1241743004	-0.4433522887	0.02966639675	-0.2331853668	0.2796800721	0.07197020772	0.8645346688	0.07041425063	0.8557462459	-0.190028361	0.5150783339	0.1323554604	0.917549067	0.005059805938	0.9976552635	-0.3086944282	0.1938941795	-0.2075472176	0.6936451877	-0.2075506274	0.5902561204
E2f8	-0.1129709934	0.5854475711	0.0862455281	0.7084204081	0.1223619753	0.6212559939	0.1056683128	0.7947756657	0.1799252213	0.5675215143	0.129864493	0.7116812547	0.01775294247	0.9925575945	-0.03843537866	0.9845156993	-0.1794616627	0.4335140564	0.2291318421	0.602016493	0.2379688466	0.4702893801
Dbx1	0.1870427483	0.467610609	-0.01807635829	0.9576213834	0.1805060141	0.5583487627	0.1024940699	0.8517924469	0.158063406	0.7280986689	0.2591664279	0.499337061	0.2272706299	0.9279582653	0.4122813495	0.8302566569	0.02737231911	0.9581616017	0.1110827825	0.8675291767	-0.2551798952	0.5581711544
Ccdc179	-0.1035495738	0.6971378303	-0.1045125308	0.7169697204	0.09599106449	0.770698108	0.04582448733	0.9436944942	0.3728576778	0.2655388256	-0.004802585032	0.9943149693	-0.07130911394	0.9369077998	-0.1879471852	0.7248393033	-0.2478933949	0.1231011244	0.1335327387	0.787477894	0.06230453726	0.8788823963
Gabrg3	-0.3560823977	0.003332721922	-0.4509804305	0.001501132853	-0.2879737151	0.02973885982	-0.2253048284	0.1773377871	-0.2049399164	0.2092698672	-0.2031009064	0.2160929399	-0.1939264258	0.72883988	-0.165882883	0.8030584937	-0.3354314272	0.06357527814	-0.1378326184	0.6262421498	-0.1469794298	0.4875632488
Gabra5	-0.1697168032	0.1137655206	-0.1975822461	0.09232018081	-0.2134717486	0.07656709553	-0.0617796385	0.7852688953	-0.02159261816	0.9352570555	0.1339061658	0.4073140508	0.0119420786	0.9928646137	-0.08988425467	0.9171800283	-0.1853956599	0.2403439567	-0.03032956885	0.9442194636	-0.1366642728	0.5821148744
LOC102547183	0.03617717311	0.7712137525	-0.004096299204	0.9792860665	0.03250830674	0.8336525124	0.1578498085	0.3431637648	0.001680409564	0.9951847987	0.1107230235	0.5236102739	0.05838680935	0.9554490694	-0.06146379971	0.9507367516	0.1347841337	0.4057104187	-0.09855172422	0.767025297	-0.008616960042	0.9771699752
Snurf	-0.2705552349	0.4870232884	-0.3039531911	0.463150569	0.04307269295	0.936754963	0.1799563359	0.8207030734	-0.0995455491	0.9060465165	-0.5587694944	0.284100742	0.1488233905	0.9347035599	0.1036415002	0.9607567611	0.3126490315	0.3177379325	-0.09998416867	0.8781080408	0.1732325507	0.6919247639
LOC102555617	-0.1153340296	0.4545232254	-0.002936901553	0.989905513	-0.03477886396	0.8695753428	0.0578676998	0.8624911922	0.1431781316	0.5444985153	0.1777875515	0.4231051086	-0.1442459532	0.9116714446	-0.2303879508	0.834732022	-0.3996740779	0.1203204026	0.1660754435	0.7077985339	0.1201755579	0.7238580841
LOC102546835	-0.1145627788	0.4223127673	-0.06555303267	0.6878702484	-0.006195944731	0.9759565398	0.209827903	0.3025753541	0.1051695582	0.6611326649	0.1530415491	0.4676445032	0.1367437851	0.9286327162	-0.05327261506	0.9792453456	-0.23458456	0.3849437132	-0.06774598365	0.8762346377	-0.0893466721	0.7706180721
Mkrn3	0.07841077869	0.7755478416	-0.3419072004	0.1942871535	0.2065010927	0.4868228257	-0.1397168288	0.7832054187	0.04834595309	0.9352570555	0.06388835149	0.9036135323	0.2901022949	0.616601103	0.05852077491	0.9679185466	0.2348006954	0.2527968946	-0.1523147497	0.7875661957	-0.1760541828	0.673181846
Chrna7	-0.3907650534	0.001850439247	-0.3985348283	0.004782359289	-0.2888431576	0.03387041883	-0.06186088435	0.8137169393	-0.1168651934	0.5564089738	-0.1142435449	0.5673608839	0.07256083498	0.9619690058	-0.07432031742	0.9613512757	-0.1245301875	0.6104224535	-0.1259323701	0.7089359601	-0.1224800801	0.6236273221
Klf13	-0.01267397133	0.9479879458	-0.4609544141	0.008736583484	-0.3763248886	0.02827484382	-0.04382060242	0.9110793673	0.02978369481	0.9384017136	0.1641781552	0.4976418356	0.4212695942	0.4053046836	0.4586812103	0.3501745626	0.04736257005	0.8445402489	-0.1345665017	0.7096708849	-0.2078415678	0.4166805357
Mphosph10	1.030752173	1.22E-06	0.4067073959	0.03765891883	0.5194985263	0.008765549965	-0.03397514836	0.9436747243	-0.1027479937	0.7658090853	-0.04221313243	0.9146900976	0.03627980179	0.9783825266	0.239588594	0.7258476562	0.2753237076	0.1727045135	0.1600512439	0.6499809977	0.07895721757	0.786662646
Ndnl2	-0.555364724	0.004704382737	-0.5309809396	0.01475378669	-0.3349274248	0.1277911303	0.02543046006	0.9620286671	-0.1273757121	0.7237913475	-0.1760644831	0.5824623461	0.3197591241	0.7488379217	-0.0002013431158	0.9998938368	-0.1332663973	0.6515768849	-0.0174658202	0.9795723069	-0.1151509604	0.7514458728
Tjp1	-0.01026684596	0.9540191935	0.07080608631	0.6786067695	-0.1995509454	0.2285995844	-0.147949169	0.5504252916	0.05994130462	0.8397422248	0.1028732477	0.6890629648	0.1034898086	0.9358909303	0.2955385801	0.6562883685	0.2955237362	0.1876299198	0.1042272762	0.7800551318	-0.0143016349	0.9657465877
Lrrk1	-0.689154213	3.38E-06	0.02970815186	0.8538530248	-0.1283464523	0.4027277963	0.07329284606	0.784697269	0.2737573173	0.09807478894	0.1705856648	0.3634897778	0.1534878593	0.8369968504	0.2067846805	0.744971507	0.1989467872	0.2597731188	0.1963189373	0.4530976387	0.2040287308	0.2953993928
Aldh1a3	-0.9014749895	0.001837385298	0.923596498	0.004615920642	-0.0430533717	0.9154549091	0.562338817	0.149472026	1.607960115	6.80E-05	1.19799505	0.001070202615	0.4442588144	0.5777632407	0.5935193063	0.3686915432	0.4093464676	0.1706466407	0.1285550297	0.9303845273	0.4702832585	0.5905676248
Asb7	-0.1709964942	0.2418440754	-0.1370520955	0.3952815281	-0.187759918	0.2649254013	-0.1834821367	0.4266213233	0.04275276907	0.8954967887	0.2472640492	0.2135412503	-0.07820918861	0.9263722563	-0.03280802589	0.9768584078	-0.02669591029	0.8714086974	-0.1449138342	0.6582035405	-0.05466963319	0.8459299033
Synm	-0.3849411044	0.07742223422	-0.3634439386	0.1287160524	-0.1955120113	0.4670110007	-0.5121688713	0.07921183241	0.1098632572	0.8023344815	-0.3299407889	0.2890843778	0.05064500759	0.9682264575	0.1448232891	0.8841205731	-0.05697474843	0.791974037	-0.4416544659	0.3585239868	-0.4642491487	0.1901492226
Mctp2	-0.3743360655	0.004740167295	-0.1524035292	0.2906899759	-0.2458474653	0.09574963845	-0.1142435159	0.6335553352	-0.08340310281	0.7329916001	-0.03764450227	0.8938752453	-0.03402703801	0.9682816148	-0.04972700185	0.9542770308	-0.04863514271	0.7340820179	0.1195854015	0.8490390755	0.126338892	0.7846971143
LOC102554078	-0.180246827	0.2151357946	-0.2856430001	0.06959963531	-0.0705739254	0.7139880547	-0.07991098477	0.7927118641	0.02183603843	0.952878162	-0.1265787213	0.59842755	-0.2157855842	0.9033315762	-0.4549021361	0.6581382593	-0.4315576207	0.211660945	-0.195935399	0.6322825085	-0.3540879411	0.2209160144
Slco3a1	0.1678948224	0.3759038485	0.4823023939	0.01843301414	0.4746245811	0.01992899978	0.5963939108	0.01173673055	0.7798914661	0.001130965274	0.5867423116	0.01169145115	0.08312517222	0.9469162794	0.03252287883	0.9848854752	-0.0835887253	0.6864451289	0.4803536123	0.5012440419	0.5228704915	0.3238025913
Sv2b	-0.08461088467	0.6020023151	-0.1742956867	0.2915907561	-0.0734809456	0.7135387261	-0.06731523955	0.8405309558	0.03482323829	0.9223975187	0.1323049729	0.5952119327	0.1597218358	0.8994548506	0.09429966694	0.9507367516	-0.0184750659	0.9495262222	-0.1861778085	0.6993552714	-0.1906937791	0.5889962005
Ntrk3	-0.283500979	0.008722064788	-0.2671273326	0.02501858118	-0.1926115065	0.1137236809	-0.01036832695	0.9738319282	0.01831122916	0.9457700231	0.01725363413	0.9473380911	-0.1178474639	0.8991423086	-0.1410008279	0.8732828608	-0.2564413911	0.168628702	-0.02167246759	0.9627641268	-0.09332046063	0.7200267827
Mrpl46	0.3963626488	0.02823113296	0.06293897241	0.7768808606	0.4890443925	0.0153211113	-0.07496892109	0.8537718356	-0.6783910439	0.003560777261	-0.453634566	0.05092944951	-0.2217186895	0.8222686011	0.09643431202	0.9477385422	0.1876050702	0.4391709791	0.02681461102	0.9477558226	-0.01741743143	0.950921401
Hapln3	2.498052107	3.96E-10	0.8418525526	0.005555851885	0.6934718407	0.0182750954	0.06830366517	0.9181748062	-0.1981597355	0.6713295185	-0.536143306	0.1242458459	0.3690777061	0.7648616767	0.1087859238	0.9609063367	-0.1999606474	0.5648387665	-0.3323471331	0.4948192942	-0.2322175021	0.5397527891
Mfge8	2.343392845	4.27E-10	1.371522345	3.86E-05	1.015914876	0.0004380825673	1.067888934	0.001284772291	0.659958924	0.03613461434	0.867700578	0.006045784452	0.1080861738	0.9619690058	0.2916941704	0.86372932	1.225325111	0.004885710807	0.4311022834	0.5507432497	1.173061687	0.03924076186
Rlbp1	-0.1989121889	0.257059517	-0.08732245284	0.6705959863	-0.03463752969	0.8888761919	0.2169114312	0.4339362848	0.06680834454	0.8538068854	-0.06157345464	0.8646301133	0.161064486	0.8700220204	0.03635150084	0.9845156993	-0.1250112085	0.5746380145	-0.1385991955	0.7926636365	-0.2069342459	0.5821148744
Polg	-0.9018792765	6.67E-05	-0.2490820688	0.2754912993	-0.7895270646	0.0009036869592	-0.1963525008	0.5934779725	-0.2659519121	0.3852400805	-0.2505113174	0.4250503382	0.2098911678	0.8413266808	0.3772128661	0.554763236	-0.09695187705	0.7034259041	-0.4981056631	0.2614803702	-0.8447013486	0.02357751035
Rhcg	0.05702437163	0.7886334324	-0.008043823307	0.9759214797	0.02930636405	0.9130097775	0.1187875847	0.7542109845	0.1564404753	0.620471112	0.1983981551	0.4967387326	0.1108058467	0.9592361846	-0.1751888889	0.9297315723	-0.09127995054	0.8073221682	0.01742121959	0.9808540719	0.01441379117	0.9739105528
Plin1	-0.5428935483	0.0003568576922	-0.5343443584	0.001780358152	-0.2990474804	0.0629606046	-0.231210646	0.2762804462	-0.14917001	0.5144764712	-0.188780018	0.3774882244	0.0006945497185	0.9995084417	-0.0113920677	0.9950896518	-0.1970242195	0.4381417887	-0.40472928	0.543284685	-0.4642253834	0.3458913374
Pex11a	-1.47755884	4.85E-05	-1.142859908	0.003192311211	-0.6203251772	0.0971656248	-1.455149741	0.001029882408	-1.420880544	0.001047798335	-1.686840047	0.0001728900802	-0.4277635024	0.7057339026	-0.2694524442	0.8775028906	-0.6833392459	0.07213679546	-1.233763603	0.09094707632	-1.213185093	0.02587686359
Mesp1	-0.3607611075	0.1226723218	-0.5718336177	0.02726765756	-0.545005601	0.03645250669	0.1787388214	0.6880984283	-0.1575674294	0.7147653309	-0.4103496436	0.2004786543	0.4108574546	0.7394243731	0.3474612139	0.8213851467	-0.2918496435	0.419124501	-0.5732564122	0.3069874832	-0.4064196205	0.3408344097
Idh2	-2.239825347	5.50E-10	0.5284634621	0.04585637776	-0.1719938581	0.5739508488	0.4127499628	0.2347179031	0.1680442667	0.7024532365	0.2482863545	0.5153816685	-0.28081009	0.9187779694	0.06487170552	0.9895151951	0.8073093678	0.1221753327	0.3359146544	0.5484644397	0.6847019364	0.09454800245
Cib1	1.136569798	4.04E-07	0.1362476422	0.5107306384	0.474556928	0.01926223906	0.03805286937	0.9363339742	-0.6056097065	0.008583040216	-0.3944991879	0.09710231218	-0.1151912171	0.9497643224	0.09383779976	0.9609063367	0.4926178478	0.1023230881	-0.06399047381	0.8947533819	-0.04140546411	0.908909469
Rccd1	-0.01114035481	0.9478500384	-0.2766116696	0.06162881534	-0.08422084799	0.6295575557	-0.03757645518	0.9118652566	-0.1596979095	0.4375907256	-0.24179666	0.188994852	-0.05533508808	0.965068752	0.04396225333	0.9768584078	-0.2062954448	0.3012779043	-0.2133521681	0.6518098258	-0.2950098913	0.3882684376
Unc45a	1.269716502	3.78E-11	0.2411617117	0.0605785953	0.4890314158	0.0003590187658	-0.07693806652	0.7465171605	-0.1005732382	0.6108486264	0.006523590398	0.9864002684	-0.1595132779	0.6707313775	-0.05254913399	0.9449232875	-0.03708021179	0.7795665669	-0.03260259522	0.9272072372	-0.04160269042	0.86598347
Furin	-0.9961217818	1.27E-05	-0.6502953126	0.005193475556	-0.892898155	0.0001850274997	-0.2393086579	0.4696256727	0.1728572771	0.6114109839	0.004794796282	0.9939261085	-0.01276044203	0.9943063946	-0.02304063682	0.989891368	-0.4752984281	0.02852727587	0.02371128624	0.9709448725	-0.2653441368	0.4162732966
Iqgap1	1.506711294	2.23E-08	1.084812473	5.03E-05	0.725982648	0.001573493594	0.6012129114	0.02129953154	0.5576635226	0.02915525908	0.4561304105	0.08069589958	0.3331443459	0.3807517276	0.3723376956	0.2951498891	0.7907826929	0.0005619375645	0.790030361	0.3762866943	0.8853746891	0.1806612132
Wdr73	1.465558623	4.11E-11	0.3612610255	0.01766162426	0.5148890596	0.0009631211856	0.2530407395	0.187717304	0.1826599008	0.3578535349	0.1602926852	0.4400971935	-0.006651527405	0.9950880339	0.02277681794	0.9895879608	0.2081752426	0.2522992987	0.02535542323	0.9445729046	0.125586066	0.5452014518
Sec11a	0.8234314294	4.92E-05	0.4995716493	0.01598788632	0.5541703759	0.007319247702	0.6610183694	0.006006850528	0.2625663885	0.3201823963	0.2880326622	0.2687375977	-0.0439882072	0.9835215268	0.1726576547	0.9129990252	0.6934254238	0.03254755268	0.4092259695	0.4946095235	0.5320538904	0.225124745
Ap3b2	-0.1430315466	0.3295228058	-0.1488253081	0.3483368616	-0.06286173536	0.7462535367	0.1653057035	0.4859381909	0.1414916759	0.5375522091	0.1236184861	0.6067322343	0.0589582464	0.9501950028	-0.01605302063	0.989891368	-0.3258991838	0.04657525427	-0.06521373646	0.8623407139	-0.09126264611	0.7274277507
LOC100360933	-0.07886138889	0.7223454628	-0.1530132788	0.4965832861	-0.03286745403	0.9077732958	0.17599899	0.6275313635	0.07137160617	0.8655075785	0.04110943174	0.9267752402	0.06860914388	0.9669346686	-0.1802808252	0.8891581173	-0.1690502498	0.5128692448	-0.01058675997	0.9886650505	-0.07709294289	0.8488983068
Fsd2	-0.09233924414	0.54020161	-0.01849702141	0.9222549204	0.06330996359	0.7404358677	0.1162280056	0.6583595463	-0.05003011672	0.8685899069	0.200209623	0.3288824486	0.04734215113	0.9638685861	-0.0869423542	0.9238809174	-0.2837343317	0.09454261925	-0.09322717902	0.7868706326	-0.1212965631	0.6270139476
Homer2	-0.8981392964	9.99E-06	-0.1177483917	0.5674692057	0.04625324718	0.8568055636	-0.1432313624	0.6706451552	-0.5422908964	0.01680906138	-0.1487373745	0.6253238821	-0.2784383804	0.6102335798	-0.08896982445	0.9360661953	0.03156787486	0.8842713412	-0.4340541665	0.3592297516	-0.2227432909	0.5514884945
Btbd1	0.4684446103	0.01023700018	0.04277112416	0.8526823141	-0.1820237578	0.4064175892	0.03996929136	0.9321705809	-0.00317194324	0.9948950167	0.001296805806	0.9977898803	-0.1264228314	0.8858167099	0.01688508388	0.9904426718	0.1629900013	0.3707895844	-0.06714394655	0.9005460859	-0.1011239009	0.7816458783
Hdgfrp3	2.841057469	4.74E-11	1.959382716	1.13E-06	2.610184495	2.11E-09	0.8059677331	0.01936014659	0.5426850122	0.1208234069	0.3424364571	0.388249495	-0.1354303836	0.9422285862	0.0520196107	0.9844714649	0.2687549598	0.3755929119	0.7077300111	0.2892555878	0.4855180417	0.3282304661
Bnc1	-0.1879249956	0.3790781369	-0.2016077719	0.3811559596	-0.1748753364	0.4921091231	-0.01759537228	0.9764440385	-0.1955325573	0.560897058	0.1119919048	0.7787424077	0.4080719121	0.394364372	-0.1195228873	0.9172233841	-0.02894489814	0.9019880552	-0.1538684396	0.7075075163	0.08186082371	0.8057594941
Cfap161	-0.02176324381	0.9049365647	-0.1679170356	0.3044576844	-0.0284829445	0.8928589847	0.1942375871	0.4057119932	0.07477767412	0.8016901668	0.06079729573	0.8416072573	0.03159530149	0.9817297044	-0.170517371	0.8527864928	-0.3475081691	0.09689487103	0.03642166828	0.9384623608	-0.04527432843	0.8879059161
Mesdc1	1.65971851	6.95E-06	0.3699059336	0.2974305137	0.3786775132	0.3193335891	1.198320468	0.004454764857	0.6342426117	0.1375298591	0.7882771611	0.05692042313	0.5719399971	0.514657688	0.320635441	0.8385230236	0.858266043	0.02841120768	0.1862763404	0.8648864427	0.5825889213	0.402769436
Cemip	2.436152592	1.56E-14	0.6910902761	0.0001480003177	1.39355044	2.24E-09	0.3787307533	0.04215764478	0.08045545037	0.7724174879	0.1150440889	0.6385666382	0.09686851835	0.9187779694	0.1100871917	0.9024774364	-0.1785561873	0.301761372	-0.08151784082	0.8116354851	-0.1309168628	0.5863085575
Abhd17c	-0.3055702073	0.02193587432	-0.5029027811	0.001569088407	-0.1481113612	0.3512734548	0.198660238	0.3242336607	-0.05133165592	0.8545537407	0.006178802017	0.9895779978	-0.2660988311	0.4778527739	-0.03951918752	0.9731128525	-0.2432353971	0.1281442926	-0.3702183524	0.4158418466	-0.5103437466	0.1304682763
Arnt2	-0.1920815984	0.2391753556	-0.1205423946	0.5106925143	-0.01785208443	0.9400377163	0.008336710242	0.987435878	0.1101570723	0.7090567365	0.09221633897	0.7626427057	-0.03693040913	0.9732255024	-0.1651781603	0.8030584937	-0.2275550667	0.1797152955	-0.0314704825	0.9608207463	-0.04275692227	0.9168254135
Fah	-1.662235422	5.43E-10	-0.2974348543	0.1280915015	-0.8890473717	4.84E-05	-0.07121183389	0.8608446928	-0.148802096	0.6257264781	-0.1175298983	0.7213848409	-0.4267237044	0.4980873392	-0.1003750758	0.9477385422	-0.3246596252	0.2078360233	-0.5592072008	0.242705802	-0.617537368	0.08014376777
Zfand6	-0.1760282857	0.2610503281	0.2905062465	0.08385462649	-0.008992120617	0.9705223322	0.098996318	0.7520839881	-0.01660636032	0.966677809	-0.005030446046	0.992879726	0.06855188068	0.96391263	0.32460203	0.6395717777	0.3897524952	0.1146533587	0.01128065367	0.9890725592	-0.1361149305	0.7523024281
Vom2r40	-0.1513081808	0.2212377973	-0.3268358415	0.01718280409	-0.1802720866	0.2011090909	-0.007671599587	0.9843144145	-0.1048519333	0.611656688	0.09063579502	0.6767412417	0.1472120464	0.9422637507	0.118325896	0.9549929931	-0.1574932876	0.6470071477	-0.04291633781	0.9155507041	-0.172483468	0.4763489059
Olr12	-0.2002758661	0.320126593	-0.1884989013	0.3906104782	-0.2334212329	0.3137634158	-0.09823312319	0.8168629565	-0.1969142123	0.5310542621	0.1029764767	0.7886327534	-0.1506775016	0.8230373352	-0.1231687925	0.8801288013	-0.04497934567	0.800396942	-0.1691350317	0.5254846873	-0.3548895826	0.07481349349
Olr13	0.156456625	0.445443474	-0.2253146343	0.2957451403	0.04597788918	0.8700929428	0.2287982444	0.4783303062	0.02145762397	0.9666550385	0.09611630605	0.803741833	0.1525346586	0.9413142886	-0.5893665109	0.4924035066	-0.1465454051	0.6776586922	0.1488128751	0.7618715195	0.2678233645	0.4356702639
[truncated: 12,630 more rows]
