# Supplementary material for: Integration of chronological omics data reveals mitochondrial regulatory mechanisms during the development of hepatocellular carcinoma
Source: PLoS One. 2021 Aug 12;16(8):e0256016. doi: 10.1371/journal.pone.0256016 (PMC8360386; doi:10.1371/journal.pone.0256016)
Supplement: S2 Table — (XLSX) [file pone.0256016.s006.xlsx]

## Sheet: Hoja1
Chronological omics data integration disclose mitochondrial regulation mechanisms throughout hepatocellular carcinoma development
J. Noé García-Chávez, Verónica R. Vásquez-Garzón, Mercedes G. López, Saúl Villa-Treviño, Rafael Montiel
Supplementary Table S2. Number of differentially expressed genes in HCC development.
Abbreviation	Condition	Downregulated	Upregulated	Total DEG
D1	Day one	711	1323	2034
D7	Day seven	130	417	547
D11	Day eleven	301	439	740
D16	Day sixteen	97	193	290
A1	one-month adjacent tissue	76	215	291
N1	one-month nodules	94	216	310
A9	nine-month adjacent tissue	2	2	4
N9	nine-month nodules	3	11	14
T9	nine-month tumor	105	335	440
A18	eighteen-month adjacent tissue	-	-	-
T18	eighteen-month tumor	157	161	318
Total of Distinct Differentially Expressed Genes
2687
