# Supplementary material for: Integration of chronological omics data reveals mitochondrial regulatory mechanisms during the development of hepatocellular carcinoma
Source: PLoS One. 2021 Aug 12;16(8):e0256016. doi: 10.1371/journal.pone.0256016 (PMC8360386; doi:10.1371/journal.pone.0256016)
Supplement: S3 Table — (XLSX) [file pone.0256016.s007.xlsx]

## Sheet: Hoja 1
Chronological omics data integration disclose mitochondrial regulation mechanisms throughout hepatocellular carcinoma development
J. Noé García-Chávez, Verónica R. Vásquez-Garzón, Mercedes G. López, Saúl Villa-Treviño, Rafael Montiel
Supplementary Table S3. iBAQ values of each sample in HCC development.
Protein IDs	iBAQ C0_1	iBAQ C0_2	iBAQ C0_3	iBAQ D1_1	iBAQ D1_2	iBAQ D1_3	iBAQ D7_1	iBAQ D7_2	iBAQ D7_3	iBAQ D11_1	iBAQ D11_2	iBAQ D11_3	iBAQ D16_1	iBAQ D16_2	iBAQ D16_3	iBAQ A1_1	iBAQ A1_2	iBAQ A1_3	iBAQ N1_1	iBAQ N1_2	iBAQ N1_3	iBAQ C9_1	iBAQ C9_2	iBAQ C9_3	iBAQ A9_1	iBAQ A9_2	iBAQ A9_3	iBAQ N9_1	iBAQ N9_2	iBAQ N9_3	iBAQ T9_1	iBAQ T9_2	iBAQ T9_3	iBAQ C18_1	iBAQ C18_2	iBAQ C18_3	iBAQ A18_1	iBAQ A18_2	iBAQ A18_3	iBAQ T18_1	iBAQ T18_2	iBAQ T18_3	Reverse	Potential contaminant
1433B_RAT	0	0	0	0	0	0	0	0	0	0	0	0	0	0	0	0	0	0	0	0	0	0	0	0	0	0	0	0	0	0	3637100	0	708670	0	0	0	0	0	0	0	0	0
1433E_RAT	1093100	2113900	1494100	0	0	0	0	0	0	0	0	1382700	0	0	3454200	0	0	2947500	0	0	0	0	1709300	0	0	0	2252500	0	0	135920	0	0	0	0	0	0	0	0	2815400	0	0	0
1433G_RAT	3032400	0	464630	0	6949600	0	0	0	0	0	0	0	0	0	254390	0	0	126910	0	1458600	0	0	0	0	0	0	0	0	0	0	6964900	0	2180800	0	1918300	1302400	0	0	249330	0	0	262910
3HIDH_RAT	0	0	0	0	0	0	0	0	0	0	0	0	0	0	0	0	0	0	0	0	0	0	3322600	0	1165700	0	0	0	0	0	10998000	0	0	0	0	0	0	0	0	0	0	0
68MP_RAT	0	0	26544000	0	0	13701938	0	0	12077500	0	0	152760000	0	0	30278333	0	8733343	19431875	0	0	7053536	0	61821687	21632250	0	0	20811000	0	0	9165889	0	0	84902500	0	0	182380000	0	0	20695000	0	0	21179500
6PGL_RAT	0	0	0	0	0	0	0	0	0	0	0	0	0	0	0	0	0	0	0	0	0	0	2862500	0	0	0	0	0	0	0	0	0	0	0	0	0	0	0	0	0	0	0
A0A096MIX2_RAT	0	0	0	0	0	109810	0	0	0	0	0	0	0	0	151490	0	0	26486	0	0	0	0	0	0	0	0	0	0	0	0	0	0	0	0	0	53769	0	0	0	0	0	158980
A0A096MJY6_RAT	0	0	0	0	0	224300	0	0	0	0	0	0	0	0	0	0	0	282590	0	0	140790	0	0	0	0	0	408260	0	0	0	1442200	0	729720	0	0	0	0	0	0	0	0	0
A0A096MJZ2_RAT	719410	0	4508900	0	1336500	2080600	0	1508100	0	224890	2474500	887200	0	0	2324200	0	0	915610	0	0	1376600	0	3379000	2997500	0	0	1613900	0	156720	452530	0	0	985750	372610	6011000	2240100	0	0	734120	0	0	181420
A0A096MK30_RAT	2209874	0	965400	0	0	1692319	0	1945483	0	0	0	17329000	2574160	0	2243167	0	0	2238313	0	0	399579	0	31857831	2625000	21131024	3053675	5243000	0	0	4797667	6100753	0	16307000	0	0	19680500	0	0	5534250	9090361	4931295	10952500
A0A096MK41_RAT	12027521	21932773	567370	0	0	0	0	0	0	0	0	0	0	0	0	1963920	0	0	0	0	0	18003614	394617470	894850	24843976	0	0	0	0	0	18975904	0	0	0	0	0	0	9928916	0	0	0	0
A0A096MK46_RAT	0	0	0	0	0	0	0	0	0	0	0	0	0	0	0	0	0	0	0	0	0	0	815500	0	0	0	0	0	0	0	0	0	0	0	0	0	0	0	0	0	0	0
A0A096P6L8_RAT	5956900	9889900	1104600	5495200	60463000	6427600	18774000	35634000	0	10936000	90349000	8798300	6468900	46558	9500800	346010	436060	415290	0	9781900	0	0	7394300	339120	11746000	2638300	2036100	0	1518200	1242100	6211800	0	787250	31867000	12384000	1603000	1318900	176110	2140300	25440000	4308200	714730
A0A0A0MXX0_RAT	0	0	0	0	0	0	0	0	0	0	0	0	0	0	0	0	0	0	0	0	0	0	4516988	0	0	0	0	0	0	0	0	0	0	6052861	0	0	0	0	0	0	0	0
A0A0A0MY00_RAT	0	0	0	0	0	0	0	0	0	0	0	0	0	0	0	0	0	0	0	0	0	0	0	0	0	0	0	0	0	0	0	0	530800	0	0	0	0	0	0	0	0	0
A0A0A0MY09_RAT	3015800	8264600	6333400	2815300	4575400	3027800	9943500	14717000	264340	2547500	10885000	3799100	4685900	295090	8257900	0	0	5681600	0	1600000	3377600	63714	15805000	1974800	4796800	2330400	8298900	0	313120	4942400	16545000	0	10826000	3276200	19742000	8535200	814550	550370	9570800	1379700	1173800	1912300
A0A0F7RQJ6_RAT	12162000	7752500	0	0	22425000	0	5739900	8738400	0	1611400	14014000	3080500	3115900	0	0	0	3644600	0	0	4763100	881400	3680300	153460000	0	21617000	7959900	0	0	0	0	33623000	0	0	3077000	0	0	1918400	8792500	0	0	2772700	0
A0A0G2JSH2_RAT	1880300	12482000	51490000	785530	1980400	14138000	17892000	9610500	0	3645200	2709300	17689000	0	0	13086000	686740	1560200	9212200	267310	2356900	6452600	590050	31876000	16105000	16955000	3550500	9429400	0	3411000	8967900	4463900	0	11728000	24911000	56395000	10035000	7445400	1650200	8380200	0	0	395740
A0A0G2JSH5_RAT	33714000	35625000	1635200	5076100	34439000	874050	22429000	31308000	52681	1806200	22716000	2165900	6582700	977190	145190	614510	3888100	279250	0	8958600	2065800	4587400	100900000	974060	33954000	8806900	647110	0	526730	780890	244830000	472060	1229300	8028200	9082600	930500	2963100	6814100	734980	56812000	23661000	390300
A0A0G2JSI1_RAT	193980	2519700	0	0	0	0	3877900	1177400	0	0	979680	0	247050	0	0	0	181930	98427	0	0	82216	554410	6814700	0	887250	451740	0	0	0	120420	1610500	0	529440	0	11281000	0	0	1060000	0	0	0	0
A0A0G2JSK9_RAT	128310000	66038000	66246000	28762000	53311000	22234000	121950000	98374000	1194200	32713000	106500000	33255000	17167000	3295700	7003400	4031400	6350700	30340000	1809100	13183000	10548000	5662400	142010000	16878000	175040000	130670000	56237000	849650	8293500	59624000	54495000	1432000	27182000	121890000	117930000	44145000	17498000	7322000	20387000	14916000	5883000	809450
A0A0G2JSL8_RAT	1358300	0	0	0	0	0	0	0	0	0	0	0	0	0	0	0	0	0	0	0	0	0	0	0	444540	0	0	0	0	0	0	0	0	0	0	0	0	0	0	0	0	0
A0A0G2JSN3_RAT	0	0	559170	0	0	0	0	0	0	0	0	0	0	0	385290	0	0	0	0	0	0	0	0	0	0	0	0	0	0	0	0	0	0	0	0	0	0	0	0	0	0	0
A0A0G2JSR0_RAT	0	0	5898000	0	0	547040	0	0	0	0	0	959070	1394800	0	3661600	0	0	349530	0	0	2028300	0	0	626090	0	0	0	0	0	0	2805600	0	5864900	2143400	2893400	885750	1015200	0	3131000	0	0	1024700
A0A0G2JSR3_RAT	0	1353900	104770000	0	2210400	35232000	3804000	2180800	0	987560	5501700	19416000	0	0	41038000	0	0	22804000	0	403850	9434800	0	8129000	78000000	0	0	43092000	0	6403600	16709000	843790	0	26330000	0	39728000	8686300	2549600	0	48172000	0	0	254610
A0A0G2JSR7_RAT	2367500	0	0	0	0	112110	445840	0	0	218470	1999400	1003500	0	0	0	0	0	0	0	0	0	0	216970	0	707430	190170	144500	0	0	229380	0	0	0	2318400	0	0	0	0	0	52953	0	0
A0A0G2JSS3_RAT	0	0	6111600	0	0	601440	0	0	0	0	0	376460	0	0	4562800	0	0	500920	0	0	997200	0	0	1429200	0	0	0	0	0	0	0	0	474770	0	0	0	0	0	247360	0	0	0
A0A0G2JSS8_RAT	0	0	0	0	0	0	0	0	0	0	0	0	0	0	0	0	0	0	0	0	0	0	8247400	0	0	0	0	0	0	0	0	0	0	0	0	0	0	0	0	0	0	0
A0A0G2JSS9_RAT	897650	0	8683500	440080	0	1210500	0	0	0	634360	0	243050	530430	0	5942000	0	55823	303190	0	0	3246200	0	632480	4919900	504880	300630	2170200	0	1994700	668150	2686900	0	8006600	0	4496600	2048800	0	0	2621800	1004000	646120	197870
A0A0G2JST3_RAT	2121400	1606000	0	0	0	0	0	0	0	0	17829000	0	0	207350	0	0	0	0	0	833580	0	0	0	0	0	0	0	0	513790	0	0	0	0	0	0	0	0	2322300	0	0	0	0
A0A0G2JSU8_RAT	0	0	49072000	139240	0	13202000	1098400	0	80379	0	0	7759300	0	0	30526000	0	0	14613000	0	0	8359000	0	9999000	57308000	2217100	329000	20009000	0	9126400	5692900	0	0	21857000	0	52881000	18483000	2392100	0	17496000	679680	0	1131900
A0A0G2JSV0_RAT	0	3401600	0	0	0	0	2394000	0	0	0	1697900	0	0	0	0	0	0	0	0	0	0	0	12536000	0	5056300	0	0	0	0	0	0	0	0	0	0	0	0	0	0	0	0	0
A0A0G2JSV6_RAT	38570000	35600000	2732900	1959900	32783000	470860	5212600	41652000	0	0	17156000	294620	0	169590	0	1359300	1860300	0	0	3523600	94071	0	1312400	328770	0	0	0	0	0	0	0	0	0	10132000	0	1942900	0	0	217430	1718000	0	0
A0A0G2JSW0_RAT	999650	3144000	1397600	2785100	2499900	727850	9248500	5062500	0	10527000	0	3289400	2908100	0	4082800	0	0	0	0	1207700	0	0	8890000	0	0	2399800	0	0	0	0	3052700	0	0	15391000	0	0	0	0	717320	18745000	5486200	342840
A0A0G2JSW2_RAT	2332000	7173400	314460	0	2144700	139310	1875400	2475700	125940	0	1910300	0	0	0	0	0	0	0	0	544270	0	0	0	1745900	1714000	0	0	0	0	0	1590900	0	0	0	0	136540	0	0	278080	0	0	0
A0A0G2JSW3_RAT	89593000	98697000	19991000	14650000	114080000	8750400	50853000	132360000	1173700	14774000	58983000	9502600	7105300	1406400	10459000	7907300	9025900	3535600	1496200	22341000	990590	3009200	50318000	8573500	25329000	9407800	3989900	0	2361600	1578200	53367000	0	2563600	22212000	14794000	17517000	7931300	25746000	4729700	11717000	11254000	729120
A0A0G2JSZ5_RAT	5645000	11509000	2458600	1752600	15961000	945620	14018000	16684000	56997	803960	10201000	2872200	4476500	575950	571540	0	883930	1099800	0	2407600	1169000	751720	22930000	660060	6304300	1485600	1257900	0	0	1993800	22780000	0	3476800	3631500	7147100	1127600	936020	973810	5258500	1130000	1513000	127770
A0A0G2JT93_RAT	0	0	4439200	0	0	1820700	0	749390	0	291950	1036300	1946600	91831	0	8311400	0	0	545680	0	0	0	0	388310	2270300	790240	0	927890	0	0	696250	627580	0	2470200	851890	3240700	2223100	224530	0	787390	430840	237720	548380
A0A0G2JTA0_RAT	0	0	0	0	0	0	0	0	0	0	0	398230	484510	0	2260100	0	0	221100	0	0	0	0	0	578380	0	0	578020	0	0	0	0	0	335620	0	0	0	0	0	268780	0	0	0
A0A0G2JTA4_RAT	1427500	2361200	0	1639200	4373300	0	2514500	0	0	1889500	0	0	533410	109150	0	230150	0	0	0	693070	0	0	3726300	0	5842000	3715400	0	0	0	0	939340	0	0	9966600	333740	0	377150	445480	0	3775400	1066600	0
A0A0G2JTB2_RAT	0	0	0	0	0	0	0	0	0	0	0	0	0	0	0	0	0	0	0	0	0	0	0	0	0	0	0	0	0	0	546090	0	867890	0	0	0	0	0	0	0	0	0
A0A0G2JTD9_RAT	0	0	0	0	0	0	0	0	0	0	0	0	0	0	0	0	0	0	0	0	0	0	0	0	0	0	0	0	0	0	0	0	0	0	0	0	0	0	467670	0	0	0
A0A0G2JTG7_RAT	653140	1174600	0	433470	1928700	254250	0	0	0	0	0	585760	1368200	182310	880060	0	0	208960	0	466000	0	0	1551300	0	1204200	0	967600	0	0	260010	243830	0	316990	1071700	0	1018500	183520	0	355610	0	2422600	783840
A0A0G2JTH4_RAT	0	0	999380	0	0	539410	0	1670000	0	0	0	0	0	0	879980	0	0	0	0	0	0	0	0	523530	0	0	0	0	0	0	0	0	0	0	0	849570	0	0	0	0	0	77598
A0A0G2JTH6_RAT	0	0	1635300	0	0	767260	0	0	0	0	0	2048000	0	0	697360	0	0	486850	0	0	0	0	0	1086500	0	0	794120	0	0	583140	0	0	0	0	0	1117500	0	0	254830	0	0	247080
A0A0G2JTL5_RAT	2571500	8986400	21074000	1571900	2878100	5300600	5038700	7618600	62320	0	5828100	4222000	371340	0	4009300	83940	245900	6045100	0	606430	141020	0	3792800	5950500	3257800	0	5149800	0	4079800	3462800	4255400	0	7352600	5834000	42802000	5003900	1217400	358740	4703900	2990800	0	84912
A0A0G2JTT2_RAT	1975399	3490966	246120	0	1345357	0	0	0	0	0	0	0	0	0	1587683	0	0	0	0	0	0	0	7587651	0	0	0	0	0	0	0	3828434	0	0	10987952	0	0	0	0	5880000	0	0	0
A0A0G2JTV2_RAT	0	1526900	0	398130	1470200	0	4406100	984780	0	5819300	2774300	0	1326200	338230	0	0	0	0	0	0	0	0	170080	0	7662900	225640	0	0	0	0	477510	0	0	0	0	0	0	0	0	0	0	0
A0A0G2JTX9_RAT	0	0	0	0	0	2327200	0	0	0	0	0	0	0	0	1405300	0	0	865780	0	0	1053400	0	0	2815000	0	0	2183400	0	0	0	0	0	1342000	0	0	3080900	0	0	968690	0	0	0
A0A0G2JTY3_RAT	0	0	2589400	0	0	0	0	0	0	0	0	0	0	0	0	0	0	2862300	0	0	3145800	0	0	1475100	0	0	2172200	0	2129800	0	0	0	0	0	0	532690	0	0	1324200	0	0	0
A0A0G2JU12_RAT	0	0	8740200	0	0	2216700	0	0	0	0	0	2313900	0	0	5687100	0	0	1558500	0	0	3239900	0	0	6469500	0	0	3828400	0	0	1785900	0	0	11288000	0	0	2739700	0	0	3499500	0	0	3977100
A0A0G2JU42_RAT	0	0	0	0	0	239560	0	0	0	0	1391100	693480	0	0	366810	0	0	0	0	0	0	0	1692100	0	0	0	0	0	0	0	0	0	0	0	0	0	0	0	0	0	1205900	0
A0A0G2JU49_RAT	0	0	931470	0	0	0	0	0	0	0	0	0	0	0	890670	0	0	0	0	0	298090	0	0	0	0	0	0	0	0	0	0	0	201930	0	0	0	0	0	124910	0	0	0
A0A0G2JU73_RAT	0	0	262070	0	0	0	0	0	0	0	0	0	0	0	663817	0	0	0	0	0	0	0	0	0	0	0	0	0	0	0	870786	0	0	0	0	3764750	0	0	779767	0	0	0
A0A0G2JU90_RAT	46253000	9127800	2824000	5750900	7942200	5181300	32340000	10772000	0	6421600	34599000	9815800	8825200	0	12683000	0	0	0	0	1852600	2394200	670720	29040000	4025900	19295000	3701000	1832500	0	0	2909100	24882000	0	722340	9602500	0	369200	0	0	868050	6662300	15511000	0
A0A0G2JUD3_RAT	0	2898800	11361000	0	0	2402700	2378300	10885000	728520	2835100	22563000	2845100	584370	91494	13531000	0	0	1842800	0	0	4792400	0	5910600	4020200	2066400	0	2426200	0	5742900	943300	0	0	1664600	1569600	27937000	1632000	1484500	0	3930100	0	0	44492
A0A0G2JUJ9_RAT	0	0	2060700	0	0	526500	0	0	0	0	0	157450	0	0	1932500	0	0	276080	0	0	411060	0	1153100	1231400	408820	0	469520	0	0	59998	0	0	377930	0	2518300	767090	0	0	351090	0	0	39813
A0A0G2JUM8_RAT	3305300	0	0	0	0	0	0	0	0	3029800	0	0	0	0	0	0	0	0	0	0	0	0	0	0	0	0	0	0	0	0	0	0	0	0	0	0	0	0	0	0	0	0
A0A0G2JUT5_RAT	795260	0	0	0	2138100	598540	0	0	0	0	0	0	322910	0	0	0	0	0	0	513110	512410	0	8349900	0	0	0	0	0	0	133730	13922000	0	0	0	15490000	0	590860	61749	0	0	0	0
A0A0G2JUZ5_RAT	0	0	0	0	0	0	0	0	0	0	0	200080	0	0	702920	0	0	364130	0	0	83165	0	0	199900	0	0	1660300	0	0	1233300	0	0	208600	0	0	833980	0	0	281140	0	0	0
A0A0G2JV24_RAT	0	0	0	0	875987	0	0	0	0	0	0	0	0	0	0	0	0	0	0	0	0	0	0	0	0	0	0	0	0	0	0	0	0	0	0	0	0	0	0	0	0	0
A0A0G2JV54_RAT	0	0	0	0	0	0	0	0	0	0	0	0	0	0	0	0	0	0	0	0	0	0	0	0	0	0	0	0	0	0	0	0	0	0	497100	0	0	0	0	0	0	0
A0A0G2JV65_RAT	0	0	0	0	0	0	0	0	0	0	0	0	0	0	1088600	0	0	0	0	0	0	0	0	0	0	0	0	0	0	0	5383300	0	0	0	0	0	0	195200	0	547070	1214500	827160
A0A0G2JV75_RAT	0	0	0	0	0	0	0	0	0	0	0	0	0	0	0	0	0	0	0	0	0	0	470770	0	0	0	0	0	0	0	0	0	0	0	0	0	0	0	0	96277	0	0
A0A0G2JVB6_RAT	9523529	0	0	0	0	0	13320588	0	0	0	0	0	2440966	0	0	0	0	0	0	0	0	0	13031928	0	0	7356867	0	0	491755	0	0	0	0	0	0	0	1889277	1480211	0	11912349	0	0
A0A0G2JVC8_RAT	0	0	945300	0	0	211370	0	0	0	0	0	0	0	0	1199900	0	0	218170	0	0	784860	0	0	364260	0	0	152120	0	235920	88693	0	0	683600	0	0	759030	0	0	369130	0	0	60314
A0A0G2JVE6_RAT	0	0	114460	0	469430	0	0	0	0	0	0	0	0	0	166560	0	0	0	0	0	0	0	81875	0	0	0	0	0	0	0	0	0	0	0	0	0	0	0	0	0	0	0
A0A0G2JVG4_RAT	4416600	0	4370200	1266000	0	8769000	7250300	6803700	0	2167500	26391000	9321000	6111500	346980	2729000	0	0	912570	0	0	3378700	4618300	30124000	6110900	9034000	6326300	3103500	0	0	4239100	26163000	0	7482400	12964000	54673000	2314800	1989500	1810500	2225500	7110800	7805300	131970
A0A0G2JVH4_RAT	5838500	6935600	2502600	1404500	5170200	435870	6527100	6228300	86860	3968800	11951000	4398700	3246000	153970	3938700	188600	119230	673270	0	989190	244090	0	5519000	210360	6011100	495070	222750	0	513670	1163600	12598000	0	2627300	5050000	9615700	396610	703820	429660	1520700	7997600	3416100	73752
A0A0G2JVM2_RAT	0	0	70835	0	0	0	0	0	0	0	401510	0	0	0	0	0	0	0	0	0	0	0	176390	0	0	0	0	0	0	0	0	0	0	0	0	0	0	0	0	0	0	0
A0A0G2JVW5_RAT	0	0	0	0	0	0	0	0	0	0	0	0	0	0	0	0	0	0	0	0	0	0	0	0	0	0	0	0	12131	0	22997	0	0	0	134870	0	0	0	0	0	0	0
A0A0G2JVX7_RAT	0	0	0	0	0	0	0	0	0	0	0	0	0	0	0	0	0	0	0	0	0	0	0	0	5958434	0	0	0	0	0	4533614	0	0	0	0	0	0	0	0	7666355	0	0
A0A0G2JW12_RAT	0	0	147340	0	0	0	0	0	0	0	0	0	380750	0	0	0	0	0	0	0	0	0	46247	0	0	85230	179970	0	0	28769	0	0	0	0	0	203710	0	69990	275740	196880	204220	0
A0A0G2JW41_RAT	0	0	0	0	0	0	0	0	0	0	0	0	0	0	0	0	0	0	0	0	0	0	0	0	0	0	0	0	0	0	0	0	0	0	0	0	0	0	0	3479500	0	0
A0A0G2JW88_RAT	505210	0	0	0	801170	0	0	1745400	0	2014900	2246600	0	70978	0	0	0	0	0	0	152010	0	0	339690	0	246180	270400	0	0	0	0	2694700	0	0	2103200	0	0	0	25828	0	4776500	893980	0
A0A0G2JW94_RAT	0	0	0	0	0	0	0	0	0	0	0	0	0	0	0	0	0	0	0	0	0	0	0	0	0	0	0	0	0	0	0	0	0	0	1409600	0	0	0	0	0	0	0
A0A0G2JW98_RAT	9065546	0	3432300	0	0	0	102336135	106098740	0	21342437	91275210	218795000	168170168	8483613	4388500	0	12783434	6933750	8926265	61210843	3665571	37537048	897442771	5145500	169066265	27533133	2097150	0	25814784	2965778	1042771084	0	179117500	323530121	1019819277	90252500	78567470	107990964	16748333	762271084	443737952	19309750
A0A0G2JWA1_RAT	0	0	519140	0	0	1533244	0	0	0	0	0	12850500	0	0	2322833	0	0	0	0	0	0	0	0	0	0	0	3784250	0	0	0	0	0	0	0	0	7031750	0	0	8206500	0	0	23803250
A0A0G2JWA9_RAT	0	0	692550	0	0	437920	0	0	188450	91810	0	407040	0	0	1355700	0	0	350850	0	0	130280	0	0	716080	0	0	561830	0	0	0	0	0	202230	0	0	484610	0	0	168710	0	0	86520
A0A0G2JWC7_RAT	0	0	148070	0	0	0	0	0	0	0	0	0	0	0	450140	0	0	132220	0	0	0	0	0	0	0	0	197810	0	0	0	0	0	0	0	0	0	0	0	0	0	0	0
A0A0G2JWH5_RAT	0	0	8439100	0	0	3507700	0	0	185420	0	0	2939400	0	0	9535200	0	0	4212000	0	0	4982300	0	0	13253000	0	0	10834000	0	660110	4253400	0	0	4709300	0	4585600	7773000	0	0	5718900	0	0	2173700
A0A0G2JWI5_RAT	0	0	1825900	0	0	378660	0	0	0	0	0	1201400	0	0	0	0	0	549430	0	0	0	488890	867830	616960	0	0	2071500	0	0	2925200	0	0	2355300	0	13270000	1090500	0	114040	2283900	534140	0	0
A0A0G2JWJ4_RAT	1200500	3006500	0	0	0	0	2319800	0	0	0	0	0	464900	0	0	0	0	0	0	0	0	0	9659300	0	507310	0	0	0	0	0	7829700	0	0	0	0	0	0	0	0	0	373340	0
A0A0G2JWK8_RAT	1843300	0	0	1029700	3067300	0	1223400	0	0	1857200	3463100	0	608160	278660	0	0	0	0	0	0	0	0	0	0	2384200	872100	0	0	0	0	3271900	0	0	0	0	0	0	0	0	0	0	0
A0A0G2JWT6_RAT	0	0	0	0	0	0	0	0	0	0	0	0	0	0	0	0	0	0	0	0	0	0	894440	0	0	0	0	0	0	0	0	0	0	789400	5773400	0	0	0	0	0	0	0
A0A0G2JX72_RAT	0	0	0	0	0	0	1982100	0	0	0	0	0	0	0	0	0	0	0	0	0	0	0	0	0	0	0	0	0	0	0	0	0	0	0	0	0	0	0	0	0	0	0
A0A0G2JXG3_RAT	3955200	0	502200	0	0	0	0	0	0	761980	0	0	0	0	0	0	0	0	0	297140	0	0	3307000	0	1370600	500190	0	0	222850	0	0	0	0	3043800	298980	0	219140	0	0	0	0	0
A0A0G2JXH2_RAT	0	0	0	0	0	0	0	0	0	0	3004400	0	0	0	0	0	0	0	0	0	0	0	414010	0	0	0	0	0	0	0	0	0	0	0	0	0	0	0	0	0	0	0
A0A0G2JXI9_RAT	566100000	133920000	154250000	278650000	62333000	117730000	504760000	256850000	686920	541780000	301500000	411370000	201710000	20382000	156220000	30409000	4082900	16662000	7259100	85996000	0	9672300	382320000	104720000	773630000	576710000	111790000	10741000	44994000	31941000	152030000	0	16360000	960510000	99017000	46416000	20236000	79740000	19018000	650390000	202200000	11418000
A0A0G2JXJ7_RAT	0	0	280510	0	0	0	0	0	0	0	0	0	0	0	162610	0	0	0	0	0	0	0	0	0	0	0	0	0	0	0	0	0	0	0	0	56893	0	0	61131	0	0	26210
A0A0G2JXN6_RAT	0	0	0	0	0	0	0	4010000	0	0	3572500	464980	0	0	0	0	0	0	0	0	0	0	0	0	0	0	0	0	0	0	0	0	0	0	0	0	0	0	0	0	0	0
A0A0G2JXS8_RAT	0	5475600	13068000	0	6049900	2347500	12177000	11367000	0	1766700	11865000	0	4608900	0	5086200	0	0	290870	0	0	4873400	0	30833000	2780900	8910600	0	0	0	0	0	11636000	0	1185800	19309000	0	1538800	2705000	840530	934590	2431500	1475000	0
A0A0G2JXT8_RAT	787040	778970	245170	0	805450	130440	334990	801620	0	135020	2189000	180950	322390	0	201160	0	0	0	0	16069	0	0	186760	32285	496040	147720	20315	0	70856	0	0	0	0	1528200	3205800	95424	33437	0	0	1208200	222540	16118
A0A0G2JXW4_RAT	6235800	6967800	631340	4693400	16681000	619840	6802400	12321000	0	4040000	17246000	2198000	1555900	550520	279450	0	0	0	0	1029000	0	588260	3482300	0	4339800	2028300	0	0	0	0	1933200	0	0	8776200	0	0	577440	301070	0	4149600	4343000	0
A0A0G2JY08_RAT	0	0	57360	0	0	17428	0	0	0	0	0	0	0	0	100160	0	0	0	0	0	0	0	0	0	0	0	91883	0	0	0	0	0	0	0	221570	102260	0	0	60182	195000	0	39463
A0A0G2JY43_RAT	7208100	19398000	165060000	8093600	11741000	60848000	30090000	40260000	3011100	14719000	27600000	40382000	2549100	166310	142300000	0	842420	58861000	538900	4047800	33319000	532230	47427000	149280000	21947000	5905900	72793000	0	31566000	26558000	29822000	523490	64754000	27195000	224230000	103740000	18475000	1425100	37644000	5665200	6309400	32194000
A0A0G2JYB1_RAT	2203900	0	0	0	0	0	2250800	0	0	0	0	245650	0	0	241680	0	0	0	0	0	0	0	0	0	0	0	0	0	0	0	1464100	0	0	0	0	78670	0	0	0	1075700	615410	0
A0A0G2JYE0_RAT	0	0	0	0	0	0	0	0	0	0	0	292120	0	0	0	0	0	0	0	0	0	0	0	0	0	0	0	0	0	0	0	0	0	0	0	0	0	0	0	0	0	0
A0A0G2JYR4_RAT	147620	0	0	0	0	0	0	0	0	0	0	0	0	0	0	0	0	0	0	0	0	0	0	0	0	0	0	0	0	0	0	0	0	0	20917	0	0	0	0	0	0	0
A0A0G2JZ52_RAT	2277500	2607800	481210	604940	4233000	458710	1664400	4003300	0	3731600	8218200	1109500	1802900	156170	1389900	0	0	179340	0	452890	0	0	1048600	266960	2347100	301730	1046600	0	0	496700	952520	0	453130	1552600	1224900	594050	0	0	333500	597050	751050	328240
A0A0G2JZ73_RAT	0	0	0	0	0	0	0	0	0	0	0	0	0	0	0	0	0	0	0	0	0	0	2708100	0	0	0	0	0	0	0	2324400	0	0	0	0	0	71677	0	0	0	0	0
A0A0G2JZ88_RAT	0	0	0	0	0	0	0	0	0	0	0	0	0	0	0	0	0	0	0	0	0	0	0	0	39591	0	0	0	0	0	0	0	0	0	0	0	0	0	0	29113	19325	0
A0A0G2JZI0_RAT	0	0	0	845756	0	0	0	0	0	0	0	0	176571	0	0	0	0	0	0	0	0	0	0	0	0	636163	0	0	0	0	0	0	0	0	0	0	0	0	0	0	780063	0
A0A0G2JZI2_RAT	868130	1657200	245560	0	0	32530	781790	335680	0	441080	1702700	0	78847	0	116930	0	0	109370	0	0	0	0	290860	40358	0	68284	375100	0	286100	33917	198240	0	99881	351020	2870600	223760	67831	0	0	457220	0	14242
A0A0G2JZQ9_RAT	0	0	0	0	0	0	0	0	0	1414160	0	0	3605042	0	0	0	0	0	0	0	0	0	54211446	0	6914096	2558584	0	0	0	0	20681024	0	0	0	18058735	0	0	0	0	0	2827771	0
A0A0G2K047_RAT	0	0	0	0	0	0	0	0	0	0	0	0	0	0	0	0	0	0	0	0	0	0	0	0	0	0	0	0	68048	130070	0	0	157830	0	1571700	0	0	0	0	0	0	0
A0A0G2K0B0_RAT	0	0	0	0	0	0	0	0	0	132540	0	0	0	0	0	0	0	0	0	0	0	0	0	0	0	0	0	0	0	0	0	0	0	0	0	0	0	0	0	0	0	0
A0A0G2K0G1_RAT	0	0	0	0	0	0	0	0	0	0	0	0	0	0	276320	0	0	0	0	0	0	0	0	0	0	0	0	0	0	0	0	0	0	0	0	205490	0	0	0	0	0	0
A0A0G2K0Q2_RAT	0	0	345890	0	0	0	0	0	0	0	0	0	0	0	1017100	0	0	0	0	0	0	0	0	0	0	0	0	0	0	0	0	0	0	0	257720	0	0	0	0	0	0	0
A0A0G2K0R1_RAT	0	0	0	2271200	0	0	8109500	32699000	193600	2307900	18301000	0	3741600	0	359750	0	0	0	185000	942380	71545	620240	16655000	259330	4743000	3285100	0	0	4831100	0	19946000	0	423300	9440700	21102000	499140	3634800	0	808310	16014000	5227600	337190
A0A0G2K0R6_RAT	6348950	0	10906000	0	0	5546813	0	8153992	0	0	0	0	4129202	0	3634500	0	0	9102500	0	0	7879929	0	43882229	17741750	0	0	9816500	0	0	0	0	0	85922500	0	0	56312500	0	0	13287500	0	0	5762000
A0A0G2K0X4_RAT	0	0	4961100	0	0	998780	2563700	12134000	240750	0	5465800	1205600	981850	0	7513400	0	0	394530	0	0	941190	0	0	2421600	0	0	1651000	0	1874300	0	4364400	0	1637000	0	17389000	3625400	720410	0	451430	2360400	0	1639200
A0A0G2K121_RAT	1145600	0	2868800	570590	0	1154500	3518900	3931900	0	0	14490000	1360000	700800	0	3620600	0	0	526840	0	865460	2039500	0	4514500	1645200	1981800	0	1130800	0	614240	487150	3446800	0	1016700	689290	8459700	1175300	0	0	1139400	0	0	428380
A0A0G2K139_RAT	0	583220	1091900	99306	369230	0	429510	1523900	0	0	0	0	0	0	220080	0	0	0	0	0	0	0	534450	209000	524920	0	68307	0	439130	0	0	0	53171	0	0	0	0	0	0	311280	0	0
A0A0G2K151_RAT	101021008	129508403	9400000	2213025	49714286	1514081	126846639	211386555	4759250	48514706	164300420	171395000	25661765	2697059	7025333	7827600	15743675	4360313	0	50365663	222364	0	194819277	11165250	598816265	132614458	16082500	652115	2817007	8825667	727346386	0	31572500	488620482	112807229	112742500	85034639	32404518	5786667	443340361	100996988	8034500
A0A0G2K1A2_RAT	0	0	0	0	0	104220	0	0	0	0	0	0	0	0	0	0	0	0	0	0	0	0	0	0	0	0	0	0	0	0	0	0	0	0	0	0	0	0	0	0	0	0
A0A0G2K1A3_RAT	4283800	8335200	1649000	0	45693000	4623400	10204000	17277000	0	4499800	0	6854500	0	0	6774500	0	0	0	0	7130300	288710	0	1008800	0	0	0	3621200	0	1200300	277560	4511600	0	0	5825100	0	1774400	0	0	266750	0	0	2183300
A0A0G2K1C0_RAT	2134700	1655600	210830	1218700	0	0	0	3729700	0	0	5768800	671830	2648900	178040	0	0	0	0	0	679430	0	0	7227300	0	3150000	0	823850	0	0	630270	2949100	0	1024900	5547600	5481800	0	818520	0	1106900	2900300	2383100	0
A0A0G2K1F3_RAT	0	0	909480	0	0	122590	0	0	0	0	0	768150	0	0	785910	0	0	78347	0	0	0	0	0	101860	0	0	263160	0	0	38326	0	0	117690	0	0	97771	0	0	67301	0	0	33496
A0A0G2K1M2_RAT	0	0	0	0	0	0	0	0	0	0	0	0	0	0	0	0	0	0	0	0	0	0	0	0	0	0	0	0	0	0	0	0	0	0	275020	0	0	0	0	0	0	0
A0A0G2K1P0_RAT	933330	23960000	11408000	4804700	18138000	9098800	22029000	55984000	0	9505200	6229700	33264000	517330	0	0	0	901950	241090	0	8472500	530880	0	10176000	565870	12379000	4396600	309920	0	3152500	263450	23077000	0	342610	5270300	0	4250800	0	2483400	0	15869000	6059900	487050
A0A0G2K1R4_RAT	3565600	4645400	173920000	2600100	3021300	86510000	4624800	7042600	1877300	3200700	12738000	65106000	814260	388650	190730000	0	0	96164000	0	633490	57406000	0	24319000	364740000	6279800	0	163980000	0	9513500	46185000	1358700	0	69135000	3428800	162570000	154360000	8460600	914720	52535000	0	0	8268900
A0A0G2K1Y8_RAT	1336600	648550	1284200	39425	215060	366910	3557900	1064000	44687	1008200	7021500	2632600	536160	17088	4979800	109090	24761	760660	0	337560	0	0	1674600	2166500	5586200	1417800	4118500	0	173940	1801000	900160	0	8046100	7201700	314130	3799900	202910	0	1852100	4503400	202790	1970900
A0A0G2K1Z9_RAT	0	0	623990	0	0	159920	0	0	101280	0	0	0	0	0	1212800	0	0	0	0	0	253900	0	0	181380	0	0	0	0	0	0	0	0	154290	0	0	0	0	0	122140	0	0	79858
A0A0G2K235_RAT	1665000	0	10763000	1427200	0	4202300	0	0	154810	842190	0	1114700	3978300	0	11546000	0	0	1395000	0	213310	3659600	0	2575500	7706100	1086100	0	5027700	0	3127600	807370	0	0	4522700	871710	8874700	3537200	205110	0	3061500	1084200	1041800	2485400
A0A0G2K238_RAT	0	0	3864200	473890	0	784640	0	0	0	0	0	86129	0	0	1622800	0	0	208360	0	0	504350	211670	1145300	864560	726140	0	372630	0	94612	158470	0	0	1256200	0	2130800	1036800	413320	0	1461200	586110	0	24557
A0A0G2K261_RAT	0	0	0	0	0	0	0	0	0	0	0	0	0	0	0	0	0	0	0	0	0	0	0	0	0	0	0	0	0	0	242370	0	0	0	0	0	0	0	0	0	0	0
A0A0G2K273_RAT	0	0	0	0	0	90303	0	0	0	0	0	0	0	0	0	0	0	0	0	0	0	0	0	0	0	0	0	0	0	0	0	0	0	0	0	0	0	0	81171	0	0	0
A0A0G2K277_RAT	844610	1845300	524470	1095900	0	0	2116400	8037300	154530	0	2102700	415600	1898700	0	275220	0	0	364920	0	188060	0	0	103270	0	0	0	0	0	0	304190	1858200	0	125140	3367700	2673800	260410	0	0	0	211120	0	0
A0A0G2K290_RAT	0	5493700	0	0	0	0	6186500	9481900	0	2245900	0	0	1152600	0	0	0	1112400	0	0	1307300	0	0	0	0	0	0	0	0	0	0	0	0	0	0	0	0	0	0	0	10069000	2196300	0
A0A0G2K2B3_RAT	407480	0	0	0	2477400	57707	0	1793000	0	0	1422300	117080	0	0	0	0	0	0	0	357060	0	0	0	0	0	93712	0	0	0	0	664250	0	0	823840	0	0	0	0	0	0	0	0
A0A0G2K2B5_RAT	0	0	170660	0	0	186390	0	0	0	0	0	0	0	0	214630	0	0	0	0	0	171510	0	64714	462790	0	0	44099	0	0	0	253770	0	110470	0	679550	222820	0	0	544200	0	0	0
A0A0G2K2B8_RAT	0	0	0	0	0	0	0	4150000	0	0	0	0	0	0	0	0	0	0	0	0	0	0	0	0	0	0	0	0	0	0	0	0	0	0	0	0	0	0	0	0	0	0
A0A0G2K2C7_RAT	0	0	0	0	0	0	0	0	0	0	0	0	0	0	0	0	0	0	0	0	0	0	0	0	0	0	33265	0	0	0	0	0	0	0	81528	0	0	0	0	0	0	0
A0A0G2K2J9_RAT	0	0	0	0	0	0	0	0	0	0	0	0	0	0	0	0	0	0	0	0	0	0	292030	0	0	0	0	0	0	0	0	0	0	0	703270	0	0	0	0	0	0	0
A0A0G2K2P4_RAT	0	0	274140	0	0	75070	0	0	0	0	0	0	0	0	154170	0	0	0	0	0	54781	0	0	195200	0	0	0	0	0	0	0	0	105410	0	0	145200	0	0	63988	0	0	71489
A0A0G2K2P5_RAT	617530	0	0	0	866660	0	0	0	0	0	449020	0	0	0	0	0	0	0	0	64683	0	0	244860	0	0	126030	0	0	0	0	0	0	0	418850	0	0	0	0	0	0	0	0
A0A0G2K2U7_RAT	0	0	641760	0	0	89527	0	0	0	0	0	0	0	0	319090	0	0	100900	0	0	337480	0	0	1734300	0	0	207730	0	0	94923	0	0	815060	0	0	1225400	0	0	125210	0	0	69334
A0A0G2K2V6_RAT	5673529	0	1771500	0	0	9131625	0	0	38497500	0	0	17517000	0	2636134	0	6402000	85687048	14566250	16611145	75895482	5662929	86175000	63126506	1251625	272539157	11110843	4244750	323716	92751202	33803333	4158886	2157380	341825000	42428313	68722590	24703500	29920482	123939759	21702500	60179819	20812952	155662500
A0A0G2K330_RAT	3684600	13198000	25584000	2707600	5028200	7080300	29118000	31286000	0	13274000	32740000	38042000	6809100	429250	18149000	304170	491000	2288500	0	2288000	1295100	457120	28302000	10632000	18121000	8685400	4714500	0	1253900	1458100	19327000	0	5728200	41248000	58726000	4286100	5087100	1025200	2615400	15077000	5776000	127940
A0A0G2K3B1_RAT	0	0	111160	0	0	43826	0	0	0	0	0	255160	0	0	147750	0	0	0	0	0	0	0	0	55919	0	0	0	0	0	35265	0	0	0	0	0	0	0	0	0	0	0	0
A0A0G2K3B2_RAT	0	0	0	0	0	0	0	0	0	0	0	0	0	0	648810	0	0	0	0	0	0	0	0	0	0	0	0	0	0	0	0	0	0	0	0	0	0	0	0	0	0	0
A0A0G2K3E7_RAT	0	0	7051400	0	2755500	2246700	0	0	0	0	0	0	0	0	0	0	0	272760	0	0	192020	0	0	477070	0	0	364140	0	1003300	0	0	0	0	0	0	309280	0	0	0	0	0	0
A0A0G2K3G0_RAT	0	0	0	0	0	0	0	0	0	0	0	0	0	0	0	152710	0	138270	0	0	82510	0	0	0	0	0	143970	0	0	0	515070	0	0	0	0	271410	0	0	0	1234300	0	87625
A0A0G2K3K2_RAT	0	779900	0	0	1204800	0	0	1839300	0	0	0	0	0	0	0	0	0	0	0	534430	0	0	2137100	0	0	0	0	0	0	0	0	0	256180	1559500	2024000	0	0	0	0	1272200	0	0
A0A0G2K3K4_RAT	0	0	4758600	0	0	886740	0	0	0	0	0	0	0	0	479450	0	0	763960	0	0	612950	0	0	2124600	0	0	667640	0	287210	214730	0	0	786090	0	3578700	797990	0	0	975520	0	0	0
A0A0G2K3Q6_RAT	183430000	133710000	43035000	34914000	95066000	10774000	359710000	127060000	529550	101830000	267080000	54919000	80019000	14913000	18629000	7172800	15824000	24540000	5860100	37756000	15471000	87991000	1362100000	26392000	490870000	260050000	37132000	876430	14272000	40476000	380540000	13607000	34112000	492750000	453610000	24932000	57922000	30157000	12130000	84738000	42700000	495690
A0A0G2K3Y8_RAT	4596900	11835000	5200200	0	7603500	6595700	14614000	6378800	0	4863500	14074000	6267100	2987000	0	12938000	0	0	1257000	0	0	2897400	0	43168000	3284900	5986500	0	2073200	0	0	1756800	13339000	0	0	4934500	464610	4933400	219650	0	1538200	2913500	10447000	1086300
A0A0G2K3Z5_RAT	0	0	0	0	0	0	0	0	0	0	0	7943000	0	0	0	0	0	0	0	0	83382	0	0	0	0	0	0	0	0	0	53016867	0	0	0	22615663	0	0	0	0	22956325	0	0
A0A0G2K3Z9_RAT	58515000	93432000	12138000	17042000	107360000	9417000	70971000	49324000	0	18398000	48745000	9669100	7875400	1941500	1522800	3968900	5029500	3357000	0	24600000	3291700	12688000	450900000	9120200	128640000	78975000	13317000	0	5865400	7732600	213160000	0	7339200	64485000	36565000	2515000	6722700	4380200	849880	39290000	100050000	1562600
A0A0G2K459_RAT	0	3532600	61637000	1756400	2194000	23954000	3317000	3930100	278440	3112500	2743500	20868000	280440	0	43140000	0	0	22334000	0	657560	32882000	0	11949000	57122000	3404300	943040	37784000	0	10639000	20460000	6265600	0	41139000	7744600	80461000	34069000	1948800	0	31222000	3747100	0	10202000
A0A0G2K4H7_RAT	77970000	136320000	54293000	78383000	174390000	48250000	226290000	252710000	74918	174140000	347120000	130700000	70013000	6989900	123820000	4073500	7458900	5661200	2331900	48815000	494080	3491100	160520000	26031000	263260000	142030000	24678000	2415800	22839000	8920800	127800000	0	16165000	456660000	382860000	18636000	33249000	52037000	13257000	508730000	204180000	10652000
A0A0G2K536_RAT	0	0	0	0	0	0	0	0	0	0	0	0	0	0	0	0	0	0	0	0	20906	0	0	0	0	0	0	0	0	0	0	0	174480	0	0	0	0	0	0	0	0	107060
A0A0G2K571_RAT	473620	0	0	0	0	0	0	73016	0	243920	710590	0	198000	0	0	0	0	0	0	0	0	0	675690	0	168410	0	0	0	0	0	44623	0	0	0	137960	0	0	0	0	0	0	0
A0A0G2K5C8_RAT	0	0	0	0	0	0	0	0	0	0	0	0	0	0	0	0	0	0	0	0	0	0	217830	0	0	0	0	0	0	0	0	0	0	0	0	0	0	0	0	0	0	0
A0A0G2K5C9_RAT	0	0	1826500	0	0	970670	0	0	0	0	0	0	0	0	3186600	0	0	367450	0	0	689460	0	0	2725100	0	0	578180	0	0	0	0	0	881300	0	0	1051200	0	0	723190	0	0	0
A0A0G2K5E4_RAT	1042000	1470800	0	688520	0	0	1684200	0	0	0	2189700	1907700	491420	0	0	0	0	0	0	0	0	0	2446700	0	3717000	0	0	0	0	0	3660300	0	0	2649400	0	0	0	0	0	1217200	0	0
A0A0G2K5G6_RAT	0	0	7300300	0	0	3257300	0	1977800	405170	0	0	1459400	0	0	6421400	0	0	1706500	0	0	1336500	0	790200	6111300	0	0	3032100	0	1266700	1036500	0	0	1902500	0	11069000	4480400	308980	0	1704300	0	0	238970
A0A0G2K5I8_RAT	0	0	0	0	0	0	0	0	0	0	0	0	0	0	0	0	0	0	0	0	0	0	198940	0	0	0	0	0	0	0	0	0	0	0	0	0	0	0	0	0	210570	0
A0A0G2K5L2_RAT	1173800	4575900	10751000	1884100	1842900	3296900	8067100	10744000	0	2585500	6132300	2292000	513440	0	11161000	0	0	467590	0	0	992600	0	3082800	568100	0	0	0	0	793920	0	0	0	0	0	26892000	1166000	1808100	251780	0	0	0	0
A0A0G2K5P9_RAT	0	966050	1099800	0	0	0	270980	0	0	0	0	83249	0	0	0	0	0	240510	0	0	0	0	954270	90487	1035500	0	0	0	164980	0	583670	0	30532	0	9471400	76454	0	0	125890	1122700	0	0
A0A0G2K5Q8_RAT	0	0	710490	0	2179300	0	0	0	0	0	3743200	0	0	0	663410	0	0	0	0	0	0	0	0	0	0	0	0	0	0	0	0	0	0	0	0	0	0	0	0	0	0	0
A0A0G2K5X1_RAT	0	0	0	0	52936975	0	0	0	0	0	0	0	0	0	0	0	0	0	0	13139458	0	0	13340964	0	0	0	0	0	0	0	10367169	0	0	18533133	0	0	0	0	0	0	0	0
A0A0G2K639_RAT	4480900	2884900	0	0	556780	0	3975300	0	0	0	939280	190980	172240	0	0	0	0	0	0	64385	0	0	410110	0	1037000	0	0	0	0	0	2103200	0	0	142270	358010	0	0	0	0	320240	0	0
A0A0G2K654_RAT	425050000	309780000	88872000	299960000	618560000	65609000	343040000	497690000	1054100	282870000	684300000	62430000	84675000	17552000	137380000	27275000	2544100	5279900	3026000	113060000	534960	6882600	173640000	37148000	610760000	420230000	25741000	7695000	14312000	7706100	104470000	0	4174300	844880000	0	17063000	28937000	28608000	2747500	237800000	127170000	3876900
A0A0G2K6B1_RAT	0	0	0	0	0	0	0	0	0	0	0	412410	0	0	0	0	0	0	0	264200	0	0	0	0	0	0	0	0	273210	0	0	0	0	1676800	0	0	0	0	0	445550	0	0
A0A0G2K6D5_RAT	0	0	0	0	0	0	0	0	0	0	0	0	0	0	0	0	0	0	0	0	0	0	0	0	0	0	0	0	0	0	0	0	0	0	712490	0	0	0	0	0	0	0
A0A0G2K6E0_RAT	0	0	1783900	1004300	0	522640	0	3477300	0	0	2933700	0	620150	0	510750	0	0	0	0	0	1239100	0	0	319980	0	0	0	0	0	0	1048600	0	1291600	0	746240	0	0	0	262170	0	0	903120
A0A0G2K6E3_RAT	0	0	288300	0	0	39740	0	0	0	0	0	0	0	0	639700	0	0	63462	0	0	0	0	0	651170	0	0	870420	0	0	161210	0	0	0	0	511070	164610	0	0	0	0	0	32086
A0A0G2K6E7_RAT	0	0	0	0	0	0	0	0	0	0	0	0	0	0	630030	0	0	0	0	0	0	0	0	0	0	0	0	0	0	0	0	0	0	0	1671700	0	0	0	0	0	0	0
A0A0G2K6G2_RAT	0	0	8523200	489120	0	1325700	0	0	0	0	1998800	1173600	0	0	2812100	0	0	827670	0	0	1755100	0	1799100	2620700	3794200	0	269100	0	1323700	203200	0	0	2592000	2780500	19636000	2695700	407550	0	1396800	0	0	0
A0A0G2K6P1_RAT	0	0	0	0	0	0	0	0	0	0	3586700	779020	0	0	0	0	0	0	0	0	0	0	0	0	0	0	0	0	0	0	0	0	0	0	0	0	0	0	0	0	0	0
A0A0G2K6S7_RAT	0	0	515600	0	0	0	0	0	0	0	0	0	0	0	141210	0	0	114030	0	0	0	0	461450	0	0	0	0	0	0	0	0	0	0	1327300	2979500	0	0	0	0	0	0	0
A0A0G2K713_RAT	0	0	0	0	0	0	0	0	0	0	0	0	0	0	0	0	0	0	0	0	0	255320	3086900	0	0	0	0	0	0	0	0	0	0	0	5313600	0	0	0	0	0	0	0
A0A0G2K719_RAT	976240	2292000	2492200	0	1140100	1372400	2625600	1572400	0	1307700	4919600	4791500	794920	0	10113000	0	0	1653300	0	0	0	0	1512600	2745700	1571400	213760	5546000	0	383520	1636900	1063700	0	1886600	2237800	8438600	4552400	85622	212630	2541100	1153100	743540	997910
A0A0G2K777_RAT	0	0	0	0	0	78088	0	0	0	0	0	0	0	0	182900	0	0	0	0	0	56111	0	0	116020	0	0	0	0	0	0	0	0	0	0	0	0	0	0	0	0	0	0
A0A0G2K7B6_RAT	0	0	0	0	0	0	0	0	0	0	0	0	0	0	0	0	0	0	0	0	0	0	0	0	0	0	0	0	0	0	0	0	0	0	0	47259	0	0	94966	0	0	0
A0A0G2K7F7_RAT	8142700	14834000	0	5635900	18868000	2977000	1452600	2709200	0	2732300	13125000	0	372290	267170	343070	157630	230720	0	0	3444100	0	0	0	0	0	0	0	0	0	0	0	0	0	0	0	193090	0	0	0	0	0	0
A0A0G2K7G8_RAT	4210900	3377600	26234000	0	4247500	22581000	6445900	1960500	807940	2152300	12868000	7806300	5471000	519970	67904000	0	0	9325600	0	1930900	14861000	548030	12604000	18405000	7894400	1987100	22712000	0	0	7204500	9160100	0	8090400	0	0	14991000	0	0	4628400	0	1097800	4066800
A0A0G2K7Q8_RAT	0	0	0	0	0	0	0	0	0	0	0	0	0	0	118590	0	0	0	0	0	0	0	0	0	0	0	0	0	0	0	2287900	0	2488900	0	2907900	0	0	0	0	1335200	1108600	187360
A0A0G2K7R1_RAT	0	0	0	0	0	0	0	0	0	6697600	0	0	0	0	0	0	0	0	0	0	0	0	0	0	0	0	0	0	0	0	0	0	0	0	0	0	0	0	0	0	0	0
A0A0G2K865_RAT	0	0	0	0	0	0	0	0	0	2316200	0	0	0	0	0	0	0	0	0	0	0	0	0	0	0	0	0	0	0	0	0	0	0	0	0	0	0	0	0	0	0	0
A0A0G2K896_RAT	0	0	0	0	0	0	0	0	0	0	0	0	0	0	0	0	0	0	0	0	0	0	0	0	0	0	0	0	0	0	0	0	0	0	1052500	0	0	0	0	0	0	0
A0A0G2K8D1_RAT	0	0	0	0	0	0	0	0	0	0	0	0	0	0	0	0	0	0	0	0	0	0	0	0	0	0	0	0	0	0	0	0	197990	0	0	0	0	0	0	0	0	93132
A0A0G2K8E6_RAT	8618900	10747000	7676200	8826700	4212600	3512700	8764800	15211000	421070	5074100	18308000	2060000	4811900	215230	7707200	344510	396050	223830	0	5352500	3988700	812770	24438000	7981300	9365100	5657100	2270100	0	1384000	219480	28690000	0	4843600	17530000	26598000	2482600	4273900	0	2396300	15692000	11566000	739310
A0A0G2K8G2_RAT	0	637680	267500	0	0	0	908790	0	0	0	0	0	0	0	0	0	0	0	0	0	43299	0	1089100	0	0	0	152200	0	279850	0	856190	0	46686	0	7022100	346180	0	0	0	0	0	0
A0A0G2K8K0_RAT	529030	7083100	0	0	16980000	617750	7278100	4471600	0	1084900	20491000	2003100	0	0	563580	559040	113740	0	0	1301300	0	0	0	0	196650	0	0	0	0	224410	3061500	0	126960	0	710310	122010	0	0	0	0	902550	65547
A0A0G2K8Q8_RAT	0	0	5357700	0	0	566840	0	0	0	0	0	0	0	0	4591000	0	0	0	0	0	2218500	0	0	0	0	0	0	0	0	0	0	0	0	0	0	0	0	0	0	0	0	0
A0A0G2K8S2_RAT	2728000	13025000	0	0	3439100	0	7937300	0	0	0	0	0	8395100	2020000	0	0	0	0	0	0	0	0	4943900	0	6646100	3203900	0	0	0	0	28209000	0	0	0	17901000	0	0	0	0	0	1554800	0
A0A0G2K8S6_RAT	0	0	7051800	0	0	3595875	0	0	0	0	0	54465000	0	0	10651167	0	0	7309375	0	0	1275643	0	0	14187500	0	0	16843500	0	0	6753333	0	0	37272500	0	31261446	94285000	0	0	20129167	0	0	3846000
A0A0G2K8V2_RAT	520280	1181700	0	0	1933800	0	329740	0	0	0	1190600	0	0	0	0	0	0	0	0	0	0	0	0	0	482850	0	0	0	0	0	0	0	0	0	0	0	0	0	0	0	0	0
A0A0G2K8W9_RAT	560470	681230	2358700	166340	1332800	771650	1606500	3389900	47683	121570	7015900	1563100	582000	0	7012600	0	0	503770	0	181660	0	0	262230	563020	1813100	471180	4247500	0	27106	2269000	256170	0	2290100	2143700	408750	4692800	59109	89123	1403600	2978400	140540	1060200
A0A0G2K950_RAT	0	0	0	0	0	136540	0	0	0	0	0	0	114300	0	0	0	0	221330	0	0	0	0	368420	0	0	0	1933900	0	0	412750	0	0	0	0	2551900	0	0	0	0	0	0	0
A0A0G2K977_RAT	0	0	0	0	0	0	0	0	0	0	0	0	0	0	0	0	0	0	0	0	0	0	0	626080	0	0	0	0	0	0	0	0	0	0	0	0	0	0	0	0	0	0
A0A0G2K9H8_RAT	0	0	0	0	0	0	0	0	0	0	0	0	0	0	0	0	0	0	0	0	1800100	0	0	0	0	0	0	0	0	0	0	0	0	0	0	0	0	0	111980	0	0	456800
A0A0G2K9I6_RAT	0	0	0	0	0	0	0	0	0	0	0	82352	167560	0	97912	0	0	0	0	0	0	0	228070	0	0	0	0	0	0	0	507200	0	0	0	593470	0	0	0	177070	0	0	188720
A0A0G2K9T4_RAT	0	0	0	0	0	0	0	0	0	0	0	39439	0	0	42091	0	0	65582	0	0	23213	0	2812	46290	0	0	0	0	0	0	0	0	14743	0	0	69001	0	0	32282	0	0	0
A0A0G2K9Y2_RAT	0	0	0	0	0	0	0	0	0	0	0	0	0	0	0	0	0	0	0	0	0	0	0	0	0	0	219210	0	0	85181	0	0	395840	0	0	59219	0	0	92155	0	0	0
A0A0G2KA25_RAT	0	0	862270	0	0	201890	0	0	0	0	0	0	0	0	1020000	0	0	0	0	0	313400	0	0	306720	0	0	253360	0	0	0	0	0	631800	0	0	206510	0	0	437380	0	0	27624
A0A0G2KA54_RAT	0	0	0	0	0	0	0	0	0	0	0	0	248830	0	0	0	0	0	0	0	0	0	0	0	0	0	0	0	0	0	0	0	0	0	0	0	0	682330	0	0	402840	0
A0A0G2KAA3_RAT	2901200	0	2016900	0	0	0	7422000	11041000	0	2639900	9559800	0	2085100	0	1546500	0	0	0	0	0	732650	0	0	0	0	0	0	0	0	0	0	0	0	0	0	0	0	0	0	0	0	0
A0A0G2KBA1_RAT	0	0	607670	0	0	275120	0	0	0	0	0	0	0	0	483750	0	0	89243	0	0	295190	0	0	265040	0	0	145140	0	0	0	0	0	91288	0	0	201180	0	0	114200	0	0	68129
A0A0G2KBB9_RAT	0	0	140550	0	0	124610	0	0	0	230200	0	75770	144670	0	801400	0	0	126000	0	0	570790	0	711080	98404	0	0	76894	0	0	0	4905200	0	1078400	0	0	142610	0	0	137380	849340	524660	1014700
A0A0G2QC06_RAT	10159000	14451000	2310800	489850	5000500	866090	7095700	11218000	31647	757590	7418800	843910	8931200	470860	1946800	38454	835780	416840	0	646900	841210	1364400	37950000	2085000	5830400	1642400	1389800	0	358030	285900	36443000	0	966390	7573500	35423000	1412000	996700	2241800	966850	7723000	7527100	179660
A0A0H2UHB7_RAT	0	0	0	0	0	0	0	0	0	0	0	0	0	0	311490	0	0	0	0	0	0	0	0	0	0	0	0	0	0	0	0	0	0	0	0	0	0	0	0	0	0	50631
A0A0H2UHE1_RAT	13128000	13105000	12133000	6402300	11317000	5454000	9962800	23568000	0	17624000	27111000	8190000	7985000	644890	7657000	865230	665210	2377700	0	4644900	1738500	4425200	53323000	4523200	32240000	22762000	7071200	0	0	2075100	24224000	2389900	5043500	77093000	17604000	8105600	1698100	0	2435100	39561000	8743000	579950
A0A0H2UHF6_RAT	0	0	0	0	0	0	0	0	0	0	0	0	0	0	4974200	0	0	0	0	0	0	0	0	7037800	0	0	8302400	0	0	3038200	0	0	3174600	0	0	5384200	0	0	431720	0	0	4260500
A0A0H2UHF8_RAT	0	0	0	0	0	0	0	0	0	0	0	0	721534	0	0	0	0	0	0	0	0	0	0	0	0	0	0	0	0	0	0	0	0	0	0	0	0	0	0	0	0	0
A0A0H2UHI7_RAT	0	0	715500	0	0	0	0	0	0	0	0	0	0	0	1123700	0	0	0	0	0	709160	0	0	0	0	0	0	0	0	0	0	0	843510	0	0	721930	0	0	0	0	0	0
A0A0H2UHJ1_RAT	0	0	0	3411600	28884000	6268700	0	0	0	7865900	2397900	5485300	1520000	0	4558200	0	0	0	0	8371100	0	0	3417400	0	3763100	3271300	0	0	3052500	0	5158100	0	0	6561000	0	0	0	816390	0	3134900	9611000	0
A0A0H2UHK2_RAT	57587000	136740000	38899000	49443000	96002000	17859000	156830000	227390000	162780	50156000	105710000	24642000	35422000	1223300	24947000	2159900	4975100	4453600	1540500	19220000	12497000	3143200	144250000	16918000	130730000	19944000	6438900	185610	6512500	2061700	894990000	2451400	24270000	80209000	28167000	6027200	23876000	14783000	3926400	380960000	114050000	7538500
A0A0H2UHM5_RAT	22447000	38061000	3597600	7960000	52125000	4042500	41259000	90226000	0	5476200	31308000	9326600	15113000	1243600	1259600	189630	1377000	701360	0	8641700	1663500	695910	68268000	2285200	18983000	9912500	685520	0	1317500	2593900	73814000	0	3056300	8243600	32890000	1597200	1242500	2248600	3002900	5762500	5725700	0
A0A0H2UHN7_RAT	6713500	5335200	8453200	830070	0	398230	4978400	0	0	2097000	0	1056800	815740	0	10199000	0	0	2461900	0	188330	4278500	0	1127500	3770700	3057700	393580	1846200	0	956020	1005200	1778400	0	3580500	712180	5222000	3697400	126620	178810	2823200	579670	304070	172660
A0A0H2UHP1_RAT	0	0	0	0	0	0	0	0	0	0	0	0	0	0	0	0	0	0	0	0	0	0	0	0	0	0	0	0	0	0	999760	0	279460	0	0	0	0	0	0	0	0	0
A0A0H2UHQ0_RAT	0	0	0	0	0	0	0	0	0	0	0	0	0	0	222500	0	0	0	0	0	0	0	0	0	0	0	0	0	0	0	0	0	0	0	0	0	0	0	0	0	0	64019
A0A0H2UHS7_RAT	50579000	88442000	80166000	14956000	13372000	36517000	76778000	73260000	2662600	12899000	117400000	13437000	72138000	2870500	62595000	915020	870180	13196000	0	9202900	22159000	84693000	280540000	35796000	50898000	14524000	23543000	0	2130800	6426200	81617000	0	11737000	76614000	334070000	24813000	66992000	73099000	15466000	61578000	108590000	7955100
A0A0H2UHS8_RAT	23672269	0	0	0	0	0	0	0	16850000	0	0	0	0	0	3926000	0	0	3839250	0	0	698754	0	0	0	0	0	0	0	0	0	0	0	0	0	0	27075000	0	0	4038167	0	0	0
A0A0H2UHV9_RAT	0	0	0	0	0	0	0	0	0	0	0	0	0	0	0	0	0	0	0	0	0	0	0	0	0	0	1561200	0	0	0	0	0	0	0	0	0	0	0	918250	0	0	0
A0A0H2UHX3_RAT	5370400	14923000	5309600	1210800	7614800	7374300	16384000	20811000	172360	4159500	30265000	2717400	8270200	791600	9149900	0	264040	1381200	0	1939700	4681800	957800	68770000	4855600	12088000	4775000	5437500	0	320150	2254600	17948000	0	4183000	5453400	26754000	4933600	802230	0	3107300	1152200	4470000	1047400
A0A0H2UI26_RAT	0	0	0	0	0	109940	0	0	0	0	0	0	0	0	0	0	0	0	0	0	0	0	0	93686	0	0	83899	0	0	0	0	0	0	0	0	85753	0	0	0	0	0	0
A0A0H2UI38_RAT	35614000	21315000	2084600	6595600	15666000	0	19176000	23818000	0	5301500	19138000	3883200	6735400	957020	0	1460900	1857600	0	0	3720300	753670	1824300	39476000	0	16630000	2713900	331710	0	0	0	35455000	0	0	9043000	0	0	556290	0	0	3995200	6773400	0
A0JN30_RAT	0	0	0	0	3715700	0	0	0	0	0	0	0	506860	0	0	0	0	0	0	64131	0	0	5403000	0	0	0	0	0	0	0	0	0	0	0	0	0	0	0	0	0	182830	0
A1L1J8_RAT	1499500	0	711390	0	0	337440	0	0	0	674400	0	0	311920	0	1050300	0	0	0	0	0	0	0	0	0	0	0	475120	0	0	0	0	0	0	0	0	599920	0	0	0	0	0	174390
A1L1K8_RAT	0	0	0	0	0	0	399790	0	0	0	0	0	0	0	0	0	0	0	0	0	0	0	442000	0	209080	0	0	0	0	0	522730	0	0	0	0	0	0	0	0	0	0	0
A1M_RAT	0	0	444460	0	0	0	0	0	0	0	0	58017	0	0	78142	0	0	0	0	0	0	0	793600	72230	0	0	0	0	0	0	2397500	0	158350	0	4921100	28478	0	0	52060	489020	0	0
A2IBE0_RAT	0	0	2252800	0	0	0	2445800	0	0	0	0	0	0	0	0	0	0	0	0	0	408660	0	4612900	1382600	4499700	0	0	0	0	0	0	0	0	0	0	0	0	0	0	0	1219600	0
A3RLA8_RAT	0	0	0	0	0	0	0	0	0	0	0	0	0	0	599170	0	0	0	0	0	0	0	0	0	0	0	0	0	0	0	0	0	0	0	0	0	0	0	0	0	0	0
A9UMV9_RAT	37708000	17294000	2184400	2896000	8905500	413950	31541000	4898400	0	26107000	6634400	0	4642800	0	1673000	0	0	0	0	0	769610	0	14820000	621540	7693300	0	0	0	0	0	21223000	0	0	6036000	0	0	444110	0	0	0	0	0
A9UMW1_RAT	0	0	0	0	0	0	0	0	0	0	0	0	0	0	0	0	0	0	0	0	0	0	6719800	0	0	0	0	0	0	0	9711900	0	0	0	0	0	0	0	0	0	0	0
AATC_RAT	0	0	0	0	0	0	0	0	0	0	0	0	0	0	0	0	0	0	0	0	0	0	0	0	0	0	0	0	0	42090	0	0	0	0	5330100	0	0	0	0	0	0	0
AATM_RAT	0	9375420	29052000	566597	2976050	14670000	29907563	14346849	0	3464286	0	542150000	2924580	0	6166333	0	0	45816250	0	5203373	3393321	1370060	196536145	19083250	94346386	45613554	50770000	0	4541466	79407778	150117470	0	298200000	51205120	856834337	288425000	11260843	5962139	52160833	45859337	12659639	18601250
ABCB7_RAT	0	0	1138000	0	0	91449	0	0	0	0	0	0	0	0	388090	0	0	60962	0	0	124320	0	0	550080	0	0	0	0	0	0	0	0	275640	0	1739400	0	0	0	0	0	0	0
ABCBB_RAT	701092	0	3267000	0	0	246975	764601	1554475	0	0	1100798	37901000	0	0	7641833	0	0	1235125	0	0	0	0	0	895975	0	0	0	0	0	1188111	0	0	6247750	0	0	5564500	0	0	4449667	0	0	0
ACACA_RAT	0	0	596920	0	0	30407	0	0	0	0	0	59009	0	0	0	0	0	244330	0	0	0	0	0	918980	0	0	1102700	0	0	210180	0	0	167400	0	1814500	1019400	0	0	33860	0	0	0
ACADL_RAT	0	0	1006900	0	0	401130	0	0	0	0	0	0	0	0	0	0	0	252000	0	0	519390	0	2907600	0	0	0	0	0	0	188640	1063400	0	1919600	0	5048800	0	0	0	225710	0	191090	0
ACD11_RAT	0	0	7859400	0	0	3813000	0	0	0	879601	5323739	244680000	0	0	18803333	0	0	12864375	0	0	1295464	0	1990392	4176750	0	0	17000000	0	1769892	27680000	2671355	0	71127500	0	120018072	98147500	0	0	15055833	4929578	0	4423500
ACON_RAT	0	750010	0	0	501430	0	1106300	0	0	0	0	0	0	0	0	0	0	0	0	0	0	0	0	0	0	0	0	0	0	0	4138200	0	0	440690	1608400	0	0	0	0	2434800	0	0
ACOX1_RAT	973510	0	876310	0	1281400	181290	1010900	995280	0	671080	1709500	1184300	496060	110770	0	0	0	244310	0	0	255320	72374	3222000	172640	1154800	349200	546160	0	228000	853100	0	0	764540	2372200	5826000	727850	416430	0	235950	782720	0	0
ACOX3_RAT	0	0	746940	0	0	624470	0	0	0	0	0	0	0	0	0	0	0	583980	0	0	858410	0	0	1266600	0	0	722620	0	0	286660	317360	0	725690	0	769450	2224800	0	0	169710	0	0	1075300
ACSL1_RAT	11306000	26999000	148800000	8130500	24720000	37357000	39579000	36104000	867290	12823000	42197000	26332000	6639200	735720	54237000	844530	3253500	28958000	2344900	9570600	20814000	648890	119080000	69371000	63984000	13870000	48058000	0	38439000	25417000	27644000	405630	34895000	52931000	300180000	51070000	47245000	3958400	33399000	3250700	0	931580
ACSL3_RAT	0	0	97147	0	0	0	1209601	0	0	0	0	0	297752	0	599000	0	0	0	0	0	0	0	1809669	0	3338404	0	0	0	0	0	16983434	0	3258500	2450512	14364759	0	309768	0	0	2695753	2546205	0
ACTB_RAT	87018000	237370000	55816000	44199000	279300000	41169000	164030000	355810000	1029900	56112000	222130000	83542000	90532000	8951900	84864000	35304000	24838000	12897000	5195900	54212000	6174900	14241000	174230000	25428000	126220000	57832000	30345000	506610	12711000	28474000	70991000	662600	41330000	100260000	547460000	21780000	12620000	28922000	33784000	90882000	43538000	6515000
ACTN4_RAT	4936200	5723800	13019000	0	3278500	3632000	2381800	7764100	120980	2170100	7653400	6186000	336800	145890	12162000	51765	0	4860200	0	243090	0	0	1867300	3480800	8192300	605640	7974500	0	1187700	5047000	261500	0	6397000	4232300	21454000	7419500	0	200740	7610000	3574100	2210000	1300900
ACTS_RAT	0	0	5396900	0	0	2770000	0	0	0	0	1256200	19953000	601580	0	9133800	0	0	1305500	0	0	450490	0	0	10086000	0	0	4611500	0	0	3148200	0	0	4932800	0	41044000	1999900	0	0	4014200	0	0	789410
ACY3_RAT	0	0	0	0	0	0	0	0	0	0	0	0	0	0	0	0	0	0	0	0	0	190990	4551400	0	0	0	0	0	0	0	405810	0	0	0	1386000	0	0	0	0	0	0	0
ADCK3_RAT	0	0	212050	0	0	0	0	0	0	0	0	0	0	0	0	0	0	0	0	0	0	0	0	0	0	0	0	0	0	0	0	0	269830	0	0	0	0	0	0	0	0	0
ADRM1_RAT	2344300	0	0	0	0	0	0	4229300	0	0	0	0	0	0	0	0	0	0	0	0	0	0	0	0	0	0	0	0	0	0	1473500	0	0	0	0	0	0	0	0	0	0	0
ADT2_RAT	2032100	21184000	225490000	12959000	16705000	137050000	13448000	33941000	5311200	17423000	77553000	77214000	6465400	1720700	223770000	399180	1563300	117680000	1124300	3956800	72652000	786570	48667000	207080000	26690000	5922800	144960000	0	28303000	64483000	57691000	0	105480000	22888000	271490000	95019000	13127000	2011300	70494000	29279000	12259000	80406000
AFAD_RAT	208195	0	0	0	0	0	0	0	0	0	0	0	0	0	0	0	0	0	0	0	0	0	0	0	0	0	0	0	0	0	0	0	0	0	0	0	0	0	0	0	0	0
AGRIN_RAT	0	0	0	0	0	0	0	0	0	0	0	0	0	0	0	0	0	0	0	0	0	0	0	0	0	0	0	0	0	0	0	0	0	0	0	0	124570	0	0	0	59823	0
AIFM1_RAT	851990	3030800	9757100	2414200	0	1869700	7091100	4875100	0	2371500	3527700	4531200	3594800	0	4225300	178390	493230	1563400	0	730910	2178100	152100	4114700	2031200	3123700	1212600	982750	0	838640	829610	6803600	0	2591400	1757900	11811000	1781500	1255900	0	1325900	1987100	1425000	209330
AIMP2_RAT	0	0	0	0	0	0	0	0	0	0	0	0	0	0	0	0	0	0	0	0	0	0	0	0	0	0	0	0	0	0	0	0	0	0	613580	0	0	0	0	0	0	0
AK1A1_RAT	0	1484400	0	0	1003700	0	1756800	2192400	0	0	0	0	1183800	0	0	0	0	0	0	0	0	0	3271000	0	0	0	0	0	0	0	8434300	0	0	0	2362000	0	0	1057200	0	1226600	799940	0
AK1D1_RAT	0	0	0	0	0	0	0	0	0	0	0	0	0	0	0	0	0	0	0	0	127040	0	7379700	0	0	0	0	0	0	0	1838400	0	0	0	5936500	0	0	0	0	0	0	0
AL3A1_RAT	0	0	0	0	0	0	0	0	0	0	0	0	0	0	0	0	0	0	0	0	0	0	0	0	0	0	0	0	0	0	29069000	0	0	0	0	0	0	0	0	0	0	0
AL7A1_RAT	447110	0	0	0	0	0	0	0	0	0	0	0	0	0	0	0	0	0	0	0	45787	0	0	0	0	0	0	0	0	128220	3642800	0	368200	0	2451600	0	0	0	0	0	0	0
ALDOA_RAT	0	0	0	0	0	0	11690336	0	0	0	19977521	78245000	3349370	0	1246750	0	0	0	0	0	0	0	27143675	0	11682831	0	0	0	0	935722	90560241	0	5884000	38894277	0	0	0	1415151	0	74860843	50750602	0
ALKMO_RAT	0	0	1103400	0	0	0	0	0	0	0	0	0	0	0	769833	0	0	0	0	0	73690	0	0	1630875	0	0	0	0	0	0	0	0	0	0	0	0	0	0	1111667	0	0	0
AMPD2_RAT	0	0	6305100	0	0	2124500	0	0	178230	0	0	695980	0	0	923430	0	0	1538600	0	0	0	0	0	4601300	0	0	520410	0	0	0	0	0	0	0	0	956720	0	0	296040	0	0	0
AMPE_RAT	0	0	0	0	0	0	0	0	0	0	0	0	0	0	0	0	0	0	0	0	0	0	0	0	0	0	0	0	0	0	395380	0	0	0	0	0	0	0	0	0	0	0
AMPL_RAT	0	0	0	0	0	0	0	0	0	0	0	0	268040	0	0	0	0	0	0	0	60244	0	0	0	0	0	0	0	0	0	4091300	0	87203	0	0	0	0	0	0	0	0	0
ANXA1_RAT	0	0	0	0	0	0	0	0	0	0	0	0	0	0	0	0	0	0	0	0	0	0	0	0	0	0	0	0	0	0	31094277	0	0	0	0	0	0	0	0	20598795	27056024	1577825
ANXA2_RAT	0	0	0	0	1556600	0	0	0	0	0	0	0	739240	0	397380	0	0	0	0	0	0	0	0	0	0	0	0	0	0	0	2115400	0	168490	0	0	0	0	0	0	2485200	0	262780
AOXC_RAT	0	0	89388	0	0	0	0	0	0	0	0	0	0	0	0	0	0	0	0	0	0	0	0	66934	0	0	0	0	0	0	0	0	0	0	0	0	0	0	0	0	0	0
AP2M1_RAT	0	0	1684900	0	0	646910	0	0	0	0	0	0	0	0	1406300	0	0	508490	0	0	0	0	0	1075900	0	0	1145500	0	0	151340	0	0	243100	0	0	324440	0	0	265010	0	0	0
APEX1_RAT	1114700	0	0	0	0	0	0	0	0	0	0	0	0	0	0	0	0	0	0	0	0	0	0	0	0	0	0	0	0	0	0	0	0	0	0	0	0	0	0	0	0	0
APOA1_RAT	4612605	15937185	0	883256	13608824	0	17583824	104449580	0	6752941	40388655	47304000	0	0	0	2424780	0	0	0	10143072	0	0	37991566	1544350	62934940	0	0	0	0	0	209783133	0	0	276180723	0	31185000	0	0	2129000	344584337	18407530	0
APOA2_RAT	10623529	0	0	0	0	0	0	0	0	0	0	0	0	0	0	0	0	0	0	0	0	0	0	0	0	0	0	0	0	0	13313855	0	0	0	0	0	0	0	0	0	0	0
APOB_RAT	0	0	452200	0	0	0	121790	0	0	0	382400	384460	0	0	552290	0	0	42635	0	0	8181	0	71503	113490	71934	0	70913	0	103100	46996	0	0	255740	0	963040	114250	0	0	212190	0	0	8074
APOC3_RAT	0	0	0	0	0	0	0	0	0	0	0	0	0	0	0	0	0	0	0	0	0	0	0	0	0	0	0	0	0	0	0	0	0	70213554	0	0	0	0	0	0	0	0
ARC1B_RAT	0	0	173110	0	0	0	0	2117857	0	0	0	8680000	0	0	0	0	0	0	0	0	0	0	0	0	0	0	0	0	0	0	0	0	0	0	0	0	0	0	0	0	2815482	3280000
ARF6_RAT	0	0	2995800	0	0	1281300	0	0	0	0	0	0	0	0	1418300	0	0	0	0	0	202100	0	0	629300	0	0	1147700	0	0	0	0	0	0	0	0	1036500	0	0	1366700	0	0	345860
ARGI1_RAT	60310000	133070000	48900000	25682000	192100000	37949000	194820000	243510000	0	114040000	259290000	75107000	35305000	3164900	9458200	7057900	12499000	4756700	3246900	52347000	7831000	13786000	363010000	29737000	324070000	251590000	27086000	865370	31235000	9757700	97027000	2286300	10772000	442160000	260400000	13758000	35839000	39831000	9577100	45634000	17018000	0
ARK72_RAT	0	0	0	0	0	0	0	0	0	0	0	0	0	0	0	0	0	0	0	0	0	0	296630	0	0	0	0	0	0	0	1554000	0	0	0	0	0	0	0	0	0	0	0
ARK73_RAT	0	0	0	0	0	0	0	0	0	0	0	960550	0	0	0	0	0	0	0	0	713320	0	0	0	0	0	0	0	0	243500	16318000	0	5887600	0	0	0	0	0	0	0	8327500	1803100
ARL8B_RAT	0	0	1614100	0	0	355970	0	0	0	0	0	0	0	0	1097700	0	0	0	0	0	0	0	0	0	0	0	0	0	0	0	0	0	631250	0	0	0	0	0	420780	0	0	325560
ARLY_RAT	0	0	712650	0	0	0	0	0	0	0	0	0	0	0	257680	0	0	1096400	0	0	76171	0	0	0	0	0	1036700	0	0	0	0	0	1170300	0	4642500	851870	0	0	723460	0	0	0
ARP2_RAT	0	0	0	0	0	171610	0	0	0	0	0	0	0	0	477350	0	0	0	0	0	0	0	0	0	0	0	189220	0	0	0	0	0	152750	0	0	204480	0	0	173050	0	0	81320
ASGR1_RAT	31058824	38527311	11291000	27254202	26058824	7933875	20583193	63094538	17654500	0	40397059	129220000	1537563	396450	5028167	2474160	9331627	8946250	0	17019578	282246	2398012	83475000	9575000	160156627	0	12935500	0	16503966	6040111	0	0	20430000	0	243867470	60612500	17344880	0	9190833	0	0	0
ASSY_RAT	2655400	19494000	10949000	749320	13383000	5163500	8775600	9263900	284480	1630000	7521400	2813400	11642000	288370	5392600	0	1223300	6756300	0	3284200	6536400	3473700	87665000	528180	21359000	8820700	8567100	0	1553900	5325900	12007000	0	8341000	18105000	150020000	24584000	10965000	5748500	7816800	678000	0	0
AT1B1_RAT	4243067	6931513	6620200	1431702	8555672	4083563	10159034	17451681	5233250	8159874	29806723	143165000	1304643	0	16918333	0	0	12406250	0	2910542	486171	0	17657530	8982000	112626506	4669880	11395500	0	2213870	11276667	78668675	0	66070000	27973193	37718675	37917500	6765271	0	7828917	43774699	0	21690250
AT1B3_RAT	0	0	836620	0	0	0	0	0	0	0	0	0	0	0	0	0	0	0	0	0	0	0	0	0	0	0	0	0	0	0	0	0	0	0	0	0	0	0	0	0	0	0
AT5F1_RAT	8389300	12266000	87829000	2851000	4229900	23541000	22991000	26208000	1860500	10917000	58476000	25687000	11997000	1246000	93684000	0	301110	20079000	0	4463700	29630000	2228500	41215000	52964000	20156000	5368400	26070000	0	10022000	11094000	26803000	0	32686000	17893000	145340000	35782000	5042500	1660500	21304000	11684000	9032000	5555500
ATAD3_RAT	0	0	204900	0	0	149240	0	0	0	0	0	660310	0	0	2929600	0	0	109920	0	0	186530	0	366010	153280	0	0	0	0	0	514430	354510	0	679030	573810	0	805210	0	0	378670	0	0	74367
ATIF1_RAT	3868400	0	0	0	0	0	0	0	0	0	0	0	0	0	0	315160	0	0	0	0	0	0	0	0	0	0	0	0	0	0	390360000	0	0	0	0	0	0	0	0	0	0	0
ATP5E_RAT	0	0	3520500	0	0	1987700	12409000	0	0	0	17427000	1319100	5291600	0	2287600	0	0	0	0	0	4261700	0	72481000	0	16877000	0	1109400	0	0	0	72143000	0	0	22178000	0	0	0	2624700	682730	15197000	7830900	0
ATP5I_RAT	35863000	79833000	32296000	33456000	62264000	14587000	99298000	88068000	0	132790000	105070000	8765900	25640000	8498100	12395000	7919400	6320600	3432700	0	15354000	7261500	0	358530000	14241000	68491000	3847300	5351000	0	14492000	0	178810000	0	1549400	282770000	0	10485000	19528000	2191500	0	40492000	24451000	466680
ATP5J_RAT	20155000	29565000	12414000	5021000	16379000	7781200	37919000	0	0	117370000	46041000	0	4803300	0	3237100	0	4816400	590180	0	4434300	3639100	0	76307000	7951900	0	0	1272000	0	1216700	0	14086000	0	0	8622900	0	0	0	3046200	0	5361400	0	0
ATP5L_RAT	0	0	45970000	0	0	21128000	0	0	0	0	0	39605000	0	0	24255000	0	0	8091000	0	0	9112800	0	67320000	15751000	3330200	0	4590900	0	0	2533600	7483700	0	2621200	0	126430000	10636000	4811400	2393200	1863400	8168200	0	0
ATPA_RAT	30724000	121690000	109830000	26375000	119550000	37987000	159220000	191820000	2333700	54604000	199080000	101500000	41190000	1748400	72630000	4582300	7936600	37293000	2027100	26235000	34203000	8850000	225610000	49969000	121900000	34961000	42245000	247670	12987000	47032000	209870000	925830	82777000	149130000	362630000	36511000	31840000	13392000	59895000	82078000	43932000	5188500
ATPK_RAT	48884454	128466387	263950000	73857143	100216387	201000000	151050420	349264706	25472500	80228992	334285714	4550150000	77821429	7269958	549500000	0	0	505625000	0	173493976	80718214	25255120	1193765060	469800000	715003012	231867470	565950000	0	105865385	438000000	970753012	0	1970525000	1686596386	2258945783	3418750000	451021084	53551807	431425000	394147590	196012048	594275000
ATPO_RAT	30024000	32442000	54370000	10942000	34415000	18677000	48821000	62739000	0	27015000	80902000	31162000	13245000	1570100	46442000	1974500	2063900	7486700	0	6083000	15808000	945850	121970000	25888000	58745000	10884000	8846600	0	2843700	4112700	83324000	0	9191100	58623000	9826400	11182000	7063500	3025500	5679000	29461000	11751000	475400
B0BMT9_RAT	0	0	1348200	0	0	263290	0	0	0	0	0	399450	233360	0	2615500	0	0	549090	0	0	106600	0	0	130870	0	0	149960	0	0	0	0	0	1351900	649850	1499700	296980	0	0	107260	0	0	0
B0BMV4_RAT	0	0	0	0	0	0	0	0	0	0	0	0	0	0	0	0	0	0	0	0	0	0	6655300	0	0	0	0	0	0	0	0	0	0	0	32333000	0	0	0	0	0	0	0
B0BMW0_RAT	0	3846500	2692800	0	0	790810	3195200	0	0	0	0	0	0	0	2412300	0	0	0	0	0	0	0	0	493030	0	0	505130	0	346840	0	1341000	0	172080	0	1944500	1655400	0	0	249500	923440	721330	1047200
B0BMW2_RAT	219950	15764000	40921000	3082000	7429400	9094800	34765000	24090000	0	8995900	10828000	35250000	1109500	0	11486000	0	0	3418100	0	2482300	1713100	0	22007000	23862000	30321000	11086000	5784900	0	5124700	8054700	7513600	0	11682000	33816000	136570000	6202800	6298600	2475500	5268700	15473000	4859200	0
B0BMZ1_RAT	23434000	47771000	1372100	6376700	32787000	542430	45448000	0	0	3872000	0	0	5459900	0	2179300	0	0	672570	0	0	522190	0	21394000	1198200	7859200	0	834940	0	288830	270750	15229000	0	825550	12964000	7589500	957880	1122800	0	0	3963500	5059700	327320
B0BN30_RAT	433100	0	78137	0	0	0	0	0	0	0	0	0	0	0	0	0	0	0	0	0	0	0	0	267640	0	0	0	0	0	0	0	0	0	0	0	0	0	0	0	0	0	0
B0BN81_RAT	18292000	18363000	7486100	0	15153000	1118100	15462000	5850700	0	1529900	10355000	1292200	14012000	1899100	7691500	0	2355900	704120	0	4025200	8423700	4630600	87183000	1585700	29396000	4174300	0	0	864900	0	30134000	1351500	203400	10321000	0	1123100	5774400	1027600	498030	4381400	13487000	0
B0BNB0_RAT	0	0	0	0	0	0	0	0	0	0	0	0	0	0	1043000	0	0	0	0	0	0	0	0	0	0	0	0	0	0	0	0	0	0	0	0	0	0	0	0	0	0	0
B0BND9_RAT	2215500	0	0	0	0	0	0	0	0	0	6697200	0	752690	0	0	400380	0	0	0	0	0	0	0	0	0	0	0	0	0	0	0	0	0	0	0	0	0	0	0	0	0	0
B0BNE6_RAT	6168800	1587000	1272100	1485400	0	580140	1748600	2938900	0	5690700	1704400	2945200	2578200	0	1133800	0	0	335810	0	1020300	479820	0	19834000	319390	6190900	0	372000	0	0	382230	13960000	0	448760	22328000	716470	449770	826460	0	255680	5809100	3265600	90362
B0BNF6_RAT	0	0	0	0	0	0	0	0	0	0	0	0	0	0	578000	0	0	0	0	0	199010	0	0	0	0	0	0	0	0	0	0	0	0	0	0	0	0	0	0	0	0	0
B0BNF9_RAT	0	0	0	0	0	0	0	0	0	0	0	0	595240	0	0	0	0	0	0	0	281110	0	9012800	0	0	0	0	0	0	0	0	0	0	0	2770900	0	0	0	0	0	0	0
B0BNG3_RAT	0	0	7236900	0	0	2537900	0	0	259770	0	0	0	0	0	4907700	0	0	778130	0	0	1856000	0	0	3777200	0	0	101200	0	624370	0	0	0	1961800	0	2160900	1141100	0	0	1246100	0	0	0
B0BNJ5_RAT	0	0	0	0	0	0	0	0	0	0	0	0	807790	0	0	0	0	0	0	0	0	0	0	0	0	0	0	0	0	0	0	0	0	0	0	0	0	0	0	0	0	0
B0BNJ9_RAT	0	0	2025100	0	0	0	0	0	0	0	0	0	0	0	0	0	0	4683900	0	0	0	0	0	0	0	0	0	0	0	0	0	0	851930	0	0	0	0	0	0	0	0	0
B0BNK1_RAT	0	0	1879200	0	0	167500	2397300	3633400	0	780920	0	0	436070	272150	2670100	0	0	383470	0	0	646060	0	0	220930	953480	0	843530	0	617390	0	2729300	0	1073200	0	3482300	958010	552970	0	989190	1443900	1073900	506820
B0K008_RAT	0	0	0	0	0	1133700	0	0	0	0	0	0	0	0	0	0	0	0	0	0	0	0	0	0	0	0	0	0	0	0	0	0	0	0	0	0	0	0	0	0	0	0
B0K026_RAT	0	0	268920	0	0	0	0	0	0	0	0	0	0	0	237760	0	0	0	0	0	141260	0	0	132520	0	0	0	0	0	0	0	0	0	0	0	0	0	0	0	0	0	0
B0K031_RAT	33018000	34170000	43574000	8551400	13123000	24153000	53178000	29499000	2043600	14023000	51249000	5837200	27894000	3155600	41416000	1059400	858960	10148000	394800	6386100	24833000	2884600	66665000	24230000	32960000	9319000	16738000	0	1543400	6891300	39936000	0	15116000	27498000	80751000	15600000	5073600	632980	15234000	11168000	29624000	6110300
B1H216_RAT	816491597	743823529	99191000	124195378	833088235	73111875	386995798	827394958	65295000	125287815	589810924	1465300000	57378151	1403193	59308333	150120000	266213855	100512500	38756024	635358434	9125357	142771084	2478433735	90675000	1361385542	449078313	77210000	0	38725962	39425556	2538253012	0	415225000	1113162651	526969880	2195400000	119430723	505617470	156741667	849731928	731439759	97905000
B1H227_RAT	0	0	0	0	0	0	0	0	0	0	0	0	0	0	0	0	0	0	0	0	0	0	0	0	0	0	0	0	0	0	0	0	0	1522900	0	0	0	0	0	0	0	0
B1H271_RAT	0	0	1257000	0	0	274660	0	0	0	0	0	0	0	0	964140	0	0	0	0	0	197440	0	0	891370	0	0	0	0	0	0	0	0	0	0	0	337120	0	0	262040	0	0	0
B1H282_RAT	0	0	0	0	0	0	0	0	0	0	0	0	0	0	0	0	0	0	0	0	0	0	0	0	0	0	0	0	0	0	0	0	0	0	0	0	0	0	0	518600	0	0
B1WBQ8_RAT	40682773	97081933	10254000	27405462	64558824	3316313	150960084	109256303	7973000	58915966	239474790	1315950000	99909664	13446218	17903333	11387400	47045783	28088750	21496988	78763554	6624000	97165663	1112981928	21138750	471144578	280924699	44800000	2277500	21264303	90258889	965150602	57368675	348625000	910481928	1761777108	45797500	108126506	60686747	44980833	525966868	254828313	9429250
B1WBY5_RAT	0	0	708450	0	0	0	0	0	0	0	0	545100	0	0	2185400	0	0	164490	0	0	339710	0	0	465440	0	0	272470	0	0	211370	0	0	367250	0	0	323650	0	0	0	0	0	0
B1WBY7_RAT	0	0	896900	0	0	0	0	0	0	0	0	253160	0	0	1577900	0	0	174150	0	0	382850	0	0	527920	0	0	290150	0	0	0	0	0	306270	0	884230	184200	0	0	0	0	0	88619
B1WC28_RAT	0	0	15776000	466630	972690	9600000	5208800	11012000	0	2534400	18328000	5720900	0	0	13208000	0	0	1802500	0	358230	1321200	0	1547800	6292400	8232500	7066600	6702200	0	1369100	3220600	0	0	3391000	43911000	4318800	7901200	0	0	4240400	9617100	698690	2059000
B1WC34_RAT	1007000	0	0	0	1109300	0	2291500	1390600	0	541280	0	402860	521040	0	0	0	0	0	0	210630	0	0	3598900	0	943960	0	0	0	0	0	2975400	0	0	0	0	0	0	0	0	0	0	0
B1WC61_RAT	0	0	0	0	0	0	0	0	0	0	0	0	0	0	0	0	0	0	0	0	0	0	0	0	0	0	0	0	0	0	794080	0	535200	0	1031500	0	0	0	0	407490	0	0
B1WC67_RAT	0	0	0	0	0	0	0	0	0	0	0	0	0	0	0	0	0	0	0	0	0	0	0	0	0	0	0	0	0	0	0	0	0	0	0	0	0	0	0	1330200	286510	0
B2GUU4_RAT	0	0	1006700	0	0	0	0	0	0	0	0	0	0	0	95770	0	0	0	0	0	0	0	411220	129010	0	0	0	0	0	0	0	0	128840	0	0	81155	0	0	55909	0	0	0
B2GUU6_RAT	8842800	0	0	0	0	1254700	0	0	0	0	0	0	0	0	0	0	0	0	0	0	4218800	0	5310600	0	0	0	0	0	1894600	0	0	0	0	0	0	0	0	0	897500	0	0	743060
B2GV15_RAT	0	1177400	0	0	1724000	176490	0	1166600	0	0	3164500	254760	217790	0	347920	0	0	0	0	0	0	0	0	0	0	0	0	0	0	0	850540	0	139990	0	0	0	0	0	0	596520	470760	0
B2GV28_RAT	0	0	1174100	0	0	1160288	0	0	0	0	0	0	0	0	381500	0	0	0	0	0	57851	0	0	0	0	0	0	0	0	0	0	0	0	0	0	0	0	0	0	0	0	0
B2GV94_RAT	0	0	499840	0	0	243050	0	0	0	0	0	0	0	0	415670	0	0	0	0	0	0	0	0	0	0	0	0	0	0	0	0	0	0	0	0	0	0	0	0	0	0	0
B2GVB9_RAT	0	0	99205	0	0	56941	0	0	0	0	0	0	0	0	0	0	0	0	0	0	0	0	0	136960	0	0	115120	0	0	53292	0	0	0	0	0	0	0	0	0	0	0	0
B2MG_RAT	28932773	40178571	1472500	20239496	34436975	0	63092437	133006303	0	31157563	93376050	41070500	20716597	3190336	0	8174400	13877711	0	0	49177410	290089	0	502816265	0	273189759	107466868	0	0	0	0	646536145	0	0	396668675	0	0	75874699	29586145	0	265635542	167430723	0
B2RYD7_RAT	0	1154000	2530400	0	0	820830	0	0	0	0	0	940530	0	0	4291200	0	0	1102500	0	0	806530	0	221390	3769700	0	0	3122100	0	283210	716440	0	0	1544000	0	0	1463000	0	0	2045500	0	0	0
B2RYF6_RAT	0	0	531850	0	0	0	0	0	0	0	0	0	0	0	215830	0	0	0	0	0	0	0	0	0	0	0	0	0	0	0	0	0	0	0	0	0	0	0	0	0	0	0
B2RYG5_RAT	1317900	0	0	1268700	3159500	0	0	0	0	3946600	3912200	0	0	0	0	0	0	0	0	0	0	0	2057500	0	2216700	0	0	0	0	0	0	0	0	4377600	0	0	0	0	0	0	0	0
B2RYI2_RAT	383980	0	897010	167600	0	206710	397800	0	0	0	0	0	0	0	0	0	0	0	0	0	0	0	0	0	0	0	0	0	0	0	0	0	0	0	0	0	0	0	0	0	0	0
B2RYM3_RAT	0	0	0	0	0	0	0	0	0	0	0	0	0	0	0	0	0	0	0	0	0	0	0	0	0	0	0	0	0	0	0	0	0	0	6058735	0	0	0	0	0	0	0
B2RYP4_RAT	0	0	0	0	812350	0	619660	3228900	0	0	0	337540	0	0	0	0	0	0	0	0	0	0	0	0	0	0	0	0	0	0	0	0	0	0	0	0	0	0	0	422890	0	0
B2RYQ5_RAT	2122200	5730400	0	4294200	39437000	0	7346600	9655600	0	2724500	7082000	0	2154300	0	0	0	0	0	0	5186700	0	0	8241000	0	9802200	4260100	0	0	0	0	5598900	0	0	6943300	0	0	0	0	0	0	3963300	0
B2RYQ8_RAT	13948000	0	2363800	3255600	0	1278100	0	0	0	0	14002000	0	20390000	0	4329700	0	0	1137500	0	987530	4355900	1185200	23527000	1423400	7312200	2171400	0	0	0	0	9666900	0	0	0	0	453630	1830100	1247100	0	7345000	14045000	333750
B2RYS0_RAT	0	0	13766000	0	0	3634900	0	0	0	8542900	0	3935800	1694500	0	11507000	0	0	746930	0	0	4277000	0	0	1998800	0	0	0	0	0	0	0	0	771210	0	0	1577400	0	0	809160	0	0	0
B2RYS2_RAT	236300000	305050000	4995000	57928000	159650000	2831100	282030000	14785000	0	212250000	20610000	7524700	51482000	3420100	3036100	1191000	0	200830	0	5067800	3528300	2544000	70425000	2507200	114980000	9930100	2874900	1076800	1376500	740510	320310000	890530	545640	73748000	0	2658000	4445300	1896800	0	18526000	15984000	444630
B2RYS8_RAT	0	0	8919100	0	0	2725400	0	0	0	0	2653100	4570300	0	0	14641000	0	0	3493700	0	0	4499600	0	397580	6206900	0	0	6162300	0	0	1451600	0	0	1523700	0	0	4988200	0	0	1155400	0	0	1117400
B2RYW3_RAT	0	0	7323600	0	0	6065200	1782200	0	148610	1210000	2734100	1356600	0	0	15265000	0	0	1427800	0	0	4223100	0	0	2905700	0	0	2240600	0	0	334870	0	0	1136600	0	0	2946900	0	0	2369700	0	0	843110
B2RZ09_RAT	18866000	26821000	1982500	17784000	48156000	656200	11447000	25514000	0	2991800	83189000	4914500	8601000	0	0	0	0	0	0	1954400	0	0	13697000	857110	32223000	14230000	545520	0	0	0	1844500	0	0	65915000	0	0	0	0	0	19236000	0	0
B2RZ72_RAT	0	0	1136200	0	0	0	0	0	0	0	0	848910	0	0	0	0	0	0	0	358130	0	216400	217200	0	0	2379500	0	0	0	381490	0	0	0	2730800	0	0	177860	0	0	1914500	1157200	0
B2RZ76_RAT	0	0	0	0	0	0	0	0	0	0	0	0	0	0	407730	0	0	0	0	0	0	0	0	0	0	0	0	0	0	0	0	0	0	0	0	0	0	0	0	0	0	0
B2RZ79_RAT	0	0	0	0	0	0	0	0	0	0	0	0	0	0	0	0	0	0	0	0	0	0	0	0	0	0	0	0	0	0	1379800	0	0	0	0	0	0	0	0	0	0	0
B2RZB7_RAT	0	0	0	0	0	0	0	0	0	0	0	4275600	0	0	0	0	0	0	0	0	0	0	0	0	0	0	0	0	0	0	0	0	0	0	0	0	0	0	0	0	0	0
B2RZD1_RAT	10045000	18637000	15232000	0	23221000	5143800	36066000	0	1575100	4207200	0	2824800	1529400	0	10746000	0	0	2566000	0	0	9470100	1880500	64050000	7827800	0	0	3750800	0	1132500	1232500	15899000	0	2653200	33374000	78305000	5315800	8476100	5228100	2608700	13245000	2479400	1249700
B2RZD6_RAT	31415000	17288000	21875000	24192000	23290000	4010000	76465000	36711000	0	32875000	88777000	15692000	14532000	0	6727700	0	815270	1201800	0	7460600	3758300	0	39940000	6085000	41494000	4401600	1558500	0	0	795900	45602000	0	2228700	42515000	32118000	3325900	996350	4100400	1433700	19473000	22377000	406060
B3DM95_RAT	88264706	0	0	0	39913866	0	0	0	0	18664076	0	0	0	0	0	2797800	4448765	0	0	94021084	0	0	0	0	19237952	5433614	0	0	0	0	360009036	0	0	0	0	0	0	15085843	0	0	0	0
B3SVE9_RAT	0	2164400	30340000	0	0	5448600	2091500	0	445700	0	10391000	908310	0	0	17546000	0	0	6742100	0	535170	7246800	0	6110800	18311000	1799300	0	10632000	0	5945000	2912300	0	0	9378200	7264200	89701000	10166000	3192700	0	7319600	1264900	0	1028800
B4F7A5_RAT	0	0	0	1052400	4475900	0	0	0	0	0	0	0	0	0	0	0	0	0	0	0	0	0	3062000	0	0	0	0	0	0	0	0	0	0	5453600	0	0	0	0	0	1412300	743890	0
B4F7C7_RAT	1471300	0	0	0	0	0	0	0	0	0	0	0	0	0	0	0	0	0	0	0	0	0	2658800	0	0	0	0	0	0	0	0	0	0	0	0	0	0	0	0	0	0	0
B5AMZ7_RAT	0	0	16840000	0	0	2618500	1406300	0	77358	1407800	3726300	16782000	312440	96937	61433000	0	0	5070700	0	0	8520400	0	603760	5042200	425920	0	4633300	0	3185600	1057900	0	0	5642800	0	5948200	1691800	388280	0	7743200	0	0	1055000
B5DEG8_RAT	0	0	0	0	0	0	0	0	0	0	0	0	176030	0	0	0	0	0	0	0	0	0	0	0	0	0	0	0	0	0	0	0	0	0	0	0	0	0	0	0	0	0
B5DEL8_RAT	7062400	0	2642900	0	5829000	1525700	0	0	0	1888100	11891000	1728600	2929500	0	11362000	0	0	0	0	0	1065300	0	15844000	320680	3214900	0	412380	0	0	0	10673000	0	0	7233600	0	0	379840	0	0	3379300	2431300	0
B5DEL9_RAT	0	0	1703900	0	0	1310800	0	0	0	0	8748900	11214000	0	0	994920	0	0	1609900	0	0	1519600	0	42456000	4321800	8683500	0	1796300	0	0	3607400	15990000	0	2361600	0	0	999460	548560	0	1562900	0	4747900	0
B5DF36_RAT	0	45943000	27541000	10668000	91427000	24934000	70440000	216950000	0	25484000	54838000	14521000	3334600	0	67233000	3780900	7466800	5022600	0	9858400	3855800	0	71654000	23205000	20663000	13436000	15313000	0	9064300	6521800	31071000	6973000	12495000	60372000	58676000	29755000	13307000	8534600	16486000	24596000	10091000	5352400
B5DF65_RAT	0	0	0	0	0	0	0	0	0	0	0	0	0	0	0	0	0	0	0	0	0	0	1048000	0	0	0	0	0	0	0	0	0	0	0	0	0	0	0	0	0	0	0
B5DF80_RAT	473360	1543100	588220	0	4853900	1018300	923200	0	0	547140	1764500	1804500	418300	0	913330	0	0	55766	0	422620	61877	160880	2282400	605880	1406800	419510	265650	0	0	73553	1371600	0	568860	0	0	445050	0	0	398510	292040	0	96662
B5DF91_RAT	726250	0	0	0	0	0	0	0	0	0	0	615620	0	0	0	0	0	0	0	289230	0	0	0	0	0	0	0	0	0	0	0	0	0	0	0	0	0	0	0	0	469160	0
B5DFB7_RAT	1147300	0	0	0	0	0	0	0	0	0	0	0	0	0	0	0	0	0	0	0	0	0	0	0	0	0	0	0	0	0	0	0	0	0	0	0	0	0	0	0	0	0
B5DFC3_RAT	1416700	361910	1421500	991180	0	0	4549600	0	0	1367600	1757900	1056300	1585900	0	340640	0	0	275820	0	163390	0	0	479420	0	691280	0	193910	0	1846100	205030	758850	0	0	2236100	4735600	0	381190	265930	0	2102200	1216900	0
B5DFI3_RAT	0	0	841490	0	0	0	0	0	0	0	0	0	0	0	485410	0	0	0	0	0	0	0	0	0	0	0	0	0	0	0	0	0	0	0	0	0	0	0	0	0	0	0
B6DYP8_RAT	17072269	25063025	0	6310504	11313445	2955938	32382353	76771008	0	8273529	90577731	1347500000	17347689	4613025	526583	0	18504217	1406875	0	16835241	8478321	16875904	242647590	17539000	363885542	236620482	114635000	1980144	5169231	142311111	913734940	0	468350000	0	0	772450000	7347741	24700301	46037500	90199699	115418675	44742500
B6DYQ0_RAT	723210	0	3826200	0	0	1869500	0	0	0	1748500	11206000	4663200	0	0	1737600	0	0	1299700	0	0	900090	0	0	1830800	0	0	2789700	0	0	1554300	0	0	1392200	773480	8537700	1438500	0	104260	534000	0	0	0
B6DYQ4_RAT	115160000	81099000	265980000	21572000	77667000	208000000	59320000	230180000	12908000	31077000	330580000	99091000	29257000	4944900	191160000	971480	1962400	241140000	1161800	15967000	288530000	0	125330000	209760000	87796000	20547000	305090000	0	95273000	170220000	131280000	3063200	250050000	28778000	323020000	131500000	14746000	16260000	201840000	27236000	8149300	104320000
BAAT_RAT	1746500	6467700	8116400	0	2204800	3967800	2894100	0	0	0	0	2169300	0	0	1091200	0	683560	4450300	0	1756500	2757600	1257900	12057000	3339600	4499500	1626600	2788700	0	1423500	2054200	4354700	0	2839100	1818900	31283000	7216900	1354800	2518400	1924700	0	950950	206920
BASI_RAT	35935000	13955000	9846300	12977000	41209000	5247400	32934000	27339000	340700	9186900	28559000	3350200	1962500	816090	7362100	730180	1847000	862450	0	6961700	287340	850320	12888000	4523900	29638000	3934900	1629300	0	905760	358290	28294000	0	1460800	11005000	13337000	3558800	1986700	754480	331150	5492800	3087100	629150
BASP1_RAT	0	0	0	0	0	0	0	0	0	0	0	0	1194000	0	0	0	0	0	0	0	0	0	0	0	0	0	0	0	0	0	5160000	0	0	0	0	0	0	0	0	0	0	0
BCKD_RAT	0	0	553260	0	0	0	0	0	0	0	0	411060	0	0	1125200	0	0	0	0	0	0	0	0	0	0	0	526530	0	0	0	0	0	0	0	0	576810	0	0	0	0	0	0
BIG2_RAT	0	0	0	0	0	0	0	0	0	0	0	0	0	0	0	0	0	0	0	0	0	0	0	0	0	0	0	0	0	0	0	0	0	0	55545	0	0	0	0	0	0	0
BST2_RAT	0	0	180170	0	0	0	0	51893000	0	0	0	0	1732500	0	0	0	0	0	0	0	0	0	0	0	0	0	0	0	1120200	0	0	0	0	0	0	0	0	0	0	0	0	0
C0JPT7_RAT	170520	255010	0	0	2096300	157430	144280	480770	0	105060	5411500	133870	1872100	15413	636810	0	0	0	0	148660	0	0	268380	0	0	0	0	0	0	0	90211	0	0	852590	878580	9483	0	131230	0	1824600	697090	16751
C1QBP_RAT	0	0	0	0	0	0	0	0	0	0	0	0	0	0	0	0	0	0	0	0	0	0	0	0	0	0	0	0	0	0	54459940	0	0	0	0	0	0	0	0	0	0	0
CAD17_RAT	0	0	451310	0	0	82584	0	994570	0	0	1099400	0	0	0	275280	0	0	0	0	0	0	0	727930	312370	1298500	0	76275	0	205690	0	0	0	0	0	0	0	0	79440	199440	0	0	0
CAH2_RAT	0	0	0	0	0	0	0	0	0	0	0	0	0	0	0	0	0	0	0	0	62440	0	0	0	0	0	0	0	0	0	37893000	0	0	0	0	0	0	0	0	3111100	3752000	0
CAH3_RAT	34563000	172460000	788710	16524000	115630000	12169000	3621800	14197000	0	0	0	1759400	0	0	0	1364800	7928600	0	0	23777000	112070	9136900	170960000	529100	32562000	2683100	3175900	0	0	861050	4201300	0	0	0	4401100	0	0	3311700	0	0	0	0
CALX_RAT	13192000	17990000	20657000	4584300	16251000	10487000	25979000	24729000	0	9835000	18871000	12005000	9504500	74250	36735000	726060	1445400	8278800	315550	3682900	6253800	458190	32693000	15268000	13694000	3619700	12075000	0	3506800	5141800	17278000	597310	19504000	13672000	45922000	13295000	4345100	1593600	13331000	5127200	3132600	4649700
CAP1_RAT	0	0	0	0	0	0	0	0	0	0	0	0	0	0	0	0	0	0	0	0	0	0	0	0	0	0	0	0	0	0	0	0	168250	0	0	0	0	0	0	84494	92499	0
CATA_RAT	14450840	28947479	488690	2592857	34373950	3288563	11383613	39558824	8098250	0	0	38431000	8865756	291324	0	3900060	17641265	1068625	0	54968675	5416071	70265060	1358132530	833850	109346386	50313253	7998500	0	1195601	16898889	1632650602	0	79120000	23703614	779493976	0	30263855	34805422	9519167	110620482	25678012	1599125
CAZA1_RAT	0	0	0	0	0	0	0	5967227	0	0	0	0	0	0	0	0	0	0	0	0	0	0	0	0	0	0	0	0	0	0	0	0	0	0	0	0	0	0	0	0	0	0
CAZA2_RAT	0	1413000	0	0	0	308530	0	0	0	0	0	1146000	0	0	0	0	0	0	0	0	0	0	0	376100	0	0	680820	0	0	405840	0	0	412090	0	0	448200	0	0	0	0	0	0
CB047_RAT	0	0	0	0	0	181150	0	0	0	0	0	0	0	0	646420	0	0	0	0	0	0	0	0	0	0	0	0	0	0	0	0	0	0	0	0	0	0	0	0	0	0	0
CCD47_RAT	0	2616800	3269400	505280	0	303850	2073800	0	0	0	0	631900	0	0	3924800	0	0	0	0	0	1219100	0	0	5076500	0	0	851370	0	0	0	0	0	2514600	902740	0	0	0	0	1139100	0	0	0
CD151_RAT	0	0	0	0	0	0	0	0	0	0	0	0	0	0	0	0	0	0	0	0	0	0	0	0	0	0	0	0	0	0	0	0	0	0	891140	0	0	0	0	0	0	0
CD166_RAT	0	0	181240	0	3296008	0	2221008	6211345	0	0	2394958	0	0	0	1428017	0	0	0	0	2886687	0	0	0	0	0	0	0	0	0	0	0	0	0	0	0	16828500	0	0	0	0	0	0
CD59_RAT	0	0	887630	0	0	456240	0	0	0	0	0	0	0	0	574100	0	0	0	0	0	0	0	0	0	0	0	0	0	0	0	0	0	0	0	0	0	0	0	0	0	0	483520
CDC42_RAT	24278000	0	4713800	0	0	1272800	0	0	0	0	0	0	0	0	2906200	0	0	0	0	0	623200	0	1896300	1237100	0	0	0	0	1815200	0	3275300	0	1037300	0	3651500	867390	0	0	0	0	0	624380
CDIPT_RAT	0	0	1452700	0	0	107050	0	0	0	0	0	0	0	0	1533800	0	0	0	0	0	194730	0	0	708310	0	0	0	0	0	0	0	0	0	0	0	0	0	0	324040	0	0	0
CEPT1_RAT	0	0	1113500	0	0	566360	0	0	0	0	0	429570	0	0	2109900	0	0	394390	0	0	477690	0	0	751620	0	0	586660	0	0	356860	0	0	620830	0	0	607360	0	0	517600	0	0	214070
CES1D_RAT	11829000	4663300	2146000	3428000	6735500	1243700	0	1388000	0	411330	3354000	1549000	0	0	0	0	0	0	0	1951400	348100	1103600	45136000	869540	6602000	2150000	572950	0	1790300	484420	48597000	0	2251100	0	35985000	0	0	708600	100680	1042600	3350000	0
CH10_RAT	5237600	20090000	0	3413200	26028000	342800	25996000	12166000	0	17471000	23263000	0	3051300	3919100	0	0	4181400	0	0	6418500	361050	0	32286000	0	28504000	4145000	0	0	1401600	0	391430000	0	0	4857800	0	0	1420500	0	0	9137400	2831600	0
CH60_RAT	9505800	20211000	2590300	0	8807800	2083100	3752000	4660700	0	0	3708200	4102000	849960	415780	930100	0	639290	4401300	0	1042300	1421900	436800	12942000	1942300	4015100	993330	2476000	0	1021000	8991700	100110000	0	8758300	6907500	3258100	505850	726690	0	3176700	4039700	4556900	367750
CHDH_RAT	24472000	17576000	32005000	6724300	13751000	8463800	16551000	13721000	393650	8536700	15811000	9115000	5074400	0	8801800	0	871440	4846600	109770	3205300	3798300	869780	66710000	8722900	35188000	9033200	19603000	0	4993500	11177000	39355000	0	16604000	32664000	122870000	8615500	12618000	1923800	18061000	11318000	5319700	2113700
CHPT1_RAT	0	10702000	0	0	6536500	0	9028000	0	0	0	0	0	1267400	0	977880	0	0	0	0	0	0	0	0	0	0	0	0	0	0	0	1484800	0	0	0	0	0	0	0	0	0	0	0
CISD1_RAT	30380252	89254202	28916000	49737395	89485294	11989500	128481092	136934874	0	47815126	151701681	441250000	23682773	0	23321667	12060600	23428916	6053750	0	141515060	8727857	0	1161867470	12601250	541771084	115355422	0	0	0	0	792045181	0	0	585379518	0	91180000	83963855	29090060	7554333	206475904	90984940	0
CLC4F_RAT	0	865710	0	0	0	0	0	2260200	0	0	883970	0	0	0	0	0	0	0	0	0	0	0	0	0	0	0	0	0	0	0	0	0	0	651750	0	0	0	0	0	0	0	0
CLCA_RAT	10104000	0	0	0	8382400	0	0	0	0	14043000	0	0	0	0	0	0	0	0	0	1683900	0	0	0	0	0	0	0	0	0	0	0	0	0	0	0	0	0	0	0	0	0	0
CLCB_RAT	0	0	0	0	9720100	0	0	0	0	8211000	0	0	0	0	0	0	0	0	0	657160	0	0	0	0	2794400	0	0	234310	0	0	0	0	0	0	0	0	0	0	0	1099200	0	0
CLD3_RAT	0	0	0	0	0	0	0	0	0	0	0	0	0	0	0	0	0	0	0	0	0	0	972200	0	4434000	0	0	0	647450	0	1314800	0	0	1990400	8058200	0	0	410000	0	0	0	0
CMBL_RAT	0	0	0	0	0	0	0	0	0	0	0	0	0	0	0	0	0	0	0	0	0	0	0	0	0	0	552850	0	0	0	0	0	0	0	0	0	0	0	0	0	0	0
CNBP_RAT	5635100	1520000	0	916920	0	0	0	0	0	0	0	0	958710	0	0	0	0	0	0	0	0	0	0	0	0	0	0	0	0	0	0	0	0	0	0	0	0	0	0	0	0	0
CO1A1_RAT	19678151	36855042	297110	21775210	47304622	223444	9801891	34798319	0	9329832	50668067	25959500	0	0	270750	1018380	3015633	0	593620	28970783	0	0	9431024	131530	2797229	2002048	304695	317736	4460697	0	0	0	0	12392169	0	0	1216898	745482	0	5398193	0	0
CO3A1_RAT	0	0	0	179360	0	0	0	0	0	0	0	0	0	0	0	0	0	0	0	0	0	0	0	0	0	0	0	0	0	0	0	0	0	184980	0	0	0	0	0	0	0	0
COF1_RAT	0	1944600	0	0	0	0	0	5400700	0	0	5078000	0	0	0	0	0	0	0	0	0	0	0	0	0	2710800	0	0	0	0	0	7374500	0	0	0	0	0	0	0	0	0	0	0
COMT_RAT	0	0	336520	0	0	317570	0	0	0	0	0	0	0	0	261280	0	0	343780	0	0	4078500	0	4429600	1382300	0	0	0	0	612190	0	0	0	870360	1668100	15549000	437900	0	1158400	2505200	0	1521400	332870
COPB_RAT	0	0	2320600	0	0	243720	0	0	0	0	0	365510	0	0	2836400	0	0	143800	0	0	0	0	0	549020	241660	0	103870	0	33776	0	0	0	347910	0	0	182730	0	0	275030	0	0	0
COPB2_RAT	0	801576	169440	0	0	97089	0	0	0	1476218	0	4646100	1269559	0	778300	0	0	205581	0	0	0	0	0	176905	0	2553253	301980	0	712103	0	0	0	2303125	2654548	0	1378275	0	0	0	2331325	0	0
COPD_RAT	633800	0	133670	0	0	0	947440	2491400	0	0	2801700	0	0	0	0	0	0	0	0	0	0	0	189850	0	0	0	0	0	0	0	0	0	0	605560	4018700	0	0	0	0	549790	0	0
COPT1_RAT	0	0	3984400	0	0	0	0	0	0	0	0	0	0	0	0	0	0	1069700	0	0	0	0	0	2552500	0	0	0	0	0	0	0	0	0	0	0	0	0	0	0	0	0	0
COQ9_RAT	0	0	0	0	0	0	0	0	0	0	0	0	0	0	0	0	0	0	0	0	0	0	544850	0	0	0	0	0	0	0	794370	0	250170	0	0	0	0	0	0	0	0	0
COR1A_RAT	0	0	0	0	0	0	0	0	0	0	0	0	312810	0	0	0	0	0	0	0	0	0	0	0	0	0	0	0	0	0	0	0	0	0	0	0	0	0	0	0	0	0
COX41_RAT	25273000	44054000	75569000	19922000	46245000	32259000	84809000	147850000	1944900	27029000	202370000	24688000	34130000	1199800	99059000	0	978090	15106000	0	9117300	35038000	1691900	39327000	31376000	35199000	6026800	16856000	0	13190000	5394900	47948000	0	9106600	30165000	90135000	36678000	6207600	3369800	8762300	21581000	8896700	6535600
COX5A_RAT	19010000	48030000	34234000	24877000	51142000	13136000	86786000	185400000	0	91491000	130480000	49427000	16020000	0	22497000	0	1840700	4889300	0	14612000	12877000	0	106610000	18533000	74330000	10842000	4561900	0	6898800	2019000	188020000	0	5174400	192390000	0	5909100	8154600	1688300	4054900	29810000	16883000	887600
COX5B_RAT	64363000	40066000	12792000	27074000	53358000	3225600	75130000	76252000	0	122950000	135890000	6541300	16073000	1429200	6508100	2953800	1654300	579630	792440	11346000	4497500	0	94193000	4592100	48294000	8582500	1223900	1169600	1492600	299750	133950000	0	669130	107790000	0	1355600	7098700	264900	0	17062000	5378500	0
COX7C_RAT	0	0	4559700	0	0	0	0	0	0	0	497960	0	0	0	3108500	0	0	0	0	0	654180	0	0	0	0	0	0	0	0	0	0	0	0	0	0	0	0	0	0	0	0	0
CP1A1_RAT	1792353	2777311	24002000	0	0	1534856	0	0	4443750	0	0	198405000	0	0	48563333	0	0	30559375	0	0	5886536	0	7164940	4775250	0	0	25118000	0	5588942	4863333	0	0	16496250	0	7519518	98852500	3690994	0	41135833	0	0	0
CP2A1_RAT	0	866970	20823000	0	0	3920300	0	1595100	132850	0	0	5048100	0	0	28758000	0	0	7916900	0	0	17343000	0	3878300	22393000	996480	0	12079000	0	6142900	3589700	0	0	6891800	1902200	37705000	14815000	812360	137560	11864000	0	0	245540
CP2B3_RAT	0	0	26188000	0	0	8809300	0	1843200	553780	0	0	5786100	0	0	21883000	0	0	9756500	0	0	13168000	0	6763200	22656000	0	0	10069000	0	2654600	3504200	0	0	11722000	0	12460000	7501100	765640	0	9175600	0	0	5833100
CP2C7_RAT	0	0	0	0	0	0	0	0	0	0	0	0	0	0	0	0	0	1951938	0	0	0	0	0	3707250	0	0	0	0	0	0	0	0	0	0	0	19908000	0	0	0	0	0	0
CP2CB_RAT	0	3937900	188470000	734990	0	29917000	1582400	0	0	0	0	7052200	0	0	4033100	0	343390	46316000	0	668900	9696300	0	36171000	164010000	18286000	1770000	94921000	0	34300000	21548000	0	0	32657000	0	56891000	23041000	4387100	0	29241000	0	0	143520
CP2DQ_RAT	0	1490500	129030000	762660	1479800	37430000	4386700	5893500	407730	1414300	5254700	34308000	153290	0	86451000	0	0	45669000	0	0	22846000	0	24555000	115890000	8470300	777410	58739000	0	13821000	19840000	0	0	34179000	7477800	161240000	53351000	7586100	0	34336000	0	0	1399300
CP2E1_RAT	0	0	52341000	326933	0	18387375	4513445	10153151	11243750	5011975	8227521	814050000	951807	0	143558333	0	0	121043750	0	0	17015357	0	62952108	79080000	8848283	2737500	87395000	0	43871394	58597778	0	0	288925000	8819006	186515060	426075000	20815663	0	108400000	0	0	1550950
CP2F2_RAT	0	0	797710	0	0	0	0	0	110200	0	1401500	2013400	0	0	12067000	0	0	137580	0	0	1490000	0	0	122740	0	0	126920	0	0	0	0	0	574070	0	0	0	0	0	107380	0	0	45508
CP2J3_RAT	0	0	2225800	0	0	283250	0	0	0	0	0	75718	0	0	896450	0	0	297200	0	0	302110	0	0	943170	0	0	264910	0	0	0	0	0	669440	0	0	234390	0	0	0	0	0	0
CP3A2_RAT	0	4643067	36698000	0	0	1575113	0	9577941	1852400	0	0	130120000	0	0	27205000	0	0	39733750	0	0	3528964	0	32012349	24990750	0	0	18286000	0	4272115	12892222	0	0	52390000	0	13828916	36485000	14335843	0	99075000	0	0	0
CP3AI_RAT	0	0	10477000	0	0	666930	0	2469800	0	0	0	8953700	0	0	29601000	0	0	8407000	0	0	2570000	0	1833300	16522000	0	0	9140400	0	1795700	2828200	0	0	3409800	0	8048400	3576300	682860	0	12528000	0	0	0
CP4A2_RAT	2474100	8822300	126010000	2326500	5127500	41506000	13553000	31618000	3135300	10782000	54394000	38865000	715380	0	83892000	197620	338440	19236000	0	1041800	7123300	412260	26683000	71344000	5332000	744940	42674000	0	22917000	15462000	0	0	20140000	1695600	191600000	32142000	8598300	1273100	35780000	0	0	128990
CP4AA_RAT	0	0	1311600	0	0	0	0	0	0	0	0	682550	0	0	5024700	0	0	346060	0	0	503500	0	0	1821500	0	0	554720	0	0	137020	0	0	175420	0	0	446050	0	0	2057600	0	0	0
CP4AC_RAT	0	0	0	0	0	0	0	0	0	0	0	0	0	0	0	0	0	0	0	0	0	0	0	216000	0	0	305100	0	0	0	0	0	0	0	0	98629	0	0	362290	0	0	0
CP4AE_RAT	0	0	31515000	0	0	7108600	886680	3074300	71426	736310	1457200	19461000	0	0	63108000	0	0	4683400	0	0	2709200	0	396390	36608000	0	0	9198200	0	487580	3253200	0	0	6225200	0	6072500	10638000	0	0	6215300	0	0	50179
CP4B1_RAT	0	0	0	0	0	0	0	0	0	0	0	0	0	0	0	0	0	0	0	0	0	0	0	0	0	0	0	0	0	0	0	0	0	0	0	0	0	0	0	0	0	896460
CP51A_RAT	0	0	5669000	0	0	0	0	0	0	0	0	0	0	0	2583600	0	0	752190	0	0	5515000	0	525780	1376300	0	0	445210	0	312230	0	0	0	3671100	0	0	3744700	0	0	1151300	0	0	84878
CPPED_RAT	0	0	0	0	0	0	0	0	0	0	0	0	0	0	0	0	0	0	0	0	0	0	2908700	0	0	0	0	0	0	0	0	0	0	0	0	0	0	0	0	0	0	0
CPSM_RAT	34717000	62972000	133200000	9853300	25693000	34466000	71771000	93235000	2921800	26945000	57686000	46359000	29677000	7975000	80454000	1676700	5220900	93798000	1691400	11457000	14378000	2236200	120190000	51321000	54431000	19132000	56867000	0	52308000	39725000	48930000	497620	53385000	163400000	843940000	57162000	50274000	8520500	39734000	19595000	2853800	904690
CPT1A_RAT	0	0	10586000	0	0	3293900	0	935430	308460	0	0	1065600	0	0	11759000	0	0	1810300	0	0	1628200	0	702070	9129600	0	0	3426200	0	206760	992460	0	0	2540400	0	7288900	4919900	0	0	3303000	0	0	251110
CPT2_RAT	0	0	1678700	314220	0	110870	0	1143400	64634	0	4190400	3284800	236890	0	200630	0	0	97587	0	0	0	0	96105	0	0	0	222440	0	196440	107840	0	0	708420	0	2889200	226370	211080	137490	324510	695750	432970	0
CQ062_RAT	0	0	0	0	0	0	0	0	0	0	0	0	0	0	772890	0	0	0	0	0	0	0	0	0	0	0	0	0	0	0	0	0	0	0	0	0	0	0	0	0	0	0
CREL1_RAT	0	0	0	0	0	0	0	0	0	0	0	0	0	0	0	0	0	194210	0	0	191470	0	0	0	0	0	0	0	0	0	0	0	0	0	0	0	0	0	138810	0	0	0
CRIP2_RAT	0	3978500	0	2362100	5553000	0	0	2655300	0	0	0	0	0	0	0	0	0	0	0	1659700	0	0	4035100	0	2813200	0	0	0	0	0	0	0	0	0	0	0	0	0	0	0	0	0
CSAD_RAT	0	0	0	0	0	0	0	0	0	0	0	0	0	0	0	0	0	0	0	0	0	0	0	0	0	0	0	0	0	0	0	0	448480	0	0	0	0	0	0	0	0	0
CSRP1_RAT	23044000	6543700	0	7913000	0	0	16660000	0	0	8045000	5076400	0	3551300	0	0	0	0	0	0	488410	0	0	17368000	0	18174000	4471600	0	0	0	0	12266000	0	0	4205000	1072600	0	0	771150	0	8445600	4081000	0
CX6A1_RAT	0	0	20121000	0	0	14489000	0	0	0	8270100	0	81044000	0	0	9417300	0	0	9275900	0	0	10887000	0	0	36172000	0	0	9698400	0	0	6354600	0	0	5424300	0	19943000	10062000	0	0	865960	0	0	0
CX6C2_RAT	22586000	0	56088000	14304000	0	58562000	103790000	73421000	632740	31167000	51471000	34348000	8252500	1222300	77859000	0	1617200	12634000	0	2570900	18157000	1629700	75645000	20491000	23123000	3832900	11854000	0	1612500	5805200	25939000	2265600	6516900	63933000	59840000	42162000	11766000	3055800	6003200	26154000	22026000	4401600
CXAR_RAT	0	0	285660	0	0	0	0	0	0	0	0	0	0	0	403270	0	0	0	0	0	0	0	0	0	0	0	0	0	0	0	0	0	0	0	0	0	0	0	0	354050	0	0
CXB1_RAT	1686000	0	3097300	0	0	602050	2772100	0	0	0	0	0	0	0	1285800	0	0	415420	0	0	0	0	1319400	3667200	8443200	746550	2009600	0	683530	620220	996750	0	0	3404400	5820600	2350400	0	0	0	0	0	0
CYB5_RAT	332289916	572205882	614030000	161457983	334201681	371418750	686953782	1032689076	133115000	354684874	1149852941	5323500000	162913866	22039916	530816667	94650000	158358434	220375000	51987651	434521084	106958571	177894578	4673313253	427225000	3392710843	780442771	201860000	13116346	120562500	212444444	4405301205	10667169	1545200000	1440000000	1660481928	2463950000	558993976	240777108	220358333	763138554	690668675	206367500
CYB5B_RAT	0	0	69957000	30873950	65516807	60766875	0	92527311	0	32500000	0	680150000	18015546	0	101871667	0	15987651	99831250	0	49869578	30261429	0	106274096	128100000	0	35818373	132040000	0	13638462	92357778	296647590	0	589225000	0	0	1014300000	0	0	175625000	46068072	0	135817500
CYBP_RAT	0	0	0	0	0	0	0	0	0	0	0	1662500	0	0	0	0	0	0	0	0	0	0	0	0	985370	0	3223000	0	0	1850500	0	0	1179900	1134500	0	1367500	0	0	0	0	0	0
CYC2_RAT	110855042	80607143	0	92880252	56834034	0	87653361	89138655	0	104632353	260882353	0	18115756	5337605	0	0	0	0	0	40837952	0	0	1690030120	0	954939759	213180723	0	0	0	0	1065271084	0	0	1211204819	0	0	124319277	36577410	0	375370482	123948795	0
D3Z7Y6_RAT	0	0	0	0	0	0	0	0	0	0	0	0	0	0	0	0	0	0	0	0	0	0	0	0	0	0	0	0	0	0	0	0	0	0	0	0	0	0	0	8433900	2914800	714330
D3Z8I7_RAT	0	0	0	0	0	0	0	0	0	0	0	0	0	0	0	0	0	0	0	0	0	0	0	0	0	0	0	0	603270	692350	2160900	0	2094600	0	0	0	0	0	289870	1541200	3759000	4287200
D3Z8J1_RAT	0	0	0	0	0	0	0	0	0	0	0	0	0	0	0	0	0	0	0	0	0	0	2115200	0	0	0	0	0	0	0	0	0	0	0	6683900	0	0	0	0	0	0	0
D3Z8Q4_RAT	44487000	29677000	24206000	6506200	20328000	10680000	28622000	0	1879500	11470000	11562000	2496400	9945500	1297900	29012000	1711000	1549200	3643300	0	3627600	6410700	2356600	96654000	9142500	34562000	9547900	5429500	0	0	1041200	52949000	0	2144200	48942000	4714600	8798200	2373000	0	2429900	15800000	14748000	1890900
D3Z900_RAT	5603992	0	18030000	2182353	0	21753750	17589496	15322479	14284750	5000420	14994748	378735000	1647752	295021	31848333	0	0	46249375	0	2715000	18219643	0	46939157	60435000	28080723	0	74875000	0	28561659	42912222	15703012	0	237195000	13014759	418942771	345925000	15850301	2816566	70695000	20726205	13871386	92895000
D3Z942_RAT	17849000	0	91471000	0	14062000	49289000	0	0	4071600	0	0	17668000	9993600	0	79526000	0	0	7587800	0	0	16360000	0	43018000	43825000	7590800	0	24858000	0	0	12232000	37531000	0	3000000	0	0	26856000	0	0	10256000	15526000	22434000	7164200
D3Z9E1_RAT	0	0	0	0	826630	431100	0	1441800	0	0	750100	274970	0	0	517850	0	0	0	0	0	0	0	118480	0	0	0	0	0	0	0	0	0	0	1571900	0	0	29442	0	0	280770	0	0
D3Z9Z0_RAT	0	0	0	0	0	0	0	0	0	0	0	0	0	0	0	0	0	0	0	0	0	0	0	0	0	0	0	0	0	0	0	0	0	0	0	0	0	0	252180	0	0	0
D3ZA84_RAT	213990	0	19800	0	0	0	0	0	0	0	0	0	0	0	0	0	0	0	0	0	0	0	0	0	0	0	0	0	0	0	0	0	0	0	0	0	0	0	0	0	0	0
D3ZAN3_RAT	0	0	0	0	0	248090	0	0	0	0	0	288300	0	0	832120	0	0	320930	0	0	278280	0	728030	929690	0	0	1242600	0	0	418520	680960	0	308320	0	2059900	1270700	0	0	775190	0	0	65893
D3ZAS1_RAT	0	0	0	0	0	0	0	0	0	0	0	2550200	0	0	0	0	0	0	0	0	307190	0	0	0	0	0	0	0	0	0	0	0	0	0	0	0	0	0	0	0	0	0
D3ZAS9_RAT	0	0	826900	0	0	0	0	0	0	0	0	0	0	0	0	0	0	0	0	0	1595000	0	0	1590900	0	0	756630	0	0	0	0	0	1045700	0	0	0	0	0	2374400	110020	0	0
D3ZB81_RAT	0	0	1569500	0	0	4059800	0	0	0	0	0	5236800	180590	0	36810000	0	0	10740000	0	0	14170000	0	0	6353500	0	0	7918200	0	0	4841700	3589500	0	33199000	0	0	3338500	0	0	3576300	3621200	1643700	85544000
D3ZBM3_RAT	0	0	938310	353240	0	593570	0	0	0	0	0	2436000	0	0	482720	0	0	0	0	0	0	0	0	363170	0	0	0	0	0	138450	0	0	157490	433630	0	0	366150	0	0	943700	0	0
D3ZBN4_RAT	0	0	0	0	0	0	0	0	0	0	0	0	0	0	0	0	0	0	0	0	309080	0	0	0	0	0	0	0	0	0	0	0	0	0	0	0	0	0	0	0	0	0
D3ZCF8_RAT	0	0	2266000	0	0	648780	0	0	0	0	0	0	0	0	1190700	0	0	314170	0	0	41725	0	0	2310100	0	0	1443300	0	168310	418580	0	0	872210	0	1313600	1733500	0	0	2011700	0	0	0
D3ZCH5_RAT	9271800	12202000	15029000	6955900	11079000	11047000	21824000	15052000	0	10322000	22102000	6419600	4642000	844570	13378000	1857300	1743300	3348800	0	2243700	8618400	0	40609000	8804500	12462000	4036200	5352900	0	0	1991000	20405000	2040600	3960300	18834000	0	5268900	1615600	0	3240100	4131800	3076000	1876100
D3ZCS4_RAT	0	859170	6914400	317660	0	602690	0	0	0	0	697280	36821	190410	0	1464200	0	0	1593700	0	23899	0	0	1058000	4842800	1172800	309270	4433600	0	456490	394090	0	0	1594700	188590	6380300	2185800	125210	50325	2097300	0	50726	85533
D3ZCT7_RAT	0	0	0	0	0	0	0	0	0	0	0	0	309000	0	0	0	0	0	0	0	0	0	0	0	0	0	0	0	0	0	0	0	0	0	0	0	0	0	0	463760	278620	0
D3ZCZ9_RAT	35672000	11405000	1104200	12108000	18508000	0	30319000	40645000	0	65827000	111840000	3226100	10575000	2366900	0	863100	0	0	0	0	0	0	56514000	0	50575000	2193000	0	0	0	0	90734000	0	0	62134000	0	0	2495400	726220	0	9613400	4872300	0
D3ZD07_RAT	0	0	2585800	0	0	0	0	0	0	0	2699900	45822	0	0	6036600	0	0	2754300	0	0	3267400	0	2636500	1726800	1141900	0	3553300	0	3482500	849510	0	0	2339900	0	16705000	3092800	3187900	349850	4692500	0	0	0
D3ZD09_RAT	94446000	39896000	10901000	90781000	28971000	2559000	35482000	70424000	331120	119530000	47414000	0	54037000	4803600	2225400	1195400	8508500	0	0	9741000	3072500	0	49778000	578750	24016000	14609000	0	430420	0	0	13582000	0	0	83914000	0	593020	6306300	1926500	0	12905000	18415000	0
D3ZD11_RAT	4140500	10119000	6339000	777680	883450	2122500	5475900	234460	141920	1002300	423400	982220	0	0	9004200	0	0	991940	0	0	1514000	0	5648800	2355400	2461000	0	1456200	0	1938300	728090	8533200	0	1536400	7966900	6149200	1744900	1033900	773320	1524600	4117200	3762000	766100
D3ZD31_RAT	0	0	0	0	0	0	0	0	0	0	0	0	0	0	395260	0	0	0	0	0	10210	0	0	210570	0	0	0	0	0	0	0	0	0	0	0	34520	0	0	0	0	0	0
D3ZD97_RAT	0	0	0	0	0	0	0	0	0	0	0	0	0	0	252740	0	0	0	0	0	0	0	0	0	0	0	0	0	0	0	0	0	0	0	0	0	0	0	0	0	0	0
D3ZE02_RAT	0	0	0	0	0	0	0	0	0	0	0	0	0	0	0	0	0	0	0	0	0	0	601340	0	0	0	0	0	0	0	0	0	0	0	0	0	0	0	0	0	0	0
D3ZE15_RAT	0	0	22326000	0	0	9722200	1056000	3696900	327610	0	0	12385000	0	0	39066000	0	0	7823700	0	0	12385000	0	1825400	17173000	1951800	0	6930900	0	0	2801400	0	0	4848100	2679200	0	12417000	0	0	2892800	0	929480	825740
D3ZEE9_RAT	0	0	0	0	0	0	0	0	0	0	0	0	0	0	351110	0	0	0	0	0	139620	0	0	458810	0	0	245110	0	0	0	0	0	129140	0	0	208330	0	0	0	0	0	0
D3ZEG8_RAT	0	0	0	0	0	0	0	0	0	0	0	0	0	0	510970	0	0	0	0	1543400	207000	0	437010	0	0	0	0	0	0	0	0	0	208440	0	0	0	0	0	183310	0	0	0
D3ZEH3_RAT	0	0	665830	0	0	0	0	0	0	0	0	0	0	0	0	0	0	0	0	0	0	0	0	1120700	0	0	0	0	0	0	0	0	0	0	0	0	0	0	0	0	0	0
D3ZEI0_RAT	10745000	8229600	16304000	7166200	0	8047400	21179000	0	0	5187000	0	7204000	24827000	671600	20532000	0	494950	865390	0	0	4853600	2990300	35717000	6901900	10751000	3657400	1474100	0	0	447090	16768000	0	1088700	11614000	5821200	2955800	0	4723400	1512700	17727000	29372000	1785600
D3ZEL2_RAT	0	829900	0	0	0	683450	0	0	0	0	0	0	0	0	0	0	0	0	0	0	312200	0	18725000	0	1344900	719230	360320	0	0	272340	6194500	0	286530	843480	15115000	302560	0	0	691580	0	573710	0
D3ZF07_RAT	2295000	0	18912000	0	0	11352000	3454600	4300000	123620	1098100	4723500	6861400	3019800	0	18275000	0	0	7760000	0	0	6755100	0	3974300	12377000	3921400	0	10115000	0	0	5028300	0	0	7626800	0	0	8819400	0	0	6609000	0	0	3854000
D3ZF21_RAT	298880	0	0	0	0	0	0	0	0	0	0	0	0	0	0	0	0	0	0	0	0	0	0	0	0	0	0	0	0	0	174780	0	0	0	0	0	0	0	0	0	0	0
D3ZF49_RAT	396790	0	0	0	0	0	0	0	0	0	0	0	0	0	0	0	0	0	0	0	0	0	0	0	0	0	0	0	0	0	0	0	0	0	0	0	0	0	0	0	0	0
D3ZF77_RAT	0	1588300	0	367100	1135100	0	0	1597700	0	0	0	0	0	0	0	0	0	0	0	0	0	0	17751000	0	1774800	898670	0	0	0	0	16828000	0	0	0	5367600	0	0	0	0	2254000	2902200	0
D3ZFH5_RAT	0	0	0	0	0	0	0	0	0	0	0	0	0	0	0	0	0	0	0	0	0	0	273540	0	0	0	0	0	0	0	0	0	0	0	0	0	0	0	0	406570	0	0
D3ZFJ6_RAT	469490	0	1315900	0	0	169240	0	0	0	0	0	911860	1071900	0	535260	0	0	108820	0	0	627050	0	0	263220	1725700	0	78347	0	0	75685	1132400	0	495190	0	533910	129110	0	0	758910	0	0	0
D3ZFK5_RAT	0	0	6692300	0	0	0	0	0	0	0	0	0	0	0	3398100	0	0	0	0	0	1880700	0	0	0	0	0	0	0	0	0	0	0	0	0	0	0	0	0	1160800	0	0	0
D3ZFQ8_RAT	2554300	8198500	24700000	4497200	2620800	11243000	30019000	21889000	0	14216000	16359000	7956800	5285200	239150	39962000	0	0	5083400	0	805650	10452000	0	40058000	14217000	33245000	1455700	7064600	0	1768900	3247400	34259000	0	7761500	19183000	21261000	10689000	2257500	0	7067400	10099000	7964300	2232400
D3ZG43_RAT	0	1603900	1386100	0	1634300	263500	3913100	3568300	0	2001700	1654200	2656700	1088700	0	2980300	0	0	237700	0	516470	961820	267730	13269000	339460	4121500	0	0	0	0	142430	6958700	0	596010	3949600	23562000	265410	829780	70708	301280	5302700	4573300	0
D3ZGQ1_RAT	0	0	303220	0	0	226270	0	0	0	0	0	0	437660	0	511940	0	0	0	0	493030	0	0	686200	187620	0	590900	0	0	0	0	0	0	115560	2254800	1997000	161250	0	0	0	1696900	0	0
D3ZH41_RAT	0	0	0	0	0	0	0	0	0	0	0	0	0	0	1401400	0	0	0	0	0	0	0	0	0	0	0	0	0	0	0	2730700	0	0	0	0	0	0	0	0	1744800	491710	223620
D3ZHA7_RAT	1387700	8973300	1886800	3526400	17951000	2356100	20281000	26777000	232640	15762000	46594000	9798800	9605000	439250	3349300	0	0	211490	0	1144700	0	0	24861000	747570	20899000	7372600	1100400	0	391690	1569500	13987000	0	2649600	38652000	0	1067400	2482600	0	2069000	30869000	13840000	391930
D3ZHJ6_RAT	787020	1114000	6969500	0	907030	2103500	876700	0	58970	318240	2495400	642560	155560	0	4821900	0	0	655060	0	0	861420	0	184880	943810	370360	0	688970	0	737260	117140	424790	0	1040400	0	1952500	997610	74511	0	1091100	0	0	218130
D3ZHR2_RAT	0	0	0	0	0	0	0	0	0	0	0	0	0	0	0	0	0	0	0	0	0	0	0	307530	0	0	0	0	0	0	0	0	121630	0	0	0	0	0	0	0	0	0
D3ZHV3_RAT	0	0	0	0	0	0	0	0	0	14408193	0	0	0	0	0	0	0	0	0	0	0	0	0	0	0	0	0	0	0	0	0	0	0	0	0	0	0	0	0	0	0	0
D3ZHW0_RAT	0	0	0	0	0	0	0	0	0	0	0	0	0	0	0	0	0	0	0	0	0	0	0	0	0	0	0	0	0	0	0	0	0	0	83368	0	0	0	0	0	0	0
D3ZIC2_RAT	0	0	0	0	0	0	0	0	0	0	0	0	0	0	0	0	0	0	0	0	0	0	1906500	0	0	0	0	0	0	0	0	0	205320	0	5227500	0	0	0	0	0	0	0
D3ZIJ5_RAT	0	0	0	0	0	1255900	0	0	0	0	0	0	0	0	0	0	0	0	0	0	0	0	0	0	0	0	0	0	0	0	0	0	0	0	0	0	0	0	0	0	0	0
D3ZJ08_RAT	0	0	47452000	0	0	120810000	0	7134400	0	0	0	242830000	0	0	61462000	0	0	81310000	0	0	15601000	0	0	34689000	0	0	130600000	0	38249000	95710000	0	0	91806000	8778800	0	31839000	0	0	119430000	0	0	183950000
D3ZJ32_RAT	0	0	0	0	0	40692	0	0	0	0	509640	0	0	0	0	0	0	0	0	0	0	0	0	0	0	0	0	0	0	0	0	0	0	0	0	0	0	0	0	0	0	0
D3ZJX5_RAT	1610800	3358900	1895600	1167500	2072500	0	0	5059700	0	1717200	7541600	605470	1062300	190990	0	0	0	0	0	463080	388330	0	2642300	0	2775800	671150	0	0	0	0	4188200	0	718650	2068300	8131900	0	701110	0	164810	1410400	1704100	0
D3ZJY5_RAT	0	0	1373400	0	0	625270	0	0	0	0	0	1934400	0	0	748780	0	300700	326550	0	1052800	792200	0	7711900	1047200	0	0	784060	0	0	0	2641200	0	434040	0	0	242910	0	0	253190	0	0	0
D3ZJZ0_RAT	6355000	14672000	40996000	3211600	11207000	18155000	10973000	17514000	0	7441000	33527000	14737000	3110500	0	45960000	0	0	13797000	0	3183600	11571000	0	21718000	31193000	13352000	0	23580000	0	6774900	10822000	28657000	0	25234000	7054300	26158000	21748000	5931600	0	14533000	10731000	5051600	10221000
D3ZK73_RAT	0	0	109570	0	0	0	0	0	0	0	0	0	0	0	107840	0	0	51211	0	0	0	0	0	0	0	0	79875	0	0	0	0	0	50379	0	1256400	0	0	0	0	0	0	0
D3ZK97_RAT	228720000	272780000	415820000	230860000	797440000	535410000	517390000	1234400000	6569700	257730000	2041600000	583220000	134910000	41531000	712710000	33615000	14920000	109200000	9980500	150920000	4607300	0	487160000	408150000	1047900000	611510000	617800000	17777000	96862000	303510000	232810000	0	242700000	1333700000	155480000	383930000	33182000	77661000	331640000	370140000	252430000	228030000
D3ZKR8_RAT	0	0	0	0	0	0	0	0	0	0	0	0	0	0	1374300	0	0	0	0	0	0	0	0	0	0	0	0	0	0	0	0	0	0	0	0	0	0	0	0	0	0	0
D3ZL10_RAT	0	0	0	0	0	0	0	0	0	0	0	0	0	0	51324	0	0	0	0	0	0	0	0	0	0	0	0	0	0	0	0	0	0	0	128330	0	0	0	0	0	0	0
D3ZL50_RAT	0	0	0	0	0	0	0	0	0	0	0	0	0	0	215620	0	0	0	0	0	0	0	0	0	0	0	0	0	0	0	0	0	0	0	0	256100	0	0	0	0	0	0
D3ZL85_RAT	0	0	0	0	0	0	0	0	0	0	0	0	0	0	484040	0	0	0	0	0	0	0	0	0	0	0	0	0	0	0	0	0	0	0	1014400	0	0	0	0	0	0	0
D3ZLC1_RAT	446480	0	90670	0	1196100	351500	3413600	1869500	0	1006900	5265500	891550	395690	0	3165500	0	0	53424	0	0	0	0	358260	0	1223400	0	875110	0	0	888790	0	0	0	3879100	0	232060	0	187900	421310	2994000	859760	480600
D3ZLT1_RAT	0	0	4698200	0	0	4582500	0	0	0	0	0	999420	0	0	5047800	0	0	897970	0	0	3513200	0	7075900	1221100	0	0	807750	0	0	0	0	0	0	0	0	1591500	0	0	644690	0	0	585320
D3ZM21_RAT	0	0	745570	0	0	0	0	0	0	0	0	2726500	0	250200	4100600	0	0	0	0	0	688990	0	1412200	813280	0	0	652940	0	0	600050	2863500	0	1940800	0	4575500	1425600	0	0	687300	0	3201800	785610
D3ZM33_RAT	0	2800400	7649100	0	0	11711000	7287700	4339900	0	931540	2514000	10495000	1837100	0	23584000	0	0	2344300	0	0	2257500	0	23506000	7862400	4454600	0	10880000	0	0	7220500	10349000	0	990520	0	7651200	10323000	0	0	1734900	0	1950800	2046800
D3ZN27_RAT	0	0	44623	0	0	0	0	0	0	0	0	0	0	0	155400	0	0	0	0	0	0	0	0	0	0	0	76589	0	0	0	0	0	0	0	0	0	0	0	0	0	0	0
D3ZN76_RAT	0	0	0	0	0	0	0	0	0	0	191440	0	0	0	0	0	0	0	0	0	0	0	0	0	0	0	0	0	0	0	0	0	0	0	0	0	0	0	0	0	0	0
D3ZPR0_RAT	0	0	0	0	0	0	0	0	0	0	0	20765000	0	0	17992000	0	0	105150	0	0	113860	0	0	92916	0	0	218750	0	0	2643100	0	0	0	0	0	116210	0	0	1742600	0	0	0
D3ZQ96_RAT	0	0	0	0	0	1628800	0	0	0	0	0	0	0	0	742160	0	0	0	0	0	0	0	0	0	0	0	767020	0	0	0	0	0	0	0	0	0	0	0	0	0	0	0
D3ZRC4_RAT	0	0	127960	0	0	0	0	0	0	0	0	0	0	0	0	0	0	0	0	0	0	0	0	0	0	0	0	0	0	0	0	0	0	0	0	0	0	0	0	0	0	0
D3ZRH1_RAT	0	0	0	0	0	0	0	0	0	0	0	0	759370	0	0	0	0	0	0	0	204700	0	770500	0	0	0	0	0	0	0	1743100	0	0	0	275240	0	0	0	0	0	0	0
D3ZRI8_RAT	9117017	0	0	0	0	0	0	0	0	17681513	0	59765000	0	0	0	0	0	0	0	0	451832	0	718653615	0	0	0	0	0	0	0	72750000	0	0	0	0	0	0	0	0	0	0	0
D3ZS52_RAT	0	0	0	0	0	10604000	0	0	1034700	0	0	3777400	0	0	2927400	0	0	8565600	0	0	7878100	0	0	21860000	0	0	14328000	0	0	5627800	0	0	8214600	0	0	16046000	0	0	8602900	0	0	3910000
D3ZS58_RAT	3876000	5621700	1957700	3000500	6684100	591150	9662700	6572800	0	5190000	16268000	672730	1634900	0	0	0	0	0	0	1139800	367650	0	6805500	0	5088100	0	0	0	0	0	6383100	0	0	7145200	0	0	1637900	0	0	0	1450600	0
D3ZSA9_RAT	0	0	252290	0	0	0	0	0	0	0	0	0	0	0	0	0	0	0	0	0	0	0	224920	0	0	0	0	0	0	0	762110	0	0	0	350780	0	0	0	0	0	53794	0
D3ZSF3_RAT	0	0	1558000	0	0	1388400	0	0	0	0	0	3053100	0	0	0	0	0	0	0	0	0	0	0	0	0	0	0	0	0	0	0	0	0	0	0	0	0	0	0	0	0	0
D3ZT90_RAT	0	0	315790	0	0	215460	0	0	0	0	0	120490	169140	0	0	0	0	478730	0	0	0	0	0	454450	1016400	0	1730600	0	0	2532900	0	0	1632300	0	11287000	612380	0	0	100390	0	0	0
D3ZTL0_RAT	0	0	0	0	0	0	0	0	0	0	0	0	0	0	161520	0	0	0	0	0	0	0	0	0	0	0	0	0	0	0	0	0	0	0	0	0	0	0	0	0	0	0
D3ZTN2_RAT	3195300	0	0	3314500	4991300	0	0	9476800	0	0	15036000	0	1274000	0	0	0	0	0	0	0	0	0	0	0	2679900	0	0	0	0	0	12635000	0	0	0	0	0	0	0	0	0	0	0
D3ZTP0_RAT	0	0	564620	0	0	0	0	0	0	0	0	0	89491	0	78904	0	0	157960	0	0	0	0	150520	147440	0	0	147680	0	0	99817	1445700	0	137290	357450	2790700	0	133480	0	85767	0	0	0
D3ZTR5_RAT	8048100	10398000	0	0	0	0	8141400	0	0	7594800	0	0	1392700	0	0	0	0	0	0	0	0	0	0	0	0	0	0	0	0	0	0	0	0	0	0	0	0	0	0	14483000	0	0
D3ZTY0_RAT	0	0	0	0	0	0	0	0	0	0	0	0	0	0	0	0	0	0	0	0	1411100	0	0	0	0	0	0	0	0	0	0	0	0	0	0	0	0	0	0	0	0	0
D3ZU13_RAT	345360	571490	263110	0	0	0	327260	0	0	185820	0	75634	0	0	145680	0	0	0	0	0	0	0	898650	115550	0	125240	77837	0	286840	0	291360	0	106410	1967200	2650100	50262	46591	0	43949	374690	151630	0
D3ZU83_RAT	0	0	0	0	0	0	0	0	0	0	0	0	0	0	0	0	0	0	0	0	0	0	0	0	0	0	0	0	0	0	1228100	0	0	0	0	0	0	0	0	0	0	0
D3ZUB0_RAT	0	0	0	0	0	0	0	0	0	0	0	0	0	0	0	0	0	0	0	0	0	0	0	0	0	0	0	0	0	0	1507300	0	0	0	0	0	0	0	0	0	0	0
D3ZUD8_RAT	0	0	0	0	0	0	0	0	80626	0	0	1228000	0	0	1363100	0	0	0	0	0	368450	0	0	1131300	0	0	0	0	0	0	0	0	128850	0	0	0	0	0	0	0	0	75717
D3ZUL3_RAT	0	0	513920	106260	1148000	74409	0	1415300	0	0	1119400	349340	0	0	1371800	0	0	0	0	665600	0	0	91234	0	0	0	0	0	0	0	0	0	0	824800	0	0	0	0	0	1185300	0	0
D3ZUV3_RAT	0	0	0	0	0	0	0	0	0	0	1278000	0	0	0	0	0	0	0	0	0	0	0	0	0	0	0	0	0	0	0	0	0	0	0	0	0	0	0	0	0	0	0
D3ZUX5_RAT	6336400	4055000	448410	2089200	4703100	211690	8664200	2598800	0	3031300	0	340290	3382100	98750	704450	0	0	0	0	302870	297980	0	201520	0	3735900	0	0	0	0	0	17555000	0	0	2640200	0	0	161140	0	0	2862500	0	0
D3ZV37_RAT	0	14224000	712470	1530400	9301000	297220	5788800	0	0	3117100	0	0	485630	0	1526800	0	0	0	0	0	0	122920	667990	0	7376300	0	0	0	0	0	9070800	0	192130	824200	0	0	0	530280	0	0	141070	0
D3ZVG2_RAT	0	0	779340	0	0	0	0	0	0	0	0	0	0	0	0	0	0	0	0	0	0	0	0	1746400	0	0	0	0	0	0	0	0	0	0	0	0	0	0	675200	0	0	0
D3ZVN7_RAT	0	0	417060	0	0	93321	0	0	0	0	0	0	0	0	228120	0	0	0	0	0	107630	0	0	112350	0	0	262170	0	0	148280	0	0	120110	0	0	208310	0	0	150210	0	0	0
D3ZVS2_RAT	0	0	387660	0	0	0	0	0	0	0	0	0	0	0	0	0	0	0	0	0	0	0	0	0	0	0	0	0	0	0	0	0	0	0	1116200	0	0	0	0	0	0	0
D3ZWE0_RAT	0	0	75577000	0	8007200	96181000	0	0	0	0	0	185350000	0	0	66666000	0	0	102800000	0	1788400	129130000	0	0	90456000	0	0	191760000	0	0	94556000	0	0	39848000	0	0	62763000	0	0	58540000	0	0	30790000
D3ZX06_RAT	0	0	0	0	0	0	0	0	0	0	0	0	0	0	198020	0	0	0	0	0	0	0	0	0	0	0	0	0	0	0	0	0	0	0	0	0	0	0	0	0	0	0
D3ZX87_RAT	6263700	12650000	4123800	0	0	909860	2141700	14264000	230550	1868600	27322000	3459200	0	0	3264000	0	0	276090	0	1004300	1166100	0	38524000	1078500	3401300	1160100	892850	0	0	418800	7094500	0	826450	4393100	0	0	0	0	743730	5797700	6460100	245800
D3ZXC8_RAT	0	0	2786200	0	0	0	0	0	0	0	0	0	0	0	0	0	0	0	0	0	1174700	0	0	1909700	0	0	0	0	0	0	0	0	0	0	0	1009900	0	0	0	0	0	0
D3ZXF9_RAT	0	0	0	0	0	0	0	0	0	0	0	0	2667000	0	0	0	0	0	0	0	0	0	0	0	0	0	0	0	0	0	9239500	0	0	0	0	0	0	0	0	690200	203270	0
D3ZXH7_RAT	0	0	0	0	7770500	0	0	0	0	3116400	7942800	0	0	0	0	0	0	0	0	0	0	0	0	0	0	0	0	0	0	0	0	0	0	0	0	0	0	0	0	0	0	0
D3ZXK9_RAT	0	0	0	0	0	0	0	0	0	0	0	0	0	0	0	0	0	0	0	0	0	0	539090	0	0	0	0	0	0	0	0	0	0	0	0	0	0	0	0	0	0	0
D3ZXP3_RAT	187750000	546970000	277360000	411620000	1372800000	264200000	572320000	1319700000	0	408990000	826730000	464930000	96857000	11224000	290220000	79346000	40794000	49023000	44247000	374610000	2116700	10729000	748470000	151610000	934700000	651910000	154530000	9813000	143000000	68973000	242210000	0	47393000	1585700000	35537000	84645000	153510000	77330000	34712000	743770000	307780000	33370000
D3ZXY4_RAT	0	0	1109000	0	0	1128200	0	0	0	0	0	0	0	0	0	0	0	0	0	0	85130	0	3280700	0	0	0	0	0	0	0	0	0	497090	0	4515200	0	0	0	353700	0	0	0
D3ZYM6_RAT	6062400	6686800	148590	3135300	13871000	603760	6845600	16794000	169100	0	11716000	317400	8340600	351390	0	328680	771060	0	0	2207300	1857600	1266200	77809000	0	11751000	4773100	2227000	0	0	1177500	37665000	0	287380	4585300	6248300	2165200	398090	650380	1547800	1011000	3111900	832460
D3ZYX8_RAT	0	0	1795800	0	0	0	3398500	0	0	0	0	616260	1507700	0	2486700	0	0	0	0	0	1144100	0	1426600	0	0	0	0	0	0	0	0	0	0	5193000	8789300	0	0	0	0	0	0	0
D3ZZ21_RAT	0	10727000	6703200	2471700	8632700	879370	14219000	28358000	0	0	21364000	4381500	3158300	0	14027000	0	0	387660	0	0	1398900	0	0	821470	5872600	0	441790	0	0	208530	7668400	0	0	0	0	2054300	0	0	0	0	0	0
D3ZZ95_RAT	9146300	7296400	31388000	3471600	0	19588000	0	0	1656900	3445800	18240000	7004900	3814600	0	20362000	0	0	3374100	0	0	14756000	0	64857000	14837000	0	0	9364200	0	0	4817300	0	0	4885700	14499000	0	11181000	1708700	0	10241000	0	0	2616000
D3ZZA8_RAT	0	0	0	0	0	79067	0	0	0	0	0	277240	0	0	0	0	0	0	0	0	0	0	0	0	0	0	0	0	0	0	0	0	0	0	0	0	0	0	0	0	0	0
D3ZZH2_RAT	0	8873600	35397000	2678800	0	13078000	0	0	0	0	0	6135100	0	0	21803000	0	0	4682200	0	0	17458000	0	57722000	23086000	18026000	0	7483800	0	3249400	1099000	32832000	0	8586700	14941000	0	6854900	0	0	1337200	0	0	2378000
D3ZZP2_RAT	0	0	2935000	0	0	1245500	0	0	0	0	0	342580	0	0	4492700	0	0	0	0	0	1088700	0	0	699280	0	0	183290	0	0	0	0	0	327700	0	0	449750	0	0	304610	0	0	880250
D3ZZR9_RAT	0	5136700	11584000	0	0	0	0	0	0	0	0	689120	0	0	0	0	0	0	0	0	0	0	6912900	0	3839400	0	0	0	0	0	0	0	0	4467700	0	0	0	0	0	0	0	0
D3ZZT9_RAT	0	0	0	0	515610	0	0	0	0	0	1632600	199520	0	0	0	0	0	0	0	0	0	0	0	0	0	0	0	0	0	0	0	0	0	0	0	0	0	0	0	0	0	0
D3ZZU4_RAT	3681400	0	0	0	0	0	0	0	0	0	0	0	1082800	0	0	0	0	0	0	0	0	0	3356900	0	1516900	0	0	0	0	0	0	0	0	0	18385000	0	443140	0	0	0	0	0
D3ZZZ9_RAT	1099600	1186600	519240	313040	742920	380070	625620	3762400	0	0	681100	337050	293990	0	1541300	0	0	60162	0	570240	0	0	613630	0	3631300	280250	179610	0	81180	151660	1919000	0	507530	4591600	694210	184430	146550	0	1148800	2855000	945460	144970
D4A0J6_RAT	27513000	70399000	15821000	10581000	53923000	3440000	54204000	136700000	0	11159000	45676000	8972900	9432200	1995100	19812000	4777500	3052000	7576300	872170	15484000	3917400	0	71665000	8953700	39211000	20243000	8648100	0	10709000	4948400	35391000	0	7005000	29206000	54266000	7739600	4092900	4891800	7152200	31402000	12094000	2496500
D4A0T0_RAT	9351700	3459100	2858800	2728600	0	981680	10899000	6895500	0	4628900	22124000	3995900	675970	0	1736200	0	0	0	0	0	1216500	0	13507000	841940	7458300	0	0	0	0	0	15264000	0	0	7813600	0	131450	0	0	0	2507700	0	0
D4A0T8_RAT	0	0	0	0	0	0	0	0	0	0	0	0	0	0	961210	0	0	0	0	0	222640	0	0	0	0	0	0	0	0	0	0	0	1904000	0	0	0	0	0	0	0	0	0
D4A132_RAT	0	0	1500300	0	0	472050	0	0	165580	0	0	0	0	0	391570	0	0	211770	0	0	795470	0	0	285770	0	0	121190	0	0	0	0	0	188590	0	0	385260	0	0	444300	0	0	0
D4A147_RAT	0	0	4766600	0	0	2082900	0	3472600	300880	0	4385600	2046900	0	0	14086000	0	0	3670900	0	0	4730500	0	481940	672460	0	0	911120	0	636770	292340	0	0	538320	537680	4535400	866060	106780	0	351060	313830	0	46039
D4A1N0_RAT	0	0	0	0	0	0	0	0	0	0	0	0	0	0	0	0	0	0	0	0	0	0	0	0	0	0	0	0	0	0	0	0	0	0	670130	0	0	0	0	0	0	0
D4A1W8_RAT	0	0	1452800	0	0	416050	0	0	44222	0	0	73670	189780	0	1809900	0	0	476560	0	0	1427100	0	0	418710	0	0	507410	0	0	137880	210100	0	1676000	0	2711300	805570	0	0	367200	0	0	45605
D4A290_RAT	64873000	76924000	10579000	13760000	66711000	2036900	74854000	74254000	0	12577000	107790000	8543400	18219000	3744900	7701600	978290	1365400	1311300	0	6836900	9257300	12060000	113940000	5322900	47743000	11180000	2685300	0	273530	0	71764000	2332200	1891100	35666000	15361000	2209000	5313500	3421300	2347900	12978000	22939000	617770
D4A2D7_RAT	0	0	0	0	0	0	0	0	0	0	0	0	0	0	283450	0	0	0	0	0	0	0	0	0	0	0	0	0	0	0	0	0	0	0	0	0	0	0	0	0	0	0
D4A2I4_RAT	0	0	0	0	0	480650	0	0	0	0	0	695660	0	0	0	0	0	0	0	0	0	0	0	746970	0	0	864150	0	0	0	0	0	687220	0	0	560180	0	0	0	0	0	0
D4A2K1_RAT	1973800	3052000	690980	598240	2024100	165070	3537200	0	0	0	2299700	0	0	0	0	0	0	0	0	0	95275	551640	7271800	187920	3616600	0	0	0	0	0	7850100	0	0	5232900	27915000	0	2918500	1253300	0	1662100	0	0
D4A2X2_RAT	0	0	2560300	0	0	948790	0	0	0	0	0	1234300	0	0	4647400	0	0	690580	0	0	0	0	1003100	2785200	371100	0	3981300	0	125320	925540	0	0	356080	322020	2720400	1705500	101610	0	944750	0	0	0
D4A3P7_RAT	0	16365000	0	0	0	0	0	0	0	0	0	0	0	0	0	0	0	0	0	0	0	0	0	0	0	0	0	0	0	0	29414000	0	0	0	0	0	0	0	0	0	0	0
D4A3V2_RAT	10196000	10916000	1576300	4729100	7472500	914760	21439000	16942000	0	7770900	28267000	6577300	3500800	870120	2192900	0	0	0	0	0	308480	0	14845000	838190	9570600	2553000	0	0	0	0	9449400	0	0	13013000	0	0	1463500	0	0	4266500	5020700	0
D4A416_RAT	0	0	313140	0	0	0	0	0	0	0	0	0	0	0	550730	0	0	0	0	0	0	0	0	0	0	0	0	0	0	0	0	0	0	0	0	122170	0	0	120230	0	0	0
D4A4D5_RAT	135405462	179378151	10278000	88191176	305525210	1384256	319306723	71930672	0	390462185	318928571	0	106455882	7590336	0	62640000	150984940	0	0	205924699	6146143	0	4365722892	4953750	1636716867	417397590	0	0	31806851	0	3690271084	0	0	1825933735	0	0	40687048	81276506	0	781635542	394328313	0
D4A4K4_RAT	0	0	0	0	0	0	0	0	0	0	0	0	0	0	242920	0	0	0	0	0	0	0	0	81044	0	0	0	0	268360	0	0	0	0	0	0	72157	0	0	0	0	0	0
D4A4P3_RAT	0	0	12604000	0	0	4670700	0	5778000	0	1317800	0	1519300	1306500	0	11187000	0	0	1184700	0	0	9634700	0	3136100	6079600	3169500	0	529640	0	0	0	3346200	0	744720	0	8556700	2140400	0	0	1069300	0	0	746290
D4A4P8_RAT	0	0	0	0	0	0	0	0	0	0	0	0	0	0	0	0	0	0	0	0	0	0	0	981130	0	0	0	0	0	421310	0	0	0	0	0	512870	0	0	0	0	0	0
D4A4Q4_RAT	0	0	0	0	0	0	0	0	0	2922400	0	0	2051100	0	0	0	0	0	0	0	0	0	1330400	0	1423200	1319800	0	0	0	0	0	0	0	0	0	0	0	0	0	1179200	1740200	0
D4A4W9_RAT	0	0	2611000	2044400	0	1069900	9839000	0	0	8068800	0	3411600	19065000	0	1321500	0	0	0	0	655630	1388600	1563800	22036000	795280	6945700	3852500	0	0	0	0	3685000	0	0	9723600	5529500	381010	0	2397700	400330	9120300	13766000	0
D4A4X4_RAT	1241000	1146700	159560	753160	989450	88722	0	0	0	0	0	0	2158500	0	0	0	0	13188	0	200070	0	0	0	0	619900	220070	67957	0	0	0	0	0	0	0	0	21620	0	0	0	155420	159800	0
D4A4Z9_RAT	0	0	48463	0	0	0	0	0	0	0	0	0	0	0	0	0	0	0	0	124450	0	0	276430	34469	0	0	0	0	44047	0	0	0	0	0	0	0	0	0	0	84337	49599	13749
D4A565_RAT	0	0	12062000	0	0	5466200	0	0	0	0	0	3036300	0	0	6997000	0	0	2796700	0	0	2538600	0	0	5584100	0	0	4641400	0	0	1931000	0	0	3352000	0	4574700	5921900	1042600	0	1370000	1306200	0	1935500
D4A5K6_RAT	0	0	238460	0	0	0	0	0	0	0	0	0	0	0	191700	0	0	0	0	0	121270	0	0	0	0	0	83215	0	0	0	0	0	0	0	0	149190	0	0	0	0	0	0
D4A5L9_RAT	81868000	141310000	30349000	119150000	152450000	19895000	144360000	174470000	0	183380000	283580000	28850000	26710000	4521700	14897000	5186500	3093100	2161600	0	43455000	6206300	5784200	230470000	25740000	245940000	60973000	12064000	716430	14226000	698260	329890000	0	5431100	335200000	0	5204100	9101300	4858800	1527800	174370000	37202000	752690
D4A5S0_RAT	0	0	0	0	0	0	0	0	0	0	0	0	0	0	0	0	0	0	0	0	0	0	0	0	0	0	0	0	0	0	0	0	0	0	42238	0	0	0	0	0	0	0
D4A626_RAT	0	0	0	0	0	0	0	0	0	0	0	0	0	0	0	0	0	0	0	0	0	0	0	0	0	0	0	0	0	0	0	0	0	350410	477500	0	0	0	0	0	0	0
D4A678_RAT	0	0	0	0	0	56455	0	0	0	0	0	0	0	0	104670	0	0	0	0	0	0	0	0	0	0	0	233370	0	0	137520	0	0	0	0	167640	466370	0	0	113720	0	0	0
D4A6R4_RAT	0	1954200	0	0	0	0	0	1339300	0	0	0	0	0	0	0	0	0	0	0	0	0	0	0	0	1555400	0	0	0	0	0	0	0	0	1663800	0	0	0	0	0	0	0	0
D4A720_RAT	0	3069400	594140	863740	7904200	128470	0	4364900	0	0	0	317420	1563200	0	0	0	0	0	0	2376900	0	0	4230800	437220	4485300	964230	0	0	114640	0	0	0	0	2975700	3841400	0	0	0	352830	1669200	1888700	0
D4A781_RAT	0	0	0	0	0	0	0	0	0	0	0	0	0	0	404830	0	0	0	0	0	0	0	0	0	0	0	0	0	0	226930	0	0	374260	0	0	0	0	0	0	0	0	239930
D4A786_RAT	0	0	60271000	0	0	20209000	0	0	0	0	0	8872000	0	0	47984000	0	0	9955900	0	0	17567000	0	0	23677000	0	0	10553000	0	0	2040300	0	0	11162000	0	0	16693000	0	0	8667700	0	0	3816200
D4A7I6_RAT	0	0	0	0	0	0	0	0	0	0	0	59266	0	0	0	0	0	0	0	0	0	0	0	0	0	0	0	0	0	0	0	0	0	0	0	0	0	0	0	0	0	0
D4A7K5_RAT	0	0	2067700	0	0	817760	0	0	0	0	0	145820	0	0	1134700	0	0	359690	0	0	0	0	224220	523170	0	0	521400	0	136570	152190	0	0	262290	0	1532900	400840	0	0	1118800	0	0	0
D4A7L4_RAT	9862900	10797000	3796400	4398200	11149000	978850	16113000	24533000	354190	6802400	33331000	864510	3805400	582940	5727100	0	0	583310	0	2383600	2437300	802780	12119000	1336900	8091400	2284900	625030	0	1652000	0	14845000	0	445980	11368000	27522000	1112800	2487500	1400500	287290	6921500	4127800	269060
D4A820_RAT	943025	6268277	52163000	0	0	13887375	1932584	0	13938250	0	3519958	220935000	0	0	43471667	0	4117229	77287500	0	0	13975714	0	30843976	32040000	8141928	0	46290500	0	14253606	22684444	0	0	106002500	0	58456627	240017500	11880723	525858	75585000	0	0	0
D4A829_RAT	0	0	0	0	0	0	0	0	0	0	0	0	11106092	0	641550	0	0	0	0	0	150129	0	111469880	0	30796084	0	0	0	0	0	0	0	0	0	0	0	0	0	0	20030422	68735241	0
D4A896_RAT	0	0	2969600	0	0	1139500	688660	1276700	0	0	0	721710	0	0	2600500	0	0	772240	0	0	757760	0	433570	3873300	0	190420	1701300	0	463880	347660	304900	0	1209700	0	2529200	1942700	0	0	1254300	0	0	0
D4A8A0_RAT	0	0	0	0	0	0	0	0	0	0	0	0	0	0	0	0	0	0	0	0	0	0	0	0	0	0	0	0	0	0	0	0	0	0	0	0	0	0	0	0	0	151240
D4A8H8_RAT	0	0	254670	0	0	52183	0	0	0	0	0	97065	0	0	1272500	0	0	0	0	0	0	0	0	324430	0	0	480110	0	0	62806	0	0	31213	0	0	338030	0	0	48224	0	0	183700
D4A8M7_RAT	1155600	0	0	622060	0	0	0	0	0	391500	0	0	0	0	0	0	0	0	0	0	0	0	0	0	0	0	0	0	0	0	0	0	0	0	0	0	0	0	0	0	0	0
D4A8N1_RAT	0	0	0	0	0	0	0	0	0	0	0	0	707550	0	1394400	0	0	0	0	0	0	0	288520	530950	0	0	0	0	0	0	844610	0	0	847350	3169800	0	202900	0	0	491950	0	0
D4A8N3_RAT	29399000	31406000	5860600	12452000	10578000	1312100	43697000	38530000	0	18401000	75072000	2672000	21045000	1530400	3859700	1528400	743510	347040	0	3042600	4039300	1321400	124700000	1436400	42665000	10858000	525880	0	0	0	52422000	0	656760	25258000	0	719900	5745900	4746100	385810	13183000	30684000	0
D4A8T3_RAT	0	0	2358100	0	0	0	0	0	0	0	0	0	0	0	0	0	0	0	0	0	0	0	0	1923900	0	0	0	0	0	0	0	0	0	0	0	0	0	0	0	0	0	0
D4A8V2_RAT	1856000	0	0	497510	0	0	359500	0	0	1532000	0	0	0	0	0	0	0	0	0	0	0	0	0	0	563570	0	0	0	0	0	0	0	0	361380	0	0	0	0	0	0	0	0
D4A994_RAT	0	0	1396000	0	0	341180	0	0	0	0	0	205540	0	0	1331000	0	0	131110	0	0	214050	0	0	412510	0	0	179300	0	0	95006	0	0	254670	0	799380	430180	0	0	57110	0	0	0
D4A9A3_RAT	1984000	0	1219800	2881100	11909000	767170	2124400	0	0	1498600	6677800	488520	0	0	619030	0	0	0	0	0	0	0	4070500	406280	9937600	4381100	1526700	0	0	434670	0	0	183700	10060000	0	0	0	0	0	1561400	768120	0
D4A9D6_RAT	0	0	71997	0	0	74837	0	0	0	0	0	0	0	0	368290	0	0	0	0	0	0	0	0	0	0	0	89504	0	0	0	0	0	0	0	0	100200	0	0	0	0	0	90542
D4A9D8_RAT	0	0	0	0	0	0	0	0	0	0	0	0	0	0	0	0	0	0	0	0	0	0	0	0	0	0	97475	0	0	0	0	0	0	0	299560	99814	0	0	0	0	0	0
D4A9L2_RAT	4283500	0	0	0	3724100	0	0	0	0	0	0	0	0	0	0	0	0	0	0	541060	0	0	0	0	2621900	0	0	0	0	0	1751800	0	0	0	0	0	0	463930	0	0	0	0
D4A9N5_RAT	0	0	270530	0	0	108010	0	0	0	0	0	0	0	0	0	0	0	0	0	0	96156	0	0	166500	0	0	148820	0	0	0	0	0	0	0	0	123460	0	0	0	0	0	0
D4A9T8_RAT	0	3364900	31446000	0	0	21230000	0	0	0	0	0	13347000	0	0	38889000	0	0	5516900	0	0	11363000	0	4738400	19046000	0	0	12799000	0	0	4874000	0	0	8150400	0	0	12006000	0	0	8469000	0	0	3737500
D4AA52_RAT	821570	1323200	613540	0	319890	0	1164600	0	0	0	0	0	0	0	0	0	0	0	0	0	0	0	5994300	323190	603340	0	74685	0	238490	0	9177700	0	0	1286100	12514000	0	0	0	0	500930	0	0
D4AAE9_RAT	0	0	1728500	0	0	703300	0	3756100	0	0	0	0	0	0	1806800	0	0	0	0	0	0	0	0	986580	0	0	0	0	0	0	0	0	0	0	0	0	0	0	0	0	0	0
D4AAW2_RAT	0	0	0	0	0	0	0	0	0	0	0	0	0	0	0	0	0	0	0	0	0	0	121770	0	0	0	91097	0	0	0	0	0	0	982680	467720	0	0	0	0	0	0	0
D4AB03_RAT	468870	0	0	0	0	0	0	0	0	0	0	0	132910	0	0	0	0	0	0	0	0	0	100560	0	0	0	442550	0	0	144210	111560	0	0	0	1646000	0	0	0	456710	0	0	0
D4ABI7_RAT	0	0	7768300	0	0	2110200	0	0	0	0	0	0	0	0	6198400	0	0	1660400	0	0	3648500	0	0	5283400	0	0	2064000	0	0	933530	0	0	3001100	0	11653000	1518600	0	0	1847000	0	0	1088300
D4ABM1_RAT	0	0	25193000	0	0	5533100	0	0	0	0	0	2020300	0	0	20943000	0	0	12329000	0	0	5552700	0	1278200	32590000	1121400	0	18710000	0	1543100	3706600	0	0	4394800	0	42152000	12170000	0	0	1918500	0	0	0
D4ABT8_RAT	0	0	0	0	0	0	0	0	0	0	0	0	0	0	0	0	0	0	0	0	0	0	0	0	0	0	0	0	0	0	0	0	0	0	0	0	0	0	0	0	0	46474
D4AC23_RAT	0	698790	371150	0	0	85641	965130	61343000	0	312830	107230000	83240	1897000	0	95806	0	0	0	0	0	0	0	0	0	606690	0	0	0	0	0	1371000	0	185740	650250	6003200	0	0	0	0	514260	631520	0
D4ACB8_RAT	0	0	0	0	0	0	0	1550700	0	0	1247600	329930	119670	0	280770	0	0	0	0	0	0	0	0	0	0	0	0	0	0	0	0	0	101310	0	1359300	0	0	0	0	0	0	0
D4ACE9_RAT	0	0	645420	0	0	0	0	0	0	0	0	110230	375580	0	2800500	0	0	714960	0	0	0	0	0	0	0	0	0	0	185960	0	0	0	135610	0	2875500	218720	53274	0	281290	0	0	0
D4ACG2_RAT	0	0	3611200	0	0	1316300	0	0	0	0	0	781800	0	0	6457500	0	0	826760	0	0	833610	0	0	3341700	0	0	714020	0	0	0	0	0	760180	0	0	2530000	0	0	870270	0	0	193040
D4ACJ1_RAT	0	0	10583000	0	0	14606000	0	0	0	0	0	3604200	0	0	8975300	0	0	1739700	0	0	8623300	0	12686000	9915500	0	0	6538500	0	0	2820800	0	0	3203100	0	0	4517100	0	0	1923500	0	1937500	1706400
D4ACK1_RAT	130050	0	0	0	0	0	148830	0	0	0	0	0	0	0	0	0	0	0	0	0	0	0	26136	0	0	0	0	0	0	0	88401	0	0	65333	74742	0	0	0	0	0	0	0
D4ACL2_RAT	0	0	0	0	0	0	0	0	0	0	0	0	0	0	0	0	0	0	0	0	0	0	0	0	0	0	0	0	0	0	0	0	0	0	68810	0	0	0	0	0	0	0
D4AD15_RAT	0	0	0	0	0	0	0	0	0	0	0	0	0	0	0	0	0	0	0	0	0	0	191240	0	0	0	0	0	0	0	0	0	0	0	462070	0	0	0	0	0	0	0
D4ADC2_RAT	0	0	22512	0	0	0	0	0	0	0	0	0	0	0	0	0	0	0	0	0	0	0	0	0	0	0	0	0	0	0	0	0	0	0	81982	0	0	0	0	0	0	0
D4ADP1_RAT	0	0	1333200	0	0	0	0	0	381050	2083000	25980000	0	796220	0	4595900	0	0	0	0	0	666050	0	8040900	459190	4150000	0	0	0	0	0	100520000	0	2770900	0	0	0	0	0	536080	13879000	2838400	1832400
D4ADS4_RAT	0	0	8037500	0	0	5296100	0	0	0	0	0	3339800	0	0	7317400	0	0	8849000	0	0	15677000	0	0	31987000	0	0	18533000	0	0	5748600	0	0	16329000	0	4169200	2638100	0	0	11568000	0	0	7935300
D4AE09_RAT	0	0	2006100	0	0	0	0	0	0	0	0	0	0	0	459210	0	0	0	0	0	336100	0	0	1193400	0	0	0	0	0	0	0	0	309240	0	0	165320	0	0	278480	0	0	0
D4AE13_RAT	0	0	0	0	0	0	0	0	0	0	0	515010	0	0	1557000	0	0	0	0	0	0	0	0	0	0	0	0	0	0	0	0	0	0	0	0	0	0	0	0	0	0	0
D4AE35_RAT	0	0	0	0	0	0	0	0	0	0	0	0	0	0	0	0	0	92292	0	0	98668	0	0	0	0	0	0	0	0	0	0	0	0	0	0	0	0	0	0	0	0	0
D4AE63_RAT	0	0	0	0	0	0	0	0	0	0	0	0	0	0	0	0	0	0	0	0	0	0	0	0	0	0	0	0	0	0	0	0	0	0	266490	0	0	0	0	0	0	0
D4AEC0_RAT	13157000	9154200	92429000	17362000	19717000	89502000	22901000	20882000	0	25615000	58798000	132430000	4947000	0	63648000	0	0	39736000	0	3071100	9739300	0	21401000	56006000	61403000	51645000	94484000	0	2684800	55000000	6474100	0	29051000	82862000	0	30427000	0	0	8227700	27871000	3458500	13124000
D4AEH3_RAT	0	0	633410	0	0	0	0	0	0	0	0	0	0	0	0	0	0	0	0	0	0	0	0	416090	0	0	0	0	0	0	0	0	355390	0	0	0	0	0	0	0	0	0
D4AEI5_RAT	0	0	0	0	0	0	603030	0	0	0	0	0	0	0	0	0	0	0	0	0	0	0	0	0	0	0	0	0	0	0	63828	0	0	0	0	0	0	0	0	0	0	0
DAD1_RAT	0	7828400	23624000	1377100	0	4450100	7234000	6795500	0	0	0	2384400	1727000	0	12803000	0	0	4680200	0	0	6760200	0	24029000	16190000	3920100	0	10618000	0	2827900	1617700	9057400	0	4604200	7104600	43773000	10120000	2095400	0	6546400	4480900	2714100	1078800
DCAKD_RAT	0	0	449520	0	0	172420	0	0	0	0	0	0	0	0	1181900	0	0	0	0	0	88106	0	0	0	0	0	0	0	0	0	0	0	690520	0	830040	0	0	0	0	0	891230	842870
DCMC_RAT	0	0	0	0	0	0	0	0	0	0	0	0	0	0	280140	0	0	0	0	0	0	0	0	0	0	0	0	0	0	153890	0	0	0	0	0	0	0	0	0	0	0	0
DDAH1_RAT	0	0	0	0	0	0	0	3440336	0	0	0	0	0	0	0	0	0	0	0	0	0	0	15407530	0	0	0	0	0	0	0	27733735	0	0	0	0	0	0	0	0	0	0	0
DDX1_RAT	0	0	0	0	0	0	0	0	0	0	0	565940	0	0	393620	0	0	110450	0	0	0	0	0	158910	0	0	769600	0	0	231220	0	0	241640	0	0	0	0	0	195470	0	0	0
DDX21_RAT	0	0	0	0	0	51747	0	0	0	437850	0	86276	93284	0	371010	0	0	0	0	0	0	0	0	0	0	0	0	0	0	0	0	0	0	0	0	0	0	0	0	108180	170930	0
DDX4_RAT	0	0	0	0	0	0	0	0	0	0	0	175100	0	0	744760	0	0	0	0	0	0	0	0	615280	0	0	902760	0	0	269480	0	0	132310	0	0	260390	0	0	104290	0	0	28127
DEF1_RAT	5429600	0	0	6423100	0	0	0	0	0	6586800	0	0	3547000	0	0	0	0	0	0	2108500	0	0	7308400	0	6552300	0	0	0	0	0	0	0	0	9136900	0	0	0	2201300	0	4502000	5972600	0
DEF4_RAT	0	0	0	1831100	13328000	0	0	0	0	2703500	0	0	0	0	0	0	0	0	0	1031900	0	0	0	0	0	0	0	0	0	0	0	0	0	0	0	0	0	0	0	0	0	0
DEST_RAT	0	0	0	0	0	0	1726800	0	0	0	0	0	302810	0	0	0	0	0	0	0	0	0	0	0	0	0	0	0	0	0	1554900	0	0	0	0	0	0	0	0	0	0	0
DHB11_RAT	0	0	20763000	0	0	3191700	0	0	0	0	0	4791200	0	0	22584000	0	0	3859700	0	0	6492700	0	0	12645000	0	0	4671100	0	362310	1363900	0	0	22694000	0	11048000	4794400	0	0	7642800	0	0	5363900
DHB12_RAT	0	0	5378700	0	0	2607000	0	0	0	0	0	1787300	0	0	6016000	0	0	997290	0	0	2378800	0	0	10245000	0	0	2340100	0	0	448650	0	0	3324000	0	2450800	3502800	0	0	3397100	0	0	675740
DHB13_RAT	0	0	17058000	0	0	5313500	1161800	3199300	960440	1141800	1846100	11239000	0	0	56138000	0	0	4598300	0	0	5242000	0	3062200	30361000	0	0	10991000	0	1707100	3162400	0	0	6754500	0	34462000	21799000	0	0	3089400	0	0	1479600
DHB2_RAT	0	0	49568000	0	0	12134000	0	0	139460	0	0	3118000	0	0	10060000	0	0	7635100	0	0	4847300	0	5900000	20690000	0	0	10475000	0	2250600	2602600	0	0	8034900	0	39063000	9386400	377370	0	6940300	0	0	971240
DHC24_RAT	0	0	1101500	0	0	175150	0	0	0	0	0	0	0	0	7475200	0	0	0	0	0	1162600	0	0	968480	0	0	0	0	344500	0	0	0	651080	0	6183300	232250	0	0	403250	0	0	0
DHCR7_RAT	0	3639100	5689900	0	2204500	1060000	3093600	4659200	0	865810	4517200	374940	624640	0	1590100	0	0	0	0	0	2792900	0	3365000	1317300	0	584580	1541700	0	1375800	0	7003900	0	3314400	0	15208000	1262300	838820	0	432160	0	1908500	2525600
DHE3_RAT	7775700	83268000	38174000	16843000	47745000	16395000	119960000	139280000	856070	33256000	112510000	42754000	35908000	2508000	51050000	856300	4449000	22401000	288770	14757000	16472000	3361000	157550000	16068000	70440000	26002000	39733000	0	9053900	27701000	91144000	0	48519000	80379000	144310000	35577000	10126000	5441400	44971000	30084000	25507000	4247800
DHPR_RAT	0	0	0	543900	0	0	0	0	0	0	3906700	0	825060	0	0	0	0	0	0	0	0	0	8825200	0	2344900	872390	0	0	0	0	2220200	0	0	0	7422100	0	0	0	0	0	0	0
DHRS4_RAT	0	0	8121300	0	0	1985400	11144000	8030800	87668	2038600	11610000	5089200	526490	0	2973800	240090	390310	0	0	1460000	0	0	0	201750	5474300	522140	886630	0	0	667540	5107500	0	676940	5135900	10670000	1554500	526100	0	193640	0	0	0
DLDH_RAT	0	0	0	0	0	0	0	0	0	0	0	249370	0	0	0	0	0	159820	0	408760	0	0	1779000	0	1265900	0	0	0	0	0	22421000	0	294900	2125900	8636700	0	395390	0	105630	2058500	0	0
DNJA1_RAT	8839600	15424000	1172700	2487500	5122600	1497700	11986000	22506000	0	5666700	27773000	861480	1085200	0	2345100	0	0	154720	0	0	0	0	1836000	1209300	12080000	2775500	1323800	0	0	170310	7295800	0	234870	7408700	0	1599600	0	65911	298100	1960700	2191600	836730
DNJC3_RAT	0	0	0	0	0	0	0	2632600	0	0	1416400	248890	452900	262700	169980	120380	0	0	0	0	0	0	1989100	0	0	0	207080	0	0	161380	0	0	0	0	0	0	0	0	311320	0	0	0
DRS7B_RAT	0	0	0	0	0	0	0	0	0	0	0	0	0	0	1354500	0	0	0	0	0	113180	0	0	296070	0	0	0	0	0	0	0	0	195140	0	0	0	0	0	0	0	0	0
DX39B_RAT	0	0	0	0	0	167480	0	0	0	0	0	232260	0	0	238170	0	0	81787	0	0	0	0	0	0	0	0	0	0	0	74775	0	0	0	0	0	0	0	0	193780	0	0	90333
DYN3_RAT	0	0	0	0	0	0	0	0	0	0	0	0	0	0	0	0	0	0	0	0	0	0	0	0	0	0	86378	0	0	28983	0	0	0	0	0	0	0	0	0	0	0	0
E9PSQ0_RAT	92609	0	48457	0	0	0	0	0	0	0	0	0	0	0	0	0	0	0	0	0	0	0	30384	174130	30079	0	165030	0	0	23827	0	0	0	92569	13130	176830	0	0	0	0	0	0
E9PST5_RAT	0	0	0	0	0	0	0	0	0	0	0	0	0	0	0	0	0	0	0	0	27320	0	0	0	73473	0	0	0	0	0	0	0	0	0	0	0	0	0	0	0	0	0
E9PT65_RAT	6057400	3898900	2471500	255430	2508700	833440	1887200	192350	134290	0	0	169120	0	0	1126600	0	0	230850	0	0	276630	78701	8298400	1117000	7998600	0	1572900	0	0	386480	555170	0	865300	1873100	0	824220	0	0	1275400	0	0	527290
E9PTR4_RAT	0	0	0	0	0	0	0	0	0	0	0	0	0	0	0	0	0	0	0	0	0	0	328560	0	0	0	0	0	0	0	0	0	0	0	0	0	0	0	0	0	0	0
E9PU01_RAT	116860	0	0	0	0	0	0	0	0	0	0	0	0	0	39292	0	0	0	0	0	0	0	0	0	0	0	49536	0	0	0	0	0	0	0	107110	0	0	0	0	0	0	0
E9PU34_RAT	0	0	563550	0	0	0	0	0	0	0	0	0	0	0	709590	0	0	0	0	0	45923	0	0	0	0	0	0	0	0	0	0	0	0	0	0	0	0	0	0	0	0	0
EBP_RAT	0	0	30518000	0	0	9077000	0	0	420270	0	0	4893800	0	0	17250000	0	0	10344000	0	0	16440000	0	6085500	23915000	0	0	18949000	0	0	5109400	0	0	9683100	0	42513000	27899000	0	0	9801500	0	0	1145100
ECH1_RAT	0	1747700	911010	0	0	0	3080000	3111300	0	898850	8336600	4180100	215960	0	754310	274370	0	0	0	0	208960	0	19161000	233380	3147000	544100	796960	0	474890	442540	2987700	0	338010	2359300	5473100	0	0	222690	286200	0	553110	0
ECHA_RAT	6053400	11300000	49095000	2654000	7903100	13580000	34386000	34956000	112440	22325000	76769000	56072000	11417000	617620	57767000	0	1396000	14312000	0	3023400	5468900	933410	45089000	36179000	37845000	7659200	27112000	67557	12327000	15196000	17437000	0	29734000	39319000	113650000	19496000	7384900	1265800	21328000	23359000	7845900	1732800
ECHD3_RAT	0	0	0	0	0	0	1721800	0	0	0	0	0	0	0	0	0	0	0	0	0	0	0	724970	0	0	0	0	0	0	0	2233500	0	0	0	1893000	0	0	0	0	0	0	0
ECHM_RAT	0	0	2746200	0	11850000	1930100	0	0	0	0	1334100	1936600	1787100	0	0	0	0	227300	0	1008500	84124	0	606700	204790	822910	1064900	631780	0	0	561850	15210000	0	924450	4218800	2971800	1053200	0	272740	170760	3489900	0	0
ECHP_RAT	3096400	2206900	40473000	1512300	1632000	8983300	16642000	15787000	251030	2359000	21090000	15286000	1434200	434840	20802000	434490	378730	16031000	450980	943030	8491200	1467600	21884000	23861000	14256000	10331000	33452000	0	7607300	14808000	4516800	404350	20169000	30107000	111600000	32089000	7508700	1253100	15601000	4759800	0	121920
ECI2_RAT	2661700	2670000	3374600	788260	1384900	1205900	7464300	12019000	0	6469700	7787800	5520900	687750	199260	1326500	0	0	1325000	0	542080	510580	0	17217000	702150	6110800	1302200	2560500	0	1152200	2955500	6118500	0	3720200	14247000	37360000	995290	3851300	715580	2780500	9423900	2486800	233270
ECM1_RAT	0	0	0	0	1074300	193040	0	0	0	0	0	0	0	0	0	0	0	0	0	0	0	0	0	0	0	0	0	0	0	0	0	0	0	0	0	0	0	0	0	0	0	0
EF1A2_RAT	31759000	29535000	44725000	6235800	36667000	16180000	52242000	81292000	552730	48649000	107520000	45453000	34080000	7232100	54709000	1723900	1976900	10896000	357820	10704000	8193700	1675800	97257000	25967000	72449000	45409000	20574000	146200	10590000	6808700	46315000	0	22173000	66354000	199160000	23309000	6492100	10056000	14052000	94273000	21580000	3378500
EF1D_RAT	0	0	0	0	0	0	0	0	0	0	0	3760800	0	0	0	0	0	0	0	0	0	0	2496500	0	1616000	823430	249370	0	0	781540	0	278880	188550	26176000	0	0	364150	521270	147880	3483600	1076000	0
EF1G_RAT	140820	1125700	1385400	329260	2563300	471460	1816200	6881300	91934	625820	5952100	2351100	769430	106610	3443200	0	0	403120	0	0	0	0	2496000	1595700	1396800	653450	2238500	0	405770	605660	0	0	909620	7952000	7601200	1110300	0	0	755890	1358800	0	135020
EFTU_RAT	1395900	1292500	741940	0	471880	281050	0	5577500	0	531550	7933700	597100	655690	192040	186870	0	0	64231	0	229420	0	0	0	0	0	0	0	0	0	0	5359800	0	94040	1709700	7010900	0	398800	0	0	2179000	947090	0
EI24_RAT	0	0	0	0	0	246710	0	0	0	0	0	382570	0	0	548460	0	0	264260	0	0	0	0	0	0	0	0	0	0	0	0	0	0	0	0	0	285580	0	0	0	0	0	0
EIF3A_RAT	389890	1244100	1190100	48162	237650	291820	0	0	0	203060	0	497810	107050	0	1841800	0	0	421490	0	0	0	0	0	1026700	236580	0	957940	0	0	365310	0	0	360830	162440	0	481770	0	0	251080	0	0	261170
EIF3B_RAT	762330	0	444830	0	1112200	234160	0	1158900	0	0	2023200	134820	283700	0	2526700	0	0	84316	0	0	0	0	0	1371600	0	0	1150000	0	0	0	0	0	0	0	0	221950	0	0	93592	0	0	133620
EIF3C_RAT	0	0	149580	0	0	252075	0	1557479	0	0	4274370	0	0	0	1791167	0	0	189225	0	0	0	0	1413976	564375	0	0	585150	0	0	0	0	0	0	0	0	936050	0	0	0	0	0	937825
EIF3H_RAT	596180	0	0	0	0	0	0	0	0	0	0	0	0	0	0	0	0	0	0	0	0	93840	0	0	0	0	0	0	0	0	0	0	0	0	0	0	0	0	0	0	0	0
ELOV5_RAT	0	0	4509700	0	0	1128500	0	0	0	0	0	773690	0	0	1393300	0	0	893930	0	0	1200100	0	0	2421300	0	0	1043800	0	0	637140	0	0	739660	0	0	1315100	0	0	519780	0	0	0
EMC2_RAT	3086345	0	438530	0	0	274706	0	0	0	0	0	19165000	0	0	873833	0	0	0	0	0	0	0	19406928	0	14626807	4162048	0	0	0	0	0	0	0	0	0	12812000	0	0	0	0	0	0
EMC3_RAT	0	0	1065300	0	0	0	0	0	0	0	0	0	0	0	646660	0	0	0	0	0	0	0	0	0	0	0	0	0	0	0	0	0	0	0	0	0	0	0	0	0	0	0
EMC8_RAT	0	0	0	0	0	0	0	0	0	0	0	0	0	0	0	0	0	0	0	0	0	0	2404100	0	1293600	0	0	0	0	0	0	0	0	0	0	0	0	0	0	0	691670	0
ENPP1_RAT	0	0	135720	0	0	0	0	0	0	0	683730	0	0	0	335290	0	0	0	0	0	0	0	1391100	0	435340	0	0	0	0	0	504270	0	32642	379160	2232400	0	38866	0	0	296670	183900	0
ENPP3_RAT	0	0	395300	0	0	0	0	0	49037	0	0	0	0	0	0	0	0	0	0	0	0	0	0	107150	0	0	464900	0	0	0	0	0	0	0	0	300680	0	0	0	0	53296	43574
ERF1_RAT	0	0	243710	0	0	0	0	0	0	0	0	0	0	0	367930	0	0	0	0	0	0	0	0	0	0	0	0	0	0	0	0	0	0	0	0	0	0	0	118760	0	0	0
ERG1_RAT	0	0	0	0	0	0	0	0	0	0	0	0	0	0	0	0	0	0	0	0	90616	0	0	0	0	0	0	0	0	0	0	0	111340	0	0	0	0	0	0	0	0	0
ERP29_RAT	0	0	0	0	0	0	0	0	0	0	0	0	0	0	0	0	0	0	0	0	0	0	1148500	0	0	0	0	0	0	0	6035600	0	0	0	0	0	0	0	0	0	0	0
ES1_RAT	1626700	13387000	442690	1125300	2601000	685120	3728700	0	0	1669900	0	0	1222700	0	0	0	0	0	0	707090	0	0	0	543580	3165300	0	0	0	900420	0	6650200	0	0	1330900	0	0	0	0	0	1673400	2267700	0
EST4_RAT	0	0	316620	0	1491500	215800	0	1385900	0	0	0	770290	802060	0	0	0	0	0	0	580170	155530	89567	1455600	0	0	0	0	0	0	0	16656000	0	365770	0	0	0	0	0	0	0	5363800	232800
ETFA_RAT	9182800	1398600	1549200	222720	2297800	871290	6282100	2665600	0	0	0	306550	433920	0	0	488500	220910	0	0	721990	0	61102	9329500	226710	6116900	0	0	0	0	0	17300000	0	0	2964100	11370000	0	1270900	379920	0	0	0	0
ETFB_RAT	3549400	4870100	0	0	8988100	682610	8190000	5483900	0	0	0	1402900	0	0	0	0	0	0	0	1208600	449370	0	1993400	0	4696100	0	401600	0	0	0	8725600	0	454330	0	0	0	0	0	0	0	0	0
F136A_RAT	4620378	0	0	0	0	0	0	0	0	8454202	0	0	0	0	0	0	0	0	0	0	0	0	0	0	0	0	0	0	0	0	59568072	0	0	0	0	0	0	0	0	0	0	0
F1LLX8_RAT	0	0	633320	0	0	215960	0	0	0	0	0	0	0	0	672140	0	0	0	0	0	0	0	0	400230	0	0	0	0	0	0	0	0	0	0	0	0	0	0	0	0	0	0
F1LM05_RAT	0	0	0	0	0	0	0	0	0	0	0	1280100	0	0	0	0	0	0	0	0	0	0	0	0	0	0	0	0	0	0	0	0	0	0	0	0	0	0	0	0	0	0
F1LM18_RAT	1519400	1000000	587140	532150	4517000	473540	1034400	3427700	0	0	9307200	3471200	2149600	0	0	0	0	0	0	702590	0	0	403870	225790	864210	0	0	0	0	0	0	0	241270	818000	1832100	0	0	0	0	1435200	941770	0
F1LM33_RAT	0	0	176140	0	0	0	0	0	0	0	0	282800	83794	0	861510	0	0	37365	0	0	0	0	0	0	0	0	24917	0	69249	0	225450	0	307570	0	376230	0	0	0	164190	0	0	17004
F1LM47_RAT	0	0	844090	0	0	270500	0	0	0	0	0	0	193700	0	0	0	0	0	0	0	0	0	306610	118710	0	0	0	0	265480	55372	0	0	171450	0	2349400	0	0	0	52667	312320	0	0
F1LM66_RAT	9555462	15485714	7378700	309181	3995588	2617688	11139286	10096218	5089250	6721639	22142857	539850000	11906513	487794	26281667	0	0	24238125	0	4127440	504000	0	9103012	5519750	18363253	0	19587000	0	4224880	23637778	29939458	0	145110000	8652831	65055723	132495000	0	2534729	54653333	21158133	9732831	25107500
F1LM84_RAT	0	0	0	0	0	0	0	0	0	0	0	0	0	0	0	0	0	0	0	0	0	0	0	0	0	0	0	0	0	0	0	0	0	0	0	0	0	0	0	67514	0	0
F1LMB4_RAT	28401000	37740000	4047300	2275300	13680000	1717100	26372000	24771000	0	1863600	42977000	3196300	12857000	2538900	5365300	0	807890	0	0	2879000	1460300	3913300	73865000	2695600	23318000	3627200	1451000	0	0	369790	44635000	0	209100	26689000	0	1287600	0	1173900	0	3287300	1661600	163390
F1LML2_RAT	0	0	0	0	0	0	0	0	0	0	0	0	0	0	0	0	0	0	0	0	0	0	0	0	0	0	0	0	0	0	0	0	0	0	0	0	0	948680	0	0	0	0
F1LMV6_RAT	0	214850	390930	0	0	521930	0	0	0	0	1487000	116770	45306	0	1617500	0	0	0	0	0	0	0	20391	233340	538650	64290	712390	0	34323	96796	0	0	57960	1923200	434930	1148800	16542	13243	0	1076900	74746	176980
F1LMW7_RAT	0	0	0	0	0	0	0	6311300	0	0	3264500	0	0	273800	0	0	0	0	0	0	0	0	0	0	0	0	0	0	0	0	0	0	0	0	0	0	0	0	0	0	0	0
F1LMX1_RAT	0	0	0	0	0	0	0	0	0	0	0	0	0	0	0	0	0	0	0	0	0	0	0	0	0	0	0	0	0	0	0	0	0	0	0	0	0	0	0	18598193	6166536	0
F1LN42_RAT	0	0	0	0	0	0	0	0	0	0	0	0	0	0	0	0	0	0	0	0	0	0	0	0	0	0	0	0	0	0	0	0	0	0	115420	0	0	0	0	0	0	0
F1LN88_RAT	0	1606900	1372300	608410	4239200	3258800	1306000	0	0	0	1294100	172600	932200	107060	0	0	0	568820	0	742520	1541900	833800	14071000	0	1893300	0	0	0	0	279750	73242000	0	3667300	948300	32293000	0	235950	1297000	1171600	4187000	3811000	0
F1LNF0_RAT	0	0	158260	0	0	0	0	0	0	0	0	0	0	0	175970	0	0	0	0	0	0	0	0	56882	0	0	86644	0	0	0	0	0	64822	0	0	81343	0	0	83141	259870	0	72388
F1LNF7_RAT	0	0	0	0	0	0	0	0	0	0	0	0	0	0	0	0	0	0	0	0	0	0	506210	0	0	0	0	0	0	0	5980200	0	0	0	0	0	0	0	0	0	0	0
F1LNG6_RAT	122860000	62082000	58238000	119060000	208850000	73212000	81038000	146750000	0	88046000	155940000	18112000	19379000	939520	78684000	6534000	4941900	2837800	787710	35219000	187820	0	48701000	17395000	158290000	91151000	41788000	0	13162000	10336000	33065000	0	3435700	387340000	1123100	32895000	3605500	1821400	5726100	125000000	26077000	11050000
F1LNH3_RAT	480940	442770	88971	201400	3780400	120690	0	0	0	0	1468900	1158200	0	0	1777600	0	0	0	0	904130	0	0	0	87244	279080	0	0	0	0	0	0	0	0	0	0	0	0	0	0	993820	0	0
F1LNK0_RAT	0	0	0	0	0	0	0	0	0	0	0	0	0	0	0	0	0	0	0	0	0	0	0	0	0	0	0	0	0	0	0	0	0	0	0	0	0	0	0	1660000	1322200	0
F1LNW3_RAT	1475100	1989400	6833100	0	677870	3177600	2779600	0	30641	552980	4793000	3496900	3299800	71563	4586900	0	64008	2381400	0	616420	784360	0	1988300	1465800	2297900	654040	2638300	0	3132000	1541800	753030	0	922570	2305400	24376000	5792600	1484400	112990	832070	0	128130	0
F1LP30_RAT	0	618980	1089500	0	0	100560	0	0	0	0	0	55785	0	0	0	0	0	177140	0	0	0	0	0	0	0	0	170290	0	0	0	0	0	98788	0	1806500	498350	0	0	157580	0	0	0
F1LP76_RAT	0	0	0	0	0	0	0	0	0	0	0	0	0	0	0	0	0	0	0	0	0	0	0	0	0	0	0	0	0	0	0	0	0	0	0	0	0	0	0	89771	0	0
F1LPB3_RAT	0	0	11462000	0	0	1553625	0	0	3390750	0	3308193	79590000	946681	0	28061667	0	0	23066875	0	0	8333357	0	19049096	40755000	2372620	0	26645000	0	10593029	18268889	0	0	70920000	12507831	346572289	300425000	3037500	0	44111667	0	0	0
F1LPB8_RAT	0	0	0	0	0	0	0	0	0	0	0	0	0	0	0	0	0	0	0	0	0	0	0	0	0	0	0	0	0	0	0	0	0	0	0	0	0	0	0	0	0	101060
F1LPD6_RAT	0	0	0	0	0	0	0	0	0	0	0	0	0	0	0	0	0	0	0	0	0	0	0	0	0	0	0	0	0	0	15359000	0	0	0	0	0	0	0	0	0	0	0
F1LPH1_RAT	0	0	0	0	0	0	0	0	0	0	0	0	0	0	0	0	0	0	0	0	0	0	482840	0	0	0	0	0	0	0	0	0	0	165380	0	0	0	0	0	0	0	0
F1LPM3_RAT	0	0	0	0	1201008	50996	0	0	0	575315	0	0	0	0	0	0	0	0	0	0	0	0	0	0	5228133	894343	0	0	0	0	0	0	0	6776476	0	0	0	0	0	3825000	0	0
F1LPM4_RAT	0	0	36297000	0	0	11718000	1197600	0	564320	0	2509600	9028400	0	0	24191000	0	0	7854400	0	0	7283900	0	5335300	16910000	2567400	0	14809000	0	8172700	5724100	0	0	19068000	1235900	68170000	16152000	3476100	311520	16462000	2836300	599820	1680300
F1LPQ6_RAT	18145000	9340100	0	0	1319200	0	32959000	6732900	0	0	0	0	10905000	173940	0	0	248830	0	158790	0	0	0	2543200	0	10745000	2566700	0	0	0	0	51354000	0	0	2989400	6383200	0	1235800	1830800	0	75505000	17132000	0
F1LPR6_RAT	1132000	0	0	0	402280	0	0	9235400	0	0	3744400	197830	2675600	0	0	0	0	0	0	0	0	0	0	0	1008900	0	0	0	469460	0	3922200	0	0	1250400	0	0	0	0	0	1383100	0	0
F1LPS8_RAT	0	3572200	0	0	0	0	0	0	0	0	5142900	1129100	0	0	0	0	0	0	0	0	0	0	959370	0	0	0	0	0	0	0	0	0	0	0	0	0	0	0	0	0	0	0
F1LPV8_RAT	2587500	5924100	2015900	1509500	4720900	778680	5457500	6881500	0	687950	3630600	1458700	690060	0	512550	0	733600	621100	464640	1535100	93301	1410800	13817000	771940	8914000	2531600	608120	0	704910	500990	2007700	0	1062700	10870000	7262300	423300	1047100	1217200	429750	4478200	1597200	0
F1LQ09_RAT	909720	1587000	3753100	1682500	0	601240	1213000	1898400	0	0	0	184740	249830	0	3210900	0	0	0	0	0	120770	0	0	411290	0	0	77346	0	712540	0	481190	0	44990	0	0	89481	0	0	0	0	0	0
F1LQ22_RAT	0	0	0	0	0	0	0	3095100	0	0	0	2821200	0	0	1206100	0	0	2220700	0	0	773730	0	0	2184300	0	0	0	0	0	2680500	0	0	0	0	0	0	0	0	3687600	0	0	2902800
F1LQ55_RAT	3483700	2415700	328610	0	0	140920	0	2131100	0	2634500	2111700	136360	397850	351850	0	0	0	0	0	0	48533	0	1568000	102320	3529800	817890	73993	0	0	0	2978600	0	0	0	1823300	0	0	0	57275	0	0	0
F1LQI1_RAT	27569328	69075630	0	3472689	6817017	0	28672269	0	0	3432563	0	8422000	4144538	0	0	0	2883253	0	0	4761145	0	0	60944277	0	61448494	12924398	0	0	543534	0	39405723	0	0	3597289	19958133	0	1383072	1823765	0	0	0	0
F1LQI5_RAT	0	0	0	0	0	0	0	0	0	0	134770	50009	0	0	52638	0	0	0	0	0	0	0	0	49658	0	0	6008	0	0	0	0	0	0	0	0	0	0	0	0	0	0	0
F1LQN3_RAT	0	0	0	0	0	0	0	0	0	0	1983600	0	358130	0	803220	0	0	0	0	0	50558	0	0	0	0	0	0	0	0	0	1094300	0	401780	1082000	0	98224	301670	0	56347	4620600	1744400	459370
F1LQS6_RAT	0	0	0	0	0	0	0	0	0	0	0	0	0	0	0	0	0	0	0	0	0	0	0	0	0	0	365840	0	0	248480	0	0	0	0	0	238770	0	0	0	0	0	0
F1LR02_RAT	0	0	0	0	0	0	0	0	0	0	0	0	0	0	1355000	0	0	0	0	0	0	0	0	40846	0	0	58525	0	0	0	0	0	0	1208000	0	359900	0	0	53341	1138700	0	74937
F1LR10_RAT	0	0	0	0	0	0	0	0	0	0	0	0	0	0	0	0	0	0	0	0	0	0	489110	0	881600	0	0	0	0	0	0	0	0	637020	0	0	0	0	0	0	0	0
F1LR38_RAT	0	606790	19535000	0	0	5196800	1646300	2307200	58276	0	0	4833800	0	0	17387000	0	0	4257000	0	0	5827600	0	443310	13460000	780380	0	6630000	0	1517500	1789400	1031000	0	5094500	542490	13423000	6603000	0	0	3447000	0	0	614280
F1LRA1_RAT	4624200	2349600	9796400	1229000	3589700	2784600	10596000	6751800	246340	2400900	5269700	3383900	1859000	185880	12128000	0	0	3498600	0	1259500	2265900	0	0	6046400	1227900	0	5427800	0	1994500	1415800	8460600	0	4057400	0	22810000	6245800	0	0	4347200	865860	0	246960
F1LRI5_RAT	0	0	858610	0	0	221950	0	0	0	0	0	153870	0	0	1017900	0	0	14556	0	0	0	0	0	679010	0	0	557650	0	95311	146450	0	0	257010	0	724150	512870	0	0	92099	113870	0	45220
F1LRJ9_RAT	0	0	0	0	0	0	0	0	0	0	0	0	0	0	0	0	0	0	0	0	0	0	1511200	0	0	0	0	0	0	0	3695500	0	0	0	6748400	0	0	0	0	0	0	0
F1LRQ1_RAT	0	0	0	0	0	0	0	0	0	0	0	0	0	0	0	0	0	0	0	0	126870	0	0	465160	0	0	0	0	0	0	353600	0	1461300	0	0	0	0	0	108270	0	0	450690
F1LRT1_RAT	0	0	1695100	0	0	2704700	2341400	4959300	0	0	0	431290	0	0	0	0	0	228940	0	1049300	337790	0	9850700	0	0	0	0	0	0	268780	4852100	0	0	2041900	29162000	0	0	0	0	0	0	0
F1LRV4_RAT	0	0	0	0	0	0	676387	0	0	0	0	0	0	0	0	0	0	0	0	0	0	0	714154	0	846190	0	0	0	175431	0	3952771	0	0	0	0	0	0	0	0	0	0	0
F1LRY5_RAT	0	0	200540	0	0	0	0	0	0	0	0	0	0	0	0	0	0	766630	0	0	0	0	434930	0	0	0	756680	0	0	0	163270	0	328450	0	15258000	726160	0	0	590140	0	0	0
F1LS40_RAT	33735294	64445378	57125	35460084	69697479	138013	13453151	24949580	0	37985294	58151261	13174500	545357	132069	133980	729540	1150572	0	0	19566867	0	0	4682620	0	5304307	14017771	0	583846	4986058	0	0	0	0	20432530	3773855	0	1130693	885777	0	10463855	2490090	0
F1LS70_RAT	0	0	0	0	0	0	0	0	0	0	0	0	0	0	0	0	0	0	0	0	0	0	0	0	0	0	0	0	0	0	0	0	20606250	0	0	0	0	0	0	4886566	0	20478250
F1LS86_RAT	0	0	67347	0	0	0	0	0	0	0	0	0	0	0	0	0	0	47282	0	0	0	0	0	64045	0	0	0	0	0	0	0	0	0	0	305200	65169	0	0	0	0	0	0
F1LSA1_RAT	0	0	0	0	0	223970	0	0	0	0	0	0	0	0	1187500	0	0	0	0	0	0	0	0	0	0	0	0	0	0	0	0	0	0	0	0	0	0	0	0	0	0	0
F1LTB8_RAT	0	2154900	4357000	0	0	581180	1668000	4309700	190830	0	5596300	184900	444940	151420	5012400	0	0	367140	0	0	3354500	0	1778800	745870	0	0	605000	0	2021900	0	0	0	1483900	1841200	9249700	1094400	287170	50292	2987300	0	0	97878
F1LTJ5_RAT	323670	1487300	159980	0	4996200	1612400	1538500	3122700	0	141720	9067300	316980	388290	24419	3314400	0	0	268410	0	353980	0	0	2120000	537140	3900000	620560	2623800	0	156800	233340	849290	0	634300	11549000	3220000	1679500	0	70043	454610	9373400	520750	855190
F1LTP8_RAT	0	0	679220	0	0	0	0	0	0	0	0	0	0	0	238150	0	0	0	0	0	0	0	0	518530	0	0	0	0	0	0	0	0	237600	0	0	0	0	0	177980	0	0	275440
F1LTS8_RAT	0	0	779410	0	0	224700	0	0	0	0	0	0	0	0	1879800	0	0	0	0	0	1796600	0	0	98682	0	0	159320	0	0	0	0	0	2094900	0	0	217870	0	0	433320	0	0	1701800
F1LTX8_RAT	0	0	1425400	0	0	446720	0	0	0	0	0	831070	0	0	2153700	0	0	1372800	0	0	178300	0	0	1986300	0	0	1859400	0	0	787340	0	0	1373100	0	50399	1271700	0	0	2094700	0	0	0
F1LU48_RAT	0	0	1561100	0	0	165070	0	0	0	0	0	0	0	0	656520	0	0	163870	0	0	523070	0	0	534560	0	0	210500	0	0	0	0	0	0	0	1843100	344290	0	0	0	0	0	125930
F1LU71_RAT	0	0	731970	0	0	0	0	0	0	0	0	978020	0	0	0	0	0	0	0	0	0	0	1806400	0	1076900	600350	234190	0	0	371110	0	0	83437	0	0	495780	0	0	131710	3297300	625250	0
F1LUN5_RAT	0	0	0	241990	0	153200	393740	1493000	0	602340	2087900	115580	180070	25772	243100	0	0	0	0	0	0	0	267630	0	1499900	196340	112480	0	788590	49595	944540	0	0	2180100	2585100	79549	181210	157920	15156	6274700	1647900	77593
F1LWK5_RAT	0	0	750410	0	0	243940	0	0	0	0	0	0	0	0	0	0	0	0	0	0	0	0	0	0	0	0	0	0	0	0	0	0	0	0	0	0	0	0	0	0	0	0
F1LX07_RAT	0	0	4045200	0	0	1228800	0	0	0	0	0	306790	0	0	1964000	0	0	656940	0	0	1458900	0	2400200	1315300	0	0	839340	0	1854400	278530	0	0	1925200	0	2016600	822520	642100	0	1304200	898740	0	0
F1LXA0_RAT	0	0	5390300	0	0	510590	2649100	0	0	0	21515000	449360	2261100	0	4525600	0	0	0	0	0	2078200	0	4761100	0	3090600	0	0	0	0	0	0	0	0	8754300	4244900	298960	2675500	0	0	2035100	0	95832
F1LXN6_RAT	0	0	156370	0	0	0	0	2428800	0	0	0	0	0	0	0	0	0	0	0	0	55813	0	0	0	0	0	0	0	0	0	0	0	0	0	0	0	0	0	0	0	0	123910
F1LYI7_RAT	5883500	9988800	14240000	5644000	11865000	0	11151000	35973000	0	3278300	15313000	4471000	2494600	0	17723000	0	0	0	0	0	1267000	0	18890000	0	12521000	0	0	0	0	0	0	0	0	13622000	22992000	5609800	7384400	0	0	0	7192800	0
F1LYQ7_RAT	1276300	0	28736000	1504400	0	8062800	0	0	311160	0	6285300	5599100	3953500	0	28758000	0	0	7951200	0	0	12989000	0	20019000	11277000	3769200	991140	10268000	0	0	2960200	0	0	9811700	0	969860	15000000	0	1744800	8292500	916790	3923000	2881800
F1LYR5_RAT	0	0	1225000	0	0	494380	0	0	191910	0	0	176020	0	0	2874700	0	0	946910	0	0	1997600	0	497280	2877600	0	0	1717200	0	0	207070	0	0	389310	0	10588000	1572200	0	0	935020	0	0	0
F1LZW6_RAT	0	1494200	95562000	547740	922770	23906000	4326400	3077700	119040	546840	2652000	24227000	194840	0	50410000	0	166220	23462000	0	770810	19973000	0	14906000	44378000	3592800	0	26953000	0	9908500	16827000	569460	0	34227000	5593000	112750000	26986000	5129600	195740	32261000	490210	0	1994600
F1M021_RAT	0	0	0	0	0	0	0	0	0	0	0	0	0	0	0	0	0	0	0	0	0	0	876390	0	0	0	0	0	0	0	0	0	0	0	934240	0	191080	0	0	0	0	0
F1M062_RAT	683420	0	0	72198	0	0	0	0	0	116450	0	0	117920	0	0	0	0	0	0	0	0	0	218650	0	0	137900	0	0	0	0	0	0	0	706880	125720	0	0	0	0	213150	66604	0
F1M0L7_RAT	0	803710	0	0	0	0	0	7795500	0	0	0	0	129530	0	0	0	0	0	0	0	0	0	0	0	0	0	0	0	0	0	0	0	0	0	0	0	0	0	0	777990	392040	0
F1M0R1_RAT	0	0	15563	0	0	0	0	0	0	0	0	0	0	0	36966	0	0	0	0	0	0	0	0	16353	0	0	0	0	0	0	0	0	0	0	0	14647	0	0	11098	0	0	9004
F1M0U5_RAT	0	0	0	0	0	0	0	0	0	0	0	0	0	0	0	0	0	0	0	0	0	0	0	0	0	0	0	0	0	0	0	0	0	0	0	0	0	0	0	0	0	10918
F1M124_RAT	0	0	0	0	0	0	0	0	0	0	0	0	0	0	0	0	0	0	0	0	0	0	0	0	0	0	0	0	0	0	0	0	0	38109	375090	0	0	0	0	0	0	0
F1M1B3_RAT	0	0	126920	0	0	0	0	0	0	0	0	0	0	0	212070	0	0	39310	0	0	0	0	0	130450	0	0	0	0	0	0	0	0	0	0	0	101160	0	0	0	0	0	0
F1M3D3_RAT	386880	1449700	157710	799650	1790200	379240	1847700	0	0	738500	2168100	1409000	281500	0	311600	282440	258710	29768	0	271270	0	198980	605680	0	1770100	515890	0	0	171980	47923	734990	0	0	1386100	0	82584	0	0	58905	1285300	698910	0
F1M3H8_RAT	0	0	0	0	0	0	0	0	0	0	0	411900	0	80011	0	0	0	0	0	0	0	0	0	0	0	0	0	0	0	0	0	0	0	0	0	0	0	0	0	0	0	0
F1M3J4_RAT	0	0	0	0	0	0	0	0	0	0	0	0	0	0	0	0	0	0	0	0	0	0	0	0	0	0	0	0	0	0	0	0	0	0	0	0	0	0	0	0	0	160910
F1M572_RAT	0	0	564720	0	0	134190	0	0	0	0	0	0	0	0	0	0	0	172660	0	0	0	0	0	0	0	0	0	0	0	154470	0	0	207230	0	0	267680	0	0	0	0	0	0
F1M609_RAT	0	0	0	0	0	0	0	0	0	0	0	0	0	0	0	0	0	0	0	0	0	0	0	0	0	0	0	0	0	0	0	0	170260	0	0	165990	0	0	0	0	0	0
F1M6L8_RAT	0	0	0	0	0	0	0	0	0	0	0	0	0	0	0	0	0	0	0	0	0	0	0	0	0	0	0	0	0	0	5876800	0	0	0	0	0	0	0	0	0	0	0
F1M6Q3_RAT	0	595050	135930	296040	802870	151140	510720	1147900	0	402790	3258800	42672	266690	0	455680	0	0	0	0	0	0	0	460820	29484	887820	361470	104460	0	0	0	625020	0	26240	2889400	1034200	119720	116620	0	16799	4886500	0	58534
F1M6W1_RAT	2537900	6205500	355380	608120	5651100	326010	7554800	6227500	0	1013700	2008100	1763800	0	188190	0	0	0	435830	0	425720	564610	486590	12465000	451240	7276900	0	1337100	0	0	1301300	4169500	0	2186500	0	42421000	191600	127400	1298000	680370	0	527890	0
F1M779_RAT	0	273250	18139000	198510	0	6198600	0	2560400	108960	738940	7306400	6541800	0	227130	21790000	0	32312	3286200	0	77792	0	0	2806800	6588500	0	0	6453500	0	6874200	1666400	0	0	4824400	0	31519000	6050400	598590	129120	6501400	2427900	670660	2349400
F1M7L9_RAT	0	0	223030	0	0	299120	0	0	0	0	0	0	0	0	368040	0	0	0	0	0	0	0	0	55314	0	0	277670	0	0	0	0	0	0	0	0	516060	0	0	0	0	0	118720
F1M7N8_RAT	0	0	9932000	0	0	1151200	0	0	0	787460	0	1510300	0	0	5168900	0	0	545870	0	0	2356800	0	1107700	1916800	0	0	549050	0	0	312380	1852500	0	9223200	0	2759000	1047900	379920	0	3815600	1097700	452200	1168800
F1M7P4_RAT	2045400	9377700	1067100	1002900	23145000	2652900	18470000	62228000	0	9723500	40954000	16684000	13222000	227380	6160400	0	0	0	0	2519700	0	0	345200	210210	1898500	827450	93230	0	261900	0	0	0	0	1817500	882860	141740	0	131170	138590	28511000	4941900	340990
F1M7T1_RAT	8821100	0	1473400	2329500	0	439380	14114000	23973000	0	4329600	24365000	937570	2635700	0	1800200	0	0	0	0	0	556060	0	0	469220	0	0	0	0	0	0	0	0	0	0	0	0	0	0	0	0	0	0
F1M820_RAT	1155600	855240	0	0	0	0	0	0	0	0	395150	0	0	0	0	0	0	0	0	0	0	0	0	0	374270	0	0	0	0	0	0	0	0	688770	0	0	0	0	0	210690	0	0
F1M835_RAT	0	0	649080	0	0	0	0	0	0	0	0	290330	0	0	0	0	0	0	0	0	0	0	979540	0	0	0	0	0	0	0	0	0	0	0	3345800	0	0	0	0	0	0	0
F1M853_RAT	4778900	5554700	987530	1230200	5611600	209850	7555400	8428700	78844	4032200	17195000	809720	3744500	490610	857690	0	144700	217230	0	730010	834720	318210	31922000	873530	7915300	3857700	795190	0	437300	281700	12117000	0	519600	20563000	12988000	2011700	1797600	678200	739310	3340800	2611300	171060
F1M949_RAT	0	0	0	0	0	0	0	0	0	0	0	0	0	0	0	0	0	0	0	0	0	0	0	0	0	0	0	0	0	0	0	0	0	0	0	0	0	0	0	76364	0	0
F1M953_RAT	9235300	16697000	230740	1250200	8762500	242800	8029700	8260100	0	1097000	1276700	996050	517110	87808	0	0	0	99807	0	1407600	100310	0	3557300	206820	1352400	544410	98763	0	0	72151	19606000	0	127730	2823400	844090	0	127940	155750	0	2848100	513980	0
F1M957_RAT	0	0	0	0	0	0	0	0	0	0	143210	0	0	0	37833	0	0	0	0	0	0	0	0	0	0	0	0	0	0	0	0	0	0	0	0	0	0	0	0	0	0	0
F1M9A7_RAT	0	0	129430	0	0	59911	0	0	0	0	0	0	0	0	0	0	0	0	0	0	87797	0	0	0	0	0	99618	0	0	0	0	0	0	0	0	118880	0	0	0	0	0	55002
F1MA18_RAT	21387000	9741700	0	7460000	29926000	0	12685000	7329700	0	38842000	73768000	766900	3507200	398700	0	0	0	0	0	1725200	0	675310	12591000	0	6023600	0	0	0	0	0	15756000	0	0	9868200	0	0	1767500	0	0	4193400	2918000	0
F1MA22_RAT	0	0	0	0	0	0	0	0	0	0	0	0	0	0	0	0	0	0	0	0	67320	0	0	159390	0	0	0	0	0	0	0	0	0	0	0	113300	0	0	0	0	0	0
F1MA36_RAT	0	0	178360	0	0	247570	173430	194050	0	0	3379400	685890	187480	0	1398100	0	0	19560	0	0	0	0	44316	0	0	0	603750	0	0	182190	0	0	0	59893	466650	741080	0	0	23402	0	0	0
F1MAN8_RAT	0	0	0	0	0	0	0	0	0	0	0	0	0	0	54369	0	0	0	0	0	0	0	0	0	0	0	0	0	0	0	0	0	0	0	0	0	0	0	0	125180	0	0
F1MAR6_RAT	1082700	701540	2850000	0	510730	115300	0	1369500	0	0	0	0	0	0	258180	0	0	1363100	0	206050	329720	0	360720	248070	467920	0	1910400	0	326090	699070	0	0	702970	407740	697420	1035300	170550	0	1421400	0	0	0
F1SW39_RAT	0	0	0	0	0	0	0	0	0	2411700	0	0	0	0	0	0	0	0	0	0	0	0	0	0	0	0	0	0	0	0	0	0	0	1138300	0	0	0	0	0	0	0	0
F213A_RAT	0	0	4112000	0	0	1258200	0	0	0	591970	0	1123000	513220	0	4215800	0	0	0	0	0	753380	0	566780	2234400	0	199760	989690	0	0	0	0	0	1292500	788110	8290000	1797800	110260	0	398050	1101600	728130	188900
F2Z3Q8_RAT	0	0	582600	0	0	67022	0	0	0	0	0	206270	0	0	636160	0	0	398000	0	0	0	0	203080	80802	0	0	378110	0	0	195130	0	0	341660	0	2366000	0	0	0	363370	0	0	0
F2Z3R2_RAT	2655100	1920000	0	0	3033800	436980	4745600	3951800	0	1022700	11739000	8284800	1529800	0	902430	0	0	0	0	438710	0	443220	1151500	2306300	1612500	947880	1753200	0	0	3360500	0	0	0	1023700	1989100	687640	0	408220	0	2800200	4209000	0
F6QBA3_RAT	0	0	0	0	0	0	0	0	0	3404900	15511000	6175400	0	0	2480600	0	0	0	0	0	0	0	0	0	0	0	0	0	0	0	0	0	0	3874800	0	0	0	0	0	2146000	0	0
F7EPE0_RAT	1562600	3142600	0	623230	3200600	0	1565800	1227200	0	1667000	2426500	0	1011400	0	0	0	530650	0	0	617360	0	0	2479700	0	0	0	0	0	0	0	1924900	0	0	0	0	0	0	0	0	0	0	0
F7EV94_RAT	0	0	0	0	0	139620	0	0	0	0	0	0	165720	0	0	0	0	0	0	0	0	0	177480	0	0	0	0	0	0	0	0	0	0	0	242640	0	0	147090	0	0	0	0
F7EXQ7_RAT	2200600	0	2084700	0	0	0	0	1418900	0	0	10683000	2553600	0	0	1339000	0	0	0	0	0	767820	0	15136000	0	1293600	0	0	0	0	0	3450500	0	0	13171000	0	0	960120	0	0	5184200	0	0
F7F0U1_RAT	0	0	2070900	0	0	339500	0	0	0	0	2219200	576060	0	0	3418700	0	0	471840	0	0	365860	0	599180	1156800	0	0	496340	0	354970	207250	0	0	390580	0	0	370000	0	0	495540	0	0	0
F7F469_RAT	0	0	225060	0	0	56084	0	1698100	101760	0	0	0	0	0	203600	0	0	34061	0	0	39501	0	335620	372750	0	0	152100	0	1627400	93671	0	0	156270	0	3448900	422280	236650	0	234560	0	0	20276
F7FBM8_RAT	0	882170	12360000	0	0	3383700	0	0	0	0	0	174600	0	0	807700	0	0	2504600	0	0	3139700	0	477360	0	0	0	0	0	0	0	0	0	0	0	0	0	0	0	242500	0	0	0
F7FF45_RAT	0	0	0	0	0	0	0	0	0	0	0	0	0	0	0	0	0	0	0	0	0	0	0	0	0	0	0	0	0	0	24802	0	0	0	0	0	0	0	0	0	0	0
F7FNS3_RAT	0	3595400	2316900	0	7298200	766450	0	0	0	0	0	0	0	0	2032200	0	0	701450	0	0	641140	0	0	2145400	0	0	616600	0	0	578570	5063700	0	1043200	0	18234000	801850	0	0	862640	0	0	0
F8V328_RAT	0	0	533600	0	0	450610	0	0	0	0	0	0	0	0	635370	0	0	0	0	0	285740	0	0	546900	0	0	338570	0	0	0	0	0	314420	0	0	425220	0	0	204120	0	0	139870
F8WFT7_RAT	0	890470	5791500	498850	1629500	1891000	2081600	2089300	149650	0	3786000	399210	0	0	4939900	0	0	247770	0	0	216330	0	3078400	4458600	0	0	2382900	0	607170	1403200	5648900	0	2008700	3423100	12501000	4296700	2346000	170960	4095200	2191500	1337300	164810
FA65B_RAT	0	0	0	0	0	526256	0	0	0	0	0	33045500	0	0	2001000	0	0	0	0	0	0	0	11582530	1480450	10298494	0	3006350	0	0	2772889	31049096	0	22554250	0	0	0	0	0	6284250	0	0	2808750
FA98A_RAT	0	0	0	0	0	0	0	0	0	0	0	210420	0	0	0	0	0	0	0	0	0	0	0	0	0	0	0	0	0	0	0	0	0	0	0	0	0	0	0	0	0	0
FAAH1_RAT	0	0	5544800	409110	0	934620	0	0	188770	0	709190	699890	0	0	2441600	0	0	568710	0	0	4148800	0	1649300	4995100	929200	0	800880	0	615480	117130	0	0	3897100	1314100	1558000	1178900	0	0	3856700	0	0	195930
FABPL_RAT	96596639	70806723	8587800	7160294	33313025	14121188	16684874	39205882	9872250	32296218	0	284335000	16456723	2727941	1697833	4797360	31518976	3765750	0	25240663	2256750	57538554	1784367470	19225000	598039157	156207831	18482500	0	0	9267556	395222892	0	51635000	134521084	708795181	139642500	0	72657831	12063333	0	0	0
FADS1_RAT	0	0	2023300	0	0	0	0	0	0	0	0	0	0	0	0	0	0	748130	0	0	1099300	0	0	2809300	0	0	1482700	0	0	417920	0	0	792830	0	0	2253800	0	0	534560	0	0	0
FADS2_RAT	0	0	1622800	0	0	0	0	0	121380	0	0	0	0	0	0	0	0	109420	0	0	594030	0	0	1132600	0	0	364880	0	0	0	0	0	121010	0	0	880000	0	0	0	0	0	0
FAS_RAT	0	0	1782500	0	0	15561	0	0	0	0	0	0	0	0	35492	0	0	1975500	0	0	188980	0	252890	2058900	101340	0	4427900	0	3009400	1973400	164190	0	3749200	652740	24106000	2546900	13946	0	187780	153180	0	0
FBRL_RAT	0	0	0	0	0	0	0	0	0	0	1764100	151400	311580	0	514980	0	0	0	0	726040	0	0	496760	0	0	819510	209080	0	0	130550	0	0	248450	2132100	0	181120	0	0	0	471590	1969600	0
FDFT_RAT	0	0	1323800	0	0	220560	0	0	0	0	0	271450	0	0	1409200	0	0	323110	0	0	1565300	0	0	795310	0	0	190360	0	0	0	0	0	1378400	0	0	772030	0	0	397200	0	0	0
FIBB_RAT	3682000	4003300	1242500	4693900	109910000	19171000	2105200	11345000	0	8103700	140620000	13556000	2640800	161990	14066000	0	0	282700	0	20113000	0	0	5685700	408020	2812900	439040	2619100	63941	2362300	777060	5613200	0	262190	11012000	15909000	2920800	256190	2748400	4722300	30973000	9579900	4229900
FIBG_RAT	48733193	61903361	1798300	22934874	438508403	50135625	33615546	27367647	0	22630252	401428571	899100000	23542017	1247920	46400000	1287000	0	4221938	0	209448795	0	1284578	46045482	774300	80053012	24763554	33952500	0	11641226	10953000	158439759	0	35787500	128466868	132542169	166392500	2148976	24529518	64825000	256265060	141930723	211112500
FIS1_RAT	0	0	9177100	0	0	2590000	0	0	0	1748500	0	20150000	3329000	420540	13779000	0	0	2855900	0	446660	1740600	0	15039000	4781300	3220700	0	0	0	0	2460700	23798000	0	6338500	8526000	0	5484000	1196000	0	2919700	12154000	4075300	0
FKBP8_RAT	0	0	2253900	0	0	0	0	0	0	0	0	0	0	0	578940	0	0	0	0	0	231160	0	853020	49068	0	0	0	0	0	0	3989700	0	230570	0	2180700	241670	0	0	0	542490	0	0
FLNC_RAT	0	0	0	0	0	0	0	0	0	0	0	0	0	0	0	0	0	0	0	0	0	0	0	0	0	0	0	0	0	0	0	0	0	0	0	0	0	0	0	756795	0	0
FMO1_RAT	0	1224500	21680000	0	0	6211100	0	0	0	0	0	480930	0	0	3076700	0	0	7735100	0	0	5014800	0	6667400	24174000	715390	0	11378000	0	4640500	3170300	464370	0	8644500	0	6902900	6011100	447440	0	4778900	0	0	2669100
FMO5_RAT	0	0	0	0	0	0	0	0	0	0	0	198270	0	0	0	0	0	317240	0	0	315790	0	0	277290	0	0	362670	0	274430	144480	0	0	280180	0	0	400630	484110	0	445680	0	0	47887
FTCD_RAT	0	5921849	7836800	0	2305882	3004875	9281723	10903151	0	0	0	205960000	318172	0	4512000	0	0	41311875	0	0	337693	0	60777108	8841250	34196386	0	38130500	0	2060048	59987778	0	0	137330000	22168373	220852410	69217500	4275904	0	25640000	0	0	0
FUMH_RAT	489830	0	0	449560	0	0	0	0	0	551820	0	93297	346200	0	0	0	0	0	0	0	61226	0	6261900	0	0	0	0	0	0	310590	870670	0	0	0	1909100	0	0	473350	131030	2443800	0	0
FXR1_RAT	0	0	0	0	0	0	0	0	0	0	0	322340	0	0	0	0	0	0	0	0	0	0	0	0	0	0	0	0	0	0	0	0	0	0	0	0	0	0	0	0	0	0
G3V624_RAT	0	0	0	0	0	0	0	0	0	0	0	0	554230	0	0	0	0	0	0	0	0	0	0	0	1209300	0	0	0	0	0	0	0	0	0	0	0	0	0	0	0	0	0
G3V640_RAT	0	0	0	0	0	0	0	0	0	0	0	0	0	0	0	0	0	0	0	0	0	0	0	115680	0	0	183320	0	0	0	892270	0	0	0	0	98309	0	0	0	262820	0	0
G3V644_RAT	0	0	0	0	0	0	0	0	0	0	0	0	319220	0	0	0	0	0	0	0	0	0	353430	0	0	0	0	0	0	0	4676600	0	0	0	0	0	0	0	0	0	447330	0
G3V679_RAT	0	0	339640	0	0	0	312140	0	0	0	0	0	0	0	411050	0	0	246060	0	0	52843	0	0	0	0	0	0	0	0	0	0	0	184750	0	0	90606	0	0	0	0	0	124640
G3V680_RAT	0	0	783460	381270	0	0	0	0	0	0	0	104460	0	0	696490	0	0	70139	0	0	284440	0	555300	493600	0	0	68352	0	311080	0	0	0	132890	0	0	222790	0	0	0	0	0	0
G3V699_RAT	831130	1093600	599630	0	0	95278	0	1613900	0	297310	0	0	0	0	0	0	0	0	0	0	101820	0	941960	0	0	0	0	0	638390	0	0	0	0	1650500	1407200	0	0	0	0	0	0	0
G3V6C4_RAT	0	0	0	0	0	0	0	0	0	0	0	0	0	0	0	0	0	0	0	0	0	0	0	0	0	0	0	0	0	0	130572289	0	43982500	0	0	0	0	0	0	30235843	15769880	0
G3V6D3_RAT	5074000	42664000	57271000	5686300	55429000	38905000	70506000	62281000	173200	31025000	68001000	152060000	12794000	0	65446000	1525700	4208800	17472000	860080	14761000	46601000	11070000	249990000	53303000	58158000	19357000	38565000	0	11395000	47911000	158920000	3924500	62570000	21630000	267040000	18739000	9180800	15281000	47291000	47096000	28380000	7378400
G3V6H0_RAT	0	0	1587000	0	0	413910	0	2683400	205070	0	0	266060	0	0	1802900	0	0	183780	0	0	620030	0	0	2031000	0	0	170360	0	782810	0	0	0	489850	0	0	253320	0	0	593810	0	0	0
G3V6H2_RAT	0	0	125050	0	0	74322	0	0	0	0	0	0	0	0	177330	0	0	0	0	0	0	0	0	203150	0	0	0	0	0	0	0	0	0	0	0	87468	0	0	82322	0	0	0
G3V6H5_RAT	18549000	0	12501000	4568800	0	4150500	19689000	1163300	0	5908800	0	1724500	4958100	110430	13935000	0	0	1757100	0	451690	7340200	0	806020	5734100	7041400	2261800	1982200	0	1766200	184540	0	150180	4279900	1106900	8506600	3637900	577330	219280	4644400	1941400	2438700	1266700
G3V6I4_RAT	4737000	6153900	16872000	1765000	6946500	6640300	9813800	4647400	1161900	5366000	5994200	5040800	1056600	248880	8969500	0	801670	3247600	0	2477400	7444600	2127600	32556000	21741000	17746000	4007000	9108600	0	7327300	4185300	10565000	0	9094900	34150000	97032000	11063000	3760600	1320200	6895800	3749500	0	206980
G3V6K6_RAT	0	0	653600	0	0	0	0	211350	0	0	866470	0	0	0	0	0	0	0	0	0	0	0	1433000	344700	1195000	0	0	0	63672	36895	0	0	0	1714500	4153400	88421	89402	80911	0	50515	0	0
G3V6K9_RAT	617910	0	0	0	0	0	1076400	0	0	0	3162400	0	605890	81073	0	0	0	0	0	118340	0	0	0	0	979320	520570	0	0	0	0	928410	0	0	971470	0	0	0	0	0	0	0	0
G3V6L9_RAT	7132200	0	0	2153900	0	0	0	0	0	2333600	0	0	1954900	128760	0	0	0	0	0	0	198900	0	3935600	296920	2301100	1146200	0	0	0	0	4955500	0	0	0	0	0	0	243620	0	636220	0	0
G3V6P2_RAT	0	0	0	0	0	143590	0	0	0	0	0	0	0	0	0	0	0	0	0	0	170800	0	0	0	0	0	0	0	0	0	6954100	0	212620	0	0	0	0	0	0	0	0	0
G3V6P8_RAT	0	0	347300	0	0	0	0	0	0	0	0	0	0	0	0	0	0	0	0	0	275120	0	0	0	0	0	0	0	0	0	0	0	0	0	0	0	0	0	0	0	0	0
G3V6Q6_RAT	0	0	268310	0	0	0	0	0	0	0	0	0	0	0	297900	0	0	0	0	0	0	0	0	597230	0	0	475110	0	0	0	0	0	232350	0	0	0	0	0	0	0	0	0
G3V6R5_RAT	0	0	0	0	0	0	0	1198200	0	0	0	627480	163880	0	0	0	0	0	0	0	108310	0	0	0	0	0	0	0	0	0	0	0	0	2583600	6857600	279770	0	0	0	0	0	0
G3V6S2_RAT	0	0	0	0	0	0	0	0	0	0	0	0	0	0	0	0	0	0	0	0	0	0	0	0	0	0	0	0	0	0	0	0	0	281490	3066400	0	0	0	0	0	0	0
G3V6S5_RAT	290770	2130700	1101600	152830	0	67966	3961800	1539800	0	0	3056000	311560	2284300	224010	301900	0	0	83253	0	177550	350030	234050	5996600	204990	2850800	1104700	367210	0	274220	158190	1844500	0	211570	4119500	14104000	0	831710	175190	315930	848470	308760	0
G3V6T1_RAT	168300	0	4403700	0	0	1235400	0	0	19529	237990	0	1472100	0	0	5710300	0	0	1288200	0	0	0	0	0	2867200	0	0	2618100	0	695740	103580	0	0	1742600	0	2000700	1730700	0	0	1054000	0	0	826910
G3V6T7_RAT	8483100	3888500	162900	1009100	2245000	0	1262400	5213000	0	625930	908460	130340	1868600	68239	0	76559	190780	0	0	1441100	134960	134570	14778000	50178	4368600	1748700	0	0	73795	54685	7104400	0	144560	5282700	7270600	68595	157100	0	182210	569050	777420	0
G3V6U3_RAT	0	0	0	0	0	54340	0	0	0	0	0	0	0	0	403450	0	0	0	0	0	0	0	0	0	0	0	0	0	0	0	0	0	0	0	0	0	0	0	0	0	0	0
G3V6W2_RAT	0	0	693540	0	0	215390	0	0	0	0	0	237680	0	0	2115800	0	0	148020	0	0	139360	0	0	537760	0	0	262060	0	0	71911	0	0	272900	0	0	252860	0	0	150750	0	0	266120
G3V715_RAT	0	0	0	0	0	0	0	0	0	0	0	0	0	0	0	0	0	0	0	0	0	0	0	0	0	0	0	0	0	0	0	0	0	0	148900	0	0	0	0	0	0	0
G3V728_RAT	0	0	8854900	766530	0	11524000	0	0	97878	0	3025400	10531000	0	0	16820000	0	0	9832200	0	0	1942600	0	4845700	14393000	2267800	0	40458000	0	399430	11752000	5328200	0	17089000	2422400	10413000	32703000	3573500	0	17900000	6461100	0	5162900
G3V729_RAT	0	0	0	0	0	0	0	0	0	0	0	0	0	0	0	0	0	0	0	0	233690	0	0	0	0	0	0	0	0	0	0	0	0	0	0	0	0	0	156010	0	0	0
G3V734_RAT	0	2444700	2587400	1134600	0	1680500	8147200	5008300	0	1867100	7949600	5502200	968520	157890	2843800	0	0	195730	0	249670	965840	0	9131700	2714600	7143000	4535200	4382000	0	0	933460	1835000	0	807990	16296000	29271000	1644500	0	176960	637180	1277200	291390	0
G3V786_RAT	0	0	0	0	0	0	0	0	0	0	0	0	0	0	0	0	0	0	0	0	0	0	1313900	0	0	0	0	0	0	0	18630000	0	0	0	2202500	0	0	0	0	1584600	9200500	0
G3V787_RAT	0	0	0	0	0	0	0	0	0	0	0	0	0	0	471770	0	0	0	0	0	0	0	0	0	0	0	0	0	0	0	0	0	0	0	0	0	0	0	241880	0	0	0
G3V790_RAT	0	0	0	0	0	0	0	0	0	0	0	0	0	0	0	0	0	0	0	0	0	0	0	0	0	0	0	0	0	0	0	0	0	0	0	0	0	0	0	0	0	23716
G3V796_RAT	1570100	4024500	1697000	0	3328900	114990	5973700	3882200	175460	0	1944200	305260	548260	0	0	0	0	1244500	0	635010	0	0	5299500	167060	0	804240	0	0	0	1745500	4587400	0	2088200	7128500	4921200	366850	286940	0	130220	0	0	0
G3V798_RAT	910400	0	0	0	3662100	338430	0	0	0	0	0	321830	0	0	482060	0	0	0	0	0	0	0	0	0	0	0	0	0	0	0	0	0	0	0	0	0	0	0	0	0	0	0
G3V7B6_RAT	0	0	581010	0	0	0	0	0	0	0	0	273400	0	0	0	0	0	0	0	0	0	0	0	0	0	0	0	0	0	0	0	0	552660	0	0	0	0	0	0	0	0	0
G3V7C6_RAT	7630400	32046000	50489000	3741500	40376000	25366000	54717000	51798000	92980	14710000	16009000	36239000	10000000	425220	54442000	180100	4577000	15777000	0	8929100	1324600	0	16559000	10899000	21536000	4957000	14968000	0	8734700	8770500	22228000	0	30076000	66169000	140040000	23390000	7592400	585120	12782000	72641000	16055000	5971800
G3V7I0_RAT	0	0	0	0	0	0	0	0	0	0	0	0	0	0	0	0	0	0	0	0	0	0	0	0	0	0	0	0	0	0	10482000	0	0	0	0	0	0	0	0	0	0	0
G3V7I3_RAT	0	0	100200	0	0	0	0	0	0	0	0	0	0	0	586660	0	0	0	0	0	149310	0	0	0	0	0	0	0	0	0	0	0	0	0	0	71264	0	0	0	0	0	29767
G3V7I6_RAT	0	0	1033600	0	0	0	0	0	0	0	0	0	0	0	0	0	0	129050	0	0	648830	0	0	733390	0	0	272900	0	0	109320	0	0	283580	0	2372000	201630	0	0	132280	0	0	74692
G3V7J0_RAT	0	0	170940	0	0	977230	0	0	0	0	0	0	0	0	0	0	241880	427760	0	284110	405230	0	7605700	0	0	0	262360	0	0	235430	6405700	0	760970	0	14450000	0	0	492490	363090	453460	0	0
G3V7J2_RAT	0	0	0	0	0	0	0	0	0	0	0	0	0	0	0	0	0	0	0	0	0	0	472470	0	0	0	0	0	0	0	0	0	0	1653200	0	0	0	0	0	0	0	0
G3V7K5_RAT	0	0	0	192340	0	0	0	0	0	0	0	0	0	0	0	0	0	0	0	0	0	0	0	0	0	0	0	0	0	0	0	0	0	0	0	0	0	0	0	0	0	0
G3V7L0_RAT	0	0	0	0	0	0	0	0	0	0	0	0	0	0	0	0	0	0	0	0	0	0	0	0	0	0	0	0	0	0	8582000	0	0	0	0	0	0	0	0	0	0	0
G3V7N8_RAT	0	0	649180	0	0	0	0	19272000	0	0	1660400	0	0	0	0	0	0	0	0	0	0	0	0	736350	0	0	0	0	0	0	0	0	0	1575000	0	0	0	0	0	0	0	0
G3V7N9_RAT	0	0	0	0	0	0	0	0	0	0	0	0	0	0	0	0	0	0	0	0	0	0	0	0	0	0	0	0	0	0	0	0	0	0	0	0	0	0	0	1567800	1183400	0
G3V7Q7_RAT	0	0	0	0	0	0	0	0	0	0	0	403860	0	0	990610	0	0	0	0	0	0	0	0	65776	0	0	404030	0	0	0	0	0	198900	0	0	0	0	0	351660	0	0	520490
G3V7T6_RAT	1603100	1157100	0	192990	46882	0	767640	0	0	345800	0	0	98466	0	293320	0	0	0	0	0	0	0	188070	0	273270	92635	0	0	90722	0	261550	0	0	547280	539690	225480	0	0	0	569370	270620	0
G3V7V5_RAT	0	0	7824700	0	0	1735600	2190200	3538300	0	0	0	638980	914240	0	11337000	0	0	0	0	0	1541200	0	0	2493600	0	0	0	0	0	0	5807700	0	1249200	0	0	1278300	0	0	0	2873200	2684000	596300
G3V7V6_RAT	0	0	15657000	0	0	3595600	2369900	3635500	267590	172820	3460500	3180400	0	0	15191000	0	74093	2508500	0	0	2464100	0	2777200	4639300	0	0	2812900	0	1248800	656560	0	0	2455000	0	10922000	2106600	1139200	0	1499900	0	0	55531
G3V7Y3_RAT	52414000	0	2015700	0	33255000	1126400	30174000	28787000	230830	57051000	124360000	3737600	16404000	1487300	0	2127600	1928700	0	0	9446600	2818600	1019600	33243000	701870	88972000	15420000	0	1415400	0	273840	299660000	0	573720	0	0	0	0	1031400	316850	5887100	3483400	0
G3V7Z8_RAT	1176400	0	0	1139300	3808300	0	0	0	0	0	2928600	0	0	0	0	0	0	0	0	0	0	0	0	0	1000200	0	0	0	0	0	0	0	0	0	0	0	0	0	0	1449800	1266900	0
G3V803_RAT	0	1070700	908880	0	1326600	0	809220	0	0	0	0	117970	0	0	0	0	0	0	0	318660	0	0	207770	358790	2287100	0	167940	0	0	0	1166300	0	0	2181600	1814800	645860	144880	0	0	645600	0	0
G3V804_RAT	0	0	1106600	0	0	0	1042300	0	0	0	0	0	0	0	1357400	0	0	0	0	0	377940	0	0	0	0	0	0	0	0	0	993580	0	631290	0	3709300	0	0	0	0	0	0	0
G3V816_RAT	0	0	0	0	0	0	0	0	0	0	0	0	0	0	0	0	0	0	0	0	122180	532370	0	217770	0	0	0	0	0	0	0	0	0	0	0	0	0	0	0	0	0	0
G3V826_RAT	673760	0	0	0	607440	0	3134900	0	0	0	0	2239500	924590	0	0	0	0	0	0	0	0	0	4258600	0	868180	728250	0	0	0	0	27339000	0	1357500	1736000	17804000	142570	0	643340	352260	13025000	7458300	0
G3V836_RAT	0	0	0	0	6304832	0	0	0	0	0	0	14209500	0	0	0	0	0	0	0	7756265	0	0	0	0	0	0	0	0	0	0	9243976	0	0	0	0	0	0	0	0	9795181	0	0
G3V852_RAT	601050	536950	326360	22787	674690	302570	323560	746460	0	122330	424680	819910	113580	0	631150	0	0	180820	0	38995	0	0	102340	312560	88762	63460	401370	0	23048	148180	42714	0	152660	629220	1323500	284880	0	0	476120	651980	168370	114520
G3V857_RAT	996520	2285900	0	0	0	0	1220800	2917300	0	0	0	393650	0	0	0	0	0	0	0	0	0	0	0	0	819930	0	0	0	0	0	0	0	0	0	764360	0	0	0	0	0	0	0
G3V867_RAT	0	0	0	0	0	631970	0	0	0	0	0	0	0	0	0	0	0	0	0	0	0	0	0	737300	0	0	0	0	0	0	0	0	0	0	0	0	0	0	0	0	0	0
G3V887_RAT	0	0	0	0	0	0	0	0	0	0	0	0	0	0	239010	0	0	0	0	0	0	0	0	0	0	0	0	0	0	0	0	0	0	0	0	0	0	0	0	0	0	0
G3V888_RAT	0	0	5462300	0	0	382050	0	0	0	0	0	143610	0	0	792440	0	0	2665400	0	0	0	0	153370	4091900	0	0	3512400	0	437580	1472800	0	0	1832800	481860	13664000	3833600	0	0	439300	0	0	0
G3V8A5_RAT	0	0	1658000	0	0	374260	0	0	0	67264	0	423860	0	0	1936400	0	0	760220	0	0	0	0	0	1499500	0	0	1058100	0	0	82343	0	0	800720	0	3480900	660900	0	0	325420	0	0	129900
G3V8B6_RAT	0	0	242080	0	0	0	0	0	0	0	0	0	0	0	182050	0	0	300794	0	0	0	0	0	0	0	0	0	0	0	0	0	0	0	0	0	0	0	0	353967	0	0	0
G3V8G2_RAT	0	0	202780	0	0	0	0	0	0	0	0	0	0	0	0	0	0	0	0	0	0	0	0	0	0	0	0	0	0	0	0	0	0	0	0	0	0	0	0	0	329530	0
G3V8G5_RAT	0	0	87639	0	0	68404	0	0	0	0	0	0	453790	0	169410	0	0	0	0	0	20020	0	344010	0	0	0	0	0	0	0	2020400	0	247310	103880	465090	0	23475	0	0	633080	390240	196450
G3V8J2_RAT	0	0	104020	0	0	0	0	0	0	0	0	0	0	0	1910600	0	0	0	0	0	228420	0	251470	83190	0	0	183840	0	0	0	0	0	0	0	0	165030	0	0	225800	0	0	0
G3V8L3_RAT	17071000	7237300	6472700	5212000	16200000	11858000	21330000	10553000	70098	9477600	23543000	4663800	5809100	38200	22651000	0	0	206970	0	3471200	0	0	2944600	5687500	24807000	14243000	6370900	0	411240	4724800	2760500	0	1419800	20998000	1774100	6096200	0	407580	1464300	26879000	8352200	6443300
G3V8N0_RAT	0	0	1918300	0	0	0	0	0	0	0	0	0	0	0	1336800	0	0	388150	0	0	850270	0	0	512620	0	0	0	0	0	0	0	0	0	0	0	0	0	0	1132700	0	0	0
G3V8Q1_RAT	0	0	463810	0	0	0	0	0	0	0	0	332540	0	0	0	0	0	0	0	0	0	0	0	0	0	0	0	0	0	0	0	0	0	0	0	0	0	0	0	0	0	0
G3V8S4_RAT	4892647	12143908	10812000	2969748	9222059	8363250	12467017	11744748	8271250	5077311	22861345	241465000	2472899	0	29028333	0	5109398	19527500	0	8500843	935421	0	57811446	14040250	85783735	9811446	20083000	0	9390505	22097778	76270482	0	147015000	16871386	194412651	64262500	10848795	5161175	28952500	44844578	0	40490000
G3V8T9_RAT	0	0	0	0	0	0	0	0	0	0	0	0	0	0	1160600	0	0	0	0	0	0	0	0	0	0	0	0	0	0	0	0	0	0	0	0	0	0	0	0	0	0	0
G3V8V1_RAT	6686100	8097000	0	1558700	16730000	0	9665200	44620000	0	14087000	35533000	0	1909100	0	0	303310	0	0	0	2629100	0	0	3124200	0	6138200	1783200	0	258560	195930	0	15377000	0	0	7281200	3834600	0	0	0	0	4509500	0	0
G3V8W2_RAT	0	0	679340	0	0	0	0	0	0	0	0	0	0	0	0	0	0	0	0	0	0	0	0	0	0	0	0	0	0	0	0	0	0	0	0	0	0	0	0	0	0	0
G3V912_RAT	0	0	0	0	0	0	0	0	0	0	0	0	0	0	460790	0	0	0	0	0	0	0	0	0	0	0	0	0	0	0	0	0	0	0	0	0	0	0	0	0	0	0
G3V928_RAT	0	506380	15418	0	199320	0	277320	375630	0	57186	95223	0	14277	0	20740	0	10561	0	0	0	0	0	286460	0	407030	0	0	0	0	0	0	0	0	207790	370620	0	21334	0	4700	120170	0	0
G3V936_RAT	0	0	417110	0	0	0	0	0	0	0	0	803250	409090	0	0	0	0	0	0	0	0	0	902910	0	0	0	0	0	0	0	3165000	0	322830	0	2607200	0	0	0	0	0	0	0
G3V940_RAT	0	0	0	0	0	0	0	0	0	0	0	0	0	0	0	0	0	0	0	0	0	0	0	0	0	0	0	0	0	0	0	0	0	0	52238855	0	0	0	0	0	0	0
G3V985_RAT	0	0	1082200	0	0	0	0	0	0	0	0	0	0	0	1588800	0	0	0	0	0	0	0	0	0	0	0	0	0	0	0	0	0	0	0	0	0	0	0	0	0	0	0
G3V988_RAT	0	0	0	0	0	0	0	0	0	0	0	0	0	0	0	0	0	0	0	0	0	0	0	0	0	29129819	0	0	0	0	0	0	0	0	0	0	0	0	1373917	0	0	0
G3V9C8_RAT	0	0	43436	0	0	0	0	0	0	0	0	0	0	0	499930	0	0	0	0	0	0	0	0	0	0	0	0	0	0	0	0	0	0	0	0	0	0	0	0	0	0	0
G3V9D8_RAT	0	0	0	0	0	0	0	2986700	0	0	0	264820	463510	0	0	0	0	0	0	0	128930	0	0	0	0	0	0	0	0	0	0	0	0	0	0	0	0	0	0	0	775210	0
G3V9E5_RAT	0	0	1873400	0	1451200	1714600	0	0	0	0	2341600	71606	0	0	920710	0	0	388200	0	0	185370	0	689310	1281000	0	0	699270	0	332700	60837	1059700	0	246130	0	4862700	224050	126880	0	194460	0	0	0
G3V9H5_RAT	0	0	0	0	0	0	0	0	0	0	0	0	0	0	0	0	0	0	0	0	0	0	0	0	0	0	0	0	0	0	0	0	0	0	0	299200	0	0	0	0	0	0
G3V9M6_RAT	0	227810	0	334950	206550	0	0	838070	0	0	339830	0	0	0	39781	0	0	0	0	0	0	0	0	0	0	0	0	0	0	0	0	0	0	0	0	0	0	0	0	4178800	56259	0
G3V9N0_RAT	0	0	0	0	0	0	0	0	0	0	0	0	0	0	0	0	0	0	0	0	0	0	0	0	0	0	0	0	0	0	0	0	88235	0	0	0	0	0	0	0	0	0
G3V9N7_RAT	0	835660	0	0	0	0	0	0	0	0	0	0	0	0	295860	0	0	0	0	0	0	0	0	0	978950	0	0	0	0	0	0	0	0	0	0	0	0	0	0	0	0	0
G3V9N8_RAT	0	0	1153100	0	0	0	0	0	0	0	0	363330	0	0	713020	0	0	0	0	0	0	0	0	325530	0	0	282190	0	86179	0	0	0	177070	0	0	0	0	0	136020	0	0	0
G3V9R2_RAT	0	0	0	0	0	0	0	0	0	0	0	0	0	0	0	0	0	0	0	0	0	0	139380	0	0	0	0	0	0	0	0	0	0	0	0	0	0	0	108990	836530	200720	74570
G3V9S6_RAT	0	0	6726200	0	0	1448400	0	0	0	0	0	0	0	0	11913000	0	0	1215400	0	0	764380	0	0	0	0	0	0	0	0	0	0	0	0	0	0	2047800	0	0	969850	0	0	0
G3V9U2_RAT	100540000	132420000	96476000	30607000	117470000	33665000	167980000	251530000	601770	45488000	183990000	67145000	33273000	3166100	20056000	7227400	7223000	11172000	550470	32356000	5175300	6994000	327700000	30857000	169360000	55476000	13996000	438220	18202000	9914200	383790000	3536300	21580000	355720000	535510000	28619000	56789000	11576000	6918000	401080000	103160000	9321100
G3V9W2_RAT	0	0	171270	0	0	0	0	0	0	0	0	0	0	0	238360	0	0	0	0	0	0	0	0	0	0	0	0	0	0	0	0	0	0	0	0	0	0	0	0	0	0	0
G3V9Y1_RAT	0	0	0	0	0	0	0	0	0	0	0	0	0	0	656840	0	0	0	0	0	0	0	0	0	0	0	0	0	0	0	0	0	0	0	0	0	0	0	0	0	0	118100
G3V9Z3_RAT	0	0	12744000	0	0	4765600	0	0	0	0	0	7542600	0	0	21111000	0	0	6068200	0	0	5293300	0	0	11625000	0	0	10107000	0	273310	3973100	0	0	8295800	0	14692000	10448000	0	0	7381000	0	0	1575600
G6PC_RAT	0	0	3802500	0	0	1426000	0	0	0	0	0	442410	0	0	2778100	0	0	1173000	0	0	731100	0	0	694110	0	0	518710	0	0	242020	0	0	351720	0	0	313690	0	0	248390	0	0	0
G6PI_RAT	0	0	0	0	0	0	0	0	0	0	0	0	0	0	0	0	0	0	0	0	81941	0	0	0	0	0	0	0	0	0	0	0	177450	0	1036000	0	0	0	0	0	0	0
GBB1_RAT	0	0	1340300	531250	0	648380	3878400	2571900	0	0	0	1329100	0	0	407280	0	0	0	0	0	0	0	2863100	129050	0	0	0	0	0	323250	7405100	0	131710	0	0	0	0	0	66937	1694000	0	0
GBB2_RAT	0	3117200	1458600	0	3142400	414410	5095700	7744300	0	1883600	0	986700	0	0	3309100	0	0	783290	0	1251100	0	0	6263100	740660	4588700	0	1362800	0	0	715640	6801700	0	920110	5928500	9159800	927320	0	0	1073400	2483600	1825600	445680
GBLP_RAT	0	0	741240	0	0	125270	960090	0	0	0	868530	382740	0	0	0	0	0	0	0	0	661060	0	0	0	0	0	252170	0	0	111740	0	0	217590	0	5377100	168530	0	371020	218500	0	0	0
GELS_RAT	0	0	0	0	0	0	0	0	0	0	0	0	0	0	0	0	0	0	0	0	0	0	0	0	0	0	0	0	0	0	0	0	0	0	0	0	0	0	0	3767349	0	0
GGLO_RAT	1113900	1995800	28646000	846850	2038600	9494900	7737400	9419900	1599400	520910	3610100	4033200	1821200	172010	22678000	0	0	7529700	0	812350	8103000	0	8529500	8610300	2246900	0	9074300	0	8167300	1228100	0	0	2714500	1607800	47693000	8500700	1940100	0	5952900	0	0	0
GGT1_RAT	0	0	0	0	0	0	0	0	0	0	0	0	0	0	0	0	0	0	0	0	0	0	0	0	0	0	0	0	0	0	0	0	0	0	0	0	0	0	0	3609669	4846627	2208400
GHITM_RAT	0	0	1255700	0	0	177670	0	0	0	0	0	0	0	0	460870	0	0	0	0	0	680550	0	0	224860	0	0	0	0	0	0	0	0	351250	0	0	0	0	0	149730	0	0	279680
GLNA_RAT	36907000	123850000	2224600	6917300	19132000	237080	5579400	2884500	0	0	3346300	0	2434800	162250	0	0	487120	101250	0	1354300	0	0	6650800	0	7130800	2448600	0	0	0	0	6103300	0	0	3120300	4958500	721370	1279200	808800	0	2176300	1987600	0
GLSL_RAT	0	0	0	0	0	0	0	0	0	0	0	0	0	0	0	0	0	0	0	0	0	0	0	0	355660	0	0	0	165840	0	0	0	0	0	6481800	0	0	0	0	0	0	0
GNAI3_RAT	0	0	522020	0	0	115560	0	0	0	0	0	0	0	0	660340	0	0	0	0	0	137300	0	0	0	0	0	0	0	0	0	0	0	0	0	0	0	0	0	218660	0	0	0
GNAS1_RAT	0	0	528560	0	0	0	0	0	0	0	0	0	0	0	0	0	0	0	0	0	0	0	0	0	0	0	0	0	0	0	0	0	0	0	0	156380	0	0	101710	0	0	0
GNPAT_RAT	0	0	0	0	0	0	0	0	0	0	0	67460	0	0	197230	0	0	0	0	0	0	0	0	0	0	0	0	0	0	0	0	0	0	0	0	0	0	0	0	0	0	0
GOSR2_RAT	0	0	664490	0	0	0	0	0	0	0	8430672	0	0	0	1226883	0	0	0	0	0	0	0	0	0	0	0	0	0	0	0	0	0	0	0	0	0	0	0	0	0	0	0
GPDA_RAT	0	0	0	0	0	0	0	0	0	0	0	0	0	0	0	0	0	0	0	0	0	2283253	16073494	0	0	0	0	0	0	0	0	0	0	0	151635542	0	0	3250392	0	0	1309608	0
GPDM_RAT	0	0	80556	0	0	0	0	0	0	0	0	151370	0	0	445350	0	0	0	0	0	0	0	88869	0	0	0	0	0	0	0	0	0	0	0	687070	0	0	0	0	0	0	0
GPX1_RAT	0	0	0	0	0	0	0	0	0	0	0	0	0	0	0	0	0	0	0	0	0	0	70167470	0	27093976	0	0	0	0	0	0	0	0	33744578	0	0	0	0	0	0	0	0
GPX42_RAT	0	0	0	0	0	0	0	0	0	0	0	286450	0	0	0	0	0	0	0	0	0	0	0	0	0	0	0	0	0	0	0	0	0	0	0	0	0	0	0	0	0	0
GRP78_RAT	93436975	150882353	5530700	24997899	166107143	7367813	158642857	218445378	1969400	31789916	138388656	706000000	51285714	6290336	6228500	10176600	34603916	7681250	0	159759036	4306393	25289458	956295181	10371250	349246988	135515060	9790500	0	4985337	21952222	518819277	0	77570000	274743976	175292169	43927500	26231024	72495181	32937500	93018072	119656627	4647000
GSH0_RAT	0	0	0	484590	0	0	0	0	0	0	0	0	0	0	0	0	0	0	0	0	0	0	0	0	0	0	0	0	0	0	20075000	0	754590	0	0	0	0	0	0	860960	894970	155540
GSH1_RAT	0	0	0	0	0	0	0	0	0	0	0	0	0	0	0	0	0	0	0	0	54576	0	0	0	0	0	0	0	0	0	965380	0	429230	0	0	0	0	0	0	0	0	437420
GSHR_RAT	0	0	0	0	0	0	0	0	0	0	0	0	0	0	0	0	0	0	0	0	0	0	0	0	0	0	0	0	0	0	4956600	0	0	0	0	0	0	0	0	0	0	0
GSTA1_RAT	2811555	0	447490	0	0	0	0	0	0	0	0	0	0	0	0	0	0	0	0	13661747	378257	0	0	0	0	0	0	0	0	0	0	0	4856250	0	0	0	0	11758735	0	23775000	82790964	0
GSTA2_RAT	58294118	167968487	10080000	16673529	117886555	16389375	52733193	150199580	0	10714496	107710084	83815000	23478992	5073950	2575000	3391620	16089759	15273125	9909036	113846386	17375357	75868373	2127469880	6020000	650439759	228912651	14665000	0	6525721	8612667	3412048193	0	508550000	178364458	541292169	106545000	75596386	226581325	31147500	760969880	1317650602	200152500
GSTA5_RAT	0	0	0	0	0	0	0	0	0	0	0	0	0	0	0	0	0	0	0	0	0	0	0	0	0	0	0	0	0	0	8342200	0	0	0	0	0	0	0	0	1402400	4515100	0
GSTM1_RAT	69789916	9464916	4441900	10387185	5117647	5316188	1149643	9656092	22519000	3815756	314076	790450000	31699580	0	24290000	2403840	13304819	46165625	2997741	89053916	9765107	11077410	450316265	5327250	12577410	73931928	108455000	0	0	115366667	800159639	0	1516700000	0	399108434	336550000	1400693	51809639	161450000	215250000	445987952	1221075000
GSTM5_RAT	22108000	17754000	6001900	2339600	4461500	4582300	3153500	6644400	694370	2358000	3431300	2740500	5627600	218310	5684700	110640	374130	5171100	0	4477100	5897100	5019500	76839000	5633200	24690000	5265500	20997000	0	152740	6517400	26555000	0	15748000	1288100	35324000	8167600	1905400	6435400	13892000	735870	2100100	2457900
GTR2_RAT	0	0	0	0	0	508690	0	0	0	0	0	0	0	0	0	0	0	0	0	0	0	0	0	833500	0	0	624360	0	0	322160	0	0	0	0	0	567640	0	0	0	0	0	0
H10_RAT	76303000	79608000	15810000	37323000	155170000	13153000	77031000	0	0	23758000	20067000	2458100	2099000	0	16124000	0	0	0	0	2160300	0	0	27426000	6507800	109630000	74446000	9097600	377940	0	3038900	10955000	0	0	101640000	0	4183200	2014200	2597600	0	28687000	10553000	514790
H11_RAT	16445798	0	0	3155462	34926471	0	27428571	44957983	0	5520168	45399160	12713500	11340756	0	0	0	0	0	0	0	0	0	0	0	0	0	0	0	0	0	0	0	0	0	0	0	0	0	0	65342169	0	0
H14_RAT	7912400	11716000	21959000	7902100	23986000	14825000	3846700	5645600	528430	27219000	3263900	14828000	808020	202730	29370000	0	0	682220	0	2040700	0	0	0	8586400	24896000	24398000	7523700	0	0	2027400	0	0	615450	69851000	0	4794100	0	0	655830	3277800	1663600	873880
H15_RAT	51739496	40922269	604540	60527311	118081933	7848750	69285714	140470588	0	78289916	170960084	171405000	23691176	5628992	20843333	0	0	0	0	90107530	0	0	0	0	138813253	89433434	0	0	0	0	0	0	0	75234940	0	0	0	0	0	203096386	36005422	0
H31_RAT	0	0	0	0	0	0	0	0	0	0	0	6841700	0	0	0	0	0	0	0	0	0	0	0	0	0	0	0	0	0	0	0	0	0	0	0	0	0	0	0	0	0	0
H4_RAT	324480000	516800000	513550000	325470000	712930000	389770000	784500000	933720000	2659800	454540000	1177100000	299080000	171880000	32294000	1148000000	22386000	17715000	66294000	12902000	175940000	1424100	23366000	723060000	207250000	1044100000	599930000	271780000	13481000	90646000	148500000	197380000	5502600	76089000	1435800000	295630000	198720000	42224000	125580000	75495000	834290000	275410000	61480000
H7C5Y5_RAT	9500200	26533000	31758000	4989300	17517000	12923000	34116000	36569000	1574000	8245200	68704000	3522300	8975900	1274700	16288000	0	955160	2406000	0	3245100	10116000	855210	84082000	13488000	27994000	7152200	7505300	0	950290	2441700	43133000	0	5733800	8923700	3423300	6719000	3090400	1113700	5394100	10167000	19551000	1416700
H9KVE7_RAT	0	0	412450	0	0	0	0	0	0	0	0	0	0	0	0	0	0	0	0	0	0	0	0	0	0	0	0	0	0	0	0	0	0	0	0	0	0	0	91524	0	0	0
HA12_RAT	3040700	1429100	611250	1317600	1074200	189020	7270900	9126900	0	842730	0	0	815450	0	0	0	0	0	0	226190	288040	0	114560	0	1799800	470700	0	0	808480	0	10776000	0	949200	0	3153500	0	0	0	554680	1896400	1031900	149030
HACL1_RAT	0	0	0	0	0	447350	0	0	0	0	0	0	0	0	0	0	0	0	0	0	0	0	892540	0	0	0	0	0	0	0	0	0	0	0	0	0	0	0	0	0	0	0
HAP28_RAT	1856000	2430700	0	0	1491400	0	0	0	0	959040	0	0	0	0	0	0	0	0	0	0	0	0	0	0	0	0	0	0	0	0	0	0	0	0	0	0	0	0	0	0	0	0
HAX1_RAT	0	0	0	0	0	0	0	0	0	0	0	0	381220	0	0	0	0	0	0	0	0	0	0	0	0	0	0	0	0	0	0	0	0	0	0	0	0	0	0	2278000	1140900	0
HB2B_RAT	0	0	0	0	0	0	0	0	0	0	0	0	1257400	0	1162400	0	0	0	0	0	130320	0	0	0	0	0	0	0	0	0	0	0	0	0	0	0	0	0	0	0	0	0
HBB2_RAT	87115000	120920000	67624000	40789000	101030000	22321000	58582000	120460000	365240	42345000	72078000	25175000	14637000	2055800	29705000	19666000	24191000	8517200	4687100	48065000	2600500	8265500	245000000	20296000	64639000	55587000	8113400	511880	4103200	2293100	111760000	0	7481300	82590000	60641000	56018000	20100000	57105000	11883000	58891000	76483000	2181200
HCDH_RAT	15533000	28597000	17266000	4255400	11665000	4985400	20458000	6184700	0	9277000	47282000	19335000	4232800	625640	1468600	296330	1266300	5216600	0	4099200	2940800	1313900	36087000	9418900	37342000	19933000	10559000	0	3047600	7473200	15553000	0	6066500	22688000	87959000	4427700	1109300	917210	4156900	21209000	901960	150070
HEM6_RAT	0	0	0	0	0	255950	0	0	0	0	0	0	0	0	388970	0	0	0	0	0	0	0	0	0	0	0	0	0	0	0	0	0	0	0	0	243900	0	0	0	0	0	109570
HIBCH_RAT	0	0	0	0	0	0	0	0	0	0	0	0	0	0	0	0	0	0	0	0	0	0	0	0	0	0	0	0	0	0	716090	0	0	0	0	0	0	0	0	0	0	0
HIG1A_RAT	0	0	0	0	0	1206600	0	0	0	0	0	0	2303600	0	0	0	0	0	0	0	610240	0	0	0	0	0	0	0	0	0	0	0	0	0	0	0	0	0	0	0	0	0
HMCS1_RAT	10493000	35738000	38698000	15681000	13779000	12216000	29331000	55314000	0	19351000	72882000	24668000	11772000	2279800	8323500	311980	2941100	9376400	1623700	10754000	2590700	17565000	151870000	14934000	46692000	20321000	24569000	0	6652900	16889000	15637000	1363200	12979000	86470000	290280000	17958000	11098000	8768400	10609000	8713200	5563700	100390
HMGB2_RAT	0	0	6789400	4605000	16117000	8819000	10019000	22529000	0	3812400	0	2217100	3013900	0	7547400	0	0	0	0	3739800	0	0	0	0	4843700	3611200	4856200	0	0	0	0	0	0	4786500	0	0	0	0	0	6508700	0	1621000
HMOX1_RAT	0	0	0	0	0	0	0	0	0	0	4302311	25328500	0	0	7637667	0	0	0	0	0	0	0	0	0	0	0	0	0	0	0	0	0	0	0	0	0	0	0	0	0	0	0
HMOX2_RAT	0	0	649580	0	0	0	0	0	0	0	0	0	0	0	687170	0	0	0	0	0	203940	0	0	447160	0	0	0	0	0	0	0	0	0	0	0	0	0	0	0	0	0	0
HP1B3_RAT	0	0	252650	0	0	771830	0	0	0	0	0	0	0	0	1773600	0	0	0	0	0	0	0	0	0	1106200	798410	0	0	0	0	0	0	515040	2734100	0	0	0	0	0	724240	385890	188430
HPPD_RAT	0	0	0	0	0	0	0	0	0	0	0	0	0	0	406520	0	0	0	0	0	129800	0	0	0	0	0	350730	0	0	179710	0	0	0	0	2981600	0	0	0	0	0	0	0
HPT_RAT	0	0	0	0	0	0	0	0	0	0	4944118	0	0	0	0	0	0	0	0	0	0	0	43521687	0	0	0	0	0	0	0	0	0	0	0	17057530	0	0	0	0	0	0	0
HS90A_RAT	437290	3644500	1431600	0	0	922410	3190900	5840300	48869	1201100	2796700	1307400	230380	0	8611300	0	0	2015000	0	0	52649	0	0	257590	632410	0	2025900	0	675570	808040	1132600	0	1083200	0	2466600	326320	0	0	1433400	0	0	1464400
HS90B_RAT	4247800	20363000	16957000	1958100	6532900	5513800	11722000	25118000	222060	4940600	17886000	3790900	970370	523770	18331000	0	739120	11511000	0	2001300	1409400	0	6759100	5877000	7048100	1691200	12245000	0	4400100	2924900	14519000	0	13861000	4944400	26846000	5770300	2210500	1133600	6010600	5466800	3259400	5303400
HSDL2_RAT	0	0	0	0	0	0	0	0	0	0	0	214530	0	0	0	0	0	0	0	0	0	0	0	0	0	0	0	0	0	0	0	0	0	0	0	0	0	0	0	0	0	0
HSPB8_RAT	0	0	0	1810800	0	0	0	0	0	2413700	0	0	0	0	0	0	0	0	0	0	0	0	0	0	0	0	0	0	0	0	0	0	0	0	0	0	0	0	0	2059800	0	0
HUTH_RAT	0	0	0	0	0	0	0	0	0	0	0	0	0	0	0	0	0	0	0	0	0	0	0	0	0	0	0	0	0	0	0	0	0	0	525010	0	0	0	0	0	0	0
HYEP_RAT	0	0	111550000	0	0	109378125	32434874	93464286	220027500	47810924	111111345	6486500000	4656933	2414076	783016667	0	2808795	283918750	0	0	127885714	0	55041867	250625000	0	5478795	421260000	854375	94536058	316644444	285144578	0	6489500000	3891325	555180723	1335625000	23864458	0	392791667	222695783	119656627	3844000000
HYOU1_RAT	369070	0	0	266270	812340	0	672130	1819400	0	0	1489800	0	411700	0	0	0	0	0	0	0	63682	0	4218500	0	513910	261490	0	0	0	0	1649000	0	0	1549400	0	0	145070	0	0	0	0	0
I6L9G6_RAT	0	0	0	0	0	0	0	0	0	0	0	1804100	0	0	0	0	0	0	0	0	0	0	0	0	0	0	0	0	0	0	0	0	0	0	0	0	0	0	0	0	0	0
ICAM1_RAT	0	0	181920	443900	1199000	0	0	1722100	0	0	0	0	0	0	0	0	0	0	0	0	0	0	0	0	0	0	0	0	0	0	0	0	0	0	0	0	0	0	0	0	0	0
IDH3B_RAT	0	0	0	0	0	0	0	0	0	0	0	0	0	0	0	0	0	0	0	0	0	0	0	0	0	0	0	0	0	0	1832800	0	0	1454600	4068100	0	0	0	0	0	1092400	0
IDHC_RAT	0	0	0	0	0	0	0	1704517	0	0	0	8735000	854937	0	178817	0	0	1134250	0	0	374732	1227470	30290060	0	0	0	1359100	0	0	3590556	26586145	0	35375000	0	51881024	2653000	0	5535813	1523250	1920361	10713253	0
IDHP_RAT	0	0	982280	0	0	470650	0	0	0	0	0	256350	0	0	139990	0	0	983280	0	0	56342	0	0	0	0	0	291850	0	0	222900	837620	0	587700	0	0	164810	0	0	973560	0	402250	102280
IF2A_RAT	1026100	0	577000	0	2738300	114710	0	3417000	0	0	6251200	852760	536700	114460	915910	0	0	0	0	499690	0	0	0	0	1363700	842940	501720	0	0	0	1646500	0	0	0	0	0	0	0	83348	0	0	0
IF2P_RAT	0	0	0	0	0	0	0	0	0	1175840	0	0	0	0	0	0	0	0	0	0	0	0	0	0	0	0	533500	0	0	0	0	0	0	0	0	1306675	0	0	0	0	0	0
IF4A2_RAT	0	2105600	299430	578510	2997700	545580	0	2847500	0	0	0	234230	743180	0	1879700	0	0	683920	0	0	0	0	0	0	0	0	591310	0	0	313510	0	0	942200	0	5078000	188240	0	0	202650	0	0	250240
IF4A3_RAT	0	0	0	0	903530	0	0	0	0	0	0	0	0	0	0	0	0	0	0	0	0	0	0	0	0	0	0	0	0	0	0	0	0	0	0	0	0	0	0	470210	610670	0
IF5_RAT	0	0	0	0	0	0	0	0	0	0	1541500	0	0	0	0	0	0	0	0	0	0	0	0	0	0	0	0	0	0	0	0	0	0	0	0	0	0	0	0	0	0	0
IF5A1_RAT	0	0	0	0	0	0	0	0	0	0	0	1697300	0	0	0	0	0	0	0	0	0	0	0	0	0	0	0	0	0	0	2330500	0	0	0	0	0	0	0	0	0	0	0
IGBP1_RAT	0	0	0	0	1223655	0	0	0	0	0	0	0	0	0	0	0	0	0	0	0	0	0	0	0	0	0	0	0	0	0	0	0	0	0	0	0	0	0	0	0	0	0
IGG2B_RAT	0	16035000	1162300	0	7042800	175100	0	21495000	102160	0	13056000	2399300	710620	0	7597600	0	0	1023100	0	0	0	0	0	0	0	0	0	0	0	0	64688000	0	0	0	0	983990	0	264480	855650	19191000	4642600	623280
IGG2C_RAT	0	0	269870	0	0	0	0	0	0	0	0	0	0	0	0	0	0	0	0	0	0	0	0	0	0	0	0	0	0	0	0	0	0	0	0	0	0	0	0	2176600	0	0
ILK_RAT	0	0	525030	0	0	281970	0	0	0	0	0	588010	0	0	623110	0	0	155370	0	0	0	0	0	0	0	0	1086300	0	0	649750	0	0	184280	0	0	254550	0	0	438400	0	0	0
IRGM_RAT	0	0	517000	0	0	0	0	0	240000	0	0	0	0	0	1402500	0	0	135130	0	0	875430	0	0	1894500	0	0	238570	0	0	84515	0	0	2363300	0	0	442710	0	0	3896700	0	0	649720
ITB1_RAT	3308500	0	1157000	2523100	2500300	604420	1157100	8428600	0	2077600	7868000	319310	1238700	0	1600500	0	0	84646	0	595970	0	0	748750	317380	3383000	967180	346160	0	312660	0	1147700	0	0	2847700	0	133800	101710	0	0	1825200	282350	51452
IVD_RAT	0	0	0	0	0	0	0	0	0	0	0	0	0	0	0	0	0	0	0	0	0	0	1894000	0	0	0	0	0	0	0	2123200	0	470210	0	1130600	0	0	0	0	0	0	0
IYD1_RAT	0	0	7405100	0	0	1148400	0	0	0	0	0	1512900	0	0	9671000	0	0	1868100	0	0	2087000	0	0	3338600	0	0	2681300	0	0	794080	0	0	2955200	0	0	3715400	0	0	1771000	0	0	387760
K1C14_RAT	0	0	0	0	0	0	0	0	0	0	0	0	0	0	0	0	0	0	0	0	0	0	22238855	0	0	0	0	0	5669351	0	0	0	0	0	0	0	8941988	0	0	11240964	0	9310250
K1C19_RAT	0	0	0	0	0	0	0	0	0	0	0	0	0	0	0	0	0	0	0	0	0	0	0	0	0	0	0	0	0	0	2764400	0	320830	0	0	0	0	0	0	93134000	46169000	2218200
K1C24_RAT	83631000	126670000	49503000	59658000	164600000	35861000	179840000	352320000	529290	149950000	559300000	153750000	58396000	5843600	97512000	7766300	5219600	4237400	1572900	48210000	500970	1887800	168560000	29479000	257070000	133700000	24426000	2429400	28987000	10218000	98230000	495590	9523000	364330000	324340000	18137000	29103000	31001000	12564000	264130000	143980000	6185900
K22E_RAT	0	0	0	0	0	1398263	0	0	1432750	0	0	0	0	310609	0	779160	17409036	3213875	3856717	22025602	611496	21239458	22283133	461675	34279518	2267620	2999850	802596	5312740	10016111	0	0	23434750	24057831	17319578	7538500	7617922	35104518	4730583	5623102	6503946	36600000
KACA_RAT	97665966	136594538	0	12152521	44611345	0	132157563	246008403	0	49525210	227415966	0	87575630	8589916	0	10648200	32616867	0	0	64462048	370554	0	481671687	0	492939759	204786145	0	3525288	5432091	0	1532168675	0	0	575972892	495207831	12586000	35266265	37109639	0	1010602410	418012048	8871750
KAD2_RAT	18294000	22398000	0	2819000	22429000	0	3716000	22493000	0	942500	21765000	520990	2664900	0	0	296070	319960	0	0	2006700	0	821820	33383000	0	11123000	3222100	0	0	791840	0	12774000	0	0	11908000	0	0	253410	965420	0	3246800	1597800	0
KAD4_RAT	0	1605200	0	0	1834300	0	4079500	0	0	0	0	0	0	0	0	0	0	0	0	0	0	0	3026700	0	0	1245900	0	0	0	0	0	0	0	3081200	2206800	122920	0	0	0	0	0	0
KEG1_RAT	0	0	244490	0	0	0	0	0	0	0	0	0	0	0	0	0	0	0	0	0	0	0	0	0	0	0	0	0	0	215830	0	0	0	0	0	0	0	0	0	0	0	0
KHDR1_RAT	0	0	0	2390700	4116800	171940	1623000	4749900	0	1941000	8626100	364500	716320	162550	264150	0	0	0	0	834210	0	0	98064	0	0	975790	0	0	0	0	0	0	0	4057700	0	0	0	155030	0	5382300	3128900	87776
KMO_RAT	0	0	2847000	0	0	1392863	0	0	2412575	0	0	0	0	0	2081167	0	0	8823750	0	0	2222143	0	0	12615000	0	0	21993500	0	4940986	14945556	0	0	49335000	0	110024096	84032500	1937440	0	26929167	0	0	4718250
KTAP2_RAT	0	0	0	0	0	0	0	0	0	0	0	0	0	0	0	0	0	0	0	0	531386	0	0	0	0	0	0	0	0	0	0	0	0	0	0	0	0	0	0	0	0	0
LAMP1_RAT	1490900	0	413730	0	0	243840	1495200	8764400	63698	0	4531600	0	563600	0	555320	0	0	0	0	0	311960	0	0	229030	0	0	146760	0	0	0	10676000	0	705980	0	2207100	0	0	0	507950	1522100	0	287490
LASP1_RAT	12921000	0	0	4367100	2205300	718160	0	0	0	3755400	0	0	4927500	0	0	0	0	0	0	1342300	0	0	7108500	0	4692500	1001300	0	0	0	0	9742200	0	0	3758000	0	0	0	0	0	9556700	3841300	144700
LDHB_RAT	19484034	31029412	31622000	14956092	19930882	17345625	69752101	97237395	8959750	22521008	100514706	1086700000	51750000	15680042	6983667	1153500	14067470	25709375	7284217	29448795	3799500	64219880	546650602	44825000	276036145	147298193	50730000	0	9957332	68961111	150605422	7080542	313200000	220183735	2078855422	556125000	46852410	28613855	63549167	64180120	72239458	0
LETM1_RAT	3814100	2021100	2107200	576720	1020900	452580	5302400	3344500	0	0	3573400	434340	1291500	0	925420	0	29758	548780	0	0	685430	0	1296100	509140	2378800	0	0	0	0	0	5370700	0	854440	844640	92201	190060	0	0	467650	612180	0	87456
LMF2_RAT	0	0	694670	0	0	468844	0	0	0	0	0	0	0	0	772350	0	0	993000	0	0	261632	0	0	1615750	0	0	0	0	0	0	0	0	3841000	0	0	4739250	0	0	2919833	0	0	0
LONM_RAT	0	0	686870	0	0	69026	0	0	0	0	0	116790	0	0	0	0	0	911240	0	0	0	0	0	0	0	0	545910	0	137320	0	0	0	679150	0	0	254080	0	0	514750	0	0	0
LRC59_RAT	11211000	19150000	43886000	9628000	7496200	18775000	38276000	60762000	0	19503000	22679000	15734000	7054100	0	56703000	679520	498330	12863000	409730	6290100	16469000	0	39876000	32249000	29685000	5875800	19832000	0	4399800	6769200	32264000	0	15806000	32859000	11773000	20493000	3314600	1568000	14038000	10258000	5556900	4884200
LYRIC_RAT	6241500	6524300	3429300	2930500	8351700	648780	5470300	3139100	0	0	10520000	0	356500	0	548190	0	0	115440	0	677970	440030	0	2303700	1025100	3465100	825180	477840	0	335480	307660	1961200	0	149390	2202200	0	896680	0	0	119860	0	0	0
M0R3K7_RAT	22725000	0	0	0	33475000	0	18070000	37051000	0	33022000	118160000	0	0	0	0	0	0	0	0	0	0	0	0	0	50405000	690010	0	0	0	0	0	0	0	5885800	0	0	0	1479600	0	3488500	993370	0
M0R3M4_RAT	0	0	0	0	0	11748	0	0	0	0	268640	0	0	0	11399	0	0	37839	0	0	0	0	0	0	0	0	0	0	0	0	0	0	0	0	0	21266	0	0	0	0	0	0
M0R3S6_RAT	0	0	0	0	0	0	0	0	0	3445800	0	0	0	0	0	0	0	0	0	0	0	0	0	0	648940	1030900	0	0	0	0	0	0	0	2125200	0	0	0	0	0	2068400	1341500	0
M0R4I3_RAT	0	4013100	9534200	853680	0	3037200	3773500	5046500	0	1697400	3537000	3823100	2202600	0	6310600	0	0	905440	0	529990	5142300	0	24544000	4516500	7581600	2963500	1395300	0	0	0	7947000	0	1753100	5512000	7375700	2634200	0	418270	812980	1743600	2099100	716340
M0R4N4_RAT	0	0	58705000	0	0	15793000	0	0	0	0	0	1711700	0	0	5772600	0	0	5108400	0	0	1696500	0	1721000	13695000	0	0	5899000	0	1611900	1132700	0	0	3711100	0	0	624950	0	0	3790800	0	0	0
M0R4V3_RAT	3779622	0	0	0	0	0	0	0	0	0	0	0	0	0	0	0	0	0	0	6198524	0	0	0	0	0	0	0	0	0	0	24959639	0	0	0	0	0	0	0	0	0	0	0
M0R553_RAT	337640	0	22996000	422790	0	8330000	0	0	259590	0	5361300	5233800	300640	0	22492000	0	0	7353200	0	77618	10855000	0	5343100	15707000	2656400	0	11475000	0	10770000	3329800	0	0	10081000	376710	37844000	7956900	1694700	52308	8802000	0	0	1427000
M0R5H1_RAT	0	0	0	0	0	0	0	0	0	0	0	0	0	0	0	0	0	0	0	0	0	0	0	0	0	0	0	0	0	0	0	0	0	121090	0	0	0	0	0	0	0	0
M0R6K0_RAT	0	0	0	0	0	0	0	0	0	0	0	0	0	0	0	0	0	0	0	0	0	0	0	0	0	0	0	0	0	0	0	0	0	0	0	0	0	0	0	1036700	55477	0
M0R6L3_RAT	80795000	55448000	9676100	7586200	20081000	12898000	76164000	0	339750	18238000	6996000	4094400	22034000	1538300	18042000	3284000	2158100	407030	0	6825100	3259200	2084200	136080000	4869600	61992000	13120000	5818300	0	1349100	2403900	68700000	0	0	48961000	1044500	4385800	2683500	654350	1003700	16644000	25428000	1034100
M0R7B4_RAT	29506000	28162000	2048000	22854000	39869000	3782800	27408000	28143000	0	11966000	44904000	3359500	8091300	2365700	6674500	990170	0	0	424570	3681400	0	0	5565700	337080	16712000	11435000	487230	0	0	0	0	0	0	28318000	0	0	1778200	2293100	0	16831000	10930000	0
M0R7M8_RAT	0	954570	0	0	0	0	0	0	0	0	0	0	0	0	0	0	0	0	0	0	0	0	0	0	0	0	0	0	0	0	0	0	0	0	308660	0	0	0	0	0	0	0
M0R7P3_RAT	4082400	9048100	0	0	0	0	0	0	0	0	0	0	0	0	0	0	0	0	0	0	0	0	849470	0	0	0	0	0	0	0	0	0	0	0	0	0	0	0	0	0	0	0
M0R7V3_RAT	0	0	792420	0	0	308840	0	0	0	0	3697400	413480	0	0	653200	0	0	0	0	0	184820	0	0	0	0	0	0	0	0	0	2410200	0	0	0	0	0	0	0	181910	0	0	0
M0R890_RAT	0	0	257210	0	0	60227	0	0	0	0	0	0	0	0	176730	0	0	0	0	0	0	0	0	239620	0	0	97939	0	0	0	0	0	0	0	0	82107	0	0	34584	0	0	0
M0R8B6_RAT	0	0	2875600	0	0	1526400	0	1858100	0	0	0	2047200	1379100	322900	4710700	0	0	991290	0	0	0	0	0	273800	0	0	325880	0	0	163130	0	0	1957700	0	1863300	779790	0	0	340600	5529900	1374300	1237500
M0R8M9_RAT	48038000	57927000	7093500	8339900	49756000	3674200	33986000	36108000	137160	11719000	10150000	9621800	10638000	2019100	8528300	692660	1152300	1807200	186910	8425900	662810	87969	18228000	3832800	28602000	10302000	3207300	38509	1903600	2083500	32474000	0	6312400	14575000	39378000	2871900	766020	1127400	3255800	14078000	4967500	800380
M0R8T2_RAT	0	883480	3037200	0	0	410250	750520	1723600	0	0	1214900	957250	984590	159640	2470200	0	0	1864100	0	123450	522740	0	2891400	1123800	2615300	932480	1624000	0	6661100	614450	13975000	0	5876400	1398100	10745000	420190	469050	202580	915050	3825700	1864300	339520
M0R924_RAT	0	0	6393500	0	0	2159300	0	0	0	0	0	1324400	595780	0	1000500	0	0	263980	0	0	2249400	0	41387000	2373000	14466000	0	243480	0	0	0	4166500	0	304070	3846500	0	452040	0	0	897830	3202500	10529000	0
M0R987_RAT	24667000	17308000	6837700	1428000	3663100	6551500	25823000	25465000	0	8645000	73258000	14344000	13385000	0	7046800	0	0	3439400	0	2052000	4879500	4954500	135590000	9303000	33048000	4709300	8325600	0	0	1494100	50961000	0	1286900	5087400	0	4923900	0	0	793900	0	6522800	671980
M0R9F7_RAT	0	0	0	0	0	0	1479000	5179200	0	0	0	0	0	0	0	0	0	0	0	0	0	0	254170	0	0	0	0	0	0	0	0	0	0	0	0	0	363410	245170	288150	0	0	0
M0R9I6_RAT	0	0	601970	0	0	410250	0	0	0	359230	0	356800	190820	0	851860	0	0	160920	0	0	0	0	227960	0	0	363680	421210	0	0	413020	0	0	518480	0	0	174200	0	0	0	914220	0	0
M0R9L0_RAT	0	0	0	0	0	0	0	0	0	2593500	3328000	0	1466600	0	0	0	0	0	0	0	0	0	0	0	0	0	0	0	0	0	0	0	0	0	0	0	0	0	0	0	0	0
M0R9X3_RAT	0	0	218410	979410	0	133490	0	0	0	0	0	363440	358650	0	0	0	0	0	0	0	0	0	1183000	155390	0	0	0	0	0	0	0	0	0	0	0	0	0	0	0	0	0	0
M0R9X8_RAT	0	0	1078100	0	0	398350	0	94274	0	0	0	677790	66124	0	4461600	0	0	195010	0	0	13377	0	9296	1087800	0	0	1239500	0	43409	111500	0	0	620340	0	490870	1096700	0	0	584110	122170	0	891120
M0RA08_RAT	0	0	0	0	0	0	0	0	0	0	0	147750	0	0	0	0	0	0	0	0	0	0	0	0	0	0	0	0	33806	0	0	0	0	0	0	0	0	0	0	1054900	357220	0
M0RA17_RAT	0	5863445	0	0	0	0	2685504	10837395	0	0	0	7107000	1016534	0	0	0	0	0	0	0	0	0	0	0	0	0	0	0	0	0	0	0	0	0	0	0	0	0	0	1232892	0	0
M0RA79_RAT	0	0	0	0	0	0	0	0	0	0	0	0	0	0	0	0	0	0	0	0	0	0	0	0	0	0	0	0	0	0	0	0	0	0	0	0	0	0	0	4219100	0	0
M0RAK2_RAT	0	0	0	0	0	0	0	0	0	0	0	397180	0	0	0	0	0	0	0	0	94522	0	0	0	2127400	0	601310	0	0	0	0	0	0	0	0	0	0	0	0	0	0	0
M0RAP5_RAT	0	0	0	0	0	0	0	0	0	0	0	0	0	0	0	0	0	0	0	0	0	0	0	0	0	0	0	0	0	0	0	0	0	0	49412	0	0	0	0	0	0	0
M0RBD1_RAT	6175400	1933900	9206300	0	0	13136000	9003900	5422200	0	5129600	11165000	9611300	1107000	0	28682000	0	0	2454200	0	0	6335200	0	57992000	17290000	10419000	0	8943800	0	0	1841400	9580300	0	3220500	10508000	0	6637000	0	0	5716700	5448100	0	1934400
M0RBD4_RAT	0	0	8314900	2168900	0	2898900	0	0	0	827360	0	5874800	8390400	0	10297000	0	0	1897700	0	0	4477100	0	5228500	5158900	0	0	3756700	0	0	2891100	0	0	6003300	0	5831500	1789700	0	0	6449700	0	0	335620
M0RBF1_RAT	1316900	1475900	2073200	0	536840	144560	1148300	2049900	0	0	3426700	459810	792570	0	1173600	0	0	412500	0	0	486080	88170	2867900	812250	203440	0	1297800	0	106770	150670	1423800	0	598140	1442500	5284700	1209100	200750	562620	1633200	2700100	1014800	185190
M0RBK9_RAT	2663900	5480700	0	0	0	0	6623300	0	0	0	0	0	0	0	0	0	0	0	0	0	0	0	0	0	0	0	0	0	0	0	0	0	0	0	0	0	0	0	0	0	0	0
M0RCA3_RAT	0	0	0	0	0	0	1608100	0	0	0	0	0	0	0	712390	0	0	0	0	0	0	0	0	241980	0	0	0	0	0	0	579090	0	0	0	0	0	0	0	0	0	0	146880
M0RCF3_RAT	0	0	261640	0	0	234340	0	2693100	0	0	2335700	0	0	0	131700	0	0	0	0	420070	0	0	1113500	110420	0	0	0	0	224680	0	843490	0	0	0	0	0	321450	135510	0	0	0	0
M0RCH0_RAT	0	0	0	0	0	0	0	0	0	1311261	0	0	0	0	0	0	0	0	0	0	0	0	2437771	0	3257530	0	0	0	0	0	0	0	0	0	0	0	0	0	0	0	0	0
M0RCP9_RAT	0	0	0	0	0	0	0	0	0	0	0	557570	0	0	0	0	0	0	0	0	0	0	0	0	0	0	0	0	0	0	0	0	0	0	0	0	0	0	0	1664000	0	0
M0RCU5_RAT	0	0	1456000	0	0	0	0	0	0	0	0	0	0	0	0	0	0	0	0	0	0	320940	0	1441900	0	0	0	0	0	0	0	0	0	0	0	1639300	0	0	0	0	0	0
M0RDH0_RAT	0	0	0	0	0	0	0	0	0	0	0	0	0	0	0	0	0	0	0	0	0	0	0	0	0	0	0	0	0	123900	0	0	0	0	0	0	0	0	0	0	0	0
M0RDI0_RAT	0	0	584270	0	0	0	0	0	0	0	0	0	0	0	0	0	0	89072	0	0	0	0	0	0	0	0	0	0	0	0	0	0	0	0	0	0	0	0	0	0	0	0
M0RDI5_RAT	0	0	457890	0	0	272090	0	0	0	0	0	0	0	0	729070	0	0	0	0	0	684530	0	0	815360	0	0	0	0	0	0	0	0	316380	0	0	282370	0	0	0	0	0	0
M0RDW3_RAT	0	0	1679100	0	0	301720	0	0	0	0	0	0	0	0	0	0	0	0	0	0	707430	0	0	2860600	0	0	310170	0	0	0	0	0	962200	0	0	425550	0	0	0	0	0	0
MA2A1_RAT	0	0	489540	0	0	0	0	0	0	0	0	152180	0	0	1491400	0	0	71267	0	0	378040	0	0	180520	0	0	217110	0	0	0	0	0	358240	0	0	33423	0	0	138610	0	0	0
MAAI_RAT	0	0	0	0	0	0	0	0	0	0	0	0	0	0	0	0	0	0	0	0	0	0	2742600	0	0	0	0	0	0	0	0	0	0	0	4871600	0	0	78663	0	0	0	0
MAP1S_RAT	0	0	0	0	0	0	0	0	0	0	0	0	0	0	0	0	0	0	0	0	0	0	0	0	0	0	0	0	0	0	195630	0	0	0	0	0	0	0	0	0	0	0
MBB1A_RAT	0	0	526870	0	0	54257	0	0	0	0	0	0	0	0	653633	0	0	0	0	0	0	0	440476	80623	0	0	0	0	207573	0	0	0	0	1377018	2768404	0	0	0	129800	4229006	1418404	0
MBOA5_RAT	0	0	2261200	0	0	646940	0	0	0	0	0	381030	0	0	1184500	0	0	492530	0	0	519800	0	0	1601300	0	0	853110	0	0	321340	0	0	519430	0	0	829010	0	0	434460	0	0	257500
MCAT_RAT	0	7314600	24810000	0	5386300	6032900	8432000	12868000	276770	3188000	19898000	2156700	1719500	0	18935000	0	0	1962500	0	749520	7453800	0	10229000	8477300	6282800	1665500	2397500	0	4363900	478560	14176000	0	6304000	6184300	40106000	4484600	5440700	0	2450400	5684600	0	1140700
MCCB_RAT	0	0	993850	0	0	0	0	0	0	0	0	193320	190840	0	0	0	0	55286	0	0	0	0	0	0	0	0	0	0	0	79991	0	0	0	0	0	208620	0	0	0	0	0	0
MDHC_RAT	0	0	0	0	0	0	0	0	0	0	0	0	658487	0	0	0	0	0	0	0	174418	0	0	0	0	0	0	0	0	0	0	0	6864250	0	146268072	0	0	0	1214750	0	0	0
MDHM_RAT	16543908	86859244	6618300	9425000	50798319	3425250	117775210	107004202	0	44418067	109731092	956800000	30747899	1479601	3673500	0	23454217	4942938	0	84401205	2658857	30365964	975632530	2148875	567117470	242475904	23057000	0	18732332	18897778	835129518	7247620	61490000	680394578	933162651	55345000	54060542	22459337	6358083	273650602	100039157	3384750
MDR1_RAT	0	0	0	0	0	0	0	0	0	0	959800	3250900	0	0	12276000	0	0	0	0	0	0	0	0	0	0	0	0	0	0	0	0	0	0	0	0	0	0	0	0	0	0	0
MET7B_RAT	28121000	36594000	84833000	9078100	2388300	25853000	41965000	12887000	2174900	24129000	48978000	28372000	12681000	1790800	64110000	0	1870300	30182000	0	3631000	26169000	1197800	86395000	64481000	56491000	10403000	40333000	391810	28031000	21037000	47677000	0	49173000	26555000	254280000	19620000	15319000	1546200	27330000	29479000	9494300	8536200
METK1_RAT	0	0	0	0	0	0	0	0	0	0	0	213920	1133200	0	0	0	0	0	0	0	243750	0	6515500	0	859410	0	0	0	0	0	0	0	0	0	21096000	0	0	1241000	0	0	0	0
MGAT2_RAT	0	0	0	0	0	0	0	0	0	0	0	0	0	0	0	0	0	0	0	0	0	0	0	0	0	0	0	0	0	0	0	0	0	0	581180	0	0	0	0	0	0	0
MIA40_RAT	0	0	0	0	0	0	0	0	0	0	0	0	0	0	0	0	0	0	0	0	0	0	0	0	0	0	0	0	0	0	19550000	0	0	0	0	0	0	0	0	0	0	0
MIC25_RAT	4490756	0	0	0	0	0	2458403	0	0	978697	0	0	0	0	0	0	0	0	0	0	0	0	10538855	0	0	0	0	0	0	0	65031325	0	0	0	0	0	0	0	0	45557530	0	0
MMGT1_RAT	0	0	0	0	0	0	0	0	0	0	0	0	0	0	3892167	0	0	0	0	0	0	0	0	0	0	0	0	0	0	0	0	0	0	0	0	27195000	0	0	0	0	0	0
MOBP_RAT	3129700	0	0	0	0	0	971700	0	0	1277300	0	0	0	0	0	0	0	0	0	0	0	0	6528800	0	9508500	6100100	0	0	0	0	781660	0	0	18153000	738880	0	0	0	912740	6470600	1678300	0
MOT1_RAT	10970000	15303000	667500	1545700	18235000	926380	9236600	0	0	0	0	0	0	0	408730	0	576290	0	0	821530	82618	0	0	163930	0	0	141660	0	1021500	0	2770400	0	0	0	0	0	0	0	0	0	0	0
MPC1_RAT	0	0	7873900	1176100	0	740730	0	0	255630	0	0	4717300	0	0	9877900	0	0	2375800	0	0	0	0	10130000	2482000	0	0	514800	0	0	1691100	0	0	2263700	4669000	31062000	2223900	2101900	0	3013900	1974900	2194200	0
MPC2_RAT	0	0	37122000	0	0	11501000	0	11764000	600020	0	34468000	5279200	0	482650	16494000	0	0	4644900	0	0	6173700	0	23466000	15502000	0	0	7015600	0	3848900	2052800	4410100	0	8018700	3288700	110270000	8659900	2196700	0	5241000	0	0	1671600
MPPB_RAT	793960	6097000	5950200	2389700	6318000	2189000	27623000	12233000	0	17556000	34833000	25148000	8601100	835110	8488500	0	0	4727800	0	2842200	3029600	1040600	31427000	6595000	13043000	5288900	3140000	0	2499600	4172400	14603000	0	7867100	13470000	163680000	4143800	5020400	0	8899400	5469800	6956100	380930
MPRD_RAT	3663000	0	1512800	0	0	181570	0	0	0	0	0	0	0	0	1298500	0	0	0	0	0	0	0	0	380370	0	0	0	0	0	0	0	0	255760	0	0	0	0	0	0	0	0	0
MPV17_RAT	0	0	983020	0	0	0	0	0	0	0	0	0	0	0	673120	0	0	0	0	0	0	0	0	0	0	0	0	0	0	0	0	0	0	0	0	0	0	0	0	0	0	0
MRCKB_RAT	0	0	0	0	0	0	0	0	0	0	0	0	0	0	0	0	0	0	0	0	0	0	0	0	0	0	115390	0	0	0	0	0	0	0	0	0	0	0	0	0	0	12580
MRP2_RAT	0	0	8315400	0	0	1138800	0	0	0	0	0	2157600	0	0	4688700	0	0	1337000	0	0	372260	0	129790	2497100	364560	0	779530	0	140370	343250	1153100	0	1733700	259280	1134700	466320	0	0	177700	585510	0	1054300
MRP6_RAT	0	0	1092200	0	0	427219	0	0	0	0	0	0	0	0	380200	0	0	0	0	0	0	0	0	2261275	0	0	3454400	0	0	2408111	0	0	1536300	0	3216777	11335250	0	0	1656750	0	0	0
MSMO1_RAT	0	0	1455300	0	0	0	0	0	0	0	0	0	0	0	0	0	0	0	0	0	635614	0	0	0	0	0	0	0	0	0	0	0	13332000	0	0	0	0	0	0	0	0	0
MYH9_RAT	14368000	20543000	33909000	6328000	25087000	28313000	27975000	64314000	793680	16658000	61441000	22450000	13580000	572130	88109000	108180	269910	14846000	0	5639800	1710700	0	9804500	41465000	30475000	7084500	42657000	0	7773100	14048000	10175000	0	19127000	34094000	46955000	31600000	1778200	1349000	20555000	44679000	8253400	22484000
MYO1C_RAT	0	0	829250	0	0	216720	0	0	0	0	0	210240	0	0	2707900	0	0	147530	0	0	30827	0	0	375020	0	0	215270	0	0	187040	0	0	193270	0	0	499280	0	0	331600	0	0	459160
MYO1E_RAT	0	0	0	0	0	0	0	0	0	0	0	0	0	0	0	0	0	0	0	67430	0	0	0	271430	0	452260	0	0	0	0	0	0	0	0	0	0	0	0	0	0	0	0
NB5R3_RAT	5686900	13199000	113300000	2973200	2108700	22012000	7114000	7961200	2247600	0	17640000	9694800	404750	0	33107000	0	0	23527000	0	683430	23001000	520280	29079000	63434000	2615400	1033200	34488000	0	16967000	8980000	16937000	0	27906000	16866000	135660000	41079000	7594500	944820	21376000	2303100	1623600	7237500
NCEH1_RAT	0	0	0	0	0	0	0	0	0	0	0	0	0	0	2313833	0	0	0	0	0	0	0	0	0	0	0	0	0	0	0	0	0	0	0	0	0	0	0	0	0	0	0
NCKP1_RAT	0	0	0	0	0	0	0	0	0	0	0	0	0	0	110590	0	0	0	0	0	0	0	0	0	0	0	0	0	0	0	0	0	0	0	0	0	0	0	0	0	0	0
NCLN_RAT	0	0	1134500	0	0	288510	0	0	0	0	0	2058200	0	0	3424400	0	0	957610	0	0	306360	0	118140	1905500	0	0	1322400	0	100100	586030	0	0	1282600	0	0	1101300	0	0	952140	0	0	0
NCPR_RAT	2356723	7968697	33183000	864223	7460714	24828750	8201891	5643067	6174000	5111555	20299790	609100000	1322332	0	58541667	0	0	50413125	0	4929940	6219000	0	89096386	50625000	23680120	5687711	77990000	0	4265986	43960000	53978313	0	341350000	29327711	463870482	261425000	8519367	1755723	53165000	36390361	20908735	87512500
NDKB_RAT	0	1811400	0	0	5139400	0	4035600	2793400	0	0	0	969160	1835200	0	0	0	0	204040	0	822030	855400	2061200	32112000	354100	0	947850	0	0	0	0	26012000	0	1188200	0	0	0	351670	583300	467000	0	0	0
NDUA5_RAT	0	0	1486000	0	0	0	0	0	0	0	0	0	0	0	2778000	0	0	0	0	0	789780	0	0	5841200	0	0	0	0	0	0	1286000	0	0	0	0	0	0	0	0	0	0	0
NDUA9_RAT	0	0	10488000	0	0	2045200	0	0	290100	0	0	3006500	0	0	15217000	0	0	2458300	0	0	4893300	0	0	2245900	0	0	2173400	0	0	1410900	0	0	3910500	0	10570000	3620900	174270	0	2631000	0	0	572080
NDUAA_RAT	0	0	1450100	0	0	755440	918200	0	0	0	1885900	4554400	692350	0	6608800	0	0	169480	0	0	1274400	0	1429100	0	539250	0	1391700	0	0	1294700	991970	0	484230	1209600	0	1862300	0	0	2284900	0	512100	183730
NDUB1_RAT	6213200	11047000	1352900	0	0	0	11652000	0	0	0	33908000	0	0	0	0	0	0	0	0	0	481110	0	0	0	0	0	0	0	0	0	0	0	0	0	0	0	0	0	0	0	0	0
NDUS1_RAT	508450	499150	3185100	240240	1104700	398960	3469200	3322200	0	2107200	0	4862100	2230800	0	2940500	0	0	517190	0	95708	586050	0	1227100	433740	1666500	0	195970	0	0	483170	2047200	0	1466600	567420	5459200	70392	0	115400	1284100	977430	491630	0
NDUS2_RAT	0	0	2555200	0	0	403200	611050	853470	0	957520	3609700	1310500	741680	0	8506000	0	0	980050	0	0	536550	0	1116900	0	0	0	738180	0	0	236090	1268600	0	1669900	0	2259500	1974100	505860	0	2425200	0	740140	142010
NDUS4_RAT	2209400	0	0	0	0	0	4162700	0	0	17134000	15364000	1086800	0	0	0	0	0	0	0	0	0	0	1418300	0	0	0	0	0	0	0	8646200	0	0	6752200	0	0	0	0	0	0	0	0
NDUV2_RAT	0	0	994830	325510	1313500	333640	3969200	0	0	3436300	889910	1037300	322910	0	618270	0	0	0	0	0	557580	0	1243700	495840	2564600	0	0	0	0	0	5728900	0	0	2363700	0	0	0	0	0	0	0	0
NDUV3_RAT	0	0	0	2055700	0	0	0	0	0	7049700	7285700	0	1888800	0	0	0	0	0	0	0	0	0	0	0	0	0	0	0	0	0	0	0	0	0	0	0	0	0	0	0	0	0
NFIA_RAT	0	0	405250	0	0	0	1193600	0	0	0	0	0	0	0	0	0	0	0	0	0	0	0	0	0	753160	0	0	0	0	0	0	0	0	539210	0	0	0	0	0	0	0	157420
NFM_RAT	0	0	0	0	0	0	0	0	0	356430	0	107130	0	0	0	0	0	0	0	0	0	0	0	0	0	0	0	0	0	0	0	0	62861	0	0	0	0	0	0	407100	0	0
NHRF1_RAT	6680100	0	0	0	1392000	0	0	0	0	0	0	0	0	0	0	0	0	0	0	0	0	0	0	0	1363000	124050	0	0	0	0	0	0	0	0	0	0	0	101170	0	0	0	0
NHRF3_RAT	0	0	0	104820	0	0	0	0	0	0	0	89569	0	0	0	0	0	0	0	0	0	0	0	0	0	0	0	0	0	0	0	0	0	0	0	0	0	0	0	0	0	0
NINJ1_RAT	0	0	1646000	0	0	0	0	0	0	0	0	0	0	0	1941100	0	0	0	0	0	1141700	0	884290	2161100	0	0	0	0	0	0	3887900	0	2711300	0	2184400	0	0	0	0	0	0	0
NLRX1_RAT	0	0	63920	0	0	89852	0	0	0	0	0	0	0	0	0	0	0	0	0	0	103640	0	0	42692	0	0	41155	0	0	0	0	0	31819	0	0	89539	0	0	62919	0	0	20575
NONO_RAT	0	0	159990	0	1749400	3773200	1000500	0	0	0	3400000	2819300	0	0	5672900	0	0	1002400	0	0	0	0	138750	1924600	1285900	0	2288600	0	0	2588400	0	0	1561500	1477300	602490	2543600	0	0	98742	0	0	5383800
NOP58_RAT	0	0	0	0	0	0	0	0	0	0	0	0	0	0	343850	0	0	0	0	0	0	0	0	0	0	0	0	0	0	0	0	0	0	0	0	0	0	0	0	0	0	156220
NPM_RAT	6521500	0	453820	2686600	9461400	1165500	0	0	0	6129000	10334000	2502900	4286400	550100	1041600	136950	378540	0	0	987190	326910	0	0	0	6119700	1898600	245050	0	0	0	22588000	0	0	0	0	0	0	0	0	963600	1368900	113340
NSDHL_RAT	5197000	1320600	13083000	263520	461480	1285700	3462200	1442900	0	1957900	0	3866100	1191600	121940	8659700	0	213250	1769600	0	0	4141700	0	7735400	8374200	1281600	661870	2924100	0	3391400	527240	926810	0	1157200	8330800	46891000	2560900	2303800	0	2500500	793420	653610	281700
NTCP_RAT	9681000	0	0	2460900	0	0	0	12778000	0	0	0	0	0	420200	0	520110	1508200	0	0	1737500	0	0	0	0	13258000	2482400	0	0	1966500	0	0	0	0	0	0	0	0	0	0	0	0	0
NUP85_RAT	1019400	1551900	0	0	0	0	0	0	0	0	0	0	0	0	193460	0	0	0	0	541130	0	0	0	0	0	0	0	0	0	0	0	0	0	0	0	0	0	0	0	0	0	0
NUP93_RAT	0	0	0	0	0	0	0	0	0	0	0	0	0	0	0	0	0	0	0	0	0	0	0	0	0	0	0	0	0	0	0	0	0	0	58079	0	0	0	0	0	0	0
NXPE4_RAT	0	0	475100	0	0	0	0	0	0	0	1887600	0	237130	0	990750	0	0	0	0	0	229800	0	301450	0	0	0	96206	0	0	0	0	0	0	0	0	0	0	0	226850	0	0	0
O89035_RAT	0	0	34962000	396370	0	10481000	2593900	2022700	783260	0	6841300	9777000	1553600	0	31512000	0	0	8980600	0	0	8902600	0	14150000	16666000	1598200	0	9965900	0	7241200	4736400	0	0	12501000	0	125910000	11008000	1067700	0	10865000	1996800	680670	3501900
OCAD1_RAT	0	0	252450	0	0	0	0	0	0	0	0	0	0	0	0	0	0	0	0	0	0	0	312140	0	0	0	0	0	0	0	4294900	0	0	0	0	0	0	0	0	1554700	0	0
ODO1_RAT	0	0	0	0	0	0	0	0	0	0	0	0	0	0	0	0	0	0	0	0	0	0	338740	0	0	0	0	0	0	0	1829700	0	105230	0	0	0	0	0	0	0	0	0
ODP2_RAT	0	0	0	0	0	0	0	0	0	0	0	56187	0	0	0	0	0	0	0	0	17762	0	0	0	0	0	0	0	0	0	714780	0	0	0	307190	0	0	0	0	0	903260	0
OPA1_RAT	0	0	0	0	0	0	0	0	0	0	800730	0	0	0	63786	0	0	0	0	0	0	0	45359	206920	0	0	238870	0	0	109010	340050	0	806500	0	0	312700	0	0	503220	0	0	0
OST48_RAT	0	1765400	25755000	633770	812860	5100900	3057900	3405800	45480	0	0	6881900	623920	0	24851000	0	0	4594600	0	499800	5280400	0	5283000	12204000	2160200	734780	6465400	0	3685700	3757400	2117200	0	8737500	851310	51178000	10038000	607900	0	9389100	0	0	910160
OSTC_RAT	0	7061765	4201400	0	0	4353000	0	12690336	0	4453571	0	0	0	0	9864667	0	0	11085625	0	0	3779357	0	158602410	12991750	51984940	24724699	4878650	0	17567308	0	87941566	0	82987500	66120181	320972892	29092500	25412349	11446988	19149167	26262651	20583434	18821000
OTC_RAT	0	8236134	4155800	0	0	409313	0	0	5778250	0	0	139505000	1399328	0	0	0	0	30236250	0	5565813	1825179	0	77206627	5930750	16459337	21496988	25883000	0	1020685	34150000	15772590	0	89632500	0	649382530	155267500	11826506	10842470	51101667	0	0	0
P97949_RAT	0	0	0	0	0	162720	0	0	0	0	0	199990	0	0	1608300	0	0	0	0	0	0	0	0	203590	0	0	0	0	0	0	0	0	51627	0	0	101190	0	0	235810	0	0	80303
PA2G4_RAT	0	0	0	0	1665600	90587	0	0	0	0	0	348870	0	0	0	0	0	0	0	162180	55216	0	4266800	0	0	0	0	0	0	0	0	0	0	0	0	0	0	0	0	0	1418200	0
PAHX_RAT	0	0	630970	0	0	1231400	0	0	50497	1274600	1828100	1425000	722990	164070	744170	0	0	365210	0	0	81587	0	8963600	267070	8727100	0	615670	0	0	427960	0	0	281010	0	34883000	517510	0	0	304660	0	0	0
PAIRB_RAT	2695000	0	0	4701900	0	0	1628300	0	0	16299000	0	0	5814600	0	0	0	382310	0	0	616750	0	78504	6282100	0	2799000	3572400	0	0	0	0	5402900	0	0	1779200	0	0	0	108490	0	2830300	1878900	0
PARK7_RAT	0	0	0	0	0	0	0	0	0	0	0	0	0	0	0	0	0	0	0	0	0	0	6108343	0	0	0	0	0	0	0	0	0	0	0	0	0	0	0	0	0	0	0
PBIP1_RAT	0	0	0	0	0	0	0	0	0	0	0	0	0	0	0	0	0	0	0	0	0	0	2598705	0	0	0	0	0	0	0	0	0	0	0	0	0	0	0	0	0	0	0
PCY1A_RAT	0	0	0	0	0	0	0	0	0	0	0	0	0	0	0	0	0	0	0	0	0	0	0	0	0	0	0	0	0	0	968890	0	0	0	0	0	0	0	0	988670	104210	0
PCYOX_RAT	0	0	0	0	0	0	0	0	0	0	0	0	0	0	0	0	0	0	0	0	0	0	0	0	0	0	0	0	0	0	0	0	251670	0	0	0	0	0	0	0	0	0
PDIA1_RAT	11435714	12711345	2389600	2343277	12532983	2111063	18401891	42178571	0	930315	38892857	229540000	11504622	2330672	251150	1582380	4629940	3464625	0	34045482	3233571	8036024	487509036	5228750	167403615	32881627	692100	0	3329243	7674667	716900602	0	60812500	29534639	109337349	11943000	0	7360482	14540833	19582229	67186446	0
PDLI1_RAT	0	0	0	0	1439600	0	0	0	0	0	0	0	0	0	0	0	0	0	0	0	0	0	0	0	0	0	0	0	0	0	0	0	0	0	0	0	0	0	0	0	0	0
PDLI5_RAT	0	0	0	0	0	0	0	0	0	0	0	0	0	0	0	0	0	0	0	0	0	0	0	0	0	0	0	0	0	0	0	0	0	362240	0	0	0	0	0	0	0	0
PDZD2_RAT	0	342020	0	0	707020	0	407230	581720	0	263960	0	0	0	0	0	0	0	0	0	191930	0	0	0	0	0	0	0	0	0	0	0	0	0	0	0	0	0	0	0	0	0	0
PEBP1_RAT	0	0	0	0	0	0	0	0	0	0	0	0	0	0	0	0	1883400	0	0	0	240360	657030	4880800	0	0	0	0	0	0	0	10318000	0	0	0	0	0	0	993140	0	0	0	0
PEX3_RAT	0	0	0	0	0	0	0	0	0	0	0	0	0	0	480050	0	0	0	0	0	0	0	0	0	0	0	0	0	0	0	0	0	0	0	0	94239	0	0	0	0	0	0
PGAM1_RAT	0	0	0	0	0	1059400	0	0	0	0	0	643660	0	0	0	0	0	0	0	0	0	0	0	0	0	0	0	0	0	0	1790400	0	0	0	0	0	0	0	0	0	0	0
PGK1_RAT	1789400	0	0	0	0	0	0	0	0	0	0	215940	1095300	0	0	0	0	0	0	0	220730	0	3394600	0	0	0	0	0	0	0	932820	0	184910	0	0	0	0	0	0	0	0	0
PGRC2_RAT	2721700	2919700	3108900	0	0	1565000	5141900	0	0	0	0	0	633920	0	1910300	0	0	438860	0	0	696270	298640	2201800	1951500	765770	0	683670	0	0	435330	0	0	591880	3380900	0	2190300	479380	580590	805740	1410800	0	0
PGS1_RAT	0	1235400	384220	553510	2177600	132320	0	4882200	0	0	0	142080	0	0	1178700	0	0	0	0	0	0	0	0	0	0	0	0	0	0	0	0	0	0	0	0	0	0	0	0	0	0	0
PHB_RAT	4719900	11460000	17780000	2150500	14410000	4538800	25588000	37628000	0	12670000	30452000	27002000	5725800	0	14163000	0	0	4745700	0	3115500	3520700	0	35631000	4192700	26489000	2896300	3383900	0	1879700	9808900	52548000	0	16855000	9864600	36890000	3266000	476010	1924400	7306300	14567000	10147000	536960
PHB2_RAT	7033700	11994000	12657000	605990	4252500	5216200	16189000	27834000	126660	8927300	41477000	17242000	8266300	189720	13928000	173610	199920	4360400	0	0	3743300	0	7128700	4596400	11240000	2888300	2459300	0	486450	4969700	21982000	0	10950000	5763900	21883000	4494200	1009500	672740	6895100	5057600	6798200	390410
PLAK_RAT	0	0	2168600	0	0	1235300	0	0	0	0	0	883880	0	0	2118000	0	0	0	0	0	0	0	80360	1189800	0	0	461050	0	161310	0	0	0	598150	960780	3593600	1581700	255840	0	117300	508190	392770	537750
PLMN_RAT	1198900	0	198050	220150	2971500	208440	698490	0	0	0	0	0	713510	0	0	0	0	0	0	0	0	0	4372800	117010	1063600	523760	489450	0	0	160070	2871600	0	75950	4225200	1897300	402810	68585	44258	90027	7450900	3105100	402980
PLP2_RAT	0	0	0	0	0	0	7480600	14486000	0	0	8120000	0	2274700	0	644030	0	0	0	0	0	0	0	0	0	2532900	0	0	0	0	0	7284800	0	0	0	0	0	0	0	0	3801900	0	0
PLPL2_RAT	0	0	0	0	0	0	0	0	0	0	0	0	0	0	0	0	0	0	0	0	0	0	0	0	0	0	0	0	0	0	0	0	0	3174400	953950	0	0	0	0	2093700	1751600	0
PON1_RAT	16713000	1188100	15289000	2081400	0	4061000	11679000	7505000	0	6764100	4222000	7819300	2225000	0	9359200	0	0	2561900	0	2785200	4553300	0	13741000	2559800	8777100	796230	1414300	0	2707800	700960	11705000	0	4812400	6174100	20999000	1400700	729660	1323700	2362500	6060300	2712000	355830
PON2_RAT	1374100	0	7717800	0	0	2278400	0	2797800	0	0	2710500	896350	0	0	4450000	0	0	546570	0	0	1548400	0	1348500	5909500	0	0	1570300	0	0	343350	0	0	1424800	0	2504300	1724300	0	0	1128900	0	0	0
PON3_RAT	0	0	9654400	0	0	3851300	0	1857700	176410	0	0	3068500	0	0	2107500	0	0	1480000	0	879080	1638800	0	5726800	3763900	0	0	2449800	0	0	1551200	0	0	4124600	0	8761800	5769500	1177500	0	2319900	0	0	238120
PPCT_RAT	0	0	0	0	0	0	0	0	0	0	0	0	398530	0	0	0	0	0	0	0	0	0	0	0	0	0	0	0	0	0	0	0	0	0	0	0	0	0	0	0	0	0
PPIB_RAT	3202500	4759600	7985700	4440200	8722500	7233700	0	15655000	0	1112100	24074000	14115000	5439600	1494300	5906000	0	673290	0	0	3310100	2127500	0	29665000	1364000	17178000	3190400	1666100	352830	2225600	569610	10980000	0	1321800	12970000	0	1402800	1728500	2086500	2024700	13332000	13501000	894880
PPID_RAT	517600	0	0	0	0	0	448050	0	0	0	0	0	0	0	0	0	0	0	0	0	0	0	0	0	0	0	0	0	0	0	0	0	0	0	0	0	0	0	0	0	0	0
PPIF_RAT	0	0	0	0	0	0	0	0	0	0	0	612680	0	0	0	0	0	0	0	0	0	0	4025100	0	811040	869750	0	0	0	0	0	0	0	3095000	0	0	0	0	0	0	0	0
PRAF1_RAT	0	0	1156700	0	0	0	0	0	0	0	0	0	0	0	6602000	0	0	0	0	0	0	0	0	0	0	0	0	0	0	0	0	0	0	0	0	0	0	0	0	0	0	0
PRDX4_RAT	5251200	17691000	0	3555500	18883000	0	14634000	10850000	0	4615100	8183300	185960	1568700	401440	0	2030300	0	0	0	3558100	52416	3292700	76553000	0	17585000	11005000	0	0	0	1659100	30000000	1531300	1193000	0	12608000	892080	0	2697700	0	8852800	18479000	392260
PRDX6_RAT	0	0	0	0	0	0	0	0	0	0	0	0	0	0	0	0	0	0	0	0	384911	0	10237952	0	0	0	0	0	0	0	28542470	0	0	0	0	0	0	0	0	0	0	0
PRELP_RAT	0	0	0	0	0	0	0	0	0	0	0	1556500	0	0	0	0	0	0	0	0	0	0	0	0	0	0	0	0	0	0	0	0	0	0	0	0	0	0	0	0	0	0
PROD2_RAT	0	0	1660200	431600	0	892100	0	0	0	0	0	604210	0	0	1839600	0	0	796860	0	0	588130	0	0	630730	0	0	1039600	0	0	465730	0	0	920010	0	0	2876900	0	0	346850	0	0	0
PSD13_RAT	0	0	2121600	0	0	0	0	0	0	0	0	0	0	0	900900	0	0	0	0	0	0	0	0	889750	0	0	0	0	0	0	0	0	0	0	0	0	0	0	0	0	0	0
PSMD2_RAT	0	0	364580	0	0	0	0	0	0	0	0	0	0	0	283790	0	0	0	0	0	0	0	0	0	0	0	0	0	0	0	0	0	0	0	0	0	0	0	0	0	0	0
PTGR1_RAT	0	0	0	0	0	0	0	0	0	0	0	0	0	0	0	0	0	0	0	0	0	0	0	0	0	0	0	0	0	0	23647000	0	757380	0	0	0	0	0	0	2900900	5023200	1747400
PTTG_RAT	0	0	0	0	0	0	0	9770400	0	0	0	0	6296600	0	0	0	0	0	0	0	0	0	2754000	0	0	0	0	0	0	0	0	0	0	0	0	0	0	0	0	2456500	0	0
PUR6_RAT	75920	0	0	0	0	0	974340	0	0	0	0	0	1268000	0	0	0	0	0	0	0	0	0	0	0	0	0	0	0	0	0	623440	0	0	1049200	1393300	0	0	0	0	2802100	0	0
PXMP2_RAT	0	0	58794000	0	0	11534000	0	0	770140	0	0	2668200	0	0	28627000	0	0	7687300	0	0	12880000	0	0	54587000	0	0	17917000	0	0	1424900	0	0	9718300	0	8487400	24318000	0	0	7857900	0	0	2197800
PYGL_RAT	781920	1077100	0	0	745770	0	472200	0	0	0	0	0	0	0	0	0	0	0	0	0	46421	0	0	0	0	0	1070300	0	0	52202	2303600	0	1113100	0	9304200	0	0	0	78289	0	0	0
PYRD2_RAT	0	0	0	0	0	0	0	0	0	0	0	0	0	0	0	0	0	0	0	0	0	0	1520300	578050	806100	614000	0	0	129750	58689	457010	0	610110	758720	5953600	0	255920	130190	0	3511800	534790	0
Q304F3_RAT	1118700	7373600	0	5658500	28524000	0	0	10990000	0	37058000	9245200	0	0	0	0	0	4860600	0	0	6777200	0	3918000	45536000	0	46442000	5044200	0	0	0	0	52230000	0	0	19574000	0	0	3218600	5903400	0	10294000	9036900	0
Q32PX6_RAT	0	0	0	0	0	913580	0	0	0	0	0	0	0	0	1528800	0	0	0	0	0	756950	0	0	0	0	0	0	0	0	0	0	0	0	0	0	250240	0	0	558680	0	0	644080
Q3B7V0_RAT	0	0	0	0	0	0	0	0	0	0	0	0	0	0	0	0	0	0	0	0	0	0	0	518530	0	0	0	0	0	0	0	0	0	0	0	0	0	0	0	0	0	0
Q3B7V5_RAT	0	0	5058900	0	0	2598000	0	5635084	0	0	0	37850500	0	0	8578000	0	0	4267563	0	0	1463786	0	0	7131500	0	0	9321000	0	0	6675111	0	0	93255000	0	0	102972500	0	0	19976667	0	0	20310000
Q3B8N9_RAT	0	0	321400	0	0	0	0	0	0	0	0	0	0	0	0	0	0	0	0	0	0	0	0	0	0	0	740800	0	0	509810	0	0	0	0	0	528280	0	0	0	760940	0	0
Q3KR55_RAT	1986900	0	0	0	0	0	0	0	0	1463900	0	0	0	0	0	0	0	0	0	0	0	0	0	0	0	0	0	0	0	0	1252000	0	0	0	0	0	0	0	0	0	438550	0
Q3KRC3_RAT	0	0	387800	0	0	0	0	0	0	0	0	734490	0	0	0	0	0	0	0	0	50419	0	0	1735800	0	0	1059900	0	0	0	0	0	714850	0	935510	957480	0	0	528470	0	0	0
Q3KRE2_RAT	0	0	10873000	0	0	2479200	0	0	0	0	0	1218300	0	0	7326400	0	0	3086800	0	0	1628000	0	1751500	8386100	0	0	5019500	0	1010400	1234000	0	0	3458000	0	0	3334000	0	0	5184500	0	0	418590
Q3KRF2_RAT	1638500	1648700	1256900	0	862790	42543	3469900	3035600	0	581710	2164500	1953400	1146000	24835	953070	247920	381440	288700	0	206890	640900	151820	11273000	1553000	2135900	894860	812090	0	161250	687980	3439700	211260	1588100	1546400	3198700	391520	0	237120	1447300	580190	414410	0
Q3MHS9_RAT	0	0	2117100	0	0	476400	0	0	0	0	0	2502200	0	0	2149800	0	0	1156200	0	0	0	0	290890	233220	0	0	1607000	0	0	1349200	0	0	1805300	0	2469600	300610	0	0	1276200	0	757730	0
Q3MID6_RAT	0	0	0	0	0	0	0	0	0	0	0	0	0	0	0	0	0	0	0	0	0	0	34229819	0	0	0	0	0	0	0	80162349	0	0	0	0	0	0	0	0	0	0	0
Q3T1K1_RAT	0	0	5881700	0	0	1222700	1572700	3045500	0	0	0	1674800	0	0	5621700	0	0	1680800	0	0	1511900	0	0	4048100	0	0	2450300	0	0	733450	0	0	2156300	0	2930500	1285800	0	0	678300	0	0	185130
Q3V5X8_RAT	0	0	0	0	0	0	0	0	0	0	0	477890	0	0	0	0	0	0	0	0	0	0	0	0	0	0	0	0	0	0	0	0	0	0	0	0	0	75230	0	0	0	0
Q497A9_RAT	0	0	0	0	0	0	0	0	0	1274100	0	0	0	0	0	0	0	0	0	0	0	0	0	0	0	0	0	0	0	0	0	0	0	0	0	0	0	0	0	0	0	0
Q499Q4_RAT	0	0	0	0	0	0	0	0	0	0	0	0	0	0	0	0	0	0	0	0	0	0	0	0	0	0	0	0	0	0	0	0	0	0	1018900	0	0	0	0	0	0	0
Q4KLK7_RAT	0	0	0	0	0	0	0	0	0	0	395120	0	0	0	895310	0	0	0	0	0	0	0	0	0	0	0	0	0	0	0	0	0	0	0	0	0	0	0	0	0	0	0
Q4KLZ3_RAT	0	0	0	0	3666300	0	0	3431700	0	0	0	0	0	0	0	0	0	0	0	0	0	0	0	0	0	0	0	0	0	0	0	0	0	0	0	0	0	0	0	0	0	0
Q4KM07_RAT	0	0	2713600	464400	1820600	1546000	1499900	2456400	0	569050	0	0	0	0	2042400	0	0	672850	0	0	105120	0	1020700	1623400	1305200	0	1847700	0	0	641980	0	0	280700	993050	0	2269100	0	0	597500	0	0	0
Q4KM38_RAT	0	0	0	0	2598200	498310	0	0	0	0	0	0	0	0	1047300	0	0	0	0	0	0	0	0	0	0	0	718850	0	0	0	0	0	0	0	0	0	0	0	0	0	0	735140
Q4QQS6_RAT	0	0	1398300	0	0	777430	0	0	0	0	0	0	0	0	3279500	0	0	220940	0	0	143540	0	0	2083500	0	0	686670	0	0	0	0	0	707940	0	0	793860	0	0	210350	0	0	168460
Q4QQV0_RAT	0	0	0	0	0	0	0	0	0	0	0	621220	0	0	0	0	0	296650	0	0	0	0	0	0	0	0	285870	0	0	0	0	0	1307600	0	0	0	0	0	0	732530	0	92927
Q4V8I9_RAT	1368600	1753700	958880	0	0	0	0	0	0	0	0	0	0	0	383740	0	0	511470	0	0	0	0	1180400	1319900	2965600	0	830300	0	0	222520	10391000	0	3212900	1465300	2368600	0	371220	0	615710	2361500	792540	0
Q4V8N0_RAT	0	0	0	0	0	0	0	0	0	0	0	248980	0	0	387900	0	0	0	0	0	0	0	0	0	0	0	370870	0	0	183340	0	0	0	159880	0	411830	0	0	0	178110	0	0
Q52KJ9_RAT	1928100	0	0	0	0	169380	0	0	0	0	0	0	0	0	0	0	0	0	0	0	215560	0	0	0	0	0	0	0	0	0	2553600	0	350300	0	5013200	0	0	0	0	0	0	229200
Q5BJ93_RAT	0	0	0	0	0	0	0	0	0	0	0	0	0	0	0	0	0	0	0	0	123696	0	14006928	0	5188916	0	0	0	0	0	76357229	0	4817000	0	0	0	0	0	0	0	0	0
Q5BJN1_RAT	0	0	0	0	0	0	0	0	0	0	0	0	0	0	0	0	0	0	0	0	0	0	5620000	0	0	0	0	0	0	0	0	0	0	0	0	0	0	0	0	0	0	0
Q5BJN7_RAT	2855800	26349000	3194200	7393600	26379000	2568100	20083000	13209000	0	17321000	12526000	1975100	11225000	0	2643200	0	0	0	0	3384500	2265400	0	51707000	3473100	20521000	5140100	2250100	0	0	0	45534000	0	0	16323000	0	0	0	0	0	7384400	0	0
Q5BJP4_RAT	0	0	0	0	0	0	0	0	0	0	0	0	0	0	216650	0	0	0	0	0	0	0	0	0	0	0	139650	0	0	0	0	0	0	0	0	0	0	0	0	0	0	0
Q5BJZ3_RAT	1120600	1786700	20690000	109550	1176400	5130500	2245700	1754300	160690	0	5236700	4158500	524850	0	15767000	0	0	4080600	0	0	4639300	0	3453400	9417600	2398900	0	4777800	0	2788300	1772000	5048000	0	7410500	645320	32205000	7729000	294210	58628	4189400	724760	0	705200
Q5BK21_RAT	0	0	0	0	0	0	0	0	0	0	0	0	0	0	0	0	0	187960	0	0	1122700	0	0	0	0	0	509010	0	0	0	0	0	0	0	0	707960	0	0	342360	0	0	0
Q5D059_RAT	2812700	4396300	212030	0	12939000	1198100	3732000	8481900	0	1077300	5346100	1505800	616820	0	0	0	0	0	0	3387400	0	221360	1218200	0	4023000	407670	0	0	0	0	7920600	0	104750	1172800	0	0	0	0	0	1592500	1408000	0
Q5EBC0_RAT	0	0	0	0	0	0	0	0	0	0	0	0	270750	0	0	0	0	0	0	0	0	0	0	0	0	0	0	0	0	0	0	0	0	571910	998030	0	0	0	0	0	234710	0
Q5FVC4_RAT	639450	0	0	0	2663100	0	377580	0	0	0	0	0	0	0	0	0	0	0	0	0	0	0	0	0	208690	0	0	0	0	0	131370	0	0	0	0	0	0	0	0	0	0	0
Q5I0K1_RAT	0	0	0	0	0	0	0	0	0	0	0	0	0	0	0	0	0	73620	0	0	0	0	0	0	0	0	0	0	0	0	0	0	0	0	0	105780	0	0	0	0	0	0
Q5I0M1_RAT	2062400	992040	0	501860	3221200	0	721090	0	0	0	1364400	0	0	0	0	0	0	0	0	390100	0	290440	511020	0	1231400	0	0	0	0	0	10880000	0	0	6249100	0	0	0	0	0	2613100	0	0
Q5I0M7_RAT	0	0	0	2066471	12852731	0	19915546	8470798	0	3888235	12651050	15961500	1374874	0	0	0	0	0	0	3024127	0	0	0	0	17012349	5533193	0	0	0	0	19215361	0	0	36592771	0	0	0	0	0	8790723	18975000	0
Q5I0N0_RAT	622150	0	12077000	0	0	2377500	0	0	0	0	0	1479800	0	0	12851000	0	0	2077600	0	0	3149500	0	5514000	9066000	0	0	2581200	0	1377100	903270	0	0	2811900	2697300	24209000	7074500	1957100	0	1705700	0	1740600	1587100
Q5I0P5_RAT	0	0	1021400	0	0	0	0	0	0	0	0	0	0	0	1254600	0	0	379730	0	0	334890	0	0	286350	0	0	89253	0	0	0	0	0	0	0	0	127450	0	0	0	0	0	0
Q5M891_RAT	0	0	0	0	0	0	0	0	0	0	0	0	0	0	0	0	0	0	0	0	0	0	0	0	0	0	0	0	0	0	322990	0	0	1462100	378430	0	0	0	0	336150	2004100	0
Q5M949_RAT	830140	0	7776500	1190200	0	8668400	3181900	3346700	0	1305800	5777900	6367800	1574800	0	18814000	0	0	1612800	0	1314000	1063100	0	4032500	7409900	3004100	3368300	14633000	0	0	4422900	17923000	0	6362000	8675500	0	9133500	372370	464620	6397500	31094000	14263000	10382000
Q5M963_RAT	0	1010500	552220	329470	1229400	79317	1231700	1596200	0	555180	0	814190	0	0	3836200	0	0	0	0	0	0	0	0	393820	1762000	1333900	3443600	0	0	1890200	0	0	537410	7912000	1514300	2668000	0	0	257030	3502800	1014000	1054600
Q5M9H2_RAT	0	769470	4858300	168840	1195400	827750	5702800	5396600	0	1579000	14693000	7681400	1122300	305030	2565600	0	0	775300	0	0	220760	0	3647900	1598600	3016700	464080	980840	0	752710	957320	1500900	0	1649400	5124300	18141000	776280	1208800	762240	1136800	1526900	968110	0
Q5M9H7_RAT	2722689	3595798	0	0	0	0	3091597	0	0	2770168	7233824	0	693739	239727	0	0	0	0	0	0	0	0	1873645	0	0	4410904	0	0	0	0	10833434	0	0	15109337	0	0	0	0	0	9033253	13777410	0
Q5PQZ9_RAT	0	0	10499000	0	0	4857200	0	0	0	0	0	4933400	0	0	24779000	0	0	3381600	0	0	4294600	0	2717900	5937900	0	0	2369800	0	0	1751300	0	0	3669200	0	0	6704400	0	0	1285200	0	0	856840
Q5RJN0_RAT	0	0	4445200	0	0	1610300	5310400	5789900	0	0	0	4673900	4252600	146120	7191400	0	0	1235300	0	0	4497800	0	6805200	3563900	0	0	686730	0	0	0	8067400	0	1962500	15533000	10826000	1755700	711970	857440	233770	11731000	2121800	303140
Q5RJR9_RAT	0	0	0	0	0	0	0	3974500	0	0	0	0	0	0	254670	0	0	0	0	0	0	0	0	0	0	0	0	0	0	0	0	0	243520	0	0	0	0	0	0	1235600	0	0
Q5RK10_RAT	0	0	25437000	0	0	11940000	0	0	1978000	0	3617300	3101500	1569000	0	22832000	0	0	4550800	0	0	9132600	0	1495200	9819600	0	0	7209400	0	0	3338000	0	0	5851000	0	4377800	8004500	0	439690	6553500	0	2703700	2705500
Q5RKG9_RAT	445790	0	0	154030	0	0	0	0	0	0	0	0	0	0	0	0	0	0	0	0	0	0	0	0	0	0	0	0	0	0	0	0	0	0	0	0	0	0	0	0	0	0
Q5RKJ9_RAT	0	6042200	372490	0	0	172890	5170900	5695900	103800	0	10601000	1635600	670060	0	4045000	0	0	737520	0	0	347480	0	0	2998100	0	0	2933600	0	497910	385440	0	0	1243900	1320800	0	2084300	0	0	1056600	0	0	0
Q5RKK1_RAT	0	0	5600700	966090	0	2155900	0	0	0	0	0	587870	421020	0	2687400	0	0	1118200	0	0	98785	0	0	3108000	464300	0	2595000	0	241110	730220	0	0	654180	0	0	1755500	0	0	265290	0	0	0
Q5U1W6_RAT	0	0	1973100	0	0	404580	0	0	0	0	0	729010	0	0	1666100	0	0	144680	0	0	345460	0	0	285790	0	0	0	0	0	0	1192700	0	687540	0	1961600	0	0	0	0	0	0	85232
Q5U1Z9_RAT	0	0	0	0	0	0	0	0	0	896140	0	0	608170	0	0	0	0	0	0	0	0	0	0	0	0	0	0	0	0	0	1223900	0	0	0	0	0	0	0	0	0	535140	0
Q5U2R8_RAT	0	0	0	0	0	0	0	0	0	0	0	0	0	0	457130	0	0	0	0	0	0	0	0	0	0	0	0	0	0	0	0	0	0	0	0	0	0	0	0	0	0	0
Q5U2S7_RAT	0	0	502140	0	0	94955	0	0	0	0	0	0	0	0	470240	0	0	231720	0	0	0	0	0	613150	0	0	174910	0	0	0	0	0	145810	0	0	118220	0	0	274430	0	0	0
Q5U2U3_RAT	0	0	0	0	0	0	0	0	0	0	0	0	0	0	0	0	0	0	0	0	0	0	60871	0	0	0	0	0	0	0	0	0	0	0	0	0	0	0	0	969890	396920	0
Q5U2U4_RAT	0	0	526950	0	0	137190	0	0	135090	0	0	0	0	0	1091700	0	0	0	0	0	0	0	0	265590	0	0	256270	0	0	0	0	0	158020	0	0	0	0	0	165340	0	0	188560
Q5U2U8_RAT	0	0	0	253600	2337800	0	0	0	0	364990	3442000	0	0	0	0	0	0	0	0	195100	0	0	0	0	0	0	0	0	0	0	458810	0	0	2415700	0	0	0	0	0	3328900	0	0
Q5U2Z8_RAT	0	0	2570900	0	0	1855100	0	0	0	0	0	2254000	0	0	6402900	0	0	1487500	0	0	0	0	0	4570600	0	0	2904900	0	0	0	0	0	2956800	0	0	0	0	0	1888400	0	0	2631400
Q5U302_RAT	1428000	630900	1308600	0	0	283910	698520	901440	0	0	1596700	77026	0	0	860990	0	0	0	0	0	0	0	0	306430	3459300	473510	58961	0	0	0	1581700	0	215870	5299200	0	232940	0	0	289160	792320	464690	0
Q5U328_RAT	837190	649050	0	764540	3157800	39311	0	0	0	1634800	1840800	739760	0	0	0	0	0	0	0	516850	0	0	0	0	0	289510	0	0	0	0	0	0	69171	733180	0	0	0	0	0	3696600	0	0
Q5U334_RAT	0	0	0	0	2652700	0	0	0	0	0	0	0	0	0	0	0	0	0	0	0	0	0	0	0	0	0	0	0	0	0	0	0	0	0	0	0	0	0	0	0	0	0
Q5U3Z7_RAT	0	0	0	0	0	0	0	2275300	0	0	0	0	169730	0	0	0	0	0	0	0	37785	0	0	0	0	0	0	0	0	70367	6621500	0	0	413790	613310	0	0	0	0	1801300	0	0
Q5VLR5_RAT	1173900	2852400	0	0	2924800	0	1090800	0	0	0	0	0	0	0	0	0	0	0	0	0	0	0	272490	0	0	0	0	0	0	0	1850600	0	0	0	3236200	0	0	0	0	0	0	0
Q5XHY0_RAT	131700	0	0	0	0	0	0	0	0	0	0	0	0	0	0	0	0	0	0	0	0	0	0	0	0	0	0	0	0	0	0	0	0	86004	0	0	0	0	0	175750	63836	0
Q5XI04_RAT	0	0	347750	0	0	205450	0	0	0	0	0	184670	0	0	785160	0	0	0	0	0	41694	0	0	158310	0	0	115450	0	0	0	0	0	0	0	0	0	0	0	136720	0	0	0
Q5XI34_RAT	0	0	0	0	0	0	0	0	0	0	0	0	0	0	88448	0	0	0	0	0	0	0	0	0	0	0	0	0	0	0	0	0	171950	0	488050	0	0	0	0	0	0	0
Q5XI86_RAT	0	0	0	0	0	287520	0	0	0	0	0	687030	0	0	0	0	0	0	0	0	0	0	0	0	0	0	0	0	0	0	2803200	0	0	0	0	0	0	0	0	0	0	0
Q5XIC6_RAT	0	0	172390	0	0	0	0	0	0	0	0	0	0	0	165630	0	0	0	0	0	0	0	0	0	0	0	0	0	0	0	0	0	0	0	572080	0	0	0	0	0	0	0
Q5XIF0_RAT	0	0	0	0	0	0	0	0	0	0	0	0	0	0	0	0	0	0	0	0	0	0	0	0	0	0	0	0	0	0	0	0	0	0	3387000	0	481110	0	0	0	0	0
Q5XIH3_RAT	0	5221800	1298000	0	5976700	0	11503000	15471000	0	4972800	34102000	1163100	2231000	0	1659800	0	0	0	0	0	476360	344960	12706000	0	7448500	0	232450	0	336730	152750	597360	0	0	11540000	26673000	250130	362630	1172100	514380	0	1221300	0
Q5XIL4_RAT	0	0	0	0	1337400	0	0	0	0	0	0	0	0	0	0	0	0	0	0	0	0	0	161840	0	0	289030	0	0	0	0	0	0	0	1400900	0	0	68076	0	0	0	0	0
Q5XIM0_RAT	0	0	0	0	0	0	0	0	0	0	0	0	0	0	0	0	0	0	0	0	0	0	0	0	0	0	0	0	0	0	0	0	0	0	0	0	0	0	457960	0	0	0
Q5XIU4_RAT	0	0	0	0	0	0	0	0	0	0	0	0	0	0	0	0	0	0	0	0	0	0	663170	0	0	0	0	0	0	0	0	0	0	0	0	0	0	0	0	0	0	0
Q5XIW0_RAT	0	0	0	0	0	0	0	0	0	0	0	61405000	0	0	2481667	0	0	0	0	0	0	0	0	0	0	0	0	0	0	0	0	0	0	0	0	0	0	0	6385167	0	0	0
Q641Z9_RAT	0	11396000	4895000	0	0	3746500	4844500	28272000	651730	3456400	16018000	824690	4724600	0	8404900	0	0	1429000	0	0	4164800	0	11937000	7735600	4636500	0	2913200	0	6494000	647000	22030000	0	3686100	0	95773000	2502100	2953800	0	1798700	3259900	0	456770
Q642E6_RAT	0	0	188570	0	0	260280	0	0	0	0	1451000	1174500	0	0	0	0	0	0	0	0	0	0	0	0	0	0	0	0	0	131750	0	0	184770	0	0	0	0	0	0	0	0	73051
Q64648_RAT	0	0	583690	0	0	0	0	0	0	0	0	0	0	0	3667800	0	0	0	0	0	501700	0	0	0	0	0	0	0	0	0	0	0	1988500	0	0	0	0	0	174540	0	1122000	11399000
Q66H61_RAT	0	0	0	0	0	0	0	0	0	0	0	0	0	0	0	0	0	0	0	0	0	0	0	0	0	0	0	0	0	0	0	0	0	0	402290	0	0	0	0	0	0	0
Q66HF3_RAT	6725700	7830500	12668000	2823500	3718200	3076400	13888000	14173000	204670	3492400	26396000	5224100	3040500	351750	5267200	215980	0	1260400	0	2156500	1578200	1081600	27999000	2763400	17290000	2196400	4157000	0	737860	2116300	11558000	0	4280500	16023000	92354000	4412800	4247600	970590	4752400	3734000	1093600	49844
Q66HH8_RAT	0	0	0	0	0	0	0	0	0	0	0	0	230400	0	304950	0	0	0	0	293800	0	0	0	0	0	0	0	0	0	0	1002000	0	138280	0	0	0	0	0	0	0	1008800	0
Q66HI5_RAT	1933400	0	0	0	4632600	0	1674600	0	0	0	0	0	0	0	404770	0	0	0	0	0	0	0	574300	0	2726400	0	0	0	0	0	14693000	0	0	0	0	0	0	334020	177190	0	1168200	0
Q66HK3_RAT	0	0	0	0	0	275600	0	0	110010	0	0	0	0	0	0	0	0	138080	0	0	0	0	0	373810	0	0	165230	0	0	0	0	0	196180	0	0	0	0	0	0	0	0	86650
Q66HK8_RAT	0	0	20115000	0	0	5439100	844310	1266700	229160	0	0	3736700	0	0	16525000	0	0	5306800	0	0	4535700	0	727600	11370000	0	0	5060600	0	1910100	1164100	0	0	5314000	0	47934000	4114200	0	0	3696700	0	0	1139600
Q66HL0_RAT	0	0	0	0	0	0	0	0	0	0	0	0	0	0	497170	0	0	0	0	0	0	0	0	0	0	0	0	0	0	0	0	0	0	0	198600	0	0	0	0	0	0	0
Q66HM2_RAT	0	0	841970	0	0	458440	0	0	0	0	0	433990	0	0	817320	0	0	469450	0	0	108020	0	0	757670	0	0	576510	0	0	376960	0	0	477930	181660	520000	487650	0	0	570670	0	0	39490
Q66HM7_RAT	0	0	0	330800	0	152790	0	0	0	0	971540	0	282940	0	257530	0	0	0	0	0	0	0	0	0	0	274930	0	0	0	0	0	0	0	388690	228980	0	0	0	0	377230	292960	80687
Q66HP8_RAT	0	0	0	0	0	0	0	0	0	0	0	0	0	0	0	0	0	0	0	0	162570	0	0	0	0	0	0	0	0	0	0	0	0	0	0	0	0	0	0	0	0	0
Q68FT7_RAT	0	0	0	0	0	0	0	0	0	0	0	85828	0	0	0	0	0	0	0	0	0	0	0	0	0	0	0	0	0	0	0	0	0	0	0	0	0	0	0	0	0	0
Q68FY4_RAT	1073929	0	0	0	0	0	0	0	0	0	0	0	0	0	0	0	0	0	0	0	0	0	16490964	0	0	0	0	0	0	0	6349157	0	0	0	0	0	0	0	0	0	0	0
Q68FZ1_RAT	0	0	9429300	0	0	2449500	0	2187800	1303000	865910	0	776880	0	0	5969000	0	0	2448400	0	501830	606790	0	3857000	8590200	0	638020	5995000	0	6712300	2291400	0	0	2428500	3418200	33738000	6284900	1665200	0	1418700	0	0	315910
Q68FZ8_RAT	0	0	0	0	0	0	0	0	0	0	0	0	1196723	0	0	0	0	0	0	0	0	1042500	8151687	0	4603825	1745602	0	0	0	0	0	0	0	0	0	0	2836175	0	0	25073494	0	0
Q68G19_RAT	0	0	4988000	0	0	244520	0	0	0	0	0	205460	0	0	3064000	0	0	648270	0	0	1239000	0	0	1308900	0	0	0	0	0	0	1045800	0	1847700	0	0	556810	0	0	560070	0	0	789400
Q68G40_RAT	0	0	24986000	0	0	2621800	0	0	338460	0	0	2129900	0	0	23030000	0	0	8609900	0	0	8056300	0	362220	19737000	0	0	16790000	0	6253500	4451800	0	0	10849000	1087700	22786000	11083000	2142000	0	7512300	572740	0	1966100
Q68G41_RAT	2739100	1220600	10406000	625640	2786400	2813300	12702000	15868000	0	3072700	9592400	15021000	4879800	0	1494900	0	0	2098700	0	1358900	990420	1649500	26370000	4234700	16292000	5338100	3376700	0	1002700	3160400	1975700	0	2175900	10539000	18253000	2618300	1237200	0	858200	3837600	1693900	0
Q6AXY8_RAT	0	0	182070	0	0	0	0	0	0	0	0	0	0	0	0	0	0	0	0	0	0	0	591610	0	0	0	0	0	0	0	1557200	0	45648	0	1726200	0	0	0	259660	0	508960	0
Q6AY58_RAT	13852000	0	10202000	878120	0	3837700	3108500	974670	498350	3777200	0	1657900	2331000	0	7614300	0	0	1081300	0	1221000	2220300	0	6255400	7622000	6391900	0	2881900	0	4720400	512770	12522000	0	5278200	1753700	7902800	3214800	301800	766720	2313700	13212000	1297800	1698000
Q6AYI1_RAT	1113500	0	0	522930	0	407670	1752500	1867200	0	0	4864800	883300	1269300	82258	2789200	0	0	0	0	250610	0	0	0	0	721790	0	100430	0	0	205640	1433600	0	226600	763660	1451800	756660	0	231810	409060	1869000	3797700	846590
Q6AYS2_RAT	0	0	1647600	809720	1309400	671030	3893800	4924500	0	1186500	0	873060	414170	0	1948100	0	0	385590	0	424710	484760	0	2736400	1303300	1652200	0	740460	0	2593200	411750	3668500	0	1025400	2727900	6181200	1026500	3362900	0	436130	1411900	1135800	321170
Q6AYU5_RAT	1793900	1339800	0	0	0	509110	0	0	0	0	4452500	1080300	1035400	196030	377110	0	0	0	0	629980	0	0	455310	0	0	0	0	0	0	0	0	0	0	0	0	0	0	0	0	1063100	765760	0
Q6AYW2_RAT	0	8573950	337290	0	2593487	185100	3005042	0	0	944727	0	11988500	0	0	3629833	0	3323675	7777500	0	2157199	260829	0	14493976	413550	3645994	2717801	1792850	0	0	11028778	5303042	0	21844500	0	104412651	0	0	0	9080000	0	0	0
Q6I7R1_RAT	0	0	10758000	0	0	4427900	0	0	0	0	0	0	0	0	0	0	0	0	0	0	0	0	0	2219200	0	0	279660	0	0	0	0	0	0	0	0	0	0	0	106230	0	0	0
Q6IG08_RAT	0	0	0	0	0	0	0	0	0	0	0	0	0	0	0	0	0	419406	0	0	0	0	0	0	0	21149096	0	0	0	0	0	0	0	0	0	0	0	0	2381167	0	0	0
Q6IMX4_RAT	0	0	568330	0	0	0	0	0	0	0	0	0	0	0	0	0	0	0	0	0	0	0	0	676790	0	0	412690	0	0	0	0	0	0	0	0	268910	0	0	239710	0	0	90129
Q6IMZ3_RAT	0	0	85450	0	0	0	0	0	0	0	0	213730	222170	0	380270	0	0	621840	0	256120	0	0	129280	0	0	0	0	0	96116	44898	258170	0	621810	0	2032600	0	0	0	331680	0	0	0
Q6IN14_RAT	0	0	719300	0	0	0	0	0	0	0	0	0	0	0	0	0	0	0	0	0	0	0	0	0	0	0	0	0	0	0	0	0	0	0	0	0	0	0	0	0	0	0
Q6IN39_RAT	5801200	12379000	26093000	4148900	9850200	9085700	29100000	27534000	129140	10317000	52493000	16951000	6862800	1611900	15983000	308880	265480	5039700	0	2512500	3236000	1175100	34779000	7681500	23509000	11146000	10394000	0	6627500	6794100	18653000	289940	10224000	28795000	92448000	7648700	4041400	2495500	6532100	16953000	3252600	373110
Q6IRH6_RAT	5474100	9169100	33638000	3295300	7161000	12720000	8405500	19044000	3511700	5024500	31121000	9165700	3303800	1241300	55694000	0	918170	6017000	0	1632500	18415000	0	13979000	21412000	4405700	1471400	11144000	0	7227000	3963500	9744700	0	12452000	9120200	72025000	13559000	5168300	1526600	6087000	14450000	5156800	6434400
Q6IRS6_RAT	0	0	0	228810	0	0	0	0	0	0	0	0	0	0	0	0	0	0	0	0	0	0	2785800	0	0	0	0	0	0	0	3304600	0	0	0	0	0	0	0	0	0	0	0
Q6MG98_RAT	0	0	0	0	0	0	0	0	0	0	0	0	0	0	0	0	0	0	0	0	0	0	0	0	0	0	0	0	0	0	0	0	0	0	0	0	0	0	0	0	989560	0
Q6MGB4_RAT	0	0	937440	0	0	396620	0	0	149490	0	0	243210	0	0	3799300	0	0	0	0	0	710280	0	0	5184800	0	0	305550	0	0	0	1490800	0	2690500	0	0	722160	0	0	1669000	0	0	161700
Q6P2A5_RAT	0	0	0	0	0	0	0	0	0	0	0	0	0	0	590410	0	0	0	0	0	0	0	0	0	0	0	670810	0	0	0	6621600	0	0	0	0	0	0	0	0	0	0	0
Q6P3V9_RAT	6272500	14857000	43270000	4049000	3163800	18304000	25607000	25590000	1332100	2667300	10828000	4662400	12322000	0	31263000	0	0	6697900	0	1105800	20935000	93744	77463000	17968000	8876800	4923700	10104000	0	859350	4960000	12053000	0	11411000	12828000	39810000	11068000	1473100	0	12572000	7427800	12939000	5353800
Q6P685_RAT	979120	0	0	0	0	0	0	0	0	0	819640	0	94856	0	0	0	0	0	0	0	0	0	0	0	0	0	0	0	0	0	0	0	0	0	0	0	0	0	0	0	0	0
Q6P7A7_RAT	10269000	10509000	51878000	2785000	10324000	12193000	14473000	19510000	2066200	3063600	23409000	8269000	4367700	158020	37183000	0	0	9103400	0	1043000	10934000	0	21326000	23466000	11726000	1844800	17550000	0	8779500	7816100	11741000	0	15561000	13918000	115560000	20597000	4829700	1811600	15925000	1781200	586230	3481900
Q6P9V1_RAT	0	0	1570500	0	8011900	3079600	0	0	0	4880200	0	0	0	0	0	0	0	0	0	0	1033700	0	5593100	1548700	0	0	3110900	0	3077600	278090	12111000	0	2053700	0	0	0	0	0	2317500	3213400	0	580430
Q6P9X2_RAT	0	0	5504700	0	0	853490	0	0	0	0	0	0	0	0	5498000	0	0	517110	0	0	925850	0	0	1292600	0	0	0	0	0	0	0	0	1197200	0	0	358500	0	0	978510	0	0	351240
Q6PCT9_RAT	0	0	370480	0	0	0	0	0	0	0	0	0	0	0	295760	0	0	135410	0	0	0	0	0	0	0	0	0	0	0	0	0	0	0	0	0	0	0	0	0	0	0	0
Q6PDV8_RAT	0	0	16757000	0	0	4565000	0	0	0	0	0	3942600	898110	0	15074000	0	0	2472900	0	0	4956500	0	2541500	5203800	2732900	0	2618800	0	0	1132800	0	0	3312600	0	0	2440800	0	0	3313000	0	2207000	0
Q6PDW1_RAT	27339000	38717000	1073800	7815700	32650000	0	36904000	30047000	0	9905800	80286000	1609000	7884400	814930	0	1980900	0	0	0	4703200	671370	7427500	187950000	978450	32414000	6553000	0	0	0	0	72457000	0	0	13628000	0	0	464490	0	0	0	9026800	0
Q6QI09_RAT	7631600	11380000	35253000	5073500	4125300	10936000	14265000	23504000	743980	17456000	65695000	13341000	7516100	0	31271000	0	810590	12798000	0	0	15752000	1556000	106780000	16290000	39322000	11239000	14276000	0	2592700	9969200	58055000	0	24752000	13701000	137450000	10708000	8245700	1174800	22034000	12267000	9493600	1519100
Q6QI69_RAT	41781000	62646000	21882000	41151000	47392000	8901400	87203000	93011000	0	113700000	210170000	37680000	9849900	0	11435000	2763100	1691800	3916100	0	7048400	6956200	2271800	179450000	14191000	118780000	11385000	5376000	623170	421590	2734300	209370000	0	5948200	127580000	5439600	4336600	24946000	2826700	3673800	50828000	21830000	277410
Q6QI82_RAT	9445000	8929100	30787000	0	5731900	20559000	11274000	20659000	4130500	0	27905000	6990100	2666100	0	33186000	0	0	10040000	0	0	14387000	1075900	19658000	15836000	5126800	1926000	12441000	0	0	6144700	11944000	0	9826400	0	0	14177000	780200	1205000	8312400	2163900	10097000	4597900
Q6QI88_RAT	0	0	1897000	0	0	0	0	0	0	0	0	0	0	0	6161200	0	0	0	0	0	165870	0	0	3625700	0	0	0	0	0	0	0	0	0	0	0	3527300	380660	0	0	0	0	0
Q6S3A0_RAT	691410	544320	2049000	0	649130	772660	391710	705340	0	99320	1432800	339210	208670	0	2454200	0	0	196730	0	57332	0	0	146340	1195300	1484100	388780	3546900	0	85489	853960	470840	0	196450	1754000	2480300	2453900	35778	61006	602730	3457700	248560	765620
Q6T487_RAT	0	0	0	0	0	70679	0	0	0	0	0	1802000	517340	0	2726700	0	0	131910	0	85528	0	0	17831	519170	0	0	1569400	0	80429	869400	0	0	0	0	0	986250	0	0	607800	0	0	33752
Q6T5E8_RAT	0	0	0	0	0	0	0	0	0	0	0	462280	0	0	4042800	0	0	146050	0	0	2278400	0	0	0	0	0	0	0	0	0	5853700	0	14888000	0	0	0	0	0	361960	3769800	0	5130500
Q6T5F2_RAT	0	0	3163000	0	0	384310	0	0	0	0	0	585450	0	0	5290500	0	0	972270	0	0	1611600	0	0	1699200	0	0	726930	0	383530	351130	0	0	838520	0	0	805900	0	0	2257000	0	0	0
Q6TUD3_RAT	0	0	4458800	0	0	1336100	0	0	0	0	0	0	0	0	6707100	0	0	1132700	0	0	2163100	0	0	2441200	0	0	539720	0	0	0	0	0	1224500	0	3350600	2669300	0	0	601050	0	0	88995
Q6TUH3_RAT	1307300	2422600	255450	247400	2292300	0	1523900	4699200	0	0	0	0	304960	0	0	0	0	0	0	343330	0	760220	15457000	0	0	0	0	0	0	0	5010000	0	0	0	31218000	0	558360	424000	0	0	0	0
Q6TUH5_RAT	0	0	1542100	0	0	346690	0	0	366290	0	0	232170	0	0	1043700	0	0	534180	0	0	389510	0	0	748140	0	0	623760	0	0	210250	0	0	338210	0	4533900	431790	0	0	412720	0	0	145740
Q6TUH8_RAT	15354000	0	16262000	2357100	0	4214300	11888000	0	134690	4131600	0	5607200	4035300	0	9791000	238590	0	2421000	0	0	3578800	892990	32874000	3363400	0	0	2603000	0	0	2413400	19218000	0	3923600	8336900	5483000	2210100	754520	1068400	3887700	5391000	9162800	1330600
Q6TUH9_RAT	0	3882500	50724000	3334300	0	6445600	852840	1232700	234150	2167200	2620200	8171200	0	0	22688000	0	0	4287000	0	581930	7794300	0	15387000	18796000	3370100	931460	4951900	0	1951800	3297000	1166500	0	8886100	1068300	29472000	3740200	2895400	1755200	13578000	1905900	0	0
Q6TXF3_RAT	44301000	97776000	0	2381200	102540000	0	21228000	115720000	0	49923000	46065000	0	32745000	9648300	0	6311400	12500000	0	0	12201000	1488200	0	119640000	961070	14373000	6812700	538740	1939900	4186800	0	24263000	0	0	14226000	0	0	0	0	0	0	0	0
Q6TXF6_RAT	0	0	0	0	0	0	0	0	0	0	0	112430	0	0	79104	0	0	0	0	0	0	0	0	0	0	0	0	0	0	0	0	0	0	0	0	0	0	0	0	0	0	0
Q6TXH8_RAT	0	0	21007000	0	0	11157000	15765000	0	974070	0	0	6013500	0	0	24716000	0	0	6122100	0	0	7868200	0	4815300	19067000	0	0	16408000	0	0	3045300	0	0	6981400	6751900	13349000	13408000	0	0	7108400	0	0	2667700
Q6TXJ0_RAT	3200300	4705600	31176000	3320900	2282300	25929000	3721800	19497000	2980000	5562700	25614000	13187000	13042000	969230	28558000	0	0	15297000	0	0	27762000	0	16519000	25203000	8447900	0	21921000	0	0	10951000	19118000	0	15796000	5304300	6031100	18362000	0	0	11452000	0	1573100	8184500
Q6TXJ6_RAT	8557600	12601000	4674900	2570800	7625700	1562400	9784600	15515000	124340	5354300	18536000	3252200	7245200	1017500	3691900	0	0	944060	0	1354600	8180800	5591700	43443000	4358700	11997000	1821500	1256500	0	0	609640	18286000	0	2743800	8318600	1305000	1778900	501920	1727900	1557200	5470000	4385700	430280
Q6XDA0_RAT	0	0	0	0	0	14157	0	0	0	0	0	0	0	0	0	0	0	0	0	0	0	0	0	21402	0	0	27934	0	0	0	0	0	0	0	89846	85696	25765	0	190130	0	0	0
Q76MV3_RAT	0	0	0	0	0	0	0	0	0	0	0	0	0	0	0	0	0	0	0	0	0	0	3988900	0	0	0	0	0	0	0	0	0	0	0	0	0	0	0	0	0	0	0
Q7H115_RAT	0	0	3374900	0	0	0	0	0	0	0	0	0	0	0	25525000	0	0	8896250	0	0	5209179	0	0	0	0	0	0	0	0	0	0	0	0	0	0	47327500	0	0	12349167	0	0	0
Q7TMC1_RAT	0	0	4984100	0	0	601800	0	0	0	0	0	0	0	0	2524100	0	0	1112600	0	0	1102400	0	0	1004200	0	0	614440	0	0	0	0	0	971170	0	0	669610	0	0	387480	0	0	0
Q7TMZ5_RAT	0	0	0	0	0	0	0	0	0	0	0	0	0	0	774200	0	0	0	0	0	302990	0	0	2212600	0	0	0	0	0	0	0	0	0	0	8812100	0	0	0	0	0	0	255930
Q7TP08_RAT	0	0	0	0	0	0	0	0	0	0	0	0	0	0	0	0	0	0	0	0	0	0	3169000	0	0	0	0	0	0	0	790530	0	0	0	3911700	0	0	0	0	0	0	0
Q7TP14_RAT	0	0	281900	0	0	532575	0	0	0	0	0	0	0	0	631450	0	0	0	0	0	345943	0	0	0	0	0	0	0	0	0	0	0	0	0	0	3352750	0	0	0	0	0	1965175
Q7TP35_RAT	0	0	0	0	0	0	0	0	0	0	0	0	0	0	0	0	0	0	0	0	5563500	0	0	0	0	0	0	0	0	0	1431957831	0	353800000	0	0	0	0	7095271	0	162849398	239521084	30332500
Q7TP42_RAT	1344500	0	424080	0	0	234020	3940800	0	0	0	3525200	84912	0	0	565940	0	0	0	0	0	69916	0	176560	207840	598300	0	83747	0	145840	0	2207500	0	93679	0	0	130330	0	0	93751	0	0	0
Q7TP75_RAT	0	0	0	0	0	0	0	3830500	0	0	3204900	0	0	0	0	0	0	0	0	0	0	268720	1652400	0	0	0	0	0	0	0	5136700	0	0	0	0	0	0	0	0	0	0	0
Q7TP91_RAT	0	0	2616800	0	0	831940	0	0	52333	0	0	950580	0	0	1944600	0	0	520580	0	0	949820	0	0	2296000	0	0	903000	0	0	203130	0	0	824770	0	1901700	587040	0	0	1354200	0	0	221820
Q7TPA1_RAT	0	0	21826000	0	0	5346800	0	0	0	0	6792300	5988800	841930	0	30876000	0	0	3862600	0	0	7511900	0	1973400	5843100	1622600	0	2341700	0	2972700	1013300	1641600	0	7159300	0	14752000	4165500	617280	0	2635900	0	0	256080
Q7TPB7_RAT	7373500	19755000	16237000	8597300	28007000	4487700	37367000	0	0	0	19196000	4460000	3389400	0	14036000	0	0	2844100	0	0	0	0	14008000	13217000	0	0	10218000	0	0	1120900	23555000	0	0	15726000	51367000	6975400	0	0	0	23951000	0	3288600
Q7TPI8_RAT	0	0	7652000	0	0	0	0	19424000	0	0	0	0	0	0	3726000	0	0	0	0	0	0	0	0	2695100	0	0	0	0	0	0	0	0	0	0	0	0	0	0	0	0	0	0
Q7TPJ7_RAT	13407000	3948400	27759000	0	1746200	23326000	3076600	0	1114000	1337400	15436000	4851200	3580500	0	27508000	0	0	6508900	0	0	16273000	0	19521000	10949000	5601700	0	13841000	0	944810	6727500	11960000	0	9021800	0	0	14318000	0	0	10958000	2878800	7454500	4736100
Q7TPK0_RAT	0	0	0	0	0	0	0	0	0	0	0	0	0	0	0	0	0	0	0	0	83698	0	0	0	0	0	0	0	0	0	0	0	0	0	10669880	0	0	0	0	0	0	0
Q7TPK5_RAT	0	4275300	0	0	3575200	0	6569800	4350600	0	4782500	3338500	512030	0	0	0	0	0	0	0	886860	0	0	4296200	0	8114000	4138700	332890	0	0	0	6632300	0	0	14666000	0	0	0	0	0	3250300	1491100	0
Q7TQ11_RAT	0	0	0	0	676010	788180	0	0	0	0	0	0	0	0	384450	0	0	394670	0	0	0	0	0	341600	0	0	532040	0	0	144980	0	0	0	0	0	249930	0	0	395780	0	0	0
Q7TQ70_RAT	3454800	12470000	1087500	4504900	115780000	18598000	2025500	17835000	0	11373000	96611000	9105300	3284800	266570	8510300	0	0	128160	0	16341000	0	0	884620	334750	1863100	973640	562250	0	2034200	0	1312900	0	0	6855200	4213900	1016300	0	1851100	1923900	19402000	4990000	1843300
Q7TQ85_RAT	0	1568300	0	0	0	0	0	1885100	0	0	0	0	0	0	0	0	0	0	0	0	0	0	0	0	0	0	0	0	0	0	1338200	0	0	0	0	0	0	0	0	0	0	0
Q7TQ86_RAT	20585000	32960000	36850000	1393000	17970000	14125000	40096000	39941000	390340	2702800	58060000	11501000	18590000	2099500	24258000	243930	0	3818700	0	0	20294000	1429200	97347000	16589000	45708000	4868100	5845200	0	0	5371200	34907000	0	8323000	23278000	52736000	6927500	2920900	6581900	8806300	13799000	20188000	1805700
Q8HIC4_RAT	0	0	0	0	0	0	0	0	0	0	0	0	0	0	3923500	0	0	0	0	0	706939	0	0	0	0	0	0	0	0	0	0	0	0	0	0	18031000	0	0	0	0	0	0
Q8HIC6_RAT	0	0	11796000	0	0	3327000	0	0	0	0	0	106010000	0	0	20175000	0	0	13225625	0	0	8328321	0	0	37737500	0	0	15514500	0	0	0	0	0	116727500	0	0	95575000	0	0	12120000	0	0	0
Q8HIC8_RAT	13818000	13570000	4997700	0	0	4267400	15959000	0	301070	0	0	2666300	6654800	0	9493500	0	0	2931600	0	0	141190	0	8738000	2404200	11458000	0	4500500	0	1391000	0	23354000	0	0	0	0	5296700	0	2799200	0	25090000	0	0
Q8HID1_RAT	0	0	1536300	0	0	0	0	0	0	0	0	0	0	0	4748833	0	0	0	0	0	1159071	0	0	2575750	0	0	0	0	0	0	0	0	0	0	0	0	0	0	7110583	0	0	0
Q8SEZ0_RAT	0	0	3930800	0	0	2708100	0	0	0	0	0	950960	0	0	11961000	0	0	2720100	0	0	5942000	0	0	7010500	0	0	2985100	0	619450	844520	0	0	2282300	0	0	3484800	0	0	827780	0	0	1485200
Q8SEZ1_RAT	0	0	0	0	0	0	0	0	0	0	0	0	0	0	0	0	0	0	0	0	1115786	0	0	0	0	0	0	0	0	0	0	0	0	0	0	0	0	0	0	0	0	0
Q8SEZ5_RAT	43273109	10161765	122400000	19430672	0	81183750	28922269	30613445	32825000	52199580	45189076	3441950000	36502101	3447269	328833333	0	0	299675000	0	38109940	51924643	0	266457831	115237500	58687952	20699096	293240000	0	83044471	285566667	53137048	0	989600000	227719880	1218704819	1561225000	93433735	12195181	283158333	95240964	76350000	477000000
Q99JC6_RAT	0	0	680560	0	0	604520	0	32305000	0	0	0	484360	0	0	4720100	0	0	255610	0	0	300790	0	2294500	298170	0	0	0	0	641590	0	2573500	0	784070	0	3939400	917440	204170	0	835190	4412400	0	811700
Q99ME0_RAT	0	0	0	0	5209300	0	0	0	0	0	0	0	0	0	0	0	0	0	0	0	0	0	0	0	0	0	0	0	0	0	0	0	0	0	0	0	0	0	0	0	0	0
Q9EQS4_RAT	0	3853300	5837600	0	2445000	541150	13561000	15167000	116680	4937500	18968000	10928000	6694200	405990	1235300	0	261040	2917000	257730	2439300	1097600	896660	16294000	106390	32593000	10937000	1524500	0	3126800	3970000	4889500	0	3044700	14951000	48523000	5923800	3584900	1833200	3277800	1528000	0	0
Q9ERL1_RAT	685830	0	0	0	0	0	1089500	889660	0	0	0	0	209900	0	130860	0	0	0	0	0	0	0	0	0	0	0	0	0	71265	0	0	0	0	0	0	0	0	91682	588420	0	0	0
Q9ET50_RAT	0	0	0	0	0	0	0	0	0	0	0	0	0	0	0	0	0	0	0	0	0	0	0	0	0	0	0	0	0	0	0	0	0	0	0	0	0	0	0	291030	235400	0
Q9QX81_RAT	5188200	4584100	0	2233600	6846500	203120	3862000	8757600	0	5555100	7196900	6200800	1161600	254690	371370	0	0	0	0	990710	0	0	353470	314360	4325200	1653200	222200	0	0	93031	4469700	0	0	3560400	0	192660	0	0	0	1108200	1379700	127860
Q9R175_RAT	0	0	0	0	0	5506600	0	0	0	0	0	760190	0	0	9807400	0	0	0	0	0	335790	0	0	0	0	0	0	0	0	0	0	0	0	0	0	0	0	0	443170	0	0	807450
Q9WVJ6_RAT	3333100	7271300	2254600	1399000	14218000	2061600	4259200	12371000	0	2368700	22466000	3723600	2205800	289910	3973500	0	0	0	0	1259200	0	0	400680	155220	2617200	375850	615840	0	465780	90016	0	0	230460	1841600	7278400	353910	179910	187060	562620	4641800	1132300	104020
QCR2_RAT	10716000	19060000	16850000	4287500	12683000	3290700	31444000	32782000	143590	14191000	69341000	19223000	11237000	1493500	13106000	340850	0	2952000	118350	3733700	3286300	1011400	21131000	6252400	20214000	3827800	2901600	0	519560	2930700	16451000	0	5580100	14494000	58052000	2602600	3853900	1739100	4621600	8565800	4851600	0
QCR6_RAT	2099700	12265000	2592300	0	5210100	1718200	19058000	16322000	0	20809000	795490	2680000	501260	0	1587600	0	0	842480	0	1880300	1760800	0	18298000	2940900	16532000	6171800	0	0	3844200	0	35241000	0	0	11440000	0	941390	0	0	0	13143000	4487000	0
QCR8_RAT	5272900	14242000	65318000	27156000	4778100	39958000	34513000	44942000	0	15714000	118130000	26324000	7503900	713190	79600000	0	0	8364200	0	1430000	5240600	0	41961000	16930000	30428000	0	7811000	0	1197800	1629600	55450000	0	9090000	55060000	29669000	29682000	2158400	0	0	9767300	7386100	828630
QORL2_RAT	0	0	0	0	0	0	0	0	0	0	0	0	0	0	0	0	0	0	0	0	0	0	0	0	0	0	0	0	0	0	0	0	41565000	0	0	0	0	0	0	0	0	0
R9PXU0_RAT	0	0	281380	0	0	0	0	0	0	0	1504000	0	475370	0	1367200	0	0	0	0	0	0	0	0	0	283170	0	0	0	0	0	810030	0	0	0	630390	161570	0	0	0	481750	0	45100
R9PXW2_RAT	0	0	4781700	0	0	384890	0	0	224410	0	0	0	0	0	3757700	0	0	0	0	0	0	0	0	3107900	0	0	0	0	0	0	0	0	0	0	0	0	0	0	0	0	0	0
R9PY08_RAT	0	557080	1672900	0	0	714990	0	668430	0	212300	1928900	295910	181340	0	1326400	0	0	224810	0	0	58280	0	2737800	585900	0	0	6637000	0	0	3512100	658860	0	775030	1748400	3874900	3935200	0	0	6022300	0	0	0
R9PY09_RAT	0	0	0	0	0	0	0	0	0	0	0	0	0	0	0	0	0	0	0	0	0	0	0	0	0	0	0	0	0	0	0	0	0	0	0	0	0	0	0	0	0	71842
RAB18_RAT	0	0	2141400	0	0	686970	0	0	110920	0	0	0	0	0	1828100	0	0	0	0	0	1301900	0	0	2022400	0	0	838070	0	0	163670	0	0	1231800	0	0	1668900	0	0	693670	0	0	283550
RAB21_RAT	0	0	0	0	0	0	0	0	0	774240	0	0	0	0	0	0	0	0	0	0	0	0	0	0	0	0	0	0	0	0	1094900	0	0	0	0	0	0	0	0	0	0	0
RAB7A_RAT	0	1962000	7915600	0	0	1279700	5618000	3672300	0	0	3281900	1170000	883270	0	8395000	0	0	1353300	0	0	2757500	0	1333700	1891600	1953700	0	1883200	0	1001800	265720	1721500	0	3323600	0	6172300	2925100	0	0	2451800	2134300	0	2781000
RALA_RAT	0	0	1761900	0	0	579240	0	0	0	0	0	509190	0	0	2921900	0	0	0	0	0	315050	0	0	745180	0	0	508530	0	0	0	0	0	501830	0	0	427640	0	0	0	0	0	470470
RAN_RAT	0	0	826570	0	0	0	0	0	0	0	0	625060	0	0	0	0	0	0	0	0	0	0	0	302680	0	0	454460	0	0	0	0	0	0	0	0	231470	0	0	0	0	0	0
RAP1B_RAT	0	0	2953700	0	0	1658700	0	4677600	0	0	0	3896700	0	0	6935100	0	0	1198500	0	748010	1650500	0	0	5250000	0	0	3574500	0	1172300	1726700	1130200	0	3437700	0	0	3219700	0	0	3470200	0	0	2617000
RB11B_RAT	0	0	532240	1554832	0	0	0	4947059	0	0	0	0	0	0	1785167	0	0	0	0	0	0	0	0	0	0	0	0	0	0	0	0	0	15350500	0	0	6149750	0	0	3073500	0	0	0
RBMX_RAT	2600900	0	0	1343000	2112200	0	0	0	0	5939400	2298600	0	0	0	0	0	0	0	0	0	0	0	613330	0	1069200	1112300	0	0	0	0	1166000	0	0	1617400	0	0	0	0	0	0	2025200	68407
RDH10_RAT	0	0	0	0	0	0	0	0	0	0	0	0	0	0	0	0	0	0	0	0	62253	0	0	0	0	0	0	0	0	0	0	0	0	0	0	0	0	0	0	0	0	0
REEP5_RAT	14182773	0	0	5272059	0	0	34718487	17887605	0	8791176	0	0	7320588	1612647	8709000	0	0	0	0	11043072	701100	0	0	0	33944277	0	0	0	3832572	0	588506024	0	71332500	0	20533735	0	0	0	979917	73889458	32405422	12033750
REEP6_RAT	0	19095000	13104000	1571800	6664900	7951900	9327600	35419000	313020	3667700	5351800	6424300	705800	0	24047000	0	570780	7164900	0	576340	5296800	0	5283100	2973100	5982300	1656800	4703900	0	4362800	2925300	55376000	0	16112000	0	0	1476400	0	0	4042700	17948000	5098200	6149800
RER1_RAT	0	0	5717700	0	0	1952900	0	0	0	0	0	0	0	0	3007200	0	0	630590	0	0	1302200	0	0	3280300	0	0	1399800	0	0	0	0	0	1807300	0	14378000	1429500	0	0	1143300	0	0	474870
RGN_RAT	0	0	629950	391470	1943300	427990	0	0	0	0	0	300320	648750	0	0	0	0	337120	0	463590	572100	905520	16417000	309350	0	415540	384630	0	0	197940	0	0	533360	0	9411400	365040	241050	881460	191840	0	417990	0
RL10_RAT	0	0	34055000	0	0	22128000	0	0	2374500	1397100	18089000	6875100	696610	0	36568000	0	0	10178000	0	0	21897000	696100	44721000	20082000	6168900	2049100	19859000	0	0	7503900	2743400	0	12963000	4665600	20273000	15523000	0	0	10492000	0	5684200	6523500
RL13_RAT	17041000	25297000	40486000	4264000	13739000	28334000	30492000	21811000	1835700	5079900	33231000	9555300	9996700	1249700	49636000	690490	692670	5211100	0	1739500	18291000	1179600	80483000	23765000	33357000	6091300	16742000	192540	0	5245100	49878000	0	7634800	30992000	0	15365000	3726900	1145200	9291200	8282900	17194000	4292600
RL15_RAT	0	4877400	27279000	2008300	0	10843000	10050000	2933000	2342600	6565000	38682000	3020000	11898000	2693900	22653000	1005800	391140	5141000	0	3331100	13136000	188940	32331000	10778000	8765600	0	7052600	0	1908300	4975800	20896000	0	7353000	15478000	99496000	6601200	1729700	226550	11349000	5544700	16497000	2957500
RL18A_RAT	0	0	18655000	0	0	10924000	0	3539200	1806100	0	17327000	1303500	0	0	15675000	0	0	6006200	0	0	8465400	0	26729000	9674900	2462200	0	7989100	0	0	3826600	0	0	5164600	6292700	35880000	8640600	0	0	6453900	5104100	5216800	5414200
RL23_RAT	14695000	14878000	14686000	0	6930200	3568500	9400700	0	0	3789400	0	3782500	7531700	1441500	14724000	577210	524780	0	0	1024200	5875400	2097800	85364000	9772000	26713000	5147700	1529100	0	0	730490	28852000	0	2648000	17458000	7830000	1772100	4186300	2120000	2299800	7202100	10187000	1075100
RL27_RAT	0	6312100	22458000	2145100	0	12824000	8260000	14075000	0	3767100	20713000	8341500	4695700	0	37507000	0	0	0	0	0	4666900	0	33780000	6290600	13217000	0	10026000	0	0	4156600	8111200	0	367950	6118200	5345500	9320900	0	0	1198300	0	8282800	965670
RL3_RAT	0	5243000	20987000	1221400	2730700	11803000	865110	5748000	1376400	0	3732700	3263500	5183600	151890	20059000	0	0	6993600	0	2303800	15008000	0	7503700	14083000	0	1503600	9373600	0	0	3897600	0	0	7155600	6936100	25537000	12114000	272050	625110	9882900	2430600	6177300	4312700
RL32_RAT	4786400	8436300	26256000	0	4735500	16613000	15631000	0	1758700	0	0	4019800	6722900	432790	24205000	0	0	3597400	0	1425400	10664000	0	37969000	12438000	8353400	0	9677600	0	0	3110900	12371000	0	2243700	0	0	8990800	0	0	6288500	1749100	10057000	4689700
RL35A_RAT	0	0	3775500	0	0	3053250	0	0	0	0	0	154685000	0	0	10130167	0	0	7113750	0	0	3239893	0	0	7264500	0	0	8843000	0	0	6908000	0	0	42427500	0	0	38277500	0	1817620	10322500	1403404	3795723	5033500
RL37_RAT	0	0	3338500	0	0	133820	0	0	0	0	0	0	0	0	1078700	0	0	0	0	0	1342300	0	0	0	0	0	570510	0	0	0	0	0	0	0	0	0	0	0	0	0	0	0
RL39_RAT	0	0	76914000	0	34104000	38664000	0	80441000	0	0	0	8762200	0	0	58841000	0	0	0	0	0	21153000	0	85051000	33725000	0	0	18420000	0	0	0	0	0	0	0	0	19443000	0	0	11073000	0	0	0
RL5_RAT	6744800	8529800	20369000	1131100	4474200	17507000	10862000	17333000	1188800	2697700	24507000	3656200	9745500	892990	21261000	0	0	6940300	0	0	13273000	0	46056000	15566000	6746200	0	15103000	0	0	4833800	7268300	0	5728100	5514800	38109000	12249000	1983900	0	6245400	1164200	4590700	4218000
RL8_RAT	40137000	45754000	24760000	5430100	23408000	19313000	40438000	32149000	2189300	8814900	82661000	10569000	16250000	2641900	37582000	0	0	6251300	0	4224200	14364000	3918000	118120000	16295000	28818000	9235100	13438000	0	574410	5842200	40677000	1367100	5796600	34866000	12521000	13019000	3879800	2183200	5738800	17059000	27426000	3414900
RLA0_RAT	2728800	2845200	11437000	0	0	2104900	9489100	3624300	58736	2842400	23725000	4622600	5622600	1432100	6683600	0	200900	1073300	0	1424500	2233000	194460	24740000	2363500	8479200	2203900	1155200	81622	1039700	1135300	12254000	0	3650500	2394100	38228000	1650400	679620	483830	4047100	1527200	6612300	0
RLA1_RAT	0	5738000	10479000	0	8737500	9099900	9902900	17987000	0	0	0	11173000	0	0	5415600	0	0	1883600	0	0	21324000	0	62115000	5777900	13964000	4050600	3646000	0	0	1746600	57219000	0	2615200	41033000	0	3087000	0	0	1915000	4228300	5942200	0
RMD2_RAT	0	0	3162500	0	0	314620	1252400	0	0	0	0	0	0	0	189150	0	0	0	0	0	587510	0	4230700	1031700	691070	0	298040	0	492020	104340	2225400	0	591020	1186300	13817000	412050	0	0	196860	487570	0	0
RMD3_RAT	0	0	470650	0	0	199390	0	0	0	0	0	471810	0	0	538820	0	0	175470	0	0	82659	0	0	272010	0	0	189330	0	0	0	1148800	0	470360	0	0	186530	0	0	273100	0	0	0
RN185_RAT	0	0	0	0	0	0	0	0	0	0	4721100	0	0	0	0	0	0	0	0	0	0	0	0	0	0	0	0	0	0	0	0	0	0	0	0	0	0	0	0	0	0	0
RNF5_RAT	0	0	0	0	0	0	0	0	0	0	0	0	0	0	0	0	0	0	0	0	0	0	0	0	0	0	0	0	0	0	3431400	0	0	0	1740800	0	0	0	0	0	0	0
ROA2_RAT	17625000	8347000	1011800	7815500	18431000	2599000	14235000	6438500	0	12706000	11696000	14840000	9825300	826720	699080	0	167580	227160	0	4839800	0	398350	12517000	1431000	18602000	11981000	3799000	0	0	3637000	9420700	727250	420510	17075000	0	1539000	0	81652	528630	4721600	7220300	1083600
ROA3_RAT	11605000	0	0	3210300	4463000	1356700	5733500	4363700	0	3950700	7735200	9043400	1629400	352980	602040	348690	374250	0	0	3658700	0	2546700	10311000	809340	20900000	5537400	2362800	0	0	1652200	5706200	1021100	551490	23164000	0	842600	1683100	1244500	469100	13473000	10890000	979200
RPN2_RAT	0	0	40818000	262470	0	9507900	1411900	0	0	0	1226800	10229000	0	0	24740000	0	0	5090700	0	0	9126200	0	2664200	26033000	0	0	14221000	0	3098000	4150100	0	0	8284000	0	38891000	21611000	0	0	15044000	0	0	984330
RS11_RAT	7194500	14954000	3806400	0	7180500	4362300	12713000	13776000	389270	5657300	3971700	1625700	5213000	1019000	4861100	0	0	1134300	0	0	6917000	1040800	62546000	2743500	17284000	3641500	2388500	0	0	432780	24423000	0	1290500	3119800	33374000	2206100	0	0	1247300	5612400	2326900	582320
RS15_RAT	0	0	7686500	0	0	4765700	0	0	0	0	0	37497000	24423000	0	21869000	0	0	3667900	0	2320600	4946900	329740	10874000	26566000	0	0	19733000	0	0	17075000	0	0	6443100	0	0	11399000	0	0	4858900	4322900	7182700	2824500
RS15A_RAT	0	0	12089000	0	0	4283100	0	0	0	0	0	2837600	688540	0	6731900	0	0	2320200	0	0	5897300	0	13982000	4460900	0	0	4102300	0	0	345980	0	0	1106600	0	0	3466300	0	0	590940	0	0	446070
RS2_RAT	3405500	11107000	4436400	1466900	0	1218700	13653000	9479100	139750	4244600	26446000	1758700	12494000	2490100	3144100	0	0	1119700	0	751420	2915100	2482500	43573000	1716800	14357000	3962500	695880	0	0	188190	10736000	0	1643800	9759700	39570000	796930	2608800	1052700	583350	3257200	3725600	168750
RS23_RAT	12870000	0	11430000	0	0	5340500	2626300	0	210730	0	0	2557600	3338300	1137200	7420200	0	0	1941300	0	1093100	5259500	4864900	42257000	4303500	12271000	0	3290300	0	0	1123200	15489000	0	2728000	6893300	4443500	2882300	0	0	2001900	4197200	12449000	856680
RS26_RAT	6024800	8204400	10396000	0	7644100	5636000	0	13352000	0	0	23472000	3181200	3331400	0	5797700	0	0	0	0	1333000	6257200	2479500	68046000	3550000	14252000	4026700	1084400	0	0	0	26763000	0	0	6506500	9215700	1358900	1681200	5308100	0	5014400	9488200	0
RS27_RAT	12087000	22433000	8166600	0	17634000	3401000	21151000	33961000	0	8388700	52847000	2180800	14705000	2264500	5849300	0	1135600	2880500	0	3343300	5747800	10023000	75887000	4065100	23831000	6206300	0	0	2661300	0	23175000	0	3465300	0	43590000	0	0	4833900	207470	16428000	15374000	369430
RS27L_RAT	0	0	0	0	0	618710	0	0	0	0	0	0	0	0	0	0	0	614790	0	0	0	0	8813200	0	0	0	0	0	0	0	0	0	0	0	0	0	0	0	0	0	0	0
RS28_RAT	0	0	1737100	0	4332000	0	0	0	0	0	0	0	0	0	0	0	0	0	0	0	0	0	0	0	0	0	0	0	0	0	6411200	0	0	0	0	0	0	0	0	0	0	0
RS29_RAT	65099000	68916000	0	30338000	30986000	0	36983000	35832000	0	23629000	48616000	2398300	22790000	0	0	4255100	5791000	0	0	14406000	0	4663600	165750000	945410	15831000	8733900	0	0	0	0	72755000	0	0	44219000	0	0	0	0	0	0	6234400	0
RS3_RAT	4944100	4410600	4489500	0	0	1571900	0	0	0	1286400	25941000	2212300	5636000	332880	2939300	0	0	1211500	0	0	4483300	1191900	37327000	2024500	6540600	2305800	522690	0	0	504590	17114000	0	1964400	0	22972000	532670	644000	0	1608500	848350	2345100	455760
RS9_RAT	1334800	0	13932000	5961200	0	10266000	0	0	257310	7889200	0	3301300	22024000	693080	13130000	0	0	2822300	0	1692400	10529000	3011300	10714000	9829400	1600000	9498100	6314300	0	1042800	2938900	0	0	2970000	8616900	14466000	7518100	2256600	2198300	2357500	4543000	10381000	2155000
RSSA_RAT	3769200	19225000	5065700	886130	22158000	3818900	22254000	31210000	186680	4625800	18617000	10726000	3122400	572470	317760	0	2010100	1257800	0	4789000	2698500	3666200	54698000	3111400	16612000	4643000	2062100	0	988290	1985900	24610000	0	2573400	4602900	9280000	1261900	0	2246100	1901700	0	4535500	0
RTCB_RAT	0	929620	0	0	1056900	0	892910	1184500	0	0	1565100	0	263760	0	0	0	0	0	0	0	0	0	486250	0	0	0	0	0	0	0	0	0	0	0	0	0	0	0	0	0	0	0
RTN3_RAT	4604800	0	4433100	0	0	1553000	0	0	268310	0	0	478540	0	0	5342300	0	0	421710	0	0	856310	0	0	2038900	0	0	515990	0	0	0	0	0	689410	0	0	407010	0	0	467470	0	0	496820
S10A4_RAT	0	0	0	0	0	0	0	0	0	0	0	0	0	0	0	0	0	0	0	15440964	0	0	0	0	0	0	0	0	0	0	0	0	0	0	0	0	0	0	0	0	0	0
S10A8_RAT	0	0	0	0	0	4123200	0	0	0	0	0	2242600	0	0	2571300	0	0	0	0	0	404890	0	0	0	0	0	0	0	0	0	0	0	0	0	0	0	0	0	759900	0	2224900	0
S14L2_RAT	0	0	0	0	0	0	0	0	0	0	0	0	0	0	0	0	0	0	0	0	0	0	0	0	0	0	0	0	0	0	0	0	0	0	1564300	0	0	0	0	0	0	0
S1C2A_RAT	0	0	0	0	0	0	0	0	0	0	0	0	0	0	0	0	0	0	0	0	0	0	1497900	0	0	0	0	0	0	0	0	0	0	0	1663300	0	0	0	0	0	0	0
S22A1_RAT	0	0	676720	0	0	0	0	0	0	0	0	0	0	0	0	0	0	0	0	0	0	0	0	0	0	0	0	0	0	0	0	0	0	0	0	0	0	0	0	0	0	0
S22A7_RAT	0	0	1336700	0	0	403540	0	0	0	0	0	0	0	0	820550	0	0	265340	0	0	0	0	0	576980	0	0	307940	0	0	258090	0	0	0	0	0	480040	0	0	202150	0	0	0
S27A2_RAT	0	0	33163000	0	0	8230800	0	1151600	395370	612590	0	6511700	89638	0	36115000	0	0	9979700	0	198260	8154100	0	2448200	28883000	0	290610	14495000	0	3956700	6231500	1184500	0	13648000	1629600	44767000	21074000	1500500	0	16374000	628110	0	1801900
S27A5_RAT	0	0	31061000	0	0	7720100	1373400	2409100	657610	0	961240	6007800	0	0	17992000	0	0	9534900	0	0	13066000	0	8417200	27265000	0	0	18141000	0	9032300	5658100	0	0	10653000	0	14987000	14059000	2758500	668670	20833000	0	0	1330800
S35F6_RAT	0	0	0	0	0	0	0	0	0	0	0	0	0	0	0	0	0	0	0	0	0	0	0	0	0	0	0	0	0	0	0	0	0	0	931720	0	0	0	0	0	0	0
S38A3_RAT	0	0	579380	0	0	171190	0	0	80930	0	0	0	0	0	516160	0	0	46494	0	0	0	0	0	485220	0	0	0	0	654320	0	0	0	0	3683900	17049000	303180	461520	0	0	0	0	0
S5A1_RAT	0	0	7755300	0	0	944290	0	0	0	0	0	565930	0	0	11226000	0	0	5675300	0	0	22155000	0	0	16172000	0	0	16001000	0	1346700	3496800	0	0	7608700	0	19228000	22209000	0	0	16453000	0	0	0
S61A1_RAT	0	0	28062000	0	0	6439900	0	0	508600	0	0	3286000	0	0	20367000	0	0	9622500	0	0	10017000	0	864430	28757000	0	0	10813000	0	0	3551200	0	0	5362400	0	16919000	13702000	0	0	6075700	0	0	2984300
SAC1_RAT	0	0	4210300	0	0	1549600	0	0	0	0	0	256110	0	0	4964600	0	0	1409200	0	0	1681500	0	0	3535900	0	0	2195300	0	224050	375710	0	0	1116900	0	10911000	1939600	0	0	1692100	0	0	312600
SAHH_RAT	0	2209200	0	0	0	0	0	2455500	0	0	0	0	972480	0	173060	0	0	0	0	0	79397	551350	16026000	0	1699300	0	0	0	0	0	1936500	0	371280	0	41393000	0	0	578260	0	0	0	0
SAM50_RAT	0	0	0	0	0	0	0	0	0	0	0	0	0	0	305650	0	0	0	0	0	59392	0	0	0	0	0	72846	0	0	0	0	0	0	0	0	0	0	0	0	0	0	0
SARNP_RAT	2303300	0	0	0	0	0	0	0	0	0	0	0	0	0	0	0	0	0	0	0	0	0	0	0	4057400	0	0	0	0	0	0	0	0	1385000	0	0	0	0	0	0	0	0
SC22B_RAT	0	2098700	19205000	0	0	4511700	3170900	0	0	0	0	4314800	1128500	0	18051000	0	0	5125900	0	0	4467700	0	699300	12338000	1169200	0	7400200	0	2084300	2329500	14177000	0	14017000	0	5163100	7039800	538980	0	5578900	0	1269300	4273100
SCAM1_RAT	0	0	0	0	0	0	0	0	0	0	0	0	0	0	520950	0	0	0	0	0	0	0	0	0	0	0	0	0	0	0	0	0	0	0	0	0	0	0	0	0	0	0
SCPDL_RAT	0	0	8703000	0	0	2224800	0	0	0	0	0	1371700	363800	0	6998900	0	0	1577300	0	0	3209800	0	1005400	16911000	0	0	4613000	0	1150700	1282200	0	0	2375200	970230	16046000	4565100	276570	0	1681700	0	0	210880
SCRB1_RAT	0	0	0	0	0	204550	0	0	0	0	0	0	0	0	0	0	0	0	0	0	0	0	0	0	0	0	0	0	0	0	0	0	0	0	1209300	0	0	0	0	330830	0	0
SCRB2_RAT	0	0	0	0	0	0	0	0	0	0	0	0	0	0	214170	0	0	0	0	0	0	0	0	0	0	0	0	0	0	0	0	0	0	0	0	0	0	0	0	0	0	0
SDHA_RAT	3395300	4986400	4715100	1095500	849240	840600	13238000	3492500	37334	9876300	20864000	5430000	5636400	210210	2208000	0	0	503480	0	1165900	1949000	742780	18600000	2398900	14029000	592210	1632100	0	0	2054600	23649000	0	2773900	6374100	76387000	1416200	3443300	221560	3331600	7113200	479190	0
SDHB_RAT	11769000	4658200	4175900	2189500	0	962120	18280000	2099300	0	6829400	3813200	3503800	2468500	297040	980980	220730	381700	164070	0	1749600	999900	238610	35485000	614800	18534000	0	266790	0	352830	0	36520000	225570	299140	20503000	1947900	339830	2377900	606470	0	10432000	567350	0
SDHL_RAT	1076000	0	0	0	0	0	0	0	0	0	0	0	0	0	0	0	0	0	0	0	0	0	0	0	0	0	0	0	0	0	0	0	0	0	1367000	0	0	0	0	0	0	0
SE1L1_RAT	0	0	0	0	0	0	0	0	0	0	0	239450	0	0	0	0	0	0	0	0	0	0	150300	164790	217330	0	0	0	0	0	0	0	0	0	0	0	0	0	0	0	0	0
SEP10_RAT	0	0	0	0	0	0	0	0	0	0	0	0	0	0	0	0	0	0	0	0	0	0	0	0	0	319280	0	0	0	0	0	0	60841	0	0	0	0	0	0	0	0	0
SEP11_RAT	2700210	3944538	0	0	4568908	0	4922479	0	0	0	0	0	0	0	0	0	0	0	0	0	0	1205241	17401807	0	22404217	13485542	0	0	0	0	10875904	0	0	21653313	0	0	0	0	0	0	0	0
SEPT2_RAT	0	0	0	0	0	0	0	0	0	0	0	0	0	0	0	0	0	0	0	0	0	0	0	0	0	0	0	0	0	278990	0	0	0	0	0	0	0	0	0	0	0	0
SERPH_RAT	0	0	0	0	0	382450	0	1448200	0	0	5753400	3360000	1028700	0	2118400	0	0	114950	0	0	0	0	0	0	0	0	0	0	0	139760	9700500	0	1352800	0	0	0	0	0	0	901240	4082400	295140
SFXN1_RAT	448090	2064200	13088000	1121200	2208700	2175700	6373800	10939000	0	1695200	6027200	2515100	650520	0	14523000	0	0	1128500	0	606140	3898500	0	6069400	9687800	2532800	1219800	1937500	0	1137400	956660	4798500	0	7892000	5739100	52415000	4993500	1892000	0	3393400	4857500	2914600	1268200
SFXN5_RAT	0	0	2073800	0	0	0	0	0	0	0	0	0	0	0	0	0	0	0	0	0	0	0	0	3081900	0	0	464440	0	0	0	0	0	0	0	0	0	0	0	0	0	0	0
SGMR1_RAT	0	0	1527300	0	0	0	0	0	0	0	0	0	0	0	4991300	0	0	0	0	0	604830	0	0	4908600	0	0	1118500	0	0	0	0	0	0	0	0	1683600	0	0	1237800	0	0	0
SGPL1_RAT	0	0	1010200	0	0	279670	0	0	0	0	0	0	0	0	380190	0	0	180000	0	0	228890	0	265780	463370	0	0	205930	0	0	0	0	0	283550	0	858270	174390	0	0	157720	0	0	0
SGT1_RAT	4121218	4456723	0	0	0	0	3481723	0	0	0	0	0	0	0	0	0	0	0	0	0	0	0	0	0	7574277	0	0	0	0	0	9760843	0	0	0	0	0	0	0	0	0	0	0
SHOC2_RAT	0	0	0	0	0	0	0	0	0	0	0	0	0	0	0	0	0	0	0	0	0	0	0	0	0	0	0	0	0	0	0	0	0	0	553800	0	0	0	0	0	0	0
SNAA_RAT	0	0	0	0	0	0	0	0	0	0	0	0	0	128120	0	0	0	0	0	0	0	0	0	0	0	0	0	0	0	0	1131700	0	0	0	0	0	0	0	0	0	0	0
SND1_RAT	0	1677100	4283000	512130	1103900	1446000	2443200	0	87448	0	1205000	1398300	2092400	19051	4884500	0	0	2721700	0	160770	4492000	148950	5839100	3902900	4748500	617840	10376000	0	272920	4361900	2098900	0	5570500	1382000	22480000	5314700	391350	0	4864900	94690	0	178630
SNX1_RAT	0	0	1229800	0	0	1097000	0	0	374530	0	0	134840	0	0	4297900	0	0	572650	0	0	179140	0	0	275570	0	0	725810	0	223240	485960	0	0	447970	0	0	1509000	0	0	603380	0	0	312980
SNX3_RAT	11039000	15655000	0	0	13314000	0	13242000	38004000	0	6832200	24431000	261980	1269500	0	0	0	0	0	0	0	0	0	606630	0	9676900	2392100	0	0	0	0	10214000	0	0	0	0	0	0	0	0	0	0	0
SO1A1_RAT	0	0	155810	0	0	0	0	0	0	0	0	0	0	0	0	0	0	0	0	0	0	0	177740	0	0	0	0	0	0	0	0	0	0	0	1561100	0	0	0	0	0	0	0
SO1A3_RAT	15333613	0	9283000	2943908	0	3507938	0	0	0	0	3908193	12169000	0	0	450500	0	0	1642000	0	2624367	109114	0	32099096	10197250	66043373	14265361	4010400	0	7176202	1056000	0	0	18977750	6882560	20295181	7509750	13955422	0	5084083	0	0	0
SO1B2_RAT	0	0	606530	0	0	60436	0	0	0	0	0	0	0	0	156910	0	0	0	0	0	0	0	0	436870	0	0	88129	0	120440	0	0	0	0	0	1289200	126690	0	0	289330	0	0	0
SODC_RAT	99674370	188579832	791280	35638655	245567227	1052944	121995798	132924370	0	43514706	165044118	34251000	37300420	3364916	0	8751000	54297289	0	0	144243976	1437429	45481627	2178704819	1799950	623213855	131620482	0	1828942	0	0	1815632530	0	0	213777108	0	0	21794277	57804217	0	76715060	107304217	0
SODM_RAT	2214200	0	3894200	743040	0	1545800	5265600	7713000	0	2643400	21687000	3373100	2575700	495110	0	0	0	517810	0	876990	1105700	1891400	62820000	1809700	21920000	11855000	1437000	0	860660	824720	38109000	0	3380600	18165000	28582000	469630	3922800	2879500	1782600	28183000	18347000	0
SP1_RAT	0	0	0	0	0	0	0	0	0	0	0	0	0	0	0	0	0	0	0	0	0	0	0	0	0	0	0	0	0	0	0	0	0	548140	0	0	0	0	0	0	0	0
SPEB_RAT	0	3878600	3312800	745130	2792500	624310	0	12853000	0	1071800	0	1398700	0	0	0	0	0	0	0	0	0	0	0	0	0	0	0	0	0	0	0	0	0	0	0	0	0	0	0	0	0	0
SPYA_RAT	0	0	0	0	0	0	0	0	0	0	0	0	0	0	0	0	0	273630	0	0	0	0	0	0	0	0	0	0	0	64032	0	0	0	0	1922300	336090	0	0	0	0	0	0
SQSTM_RAT	0	0	0	0	0	0	0	0	0	0	0	0	0	0	0	0	0	0	0	0	0	0	0	0	0	0	0	0	0	0	0	0	0	0	0	0	0	0	0	3330452	0	0
SRSF2_RAT	0	0	0	987600	0	0	0	0	0	0	0	365210	654590	0	0	0	0	0	0	0	0	0	174270	0	0	0	0	0	0	0	0	0	0	0	0	184420	0	0	0	0	0	0
SSBP_RAT	0	0	0	0	0	0	0	0	0	1084700	3784600	424310	0	0	0	0	0	0	0	0	0	0	0	0	3470400	0	0	0	0	0	4166800	0	0	11310000	0	0	0	0	0	8767700	0	0
SSRD_RAT	0	0	28587000	0	0	8803700	0	0	0	0	0	4993900	0	0	31991000	0	0	3371200	0	0	8412100	0	0	9123300	0	821130	3968700	0	3671000	2021400	0	0	9181500	0	13261000	7953100	662810	0	6863500	0	0	596700
SSRG_RAT	0	3993700	11699000	0	0	5729200	0	6847500	0	0	0	1628000	0	0	9751800	0	0	3747400	0	0	6176000	0	0	12095000	2662800	0	7321300	0	0	1095000	2839900	0	3343800	0	17557000	6799900	0	0	4175800	0	0	1493900
ST1A1_RAT	1561700	1269300	895560	0	0	0	1340900	4843800	0	578860	0	0	425260	0	0	0	0	1702300	0	0	98748	0	454410	0	0	0	1539500	0	0	1134300	1575400	0	0	0	16079000	0	0	673470	1485300	0	0	0
ST1B1_RAT	0	1799800	281180	0	0	0	0	4191500	0	0	0	707090	0	0	689750	0	0	1369200	0	0	0	0	0	0	0	0	0	0	0	0	0	0	901840	0	0	0	0	0	0	0	428380	907030
STAT3_RAT	0	0	0	0	0	0	0	0	0	0	0	517340	0	0	980770	0	0	277010	0	0	0	0	0	0	0	0	463830	0	0	0	0	0	400000	0	0	629190	0	0	373930	0	0	256640
STBD1_RAT	1051700	0	341580	589770	1919000	64848	0	0	0	822970	0	0	0	0	0	0	0	0	0	491540	220150	0	358510	0	0	0	0	0	493740	0	0	0	132370	0	3044000	0	0	140880	0	0	289260	0
STEA4_RAT	0	0	5450000	0	0	2795300	0	0	179330	0	1998100	3475800	0	0	9642600	0	0	854600	0	0	146940	0	0	2914000	821680	0	2120000	0	0	686950	0	0	818060	0	1708100	1919500	0	0	3572500	0	0	0
STML2_RAT	2649700	0	404100	0	2499200	0	11622000	0	0	1399300	15784000	974890	2140200	0	0	0	0	0	0	0	0	0	3011600	0	3691700	761500	0	0	0	0	11178000	0	196300	2459400	1377800	0	360870	0	0	854030	1850200	0
STON2_RAT	0	0	0	0	0	0	0	0	0	0	0	0	0	0	0	0	0	0	0	0	0	0	0	0	0	0	0	0	0	0	7358494	0	0	0	0	0	0	0	0	0	0	0
STX17_RAT	0	0	0	0	0	0	0	0	0	0	0	0	0	0	0	0	0	0	0	0	0	0	0	0	0	0	0	0	0	0	465620	0	0	0	0	0	0	0	0	0	0	0
STX18_RAT	0	0	163890	0	0	0	0	0	0	0	0	0	0	0	345560	0	0	0	0	0	0	0	0	235260	0	0	0	0	0	82926	0	0	112490	0	0	142180	0	0	0	0	0	76378
STX5_RAT	0	0	897000	0	0	0	0	0	0	0	0	0	0	0	0	0	0	0	0	0	0	0	0	0	0	0	0	0	0	0	0	0	0	0	0	0	0	0	0	0	0	0
SYFA_RAT	0	0	0	0	0	0	0	0	0	0	0	0	188570	0	455660	0	0	0	0	0	0	0	743930	0	0	0	0	0	0	233760	271010	0	457540	112070	0	0	0	0	382030	590490	1389200	0
SYJ2B_RAT	0	0	1771300	0	0	597750	0	0	0	0	0	0	0	0	3907100	0	0	0	0	0	1290100	0	0	1610700	0	0	0	0	0	0	0	0	492330	0	0	670730	0	0	0	0	0	0
SYTM_RAT	0	0	0	0	0	0	0	0	0	0	0	0	0	0	0	0	0	144120	0	0	0	0	0	0	0	0	820550	0	0	688890	0	0	86646	0	0	0	0	0	80233	0	0	0
SYVC_RAT	0	0	119670	0	0	0	0	0	0	0	0	0	0	0	148390	0	0	50505	0	0	0	0	0	120250	0	0	181210	0	163960	0	0	0	0	0	284220	0	0	0	47041	184540	0	0
T120A_RAT	0	0	0	0	0	0	0	0	0	0	0	0	0	0	0	0	0	0	0	0	143060	0	0	0	0	0	0	0	0	0	0	0	0	0	0	0	0	0	0	0	0	0
T126A_RAT	0	0	1112300	0	0	0	3985500	0	0	0	6800500	0	838720	0	0	0	0	0	0	0	0	0	725280	0	0	0	0	0	0	0	6826900	0	0	0	6222500	183110	519690	0	0	0	0	0
T176B_RAT	0	0	340700	0	0	0	0	0	0	0	0	0	0	0	0	0	0	0	0	0	0	0	0	0	0	0	0	0	0	0	0	0	0	0	0	0	0	0	0	0	0	0
T23O_RAT	0	0	431560	0	0	0	0	0	0	0	0	0	0	0	1994200	0	0	0	0	0	0	0	0	0	0	0	0	0	0	0	0	0	0	0	0	0	0	0	0	0	0	0
T2CB11_RAT	0	0	0	0	0	0	0	0	0	0	0	0	0	0	0	0	0	0	0	0	0	0	96394	0	0	0	0	0	0	0	0	0	0	0	0	0	0	0	0	0	0	0
TALDO_RAT	0	0	0	0	0	0	0	0	0	0	0	0	0	0	0	0	0	0	0	0	0	0	0	0	0	0	0	0	0	0	1289900	0	0	0	0	0	0	0	0	0	0	0
TAOK3_RAT	0	0	0	0	0	0	0	0	0	0	0	0	0	0	0	0	0	0	0	0	0	0	0	77310	0	0	431780	0	0	55011	0	0	40800	0	0	202310	0	0	0	0	0	0
TAP2_RAT	0	0	0	0	0	0	0	0	0	0	0	0	0	0	1415200	0	0	0	0	0	39647	0	0	0	0	0	0	0	0	0	0	0	36150	0	0	0	0	0	0	0	0	0
TBA1C_RAT	507580	7545400	12158000	864750	4430000	5669800	13194000	23982000	0	5897500	5120900	10221000	1818300	520970	16410000	1480500	1543900	5478500	559560	3322700	528130	0	7265600	2664700	4928200	2551000	4801900	0	3950400	2883500	8661000	0	7852900	12543000	27970000	6176100	2424800	1361500	4434400	22105000	8562500	1887400
TBA4A_RAT	0	7192900	30288000	2998900	6452900	12943000	14295000	33824000	0	6643500	16915000	13713000	1898900	286900	22489000	0	0	6185600	0	0	155590	0	9520300	6650200	6287100	359460	8019000	0	3920500	4182700	6400100	0	16434000	15639000	55160000	10879000	2813500	842650	7636700	42744000	8271500	3357100
TBB2A_RAT	0	0	6380000	0	0	3303700	0	2045000	0	0	0	3135900	0	0	5648500	0	0	1761200	0	0	121610	0	751110	699430	0	0	1234400	0	0	1013800	0	0	2726500	1512600	0	2221700	0	0	1108100	5500500	981320	500770
TCP4_RAT	8723500	0	0	3248500	0	0	0	0	0	3488700	0	0	1366300	0	0	0	0	0	0	409460	0	0	1242200	0	13537000	9019000	0	0	0	0	1287500	0	0	23765000	0	0	244150	644460	0	7541600	0	0
TCPA_RAT	0	0	124380	0	0	0	0	0	0	0	2202200	89870	0	0	352590	0	0	0	0	0	0	0	358720	0	0	0	0	0	0	0	0	0	166540	0	1936800	0	0	0	0	0	0	0
TCPB_RAT	0	0	0	0	0	93514	0	0	0	0	0	0	0	0	0	0	0	0	0	0	0	0	0	0	0	0	0	0	0	0	145980	0	77532	0	531430	0	0	0	0	0	0	0
TCPD_RAT	0	0	398670	0	0	0	0	0	0	0	860670	591910	0	0	232910	0	0	0	0	0	0	0	451840	0	0	0	0	0	0	0	0	0	89059	0	0	0	0	0	0	953720	299950	0
TCPE_RAT	0	0	0	0	0	0	0	0	0	0	0	0	0	0	0	0	0	0	0	0	0	0	0	0	0	0	0	0	0	0	0	0	0	0	841230	0	0	0	0	0	0	0
TCPG_RAT	0	2948500	1404100	0	1275700	185520	2946300	1729600	0	499130	866640	1858200	790770	67622	1990500	0	0	526520	0	270140	0	0	405900	243420	1160800	399110	522630	0	0	515120	1183600	0	929970	1284800	6056700	154220	0	41498	410950	815450	681680	49208
TCTP_RAT	0	0	0	1513300	0	0	0	0	0	0	0	0	6168700	0	0	0	638670	0	0	812200	0	0	0	0	0	0	0	0	0	0	0	0	0	0	0	0	0	0	0	0	0	0
TERA_RAT	3442300	7057900	2325100	243730	2504200	71164	464990	0	0	0	2337200	552040	142680	0	0	0	0	197500	0	886890	0	0	0	0	691040	0	0	0	0	71317	2660900	0	989890	0	517820	0	0	0	257400	0	0	0
TES_RAT	0	0	0	0	0	0	0	0	0	0	0	0	0	0	0	0	0	0	0	0	0	0	0	0	0	0	0	0	0	0	0	0	0	0	0	0	0	0	0	571770	237260	0
TFAM_RAT	0	0	0	0	1960700	0	0	0	0	0	2938500	0	0	0	0	0	0	0	0	0	0	0	0	0	0	869400	0	0	0	0	0	0	0	5754300	0	0	0	0	0	0	0	0
TFR2_RAT	0	0	1019800	0	0	0	0	0	0	0	0	0	0	0	5554000	0	0	0	0	0	0	0	0	488000	0	0	0	0	405577	0	0	0	0	0	0	9679500	0	0	0	0	0	0
THEM6_RAT	0	0	607340	0	0	160560	0	0	0	0	0	0	0	0	1023600	0	0	192020	0	0	170770	0	0	442230	0	0	0	0	0	0	0	0	374510	0	0	0	0	0	0	0	0	691790
THIL_RAT	13802000	12714000	7443900	1713700	30409000	4674900	12787000	11542000	0	7281300	22296000	17926000	468540	0	1790800	2094900	1114100	0	0	8776600	202440	2869200	51901000	3076500	35668000	11427000	2517400	0	710250	1456200	78467000	178760	1546900	46078000	33886000	720340	2717400	1076700	0	13265000	2669400	0
THTM_RAT	0	0	0	0	0	0	0	0	0	0	0	0	0	0	0	0	0	0	0	0	0	0	0	0	0	0	0	0	0	0	0	0	0	0	2994800	0	0	426030	0	0	0	0
THTR_RAT	2311000	8211300	4163500	1968100	7242100	3541600	3222600	7398200	0	0	0	1791500	1135200	0	0	0	0	697580	0	1858000	1063900	0	3357100	106320	0	982710	1951400	0	0	2317100	14626000	0	1844100	0	19185000	2202800	0	0	1336700	0	0	230410
TIF1B_RAT	0	0	0	0	0	0	0	0	0	0	3468908	0	0	0	0	0	0	0	0	0	0	0	0	0	0	0	0	0	0	0	0	0	0	0	0	0	0	0	0	0	0	0
TIM13_RAT	0	13837000	3507500	1303100	16375000	1483500	9628600	23091000	0	32398000	5425100	0	8259400	3152900	0	1647800	2833400	0	0	3586300	0	0	26236000	0	0	0	0	0	0	0	0	0	0	5860900	0	0	0	0	0	0	0	0
TIM8A_RAT	6161200	8338700	0	5966100	9712200	0	7429300	15173000	0	14846000	0	0	3694000	0	0	0	1318300	0	0	4228600	0	0	0	0	0	0	0	0	0	0	7633200	0	0	5981600	0	0	0	0	0	0	0	0
TIM8B_RAT	0	0	0	0	0	0	0	0	0	2378000	0	0	0	0	0	0	0	0	0	0	0	0	0	0	0	0	0	0	0	0	0	0	0	0	0	0	0	0	0	0	0	0
TIM9_RAT	0	0	0	0	0	0	0	0	0	0	0	0	0	0	0	0	0	0	0	0	0	0	25835000	0	0	0	0	0	0	0	0	0	0	0	0	0	0	0	0	0	0	0
TKFC_RAT	0	2668200	663350	0	689500	0	0	796340	0	0	0	0	0	0	0	0	0	318280	0	0	136460	0	3916900	1296900	1955200	0	472380	0	434330	224260	1395200	0	2614500	2255600	12420000	76896	0	0	264850	0	0	0
TM109_RAT	0	0	0	0	0	0	0	0	0	0	0	0	0	0	966650	0	0	0	0	0	197460	0	0	0	0	0	0	0	0	0	0	0	0	0	0	0	0	0	0	0	0	0
TM135_RAT	0	0	341130	0	0	0	0	0	0	0	0	0	0	0	0	0	0	0	0	0	119440	0	0	476500	0	0	0	0	0	0	0	0	0	0	0	211070	0	0	0	0	0	0
TM214_RAT	0	0	102300	0	0	0	0	0	0	0	0	0	0	0	316150	0	0	0	0	0	125132	0	0	413275	0	0	0	0	0	0	0	0	0	0	0	0	0	0	0	0	0	0
TM38B_RAT	0	0	0	0	0	0	0	0	0	0	0	0	0	0	552920	0	0	0	0	0	0	0	0	1270100	0	0	0	0	0	0	0	0	0	0	0	0	0	0	0	0	0	0
TM41B_RAT	0	0	0	0	0	0	0	0	0	0	0	0	0	0	0	0	0	0	0	0	0	0	0	0	0	0	0	0	0	0	1686400	0	0	0	4952300	0	0	0	0	0	0	0
TM86B_RAT	0	0	9885000	0	0	2447200	0	0	0	0	0	1924700	0	0	2440200	0	0	1178400	0	0	1075900	0	0	9014400	0	0	4875000	0	0	1053900	0	0	1922000	0	0	2309800	0	0	3231300	0	0	0
TM9S2_RAT	0	0	308360	0	0	0	0	0	0	0	0	0	0	0	1074000	0	0	0	0	0	275770	0	0	0	0	0	0	0	631160	0	0	0	278390	0	0	0	0	0	409450	0	0	0
TMCO1_RAT	0	0	8326400	0	0	1468900	0	0	0	0	0	0	0	0	10442000	0	0	897270	0	0	1514600	0	0	5334300	0	0	1533500	0	0	0	1481000	0	2102900	0	0	1269500	0	0	1821100	0	0	0
TMED2_RAT	0	0	6496800	0	0	424210	0	0	0	0	0	0	0	0	2901900	0	0	0	0	0	1085200	0	0	2118400	0	0	0	0	0	0	0	0	2460800	0	0	144620	0	0	509100	0	0	220650
TMED7_RAT	0	0	0	0	0	799875	9444118	8394118	0	0	12464706	24656000	0	0	0	0	0	1506563	0	0	616436	0	0	1170025	10129518	0	1160650	0	0	0	31297590	0	22210500	0	43778313	11821750	0	0	3353667	5961235	0	0
TMED9_RAT	1237000	0	5834100	0	0	1687700	7488200	8943600	0	0	5741300	1803600	985530	0	8011800	0	0	823640	0	0	511420	0	0	726880	0	0	911220	0	0	272370	3320200	0	1425000	1300700	5083600	1365300	0	0	909440	1424500	1412100	155510
TMEDA_RAT	0	2115400	31183000	0	0	12587000	2413600	5074400	0	0	3502600	9077500	877970	0	58400000	0	0	5932800	0	0	7498600	0	0	16718000	0	0	9648900	0	0	2621200	2024100	0	12557000	739820	33877000	13006000	0	0	7356500	0	0	2652300
TMM11_RAT	0	0	2121500	0	0	1588725	0	0	0	0	0	0	0	0	3734167	0	0	0	0	0	567289	0	0	2573000	0	0	0	0	0	0	0	0	0	0	0	16792750	0	0	0	0	0	0
TMM33_RAT	0	0	6619400	0	0	821790	0	0	0	0	0	457110	0	0	3592300	0	0	604500	0	0	948650	0	0	3219700	0	0	867720	0	0	292300	0	0	1417400	0	5505000	836630	0	0	588970	0	0	582060
TMM43_RAT	0	0	0	0	0	0	0	0	0	0	0	0	0	0	1187900	0	0	0	0	0	0	0	0	0	0	0	0	0	0	0	0	0	0	0	0	0	0	0	0	0	0	0
TMX2_RAT	0	0	0	0	0	0	0	3642800	0	0	0	0	0	0	470410	0	0	0	0	0	107520	0	33095000	0	2316200	0	0	0	0	0	0	0	289820	0	10603000	0	0	0	0	3892100	0	0
TOM22_RAT	0	2756000	2159100	0	0	0	7766900	5646500	0	2563900	0	1007500	0	0	3123200	0	0	0	0	0	313930	0	7525400	0	3871500	0	0	0	0	0	16250000	0	577750	10631000	9290200	0	4830300	0	0	12064000	10823000	0
TOM70_RAT	0	0	1246800	0	0	307090	0	0	78493	0	0	490630	0	0	1850300	0	0	258610	0	0	717960	0	0	462680	719720	0	362340	0	0	199580	375550	0	434580	0	0	537150	0	0	404370	0	0	139650
TOP1_RAT	0	0	377700	0	0	462710	0	0	0	0	0	260210	0	0	1507200	0	0	0	0	0	0	0	0	131970	0	0	188440	0	0	184700	0	0	0	0	0	345120	0	0	0	608770	41907	160840
TPD54_RAT	0	0	0	0	0	0	0	0	0	1368200	0	0	569940	0	0	0	0	0	0	0	0	0	0	0	852790	0	0	0	0	0	0	0	0	0	0	0	0	0	0	0	0	0
TPM2_RAT	18048000	34240000	7523800	12373000	82681000	30920000	4282400	25950000	0	22045000	20516000	6687900	737100	658760	24697000	473320	1074700	355990	0	9317000	600050	0	1879000	871950	2997400	1708200	545410	0	0	0	7583600	0	169970	0	0	421440	415490	0	0	1318600	1010100	1141000
TPM4_RAT	0	0	0	1464200	4361100	1086300	0	0	0	1042900	0	0	0	0	318140	0	0	0	0	506520	0	0	0	0	0	0	0	0	0	0	0	0	0	0	0	0	0	0	0	0	0	0
TRA2B_RAT	0	0	0	0	0	674310	0	2823400	0	0	0	425090	0	0	636140	0	0	0	0	0	0	0	0	0	0	0	350860	0	0	0	0	0	0	0	0	299660	0	0	0	0	0	0
TRAP1_RAT	0	0	0	0	0	0	0	0	0	0	0	0	0	0	413670	0	0	700410	0	0	0	0	124710	0	0	0	0	0	0	32035	0	0	359680	0	1605700	0	0	0	41959	0	0	0
TRXR1_RAT	0	0	0	0	0	0	0	0	0	0	0	0	0	0	0	0	0	0	0	0	0	0	0	0	0	0	0	0	0	0	15217771	0	0	0	0	0	0	0	0	0	0	0
TSPO_RAT	0	0	0	0	0	0	0	0	0	0	0	0	0	0	0	0	0	0	0	0	0	0	0	0	0	0	0	0	0	0	0	0	0	0	0	0	0	0	0	0	0	15181000
TTPA_RAT	0	0	0	0	0	0	0	0	0	0	0	0	0	0	0	0	0	0	0	0	0	0	268570	0	0	0	0	0	0	0	0	0	0	0	2818000	0	0	0	0	0	0	0
TXD15_RAT	0	0	0	0	1596600	0	0	0	0	0	0	0	0	0	0	0	0	0	0	0	0	0	0	0	0	0	0	0	0	0	0	0	0	0	0	0	0	0	0	0	0	0
TXTP_RAT	1144400	0	30504000	1083100	0	10237000	2224700	2756100	254160	2940100	3651100	6377500	670520	0	28229000	0	0	7112500	0	427250	17265000	315120	13111000	30541000	5080200	918780	8823300	0	5558100	3010200	17675000	0	13643000	5752300	98594000	15234000	3014000	625710	7310100	3134900	4908800	3990800
UBE2N_RAT	0	0	0	0	0	0	0	3928100	0	0	0	0	0	0	0	0	0	0	0	647700	0	0	0	0	0	0	0	0	0	0	0	0	0	0	0	0	0	0	0	0	0	0
UBF1_RAT	0	0	0	0	0	0	0	0	0	0	0	0	0	0	0	0	0	0	0	0	0	0	0	0	0	0	197600	0	0	0	0	0	0	0	0	94745	0	0	0	204260	0	0
UBXN4_RAT	1906000	0	996460	0	0	0	0	0	0	0	2690300	0	0	0	0	0	0	0	0	0	0	0	0	0	1161100	0	0	0	0	0	1898600	0	0	0	0	0	0	0	0	0	0	0
UCRI_RAT	0	3203100	2886500	2123700	12248000	1853700	26232000	16616000	0	49361000	20200000	5429100	5402400	0	2257700	0	10427000	0	0	1341600	1113000	0	21933000	1619100	18475000	0	0	0	949710	0	7078000	0	0	14641000	7501300	0	0	0	465130	1144800	0	0
UD11_RAT	0	775110	52686000	0	0	11049000	1417000	2477900	306680	483090	0	6176400	0	0	27645000	0	0	10518000	0	0	14767000	0	706080	29284000	1210100	0	13590000	0	2131200	6047500	0	0	23418000	0	6192200	12735000	1227600	0	21960000	0	0	1414700
UD13_RAT	21449000	32157000	127420000	8535100	27398000	54642000	53838000	27838000	348600	20767000	19523000	82809000	10479000	1222000	194830000	406700	2833100	68921000	274740	3901700	62108000	274340	58310000	100640000	26385000	7353900	117950000	280650	26135000	60839000	107440000	0	203750000	19547000	167330000	80372000	23138000	2600100	70520000	82745000	25346000	124010000
UD16_RAT	0	0	417480	0	0	162910	0	0	0	0	0	230560	0	0	1349300	0	0	121030	0	0	689950	0	0	74450	0	0	183140	0	0	110390	3302000	0	1977800	0	0	0	0	0	296900	1964300	829300	552360
UD2B7_RAT	0	0	0	0	0	0	0	0	0	0	0	0	0	0	0	0	0	0	0	0	0	0	0	0	0	0	0	0	0	0	2251700	0	127100	0	0	0	0	0	0	12622000	0	0
UDB15_RAT	3106600	7479500	29688000	0	0	6393500	8173100	7159000	517360	0	8739300	12813000	516460	0	29234000	0	0	6272900	0	387800	16382000	0	10725000	17175000	4508500	0	12198000	0	5851700	3306000	22096000	0	31177000	4257200	47796000	5758900	1652900	0	14168000	8592900	9054100	11779000
UDB17_RAT	2780600	0	92215000	1163000	0	25956000	2905800	1918900	741830	6848000	41205000	28540000	889840	358750	58894000	0	197290	20519000	0	1396800	25109000	346920	27702000	32776000	1702500	1874700	32301000	101850	14381000	14424000	20595000	414710	62867000	4671100	98291000	20565000	8609300	377940	25724000	17885000	11633000	29699000
UDB37_RAT	0	0	6298700	0	0	646140	0	1883100	0	0	9373800	2574500	0	0	4417300	0	0	645440	0	0	537850	0	10269000	842600	0	0	802290	0	3355800	376270	0	640710	3676000	0	18268000	504180	2561000	0	488390	5184500	3667000	520750
UFL1_RAT	0	0	151550	0	0	621263	0	0	0	0	0	4849750	0	0	0	0	0	789188	0	0	0	0	0	0	0	0	703650	0	0	594078	0	0	0	0	0	0	0	0	7121583	0	0	0
UGGG1_RAT	0	0	97231	0	0	0	0	0	0	0	0	225640	0	0	447930	0	0	184000	0	0	78021	0	0	0	0	0	684200	0	0	227370	0	0	191200	0	0	377020	0	0	0	0	0	0
UK114_RAT	4299200	29257000	0	1247300	27129000	0	4110900	41108000	0	3373500	10909000	0	1406700	0	0	0	2611000	0	0	3038900	1055000	2320300	118790000	552860	24678000	6603200	0	0	0	0	51990000	1951000	504240	3153900	3689200	0	1161100	4833800	693350	2619600	2027300	0
UP2_RAT	16315000	34892000	0	11685000	31095000	0	0	22434000	0	0	0	0	0	0	0	0	0	0	0	3918100	0	0	0	0	0	0	0	0	0	0	0	0	0	0	0	0	0	0	0	0	0	0
URIC_RAT	7266200	49067000	27375000	11438000	31612000	24714000	119300000	86000000	3819600	77717000	261560000	86342000	57241000	1889400	90142000	0	0	25294000	0	5940900	19219000	3178500	378480000	53580000	234520000	186330000	167770000	194650	8123300	147510000	72521000	0	35717000	190780000	780860000	54882000	38891000	22944000	57293000	1680700	1182600	155810
USO1_RAT	1127600	0	638950	0	456780	76818	657680	2761600	0	0	1238300	169470	0	0	273100	0	0	0	0	206870	0	0	168520	126370	0	0	0	0	324300	0	0	0	109020	0	0	0	0	0	57650	0	0	0
VAMP8_RAT	0	0	2041500	0	0	857660	0	10778000	0	0	12527000	0	0	0	0	0	0	0	0	0	0	0	0	857620	0	0	0	0	0	0	0	0	0	0	0	0	0	0	0	0	0	356000
VAPB_RAT	1738000	7286200	3190800	1241300	2143600	417610	11696000	4496700	0	1130000	8974800	165440	1461700	0	3069000	0	0	334410	0	0	1067200	0	0	2397300	5650300	0	348710	0	0	0	3197500	0	881060	0	0	739800	0	0	143780	0	0	124800
VAT1_RAT	2754500	6333400	3309900	1231500	6586700	247720	6044200	11117000	0	0	3484100	2656200	582450	0	1039900	0	0	0	0	967790	0	0	0	860460	0	0	299990	0	0	0	1401800	0	438780	1849800	3901000	321600	1107900	0	0	6392400	610500	299300
VATL_RAT	0	0	0	0	0	0	0	0	0	0	0	0	0	0	6172900	0	0	1243100	0	0	0	0	0	2698300	0	0	0	0	0	0	0	0	2068300	0	0	0	0	0	1855400	0	0	806810
VCIP1_RAT	0	0	0	0	0	0	0	0	0	0	0	0	0	0	0	0	0	0	0	0	0	0	0	0	0	0	0	0	0	0	0	0	0	0	67964	0	0	0	0	0	0	0
VDAC1_RAT	13160000	21389000	25348000	8764800	11622000	7193100	53771000	51062000	183900	36255000	79230000	30394000	13621000	1159000	18304000	0	556890	4780200	0	3713300	6906100	604490	69402000	8003700	38829000	8657400	4386800	0	6714600	4251100	86309000	1067800	18277000	48534000	73445000	4098500	5890700	1970000	8368000	35070000	20669000	1382000
VDAC2_RAT	1178300	4238000	14582000	1581800	3583500	5425500	13789000	16733000	274330	5938300	11909000	11183000	3393300	0	23483000	0	0	2761700	0	837550	3910200	0	7180200	4296100	4975200	1041700	3652800	0	1978000	2207400	13541000	0	9402200	3998500	36157000	4714000	1121500	0	4648200	16962000	3622700	3182800
VKGC_RAT	0	0	1504600	0	0	0	4603571	0	2399350	0	0	14748500	0	0	4289167	0	0	1542563	0	0	733671	0	0	6913750	0	0	5482500	0	358385	3621333	9315361	0	22179250	0	5855693	17611750	0	0	10367500	0	0	9386500
VMP1_RAT	0	0	0	0	0	0	0	0	0	0	0	0	0	0	0	0	0	0	0	0	395830	0	0	0	0	0	0	0	0	0	0	0	0	0	0	0	0	0	0	0	0	0
VP26A_RAT	0	0	0	0	0	193590	0	0	0	0	0	0	0	0	422290	0	0	0	0	0	0	0	0	0	0	0	0	0	0	0	0	0	0	0	0	0	0	0	0	0	0	0
VTI1B_RAT	0	0	0	0	0	0	0	0	0	0	4422800	0	0	0	0	0	0	0	0	0	0	0	0	0	0	0	0	0	0	0	2723800	0	0	0	0	0	0	0	0	0	0	0
W4VSR4_RAT	0	0	0	0	0	0	144429	0	0	0	0	0	0	0	0	0	0	0	0	0	0	0	0	0	0	0	0	0	0	0	0	0	0	0	0	0	0	0	0	0	0	0
WDR5_RAT	0	0	0	0	2760300	0	0	0	0	0	1401900	0	0	0	0	0	0	0	0	0	0	0	0	0	0	0	0	0	0	0	0	0	0	0	0	0	0	0	0	0	0	0
XRCC1_RAT	0	0	0	0	1143800	0	839580	0	0	0	0	0	0	0	0	0	0	0	0	0	0	0	638890	0	659850	313490	0	0	0	0	0	0	0	612370	0	0	0	0	0	0	0	0
YIPF3_RAT	1430700	0	0	0	2002600	0	0	0	0	960780	0	0	0	0	0	0	0	0	0	0	0	0	0	0	0	0	0	0	0	0	0	0	0	0	0	0	0	0	0	0	0	0
Z4YNJ9_RAT	0	0	0	0	0	0	0	0	0	0	0	0	0	0	0	0	0	0	0	0	586511	0	0	5509000	0	0	2232900	0	0	0	0	0	10540750	0	0	24060500	0	0	0	0	0	0
Z4YNS8_RAT	0	0	5594700	0	0	440450	0	0	0	0	0	182940	0	0	1076000	0	0	1492400	0	0	657070	0	354410	5270400	0	0	2034800	0	740430	558170	0	0	915430	0	2741200	598830	0	0	1836300	0	0	0
