# Supplementary material for: Integration of chronological omics data reveals mitochondrial regulatory mechanisms during the development of hepatocellular carcinoma
Source: PLoS One. 2021 Aug 12;16(8):e0256016. doi: 10.1371/journal.pone.0256016 (PMC8360386; doi:10.1371/journal.pone.0256016)
Supplement: S4 Table — (XLSX) [file pone.0256016.s008.xlsx]

## Sheet: Hoja1
Chronological omics data integration disclose mitochondrial regulation mechanisms throughout hepatocellular carcinoma development
J. Noé García-Chávez, Verónica R. Vásquez-Garzón, Mercedes G. López, Saúl Villa-Treviño, Rafael Montiel
Supplementary Table S4. Number of identified proteins in each stage of HCC development.
C0	D1	D7	D11	D16	A1	N1	C9	A9	N9	T9	C18	A18	T18	Unique Proteins Identified
1045	902	661	890	1036	667	839	1007	887	661	974	1031	829	843	1577
C, control; D, day; A, adjacent tissue; N, nodular tissue; T, tumor.
