# Supplementary material for: Integration of chronological omics data reveals mitochondrial regulatory mechanisms during the development of hepatocellular carcinoma
Source: PLoS One. 2021 Aug 12;16(8):e0256016. doi: 10.1371/journal.pone.0256016 (PMC8360386; doi:10.1371/journal.pone.0256016)
Supplement: S5 Table — (XLSX) [file pone.0256016.s009.xlsx]

## Sheet: Hoja1
Chronological omics data integration disclose mitochondrial regulation mechanisms throughout hepatocellular carcinoma development
J. Noé García-Chávez, Verónica R. Vásquez-Garzón, Mercedes G. López, Saúl Villa-Treviño, Rafael Montiel
Supplementary Table S5. Number of differentially expressed proteins in HCC development.
Abbreviation	Condition	Subexpressed	Overexpressed	Total DEP
D1	Day one	67	47	114
D7	Day seven	32	9	41
D11	Day eleven	14	12	26
D16	Day sixteen	19	8	27
A1	one-month adjacent tissue	38	1	39
N1	one-month nodules	-	-	-
A9	nine-month adjacent tissue	1	4	5
N9	nine-month nodules	12	-	12
T9	nine-month tumor	64	16	80
A18	eighteen-month adjacent tissue	12	2	14
T18	eighteen-month tumor	23	15	38
		Total of Distinct Differentially Expressed Proteins
		363
