# Supplementary material for: Integration of chronological omics data reveals mitochondrial regulatory mechanisms during the development of hepatocellular carcinoma
Source: PLoS One. 2021 Aug 12;16(8):e0256016. doi: 10.1371/journal.pone.0256016 (PMC8360386; doi:10.1371/journal.pone.0256016)
Supplement: S6 Table — (XLSX) [file pone.0256016.s010.xlsx]

## Sheet: Hoja 1
Chronological omics data integration disclose mitochondrial regulation mechanisms throughout hepatocellular carcinoma development
J. Noé García-Chávez, Verónica R. Vásquez-Garzón, Mercedes G. López, Saúl Villa-Treviño, Rafael Montiel
Supplementary Table S6. HCC mitochondrial protein expression fold changes and p values
Protein Ids	D1 logFC	D1 p.adj	D7 logFC	D7 p.adj	D11 logFC	D11 p.adj	D16 logFC	D16 p.adj	A1 logFC	A1 p.adj	N1 logFC	N1 p.adj	A9 logFC	A9 p.adj	N9 logFC	N9 p.adj	T9 logFC	T9 p.adj	A18 logFC	A18 p.adj	T18 logFC	T18 p.adj															N9_vs_A9_p.adj		T18_vs_A18_p.adj		T9_vs_A9_p.adj		T9_vs_N9_p.adj
1433E_RAT	-7.71	1.48e-14	-7.71	0.000165	-5.22	0.0919	-5.02	0.065	-4.53	0.151	-7.71	0.232	-0.0717	0.974	-0.99	0.8	-2.86	0.127	3.05	0.49	0	0.875															0.903		0.85		0.0494		0.14
A0A096MK41_RAT	-9.92	1.48e-14	-9.92	2.6e-05	-9.92	0.000444	-9.92	0.000175	-6.36	0.0783	-9.92	0.163	-9.61	0.00443	-13.2	0.000273	-9.83	1.35e-06	4.12	0.371	0	0.875															0.75		0.805		0.504		0.0337
A0A096P6L8_RAT	2.58	0.058	-1.99	0.408	2.42	0.739	0.367	0.878	-0.273	0.76	-5.24	0.579	4	0.778	0.775	0.824	0.0818	0.62	-0.778	0.86	0.22	0.869															0.805		0.934		0.0269		0.471
A0A0G2JSH2_RAT	-0.914	0.537	-4.47	0.108	-0.809	0.871	-6.5	0.0368	0.602	0.738	0.389	0.921	-0.592	0.968	-3.4	0.56	-4.23	0.0632	0.201	0.886	-8.37	0.0643															0.825		0.266		0.0313		0.437
A0A0G2JSH5_RAT	-0.147	0.725	-0.587	0.604	-1.05	0.846	-2.51	0.564	-0.89	0.703	-2.36	0.823	-1.33	0.95	-5.39	0.174	0.00919	0.627	1.71	0.75	2	0.757															0.641		0.943		0.251		6.85e-05
A0A0G2JSK9_RAT	-0.384	0.535	-0.442	0.553	-0.616	0.828	-1.6	0.352	-0.141	0.756	-0.462	0.902	1.24	0.881	0.399	0.812	-0.379	0.511	-0.0628	0.888	-2.97	0.139															0.87		0.475		0.0235		0.202
A0A0G2JSR0_RAT	-0.619	0.602	-3.19	0.179	-0.653	0.874	2.53	0.573	-0.678	0.725	0.23	0.923	-2.49	0.889	-2.49	0.639	3.55	0.0732	-1.05	0.829	-4.45	0.402															0.927		0.831		3.61e-05		1.59e-05
A0A0G2JSR7_RAT	-0.619	0.581	-0.857	0.55	4.23	0.178	-2.69	0.464	-2.69	0.396	-2.69	0.773	4.31	0.401	0.778	0.811	-1.7	0.288	-2.54	0.544	-1.59	0.783															0.675		0.93		7.46e-06		0.0525
A0A0G2JSS9_RAT	-0.399	0.682	-6.19	0.022	-1.6	0.819	-0.131	0.887	-1.23	0.688	-1.79	0.879	1.28	0.957	0.245	0.847	0.623	0.554	-2.14	0.735	1.15	0.833															0.904		0.867		0.433		0.526
A0A0G2JSU8_RAT	1.28	0.448	-1.54	0.499	-1.75	0.818	-0.673	0.864	0.076	0.771	-0.204	0.925	-0.116	0.974	-1.63	0.778	-4.27	0.0857	0.176	0.887	-3.73	0.654															0.894		0.852		0.0265		0.11
A0A0G2JSV6_RAT	-1.32	0.461	-4.48	0.166	-5.51	0.263	-8.29	0.0184	-3.93	0.399	-5.2	0.651	-5.08	0.686	-5.08	0.405	-5.08	0.0591	-4.1	0.503	-4.2	0.631															0.927		0.946		0.536		0.585
A0A0G2JSW2_RAT	-3.15	0.00988	0.301	0.647	-5.69	0.106	-7.86	0.00419	-7.86	0.0298	-5.29	0.54	-0.739	0.966	-3.24	0.564	-0.874	0.51	0.519	0.871	-2	0.777															0.838		0.892		0.517		0.102
A0A0G2JSW3_RAT	-0.14	0.723	0.133	0.661	-1.48	0.784	-2.07	0.61	-0.387	0.744	-1.68	0.857	-1.46	0.938	-5.69	0.104	-5.19	0.00312	0.958	0.824	-2.09	0.721															0.578		0.823		0.00395		0.471
A0A0G2JSZ5_RAT	0.0789	0.74	-0.144	0.664	-0.447	0.888	-1.28	0.817	-2.41	0.548	-2.15	0.861	-0.469	0.97	-5.1	0.303	-1.68	0.378	2.57	0.668	-1.74	0.801															0.657		0.805		0.327		0.0385
A0A0G2JTG7_RAT	3	0.0283	-4.32	0.144	-1.71	0.816	3.8	0.412	-1.75	0.643	-1.85	0.879	2.74	0.907	0.0539	0.854	1.4	0.441	-0.156	0.888	1.1	0.838															0.842		0.93		0.313		0.337
A0A0G2JTT2_RAT	-5.03	3.94e-05	-7.37	0.00744	-7.37	0.0299	-4.52	0.232	-7.37	0.0541	-7.37	0.347	-3.29	0.86	-3.29	0.592	-0.53	0.568	0.785	0.859	-3.23	0.682															0.927		0.831		0.0896		0.081
A0A0G2JU90_RAT	0.256	0.719	-3.69	0.252	0.473	0.891	-2.82	0.701	-10.4	0.0292	-3.31	0.833	-0.647	0.969	-6.86	0.263	-4.28	0.124	-2.51	0.752	1.14	0.844															0.624		0.883		0.0735		0.166
A0A0G2JUD3_RAT	-3.06	0.0208	3.34	0.217	2.27	0.753	2.1	0.729	-3.02	0.467	-1.73	0.882	-1.15	0.96	-0.46	0.838	-3.88	0.0923	-1.03	0.844	-8.12	0.0873															0.913		0.484		0.0917		0.0419
A0A0G2JV65_RAT	0	0.752	5.33e-15	0.678	-1.78e-15	0.904	2.62	0.373	-1.78e-15	0.775	-1.78e-15	0.928	0	0.975	-1.78e-15	0.856	2.93	0.0661	2.48	0.495	7.97	0.00591															0.927		0.334		0.0149		0.011
A0A0G2JW98_RAT	-6.69	2.19e-05	1.58	0.532	6.82	0.203	6.2	0.185	2.27	0.636	7.12	0.554	-2.16	0.948	-5.89	0.387	-3.25	0.231	-0.0928	0.891	0.422	0.866															0.826		0.943		0.403		0.177
A0A0G2JWI5_RAT	-0.261	0.703	-2.62	0.254	-0.0399	0.903	-2.62	0.574	0.0328	0.773	-2.62	0.813	-4.88	0.407	-4.5	0.314	-4.81	0.0207	-0.414	0.875	-3.81	0.544															0.919		0.84		0.526		0.531
A0A0G2JXI9_RAT	0.113	0.734	-1.03	0.552	0.925	0.863	0.373	0.876	-1.08	0.696	-4.81	0.581	1.37	0.953	0.53	0.833	-5.95	0.00781	0.162	0.887	0.676	0.852															0.908		0.941		6.46e-06		2.82e-05
A0A0G2JXS8_RAT	-0.335	0.715	-0.509	0.644	-1.1	0.874	-0.14	0.889	-4.19	0.478	-2.66	0.876	-4.18	0.889	-7.41	0.304	-1.11	0.534	3.14	0.731	-1.24	0.846															0.86		0.878		0.155		0.00873
A0A0G2JXT8_RAT	-1.99	0.0269	-2.74	0.157	-0.352	0.886	-2.27	0.494	-6.33	0.0176	-5.35	0.3	1.8	0.908	-1.2	0.759	-3	0.0605	-5.11	0.0296	-0.996	0.819															0.69		0.638		4.06e-05		0.0901
A0A0G2JXW4_RAT	1.19	0.38	-2.6	0.253	0.981	0.855	-0.518	0.866	-8.71	0.0118	-5.89	0.417	-0.13	0.973	-5.93	0.157	-3.51	0.0824	2.39	0.647	3.01	0.656															0.506		0.938		0.0262		0.0792
A0A0G2JY43_RAT	0.189	0.716	-0.669	0.59	-1.71	0.774	-1.31	0.79	-2.61	0.441	0.377	0.919	-1.64	0.938	-4.86	0.223	-1.51	0.354	-1.46	0.781	-2.04	0.751															0.74		0.938		0.515		0.016
A0A0G2JZ52_RAT	0.554	0.628	-2.75	0.238	1.29	0.831	0.843	0.844	-5.02	0.136	-5.25	0.508	2.95	0.851	-1.78	0.737	-0.0196	0.626	-4.39	0.272	0.257	0.867															0.595		0.724		0.0471		0.182
A0A0G2JZI2_RAT	-5.13	3.79e-07	-3.12	0.182	-2.41	0.669	-3.53	0.29	-4.36	0.17	-6.68	0.294	0.698	0.965	0.741	0.818	0.0332	0.624	-4.5	0.233	-3.13	0.625															0.926		0.922		0.412		0.439
A0A0G2K0R1_RAT	3.09	0.0324	10.4	0.0001	6.09	0.16	5.48	0.154	-3.55e-15	0.775	8.26	0.322	-3.08	0.896	-5.48	0.32	-2.99	0.201	-2.3	0.742	0.618	0.858															0.863		0.893		0.525		0.132
A0A0G2K151_RAT	-2.19	0.137	1.73	0.464	1.81	0.81	-0.868	0.853	0.481	0.748	-5.39	0.581	5.22	0.558	3.03	0.645	0.973	0.511	-0.801	0.86	-0.485	0.861															0.868		0.944		0.0211		0.193
A0A0G2K1C0_RAT	-4.19	0.012	-4.42	0.202	-1.65	0.843	-1.16	0.847	-7.02	0.146	-4.36	0.776	2.44	0.94	-0.194	0.851	2.43	0.34	0.711	0.87	0.117	0.873															0.869		0.942		0.535		0.172
A0A0G2K1Y8_RAT	-1.72	0.141	0.349	0.637	1.4	0.813	0.318	0.877	0.0571	0.772	-4.92	0.514	3.39	0.755	-0.252	0.845	0.142	0.611	-2.16	0.67	0.453	0.858															0.692		0.875		0.0252		0.51
A0A0G2K238_RAT	1.94	0.0775	-3.62	0.123	-1.84	0.757	-0.515	0.864	-0.867	0.704	-0.234	0.923	-3.25	0.774	-3.58	0.418	-4.59	0.0182	0.797	0.847	-1.78	0.775															0.92		0.875		0.249		0.355
A0A0G2K277_RAT	-4.27	0.000156	1.81	0.404	-2.43	0.7	-2.11	0.698	-4.23	0.217	-4.96	0.56	-1.35	0.953	1.29	0.786	3.03	0.139	-7.4	0.0173	-5.84	0.232															0.825		0.92		0.00641		0.204
A0A0G2K330_RAT	-0.277	0.705	-3.29	0.206	1.29	0.84	0.232	0.883	-0.899	0.714	-3.69	0.735	-0.115	0.973	-4.47	0.368	-3.66	0.0957	-0.583	0.868	-2.02	0.779															0.676		0.925		0.0327		0.44
A0A0G2K3Z9_RAT	0.331	0.703	-4.66	0.139	-0.788	0.877	-2.05	0.76	-0.265	0.762	-3.88	0.767	-0.375	0.971	-5.56	0.318	-5.09	0.0512	-0.112	0.89	1.19	0.837															0.658		0.931		0.015		0.519
A0A0G2K4H7_RAT	1.02	0.363	-1.33	0.428	1.39	0.791	0.725	0.841	-0.908	0.686	-1.46	0.869	0.996	0.955	0.379	0.835	-4.41	0.0101	0.172	0.884	0.69	0.842															0.909		0.938		1.33e-05		4.9e-05
A0A0G2K5L2_RAT	0.153	0.732	-2.81	0.309	-0.134	0.9	-2.93	0.647	-6.16	0.149	-5.65	0.595	-5.57	0.566	-2.66	0.704	-5.57	0.038	-0.44	0.878	-6.44	0.325															0.843		0.721		0.536		0.0964
A0A0G2K654_RAT	1.05	0.46	-0.938	0.56	0.111	0.9	-0.0545	0.89	-2.19	0.555	-2.84	0.802	1.25	0.955	-0.107	0.852	-6.08	0.00514	3.02	0.537	3.75	0.571															0.891		0.937		3.28e-06		5.9e-05
A0A0G2K6G2_RAT	1.88	0.178	-3.83	0.163	1.26	0.843	-0.609	0.864	-0.527	0.743	0.00673	0.928	-0.982	0.962	-0.595	0.831	-2.57	0.212	-3.17	0.544	-9.2	0.0375															0.92		0.613		0.247		0.178
A0A0G2K7F7_RAT	4.44	4.05e-05	-1.8	0.394	-0.575	0.88	0.873	0.842	-1.36	0.659	-3.2	0.759	0	0.975	0	0.856	0	0.628	-2.41	0.652	-2.41	0.731															0.927		0.947		0.536		0.585
A0A0G2K7G8_RAT	-0.952	0.516	-0.582	0.615	-1.53	0.82	2.59	0.625	-4.68	0.188	-0.265	0.923	-0.151	0.973	-6.93	0.127	-4.87	0.0312	-1.62	0.788	1.47	0.814															0.455		0.87		0.00458		0.153
A0A0G2K7Q8_RAT	-1.78e-15	0.752	-3.55e-15	0.678	-1.78e-15	0.904	1.54	0.667	-1.78e-15	0.775	0	0.928	0	0.975	1.78e-15	0.856	5.85	1.97e-05	-2.45	0.445	5.16	0.0744															0.927		0.0414		2.67e-08		1.37e-09
A0A0G2K8W9_RAT	0.121	0.728	0.576	0.598	0.264	0.892	-1.08	0.808	-4.03	0.164	-5.15	0.42	3.9	0.524	0.557	0.826	0.456	0.559	-0.49	0.866	0.0978	0.872															0.693		0.938		0.0105		0.566
A0A0G2KBB9_RAT	0.406	0.643	-1.7	0.325	1.71	0.733	2.51	0.44	0.561	0.725	1.44	0.868	-2.31	0.861	-3.99	0.254	1.74	0.24	0.158	0.885	5.7	0.0896															0.854		0.362		0.00095		4e-07
A0A0G2QC06_RAT	-1.35	0.263	-1.91	0.33	-2.43	0.641	-0.286	0.878	-2.1	0.528	-3.08	0.737	-2.21	0.902	-6.95	0.0571	-4.76	0.0127	0.0608	0.891	-1.69	0.78															0.567		0.909		0.0597		0.0821
A0A0H2UHE1_RAT	0.149	0.728	-4.35	0.106	0.376	0.89	-0.157	0.886	-0.482	0.745	-3.39	0.76	-0.0871	0.974	-8.15	0.0573	-0.101	0.617	-4.33	0.332	-0.781	0.848															0.314		0.845		0.534		8.64e-08
A0A0H2UHJ1_RAT	11.2	1.48e-14	-3.55e-15	0.678	9.57	0.0124	6.35	0.126	-3.55e-15	0.775	3.78	0.798	3.08	0.911	0.567	0.837	-0.0376	0.625	0.11	0.89	3.39	0.72															0.867		0.89		0.102		0.504
A0A0H2UHK2_RAT	0.317	0.607	-0.704	0.476	-0.281	0.881	-0.891	0.744	-1.15	0.532	0.024	0.927	-0.541	0.959	-1.72	0.507	1.35	0.17	1.35	0.595	2.63	0.303															0.841		0.887		0.0165		3.21e-05
A0A0H2UHN7_RAT	-4.41	0.000616	-7.22	0.0112	-3.99	0.466	-3.32	0.521	-5.78	0.143	-3.32	0.795	1.98	0.94	0.0398	0.855	-0.0854	0.62	-0.00186	0.893	-1.78	0.804															0.877		0.92		0.18		0.568
A0A0H2UHS7_RAT	-0.609	0.62	-0.273	0.65	-2.8	0.637	-0.241	0.882	-2.36	0.533	-3.7	0.716	-3.03	0.859	-8.5	0.0408	-7.61	0.000279	1.24	0.821	-0.308	0.866															0.565		0.921		0.00451		0.413
A0A0H2UHX3_RAT	1.87	0.184	0.185	0.66	-0.474	0.887	1.35	0.81	-3.55	0.368	-0.43	0.92	-0.76	0.966	-5.34	0.274	-4.25	0.0629	-3.27	0.534	-1.98	0.785															0.66		0.928		0.0381		0.38
A0A0H2UI38_RAT	-3.6	0.0162	-3.68	0.227	-0.45	0.89	-3.58	0.535	-3.44	0.465	-3.7	0.791	1.54	0.956	-7.51	0.167	-3.8	0.135	-0.271	0.884	3.18	0.724															0.356		0.88		0.0076		0.0489
A9UMV9_RAT	-1.35	0.482	-4.19	0.21	-3.88	0.616	-4.21	0.473	-10.6	0.0275	-7.04	0.534	-3.36	0.903	-6.5	0.295	-3.01	0.242	-0.192	0.888	-2.93	0.759															0.845		0.907		0.496		0.0755
ACD11_RAT	0.118	0.734	-3.7	0.169	6.67	0.0445	0.374	0.876	0.866	0.716	-0.102	0.926	-1.88	0.939	1.67	0.76	1.27	0.446	-4.57	0.294	-2.15	0.769															0.76		0.898		0.0523		0.518
ACOX1_RAT	-0.274	0.708	-0.784	0.595	2.52	0.722	-0.0847	0.889	-2.24	0.579	-2.06	0.868	-0.00494	0.974	-1.63	0.77	-4.25	0.0701	-2.88	0.626	-5.98	0.292															0.887		0.878		0.0167		0.095
ACSL1_RAT	-0.112	0.728	-1.18	0.467	-1.01	0.837	-1.09	0.799	-0.177	0.762	0.731	0.906	-0.109	0.973	-3.29	0.387	-0.99	0.439	0.173	0.884	-8.02	0.0103															0.691		0.0841		0.33		0.053
ACTN4_RAT	-3.29	0.00704	-1.18	0.528	-0.488	0.885	-1.18	0.822	-3.64	0.329	-7.94	0.256	3.22	0.845	0.835	0.817	-0.769	0.528	-3.27	0.516	-0.785	0.848															0.846		0.894		0.0161		0.246
ADT2_RAT	2.01	0.0675	-0.115	0.665	-0.134	0.899	0.776	0.845	1.59	0.616	2.09	0.842	-1.05	0.957	-4.02	0.333	-4.54	0.0193	-0.0638	0.891	0.896	0.837															0.77		0.931		0.0158		0.48
ANXA1_RAT	-3.55e-15	0.752	5.33e-15	0.678	-1.78e-15	0.904	-1.78e-15	0.892	-1.78e-15	0.775	0	0.928	0	0.975	1.78e-15	0.856	3.64	0.00748	0	0.893	11.5	2.01e-08															0.927		4.86e-06		0.000206		9.33e-05
ASGR1_RAT	0.559	0.676	1.92	0.492	-2.39	0.8	-2.14	0.785	1.06	0.723	-4.61	0.766	-3.26	0.916	-3.66	0.655	-7.34	0.0175	-0.871	0.865	-10.1	0.109															0.922		0.485		0.0622		0.0763
ASSY_RAT	-0.165	0.727	-0.251	0.655	-1.21	0.85	0.0469	0.891	-2.28	0.574	-2.25	0.859	0.447	0.97	-3.46	0.569	-3.43	0.13	0.117	0.889	-10.3	0.0217															0.745		0.139		0.0274		0.58
AT5F1_RAT	-1.22	0.435	-0.621	0.614	-1.2	0.849	0.692	0.86	-3.84	0.331	-1.74	0.881	-2.37	0.922	-5.77	0.236	-4.94	0.0372	-0.642	0.866	-2.79	0.723															0.786		0.909		0.105		0.44
ATPO_RAT	-0.0266	0.748	-4.49	0.138	0.207	0.898	-0.139	0.887	-0.55	0.744	-3.72	0.768	-0.597	0.969	-5	0.356	-4.19	0.0867	0.593	0.87	-0.602	0.858															0.715		0.932		0.0469		0.454
B0BMT9_RAT	-0.27	0.675	-2.34	0.178	-0.36	0.883	2.32	0.398	0.153	0.762	-0.381	0.916	0.0161	0.974	-1.67	0.67	0.913	0.421	-4.53	0.0373	-6.26	0.0254															0.836		0.89		0.285		0.0143
B0BMW0_RAT	-2.94	0.0196	-3.07	0.228	-5.78	0.107	-2.92	0.554	-5.78	0.116	-5.78	0.499	-0.0328	0.974	0.0372	0.855	1.78	0.348	-2.94	0.581	2.63	0.727															0.926		0.661		0.198		0.22
B0BN81_RAT	-4.16	0.0111	-4.58	0.185	-2.12	0.813	0.543	0.874	-3.86	0.454	-2.81	0.858	-4.58	0.817	-8.71	0.147	-1.57	0.458	3.72	0.604	0.444	0.865															0.795		0.895		0.122		0.000495
B0K031_RAT	-0.0358	0.745	0.254	0.646	-2.52	0.576	0.321	0.875	-1.13	0.663	0.991	0.897	-1.17	0.951	-5.65	0.114	-4.71	0.00851	-0.191	0.884	-0.207	0.867															0.564		0.947		0.00755		0.347
B1H216_RAT	0.139	0.732	1.52	0.496	1.2	0.853	-2.64	0.661	1.91	0.628	0.26	0.924	-0.702	0.967	-6.79	0.173	-4.49	0.066	-0.45	0.876	-0.839	0.849															0.572		0.943		0.036		0.148
B1WBQ8_RAT	0.0175	0.747	1.78	0.209	2.92	0.157	1.47	0.607	2.44	0.212	2.48	0.626	-0.408	0.966	-0.844	0.771	1.47	0.192	-0.0802	0.888	-0.681	0.826															0.91		0.931		0.037		0.00831
B1WC28_RAT	4.59	0.000692	0.797	0.6	5.4	0.243	-0.168	0.887	-0.524	0.747	1.72	0.887	3.87	0.828	0.398	0.842	-2.82	0.218	-6.21	0.185	-0.972	0.845															0.803		0.77		0.000342		0.0668
B2MG_RAT	-2.97	0.156	-2.61	0.442	2.34	0.822	-2.77	0.758	-2.01	0.677	-3.02	0.868	4.25	0.893	-5.05	0.571	-0.107	0.621	4.84	0.543	4.73	0.683															0.538		0.947		0.0733		0.0449
B2RYQ8_RAT	-0.0141	0.75	-6.61	0.0792	-3.57	0.693	0.787	0.866	-3.18	0.555	0.466	0.922	-4.27	0.864	-10.4	0.0963	-7.21	0.0205	4	0.593	7.18	0.369															0.667		0.902		0.143		0.117
B2RZ09_RAT	0.605	0.65	-3.79	0.209	0.296	0.895	-6.88	0.0558	-10.5	0.0167	-7.35	0.433	3.76	0.849	-6.67	0.214	-4.27	0.0943	-3.99	0.502	-0.435	0.864															0.3		0.873		2.77e-05		0.154
B2RZD1_RAT	-3.22	0.0561	-0.89	0.603	-5.8	0.299	-4.52	0.43	-7.25	0.133	-4.33	0.774	-8.75	0.147	-6.96	0.267	-6.19	0.0389	-0.25	0.886	-2.2	0.802															0.893		0.924		0.173		0.485
B2RZD6_RAT	0.0384	0.747	-4.45	0.191	0.69	0.884	-4.09	0.501	-4.81	0.327	-3.56	0.82	2.28	0.943	-4.81	0.498	-0.769	0.555	-0.634	0.873	-0.458	0.864															0.578		0.946		0.117		0.0489
B3SVE9_RAT	-3.4	0.0267	-1.29	0.548	-4.24	0.512	-3.26	0.607	-2.64	0.572	0.24	0.924	-1.53	0.956	-1.46	0.796	-3.96	0.129	-2.99	0.675	-6.29	0.371															0.926		0.887		0.164		0.155
B5DF36_RAT	4.46	0.00682	-0.268	0.658	3.51	0.684	-0.284	0.884	3.98	0.449	-0.254	0.925	2.77	0.931	-0.743	0.833	3.82	0.171	0.549	0.876	-0.873	0.853															0.833		0.932		0.404		0.0343
B5DF80_RAT	-0.465	0.648	-5.08	0.0283	0.95	0.854	-1.78	0.727	-4.77	0.139	-2.19	0.838	-1.09	0.957	-5.95	0.141	-2.86	0.13	0.153	0.887	1.21	0.82															0.575		0.929		0.164		0.0306
B5DFC3_RAT	-4.37	0.00209	-4.25	0.175	0.668	0.882	-2.09	0.759	-4.37	0.324	-5.08	0.651	2.25	0.937	3.73	0.585	-0.0165	0.627	0.146	0.889	0.144	0.872															0.897		0.947		0.177		0.0454
B6DYQ0_RAT	-1.94	0.0576	-5.25	0.0126	3.75	0.251	-2.48	0.515	-1.97	0.532	-1.99	0.838	0.151	0.973	0.13	0.85	-0.161	0.606	-2.94	0.463	-7.78	0.0231															0.927		0.599		0.477		0.526
B6DYQ4_RAT	0.853	0.547	0.398	0.636	-1.05	0.855	-0.838	0.848	0.451	0.747	2.22	0.852	3.85	0.751	0.83	0.818	4.14	0.0604	1.81	0.765	0.143	0.871															0.802		0.919		0.493		0.0369
BAAT_RAT	-2.74	0.0511	-7.24	0.0121	-5.89	0.156	-6.55	0.0534	-1.84	0.636	-2.06	0.872	-1.22	0.959	-3.59	0.571	-4.02	0.0946	0.361	0.88	-4.75	0.511															0.86		0.765		0.096		0.52
BASI_RAT	0.758	0.519	-0.0461	0.672	-0.981	0.844	-1.18	0.795	-1.41	0.626	-5.15	0.421	-0.722	0.963	-5.5	0.133	-4.05	0.0256	-1.61	0.744	-0.972	0.828															0.542		0.937		0.0136		0.203
CAH3_RAT	1.85	0.326	-5.12	0.144	-7.73	0.089	-11	0.00221	-3.29	0.516	-4.27	0.771	-1.18	0.963	-8.41	0.153	-8.98	0.00188	1.12	0.851	-2.58	0.779															0.567		0.88		0.000213		0.512
CALX_RAT	0.0575	0.741	-3.65	0.0978	-0.25	0.893	-0.709	0.847	-0.0209	0.774	0.0829	0.926	-0.404	0.969	-3.72	0.34	0.428	0.564	0.38	0.874	-0.984	0.828															0.701		0.919		0.357		0.00113
CES1D_RAT	0.271	0.711	-7.25	0.013	-1.68	0.822	-9.41	0.00251	-9.41	0.024	-3.25	0.807	-1.6	0.952	-4.22	0.484	-3.07	0.183	1.61	0.806	1.88	0.801															0.85		0.945		0.296		0.387
CH10_RAT	3.57	0.0401	0.193	0.664	0.552	0.889	0.722	0.868	-2.47	0.62	0.78	0.916	3.01	0.925	-0.765	0.832	0.872	0.549	0.413	0.881	3.38	0.742															0.824		0.906		0.246		0.348
CH60_RAT	-3.16	0.0477	-4.85	0.153	-3.82	0.606	-1.69	0.807	-2.55	0.59	-3.32	0.826	-0.831	0.967	-2.26	0.748	-1.38	0.474	-1.22	0.844	0.951	0.849															0.9		0.917		0.468		0.46
CHDH_RAT	-0.883	0.542	-2.44	0.302	-2.2	0.749	-6.11	0.0477	-4.73	0.186	-1.81	0.875	1.27	0.956	-2.29	0.701	-2.43	0.225	1.94	0.752	-2.06	0.776															0.76		0.819		0.0264		0.564
CO1A1_RAT	0.954	0.568	-2.86	0.307	2.27	0.784	-7.46	0.0405	-2.43	0.59	-1.63	0.893	2.64	0.924	2.03	0.758	-5.49	0.0423	2.96	0.669	-0.257	0.869															0.917		0.887		3.19e-05		5.17e-05
COX41_RAT	0.529	0.657	0.224	0.658	-0.676	0.879	0.489	0.872	-4.52	0.246	-2.2	0.863	-1.43	0.955	-5.36	0.3	-5.59	0.0207	-1.71	0.792	-1.85	0.799															0.75		0.946		0.0209		0.551
CP1A1_RAT	-5.75	4.11e-06	-4.08	0.165	-3.7	0.532	-4.59	0.244	-4.15	0.309	-4.79	0.642	-2.29	0.929	0.7	0.828	-2.49	0.25	0.563	0.871	-7.88	0.119															0.825		0.325		0.511		0.0598
CP2A1_RAT	-2.7	0.0264	-1.77	0.413	-3.12	0.569	-1.7	0.761	-1.6	0.637	-0.408	0.92	-1.43	0.951	-0.757	0.821	-4.05	0.0605	-0.448	0.874	-8.96	0.0316															0.912		0.224		0.0812		0.0343
CP2CB_RAT	-0.656	0.655	-6.03	0.092	-4.21	0.576	-4.73	0.388	0.0278	0.774	-0.87	0.914	1.99	0.95	-0.268	0.848	-4.64	0.105	0.35	0.883	-5.76	0.502															0.88		0.766		0.0024		0.0386
CP2DQ_RAT	1.99	0.23	-0.356	0.648	1.31	0.852	-1.22	0.835	-1.83	0.649	-2.35	0.866	0.677	0.968	-1.49	0.791	-5.24	0.0494	-3.04	0.653	-10.5	0.0417															0.875		0.557		0.00248		0.0455
CP2E1_RAT	1.94	0.238	7.55	0.013	9.27	0.00817	3.48	0.537	2.57	0.567	0.57	0.918	1.9	0.947	0.589	0.835	-2.35	0.3	-3.87	0.514	-12.5	0.00843															0.901		0.367		0.0274		0.0885
CP4A2_RAT	0.0487	0.743	0.68	0.588	0.64	0.874	-3.52	0.268	-0.801	0.71	-3.82	0.638	-1.64	0.937	-3.05	0.525	-7.31	7.54e-05	1.04	0.827	-9.95	0.00401															0.883		0.0169		5.34e-05		0.00162
CPSM_RAT	-0.743	0.493	-0.113	0.663	-0.66	0.865	0.283	0.876	0.396	0.741	-0.249	0.922	-0.165	0.972	-3.12	0.399	-0.562	0.529	-0.339	0.874	-4.75	0.182															0.706		0.598		0.45		0.0306
CXB1_RAT	-2.84	0.0221	-2.97	0.235	-5.62	0.114	-2.99	0.528	-2.87	0.46	-5.62	0.508	2.91	0.876	-0.295	0.844	-3.83	0.0793	-8.72	0.00381	-8.72	0.0428															0.787		0.947		3.16e-05		0.0269
CYB5B_RAT	8.29	6.79e-05	-1.82	0.555	5.37	0.617	3.85	0.705	5.28	0.453	4.73	0.827	-0.25	0.973	-0.215	0.852	1.06	0.555	-0.797	0.875	3.05	0.8															0.927		0.906		0.416		0.458
D3Z7Y6_RAT	-5.33e-15	0.752	-3.55e-15	0.678	-1.78e-15	0.904	0	0.892	-1.78e-15	0.775	-3.55e-15	0.928	0	0.975	-1.78e-15	0.856	-3.55e-15	0.628	0	0.893	9.56	3.44e-14															0.927		7e-11		0.536		0.585
D3Z8I7_RAT	-8.88e-15	0.752	-8.88e-15	0.678	-1.78e-15	0.904	-1.78e-15	0.892	-1.78e-15	0.775	-1.78e-15	0.928	0	0.975	5.64	0.0573	5.63	0.000141	2.36	0.499	9.6	0.000225															0.313		0.0968		4.88e-07		0.582
D3Z8Q4_RAT	-0.342	0.696	-2.69	0.295	-3.73	0.52	-0.235	0.883	-1.36	0.68	-3.68	0.763	-1.45	0.954	-10.1	0.0257	-6.07	0.0129	-4.13	0.436	-0.242	0.869															0.316		0.844		0.0107		0.0223
D3Z900_RAT	1.57	0.392	7.48	0.0196	7.54	0.0804	3.2	0.624	0.159	0.768	2.35	0.87	-0.164	0.973	0.497	0.84	1.07	0.513	-1.56	0.822	-1.13	0.842															0.916		0.943		0.362		0.507
D3ZB81_RAT	0.829	0.444	-2.58	0.18	0.662	0.864	3.13	0.225	1.38	0.607	1.64	0.851	0.0536	0.974	0.074	0.852	3.3	0.0448	0.188	0.883	7.2	0.0188															0.927		0.151		0.00752		0.00518
D3ZCH5_RAT	0.631	0.645	-4.34	0.169	-0.0213	0.903	0.0799	0.89	0.516	0.748	-2.73	0.848	2.2	0.939	-4.48	0.479	3.22	0.185	-0.188	0.887	2.36	0.779															0.563		0.906		0.389		2.99e-05
D3ZCS4_RAT	-0.588	0.614	-5.55	0.018	-2.69	0.62	-0.989	0.83	-2.19	0.535	-4.4	0.582	1.92	0.928	-0.717	0.82	-2.91	0.131	0.0278	0.892	-3.97	0.499															0.813		0.785		0.00121		0.0996
D3ZCZ9_RAT	-3.11	0.0398	-3.1	0.282	2.05	0.803	-2.84	0.666	-7.1	0.106	-10.3	0.239	2.75	0.92	-4.08	0.546	-0.00985	0.628	2.52	0.728	2.53	0.771															0.56		0.947		0.12		0.0345
D3ZD07_RAT	-3.02	0.0237	-3.02	0.252	0.544	0.885	0.345	0.879	0.626	0.737	0.854	0.91	-0.194	0.973	0.606	0.832	-2.65	0.215	3.47	0.52	-6.54	0.219															0.911		0.165		0.119		0.0506
D3ZEI0_RAT	-2.6	0.109	-7.77	0.0155	-3.35	0.672	1	0.851	-4.26	0.371	-6	0.586	-2.16	0.943	-8.81	0.116	-5.32	0.0564	-2.18	0.773	1.82	0.814															0.583		0.864		0.0959		0.067
D3ZGQ1_RAT	0.328	0.686	-2.1	0.317	-2.1	0.73	2.48	0.591	-2.1	0.549	0.411	0.919	-2	0.924	-4.39	0.312	-2.47	0.185	-6.85	0.0188	-4.36	0.426															0.832		0.885		0.454		0.141
D3ZH41_RAT	-7.11e-15	0.752	0	0.678	0	0.904	2.7	0.206	0	0.775	-5.33e-15	0.928	0	0.975	-5.33e-15	0.856	2.63	0.0556	0	0.893	7.44	0.00225															0.927		0.0286		0.0102		0.00699
D3ZHJ6_RAT	-2.36	0.0432	-3.86	0.123	-2.61	0.646	-2.96	0.481	-5.37	0.112	-4.64	0.569	-0.334	0.971	-0.902	0.809	0.167	0.608	0.308	0.88	-2.88	0.674															0.914		0.851		0.45		0.355
D3ZJX5_RAT	-2.98	0.0359	-5.57	0.0656	-0.0545	0.902	-2.82	0.639	-8.31	0.0371	-2.75	0.84	2.36	0.929	-2.81	0.675	2.86	0.208	-0.042	0.892	-0.0913	0.873															0.644		0.947		0.467		0.00127
D3ZK97_RAT	2.06	0.141	-0.06	0.672	1.51	0.827	1.02	0.839	0.0282	0.774	-2.2	0.86	5.74	0.336	5.49	0.267	-1.09	0.484	0.459	0.875	0.703	0.852															0.923		0.945		5.86e-05		5.09e-05
D3ZLC1_RAT	1.48	0.315	1.55	0.469	4.52	0.283	2	0.731	-1.54	0.652	-3.43	0.764	3.33	0.841	1.28	0.791	-1.9	0.328	0.162	0.887	3.28	0.661															0.866		0.871		0.00178		0.0471
D3ZS58_RAT	0.289	0.71	-3.04	0.282	0.177	0.899	-6.19	0.104	-9.04	0.0331	-2.99	0.833	-0.249	0.972	-3.21	0.645	-0.249	0.605	0.312	0.883	-0.253	0.869															0.839		0.941		0.536		0.0886
D3ZU13_RAT	-5.84	1.71e-10	-4.18	0.0581	-2.39	0.633	-4.08	0.135	-5.84	0.0478	-5.84	0.329	-0.865	0.96	-1.92	0.693	-0.798	0.496	-2.93	0.477	-2.83	0.636															0.895		0.946		0.525		0.305
D3ZUL3_RAT	3.55	0.000995	-0.152	0.662	1.91	0.76	0.421	0.872	-2.33	0.512	0.336	0.921	-1.31	0.952	-1.31	0.778	-1.31	0.412	-2.07	0.701	0.276	0.866															0.927		0.891		0.536		0.585
D3ZUX5_RAT	0.131	0.733	-2.8	0.281	-2.82	0.686	-0.0485	0.891	-8.34	0.0329	-2.99	0.817	1.18	0.96	-1.64	0.772	1.76	0.375	-0.275	0.883	0.147	0.871															0.834		0.942		0.45		0.0463
D3ZV37_RAT	2.76	0.0589	-3.12	0.264	-3.01	0.684	-0.71	0.863	-6.06	0.144	-6.06	0.548	-1.39	0.957	-4.51	0.456	0.922	0.523	0.838	0.859	-0.329	0.867															0.827		0.933		0.16		0.00262
D3ZX87_RAT	-6.46	1.33e-07	-0.386	0.642	-0.126	0.9	-6.33	0.0563	-7.03	0.0739	-3.2	0.801	1.23	0.959	-4.12	0.475	-1.15	0.481	1.33	0.824	7.07	0.172															0.606		0.691		0.132		0.0709
D3ZXP3_RAT	1.67	0.266	-4.61	0.105	0.899	0.867	-0.357	0.878	0.502	0.745	-0.036	0.928	1.14	0.96	0.852	0.819	-5.77	0.0146	1.31	0.823	1.39	0.822															0.922		0.947		5.29e-05		4.97e-05
D3ZYM6_RAT	1.65	0.362	1.89	0.468	-2.65	0.753	-1.23	0.837	-1.8	0.658	-0.933	0.911	2.34	0.937	-4.41	0.514	-1.58	0.441	0.135	0.889	-0.269	0.869															0.573		0.943		0.0484		0.112
D3ZZ95_RAT	-1.88	0.245	-5.02	0.104	-2.2	0.781	-3.8	0.451	-7.5	0.0714	-4.23	0.728	-4.85	0.678	-5.08	0.363	-5.99	0.0193	0.521	0.874	-4.15	0.61															0.923		0.81		0.361		0.438
D4A0J6_RAT	-0.382	0.69	-3.91	0.181	-0.753	0.877	-0.297	0.881	0.336	0.757	0.166	0.925	3.49	0.856	-0.306	0.845	-0.695	0.55	0.413	0.878	-0.0119	0.875															0.771		0.943		0.0232		0.528
D4A0T0_RAT	-2.9	0.0691	-3.16	0.291	0.803	0.879	-3.86	0.515	-9.27	0.0374	-5.67	0.627	-3.35	0.898	-6.49	0.276	-3.13	0.215	-5.1	0.39	-2.43	0.784															0.84		0.907		0.511		0.0762
D4A290_RAT	-0.639	0.598	-4.03	0.101	-0.574	0.879	-0.414	0.872	-1.84	0.591	-3.94	0.647	-1.6	0.942	-10.3	0.00469	-0.973	0.479	0.915	0.842	0.301	0.865															0.3		0.938		0.424		4.15e-12
D4A2K1_RAT	-0.519	0.655	-5.32	0.0578	-5.81	0.127	-8.02	0.00563	-8.02	0.0334	-5.43	0.556	-5.87	0.3	-8.66	0.0548	-5.63	0.0166	0.568	0.87	-3.78	0.613															0.83		0.805		0.502		0.0612
D4A2X2_RAT	-0.0117	0.75	-2.69	0.197	-0.168	0.897	0.203	0.882	-0.0138	0.774	-2.69	0.766	-0.469	0.968	-0.593	0.823	-3.31	0.0627	-2.07	0.652	-6.9	0.0481															0.924		0.594		0.0312		0.0347
D4A3V2_RAT	0.149	0.732	-2.78	0.319	1.15	0.861	0.216	0.885	-9.6	0.0296	-6.6	0.527	-0.295	0.972	-6.6	0.237	-3.45	0.168	-0.00378	0.893	2.94	0.743															0.588		0.896		0.0878		0.0799
D4A4W9_RAT	3.09	0.0817	-0.0695	0.673	3.79	0.665	3.56	0.63	-3.25	0.547	3.12	0.852	-3.88	0.888	-10.2	0.102	-7.48	0.0166	-2.07	0.801	-1.45	0.836															0.649		0.942		0.091		0.172
D4A4X4_RAT	0.36	0.646	-6.53	3.76e-05	-6.53	0.000687	-3.58	0.103	-5.22	0.0329	-4.45	0.398	5.74	0.016	0	0.856	0	0.628	-1.23	0.765	1.93	0.704															0.309		0.761		1.74e-07		0.585
D4A4Z9_RAT	-1.26	0.0775	-1.26	0.333	-1.26	0.741	-1.26	0.688	-1.26	0.561	0.632	0.901	-3.2	0.274	-1.62	0.624	-3.2	0.0113	0	0.893	3.76	0.156															0.819		0.485		0.536		0.0663
D4A5L9_RAT	0.929	0.581	-4.6	0.163	0.772	0.879	-0.752	0.863	-1.4	0.691	-4.11	0.767	-0.149	0.973	-2.05	0.76	-4.95	0.0684	2.78	0.705	3.43	0.71															0.886		0.94		0.0191		0.107
D4A720_RAT	2.77	0.0689	-2.62	0.346	-2.84	0.724	-2.44	0.723	-5.27	0.218	-2.07	0.878	-0.266	0.972	-3.76	0.59	-5.76	0.0339	-2.3	0.753	0.201	0.87															0.814		0.908		0.00608		0.234
D4A7L4_RAT	-0.107	0.734	0.807	0.577	-0.321	0.892	0.144	0.886	-6.77	0.0415	-2.68	0.809	-0.944	0.961	-6.85	0.102	-3.89	0.0608	-0.317	0.879	-0.598	0.854															0.505		0.944		0.0501		0.0453
D4A820_RAT	-5.13	0.000619	-1.56	0.521	-1.73	0.833	-5.09	0.28	-0.292	0.762	-4.79	0.718	-0.527	0.97	0.307	0.847	-3.06	0.225	2.74	0.72	-9.64	0.0922															0.913		0.143		0.162		0.0775
D4A8N3_RAT	-0.691	0.626	-3.75	0.205	-0.0939	0.901	-0.0574	0.89	-1.54	0.671	-3.56	0.789	-0.883	0.965	-11.3	0.0206	-4.45	0.0777	4.05	0.481	0.969	0.845															0.3		0.887		0.0526		0.000123
D4A9A3_RAT	4.15	0.000648	-2.93	0.251	2.57	0.703	-2.96	0.561	-5.43	0.145	-5.43	0.549	4.16	0.722	-2.72	0.657	-3.41	0.122	-3.16	0.552	1.75	0.8															0.465		0.751		7.11e-06		0.466
D4AA52_RAT	-5.48	2.86e-07	-4.92	0.0488	-7.14	0.0125	-7.14	0.00599	-7.14	0.034	-7.14	0.285	-1.96	0.929	-3.49	0.492	-2.71	0.166	-5.27	0.16	-3.34	0.62															0.883		0.909		0.403		0.431
D4AC23_RAT	-2.28	0.0676	1.46	0.477	3.28	0.545	0.0896	0.889	-4.46	0.202	-4.46	0.625	2	0.932	-1.78e-15	0.856	4.65	0.0369	-4.62	0.278	-0.328	0.865															0.866		0.789		0.0821		0.00269
D4ADP1_RAT	-2.79	0.0702	1.01	0.582	3.42	0.649	3.09	0.634	-2.79	0.554	0.433	0.921	-3.01	0.91	-5.88	0.313	1.73	0.414	2.83	0.694	10.1	0.057															0.848		0.597		0.0193		5.27e-05
D4AEC0_RAT	1.4	0.5	-5.38	0.157	1.43	0.858	-3.37	0.662	-6.05	0.229	-3.5	0.837	4.75	0.83	-0.0538	0.855	-1.13	0.523	-4.45	0.535	2.64	0.788															0.771		0.724		0.0124		0.446
DHB13_RAT	-0.283	0.693	4.95	0.0248	4.16	0.216	1.52	0.757	-0.0472	0.772	0.58	0.913	-4.13	0.513	-2.23	0.659	-4.78	0.0122	-5.39	0.0771	-5.76	0.149															0.855		0.942		0.408		0.0529
DHE3_RAT	0.707	0.587	0.374	0.638	1.41	0.825	1.08	0.827	1.14	0.686	1.24	0.895	1.08	0.959	-2.66	0.638	-2.41	0.211	0.8	0.853	-2.47	0.73															0.719		0.853		0.0272		0.543
DNJA1_RAT	0.0655	0.742	-3.08	0.244	0.0345	0.903	-3.57	0.439	-6.92	0.0722	-9.6	0.22	3.71	0.812	-3.4	0.575	-0.549	0.565	-1.76	0.783	2.51	0.749															0.46		0.814		0.0159		0.0748
DNJC3_RAT	-7.11e-15	0.752	2.44	0.265	4.19	0.252	7.01	0.00497	2.39	0.499	-7.11e-15	0.928	-0.485	0.969	-0.344	0.841	-2.68	0.157	2.6	0.59	0	0.875															0.924		0.879		0.107		0.0822
E9PSQ0_RAT	-2.42	6.87e-05	-2.42	0.0886	-2.42	0.257	-2.42	0.175	-2.42	0.193	-2.42	0.614	-0.207	0.97	-1.57	0.61	-2.71	0.0207	-3.03	0.138	-3.03	0.269															0.835		0.947		0.00405		0.131
E9PT65_RAT	-1.25	0.268	-1.31	0.447	-9.02	4.43e-05	-6.77	0.0022	-7.08	0.0167	-6.32	0.257	-1.72	0.926	-5.96	0.0926	-3.79	0.0344	-0.99	0.823	-1.62	0.776															0.583		0.936		0.0896		0.072
ECH1_RAT	-5.12	0.000261	0.0732	0.672	3.8	0.575	-0.631	0.868	-2.36	0.596	-2.39	0.865	1.99	0.945	-0.499	0.839	-0.904	0.53	-0.115	0.89	-2.88	0.745															0.863		0.9		0.107		0.53
ECHA_RAT	-0.4	0.673	-1.85	0.389	1.78	0.785	0.709	0.855	-2.61	0.482	-3.47	0.733	-0.316	0.971	-0.415	0.838	-3.94	0.0612	-0.0385	0.892	-2.22	0.752															0.925		0.901		0.0213		0.0207
ECHM_RAT	3.53	0.0154	-3.36	0.248	1.94	0.807	-0.52	0.872	-0.627	0.741	1.8	0.886	3.14	0.895	-1.35	0.798	1.93	0.371	-3.3	0.603	-5.54	0.439															0.726		0.912		0.353		0.0672
ECHP_RAT	-0.332	0.664	0.215	0.648	0.411	0.882	0.139	0.885	0.761	0.699	1.01	0.891	0.0496	0.974	-3.16	0.374	-0.879	0.453	-0.597	0.853	-7.36	0.0139															0.659		0.167		0.302		0.0456
EF1A2_RAT	-0.247	0.688	-1.13	0.455	1.18	0.805	1.19	0.767	-0.444	0.734	-0.312	0.919	0.0655	0.974	-1.57	0.704	-4.21	0.00774	-0.343	0.872	-1.61	0.755															0.85		0.915		0.000176		0.0191
EF1G_RAT	1.07	0.363	1.95	0.299	1.81	0.737	1.83	0.681	-3.45	0.224	-6.95	0.235	2.1	0.9	-0.497	0.829	-3.02	0.0849	-5.64	0.0309	-4.11	0.372															0.785		0.912		7.98e-05		0.0458
EFTU_RAT	-2.88	0.019	-4.63	0.0808	0.395	0.889	-0.244	0.882	-5.32	0.136	-5.23	0.543	-1.78e-15	0.975	0	0.856	4.8	0.0299	-2.47	0.661	-0.00778	0.875															0.927		0.894		0.00311		0.00178
EIF3A_RAT	-1.4	0.129	-6.61	4.15e-05	-2.49	0.485	-2.3	0.455	-3.96	0.12	-6.61	0.196	1.49	0.927	-0.264	0.841	-0.501	0.536	-1.43	0.734	-1.2	0.798															0.838		0.943		0.068		0.53
ES1_RAT	0.303	0.707	-5.56	0.072	-5.53	0.228	-5.58	0.143	-8.3	0.0422	-5.65	0.577	-0.223	0.973	-0.048	0.855	0.0052	0.628	-2.25	0.747	3.15	0.714															0.924		0.757		0.507		0.578
ETFA_RAT	-0.782	0.596	-3.27	0.239	-6.26	0.114	-6.41	0.0577	-2.98	0.49	-6.01	0.531	-4.77	0.658	-7.81	0.115	-4.41	0.0698	0.324	0.882	-5.62	0.379															0.824		0.681		0.487		0.0493
F1LMB4_RAT	-1.07	0.538	-4.04	0.197	-1.14	0.862	0.239	0.884	-7.81	0.0757	-3.97	0.772	-1.69	0.953	-8.93	0.0988	-5.67	0.0379	-3.62	0.567	1.37	0.832															0.536		0.807		0.043		0.0743
F1LMV6_RAT	-0.959	0.369	-3.6	0.0647	0.139	0.897	0.346	0.871	-3.6	0.165	-3.6	0.573	3.23	0.625	0.661	0.813	-1.3	0.343	-4.32	0.116	-0.739	0.837															0.757		0.733		0.000118		0.0741
F1LN88_RAT	3.85	0.0245	-2.94	0.349	-1.28	0.863	-0.0529	0.891	-2.24	0.638	1.12	0.91	-4.26	0.858	-4.23	0.593	0.869	0.548	3.4	0.667	0.491	0.864															0.927		0.906		0.0235		0.0204
F1LNG6_RAT	1.57	0.378	-4.9	0.134	-0.2	0.898	-0.884	0.856	-1.07	0.714	-2.31	0.869	5.42	0.618	-0.00578	0.856	-1.24	0.486	-0.347	0.882	1.54	0.824															0.654		0.921		0.000764		0.386
F1LNH3_RAT	1.64	0.146	-5.3	0.0151	-0.367	0.888	-2.42	0.561	-5.3	0.085	-2.49	0.802	-0.104	0.973	-1.79	0.717	-1.79	0.278	-3.55e-15	0.893	2.27	0.72															0.867		0.887		0.161		0.585
F1LNW3_RAT	-2.71	0.0276	-3.38	0.188	-0.272	0.894	0.28	0.88	-2.56	0.506	-2.57	0.828	2.56	0.902	1.06	0.803	-0.927	0.501	-1.24	0.822	-8.42	0.049															0.887		0.383		0.0311		0.159
F1LPB3_RAT	-0.533	0.661	1.1	0.562	3.42	0.61	2.86	0.635	1.02	0.713	0.657	0.916	-1.25	0.959	0.148	0.851	-3.2	0.173	-4.74	0.364	-13.4	0.00286															0.897		0.329		0.213		0.0567
F1LPV8_RAT	0.114	0.734	-3.03	0.233	-0.847	0.868	-3.96	0.298	-2.39	0.541	0.165	0.925	-0.885	0.964	-4.14	0.421	-4.4	0.0517	0.571	0.868	-2.96	0.694															0.786		0.848		0.0334		0.546
F1LQ09_RAT	-2.08	0.0859	-3.34	0.181	-5.91	0.0683	-2.73	0.558	-7.89	0.0249	-5.51	0.491	-0.842	0.963	0.316	0.843	0.727	0.529	-1.78	0.758	-1.78	0.788															0.898		0.947		0.226		0.513
F1LQ55_RAT	-5.3	8.96e-07	-5.35	0.0302	-0.512	0.883	-2.43	0.628	-7.67	0.0281	-5.53	0.489	2.53	0.897	-4.58	0.312	-1.98	0.285	-0.262	0.882	-2.18	0.755															0.36		0.909		0.00414		0.0712
F1LQN3_RAT	-7.11e-15	0.752	-5.33e-15	0.678	2.18	0.649	4.7	0.0471	-5.33e-15	0.775	1.99	0.831	0	0.975	0	0.856	4.7	0.00723	0.311	0.877	4.77	0.218															0.927		0.633		0.000193		8.71e-05
F1LS40_RAT	1.44	0.317	-2.46	0.295	2.92	0.625	-2.47	0.643	-2.6	0.504	-5.04	0.564	3.68	0.781	4.77	0.316	-3.01	0.15	0.277	0.882	0.288	0.866															0.901		0.947		3.53e-05		2.26e-07
F1LTB8_RAT	-3	0.0166	2.51	0.292	-1.52	0.821	2.33	0.674	-3.09	0.43	-1.65	0.881	-2.66	0.898	-2.69	0.651	-2.14	0.277	-0.111	0.889	-5.96	0.246															0.926		0.623		0.454		0.49
F1LTJ5_RAT	0.414	0.675	-1.12	0.539	0.902	0.865	1.42	0.8	-3.2	0.412	-3.61	0.741	3.28	0.843	-0.735	0.823	-0.576	0.558	-4.12	0.381	-0.0468	0.874															0.709		0.812		0.0211		0.561
F1LU71_RAT	-2.41	0.0347	-2.41	0.272	0.285	0.893	-2.41	0.608	-2.41	0.498	-2.41	0.825	4.21	0.577	-0.0502	0.854	-0.981	0.477	-0.445	0.872	2.7	0.689															0.632		0.85		0.000457		0.386
F1LUN5_RAT	4.49	9.48e-08	3.92	0.0462	6.43	0.00266	5.84	0.00457	-5.33e-15	0.775	-5.33e-15	0.928	4.56	0.203	2.97	0.441	0.339	0.574	-0.81	0.835	1.46	0.781															0.86		0.871		0.000508		0.0275
F1LYI7_RAT	-3.5	0.043	-3.44	0.29	-0.518	0.89	-3.21	0.669	-10.3	0.0342	-6.74	0.575	-0.306	0.972	-3.7	0.647	-3.7	0.187	-6.52	0.269	-7.05	0.368															0.841		0.943		0.101		0.585
F1LYQ7_RAT	-0.143	0.732	-4.57	0.138	-2.41	0.757	0.573	0.869	-2.18	0.605	-0.522	0.919	1.2	0.96	-5.19	0.34	-3.79	0.12	0.903	0.855	1.51	0.822															0.565		0.94		0.00841		0.338
F1M6Q3_RAT	2.85	0.00328	0.118	0.664	2.13	0.677	0.666	0.849	-3.78	0.184	-3.78	0.6	2.93	0.79	-3.38	0.403	-0.184	0.603	-3.22	0.397	-1.52	0.786															0.317		0.907		0.0196		0.0128
F1M7N8_RAT	-0.595	0.6	-3.9	0.093	1.53	0.795	-0.381	0.873	-0.812	0.709	0.0776	0.927	-2.94	0.823	-2.95	0.54	0.757	0.511	1.11	0.819	2.5	0.698															0.927		0.92		0.00986		0.00653
F1M7P4_RAT	1.47	0.265	-1.22	0.505	2.85	0.597	1.7	0.749	-8.58	0.0135	-5.33	0.498	2.74	0.873	-1.79	0.735	-4.18	0.0446	-1.85	0.742	3.64	0.566															0.608		0.606		4.78e-06		0.0818
F1M853_RAT	-0.973	0.463	1.25	0.492	0.556	0.879	0.147	0.886	-3.63	0.264	-1.12	0.896	-0.549	0.968	-4.91	0.237	-4.15	0.0398	-1.08	0.826	-3.03	0.642															0.612		0.905		0.0158		0.427
F1M953_RAT	-0.203	0.722	-2.76	0.295	-1.2	0.854	-4	0.382	-6.47	0.112	-3.33	0.799	1.36	0.957	-3.24	0.621	0.251	0.603	0.0849	0.89	0.558	0.859															0.694		0.942		0.361		0.0468
F1MAR6_RAT	-3.48	0.00122	-5.2	0.0271	-7.34	0.00633	-5.48	0.0477	-4.07	0.204	-2.47	0.82	0.891	0.962	1.25	0.782	-1.45	0.38	-0.869	0.845	-6.33	0.133															0.919		0.592		0.091		0.0548
F213A_RAT	-0.101	0.734	-3.17	0.176	1.86	0.759	2.28	0.625	-3.17	0.343	-0.0474	0.927	-0.621	0.966	-5.28	0.182	-2.37	0.191	-3.27	0.455	-0.807	0.842															0.587		0.883		0.166		0.0393
F2Z3R2_RAT	0.108	0.737	0.293	0.652	4.11	0.475	0.102	0.889	-5.29	0.188	-2.79	0.839	-0.473	0.97	-5.06	0.359	-8.76	0.000336	-4.37	0.428	-1.14	0.838															0.704		0.881		7.85e-06		0.0406
F6QBA3_RAT	-8.88e-15	0.752	0	0.678	9.94	2.62e-07	3.01	0.263	1.78e-15	0.775	1.78e-15	0.928	0	0.975	3.55e-15	0.856	1.78e-15	0.628	-2.78	0.44	-0.154	0.869															0.927		0.844		0.536		0.585
F8WFT7_RAT	2.31	0.0478	2.15	0.315	-2.29	0.705	-2.28	0.646	-4.05	0.216	-3.85	0.667	-3.45	0.777	-0.883	0.811	-0.911	0.493	0.475	0.871	-3.05	0.651															0.822		0.828		0.0768		0.58
FABPL_RAT	-0.197	0.729	0.658	0.627	-2.02	0.823	-1.49	0.829	0.781	0.738	-3.89	0.809	-0.877	0.967	-10.7	0.0732	-5.31	0.0754	-5.16	0.436	-15.2	0.00518															0.391		0.368		0.044		0.0137
FIBB_RAT	3.86	0.00139	-2.89	0.25	3.24	0.572	1.27	0.816	-5.79	0.118	-4.32	0.654	2.69	0.897	3.98	0.455	-0.481	0.571	0.173	0.887	1.61	0.807															0.896		0.925		0.0513		0.00538
FIS1_RAT	-0.148	0.735	-3.81	0.26	3.31	0.719	6.35	0.177	0.0542	0.773	2.38	0.878	-4.61	0.835	-3.61	0.661	0.0869	0.622	-0.038	0.892	-0.449	0.865															0.912		0.944		0.0376		0.0764
FTCD_RAT	-0.418	0.703	-0.533	0.641	-1.15	0.871	-1.15	0.852	-1.47	0.704	-3.66	0.836	0.3	0.973	0.282	0.849	-2.78	0.324	-4.29	0.582	-12.7	0.0464															0.927		0.636		0.146		0.147
G3V699_RAT	-4.86	1.06e-06	-4.74	0.0392	-4.93	0.117	-6.95	0.00425	-6.95	0.03	-4.51	0.558	-2.33	0.897	0.442	0.835	-2.33	0.192	-4.44	0.231	-4.44	0.382															0.792		0.947		0.536		0.0449
G3V6D3_RAT	1.06	0.422	-1.03	0.532	2	0.739	-2.91	0.465	0.712	0.721	2.11	0.844	-1.47	0.946	-4.58	0.278	-0.0792	0.619	1.6	0.768	0.0381	0.874															0.763		0.917		0.245		0.0012
G3V6I4_RAT	0.0946	0.737	0.662	0.604	-0.981	0.859	-1.19	0.82	-2.94	0.446	-1.71	0.878	-1.8	0.94	-4.79	0.311	-5.14	0.02	-0.761	0.857	-8.07	0.0633															0.804		0.368		0.0385		0.529
G3V6K6_RAT	-2.53	0.0129	-1.22	0.476	-0.726	0.865	-2.53	0.508	-2.53	0.426	-2.53	0.79	-2.74	0.832	-1.67	0.725	-5.07	0.00597	-2.71	0.514	-5.89	0.118															0.894		0.824		0.0693		0.00893
G3V6R5_RAT	1.78e-15	0.752	2.12	0.224	2.54	0.453	1.86	0.594	1.78e-15	0.775	2.31	0.763	0	0.975	0	0.856	5.33e-15	0.628	-7.73	2.04e-05	-7.73	0.00472															0.927		0.947		0.536		0.585
G3V6S5_RAT	-3.28	0.0101	-2.13	0.365	-2.36	0.733	0.902	0.846	-4.91	0.18	-1.96	0.869	-0.171	0.973	-3.29	0.578	-3.39	0.123	2.28	0.711	-1.63	0.807															0.803		0.83		0.0515		0.57
G3V6T7_RAT	-2.61	0.0458	-2.87	0.257	-1.79	0.8	-2.63	0.63	-3.06	0.447	-2.32	0.851	-1.78	0.943	-3.85	0.489	-2.43	0.235	-2.72	0.639	-2.96	0.702															0.867		0.945		0.435		0.301
G3V728_RAT	3.96	0.000662	-1.5	0.47	2.79	0.647	0.692	0.858	1.79	0.617	0.0996	0.926	0.801	0.965	-0.138	0.851	-0.0341	0.625	-1.97	0.743	-3.51	0.619															0.906		0.921		0.392		0.569
G3V734_RAT	0.471	0.677	-0.204	0.661	3.54	0.605	2.68	0.677	-3.22	0.48	-0.0606	0.927	3.2	0.891	-3.61	0.593	-1.59	0.426	-4.63	0.405	-5.83	0.393															0.548		0.932		0.0136		0.219
G3V796_RAT	-3.41	0.0183	0.817	0.599	-3.8	0.553	-5.88	0.122	-4.79	0.251	-5.64	0.58	-2.74	0.916	-1.72	0.775	0.927	0.523	-3.42	0.575	-8.17	0.128															0.907		0.809		0.0494		0.115
G3V7T6_RAT	-1.91	0.0637	-2.67	0.202	-2.63	0.563	-0.88	0.83	-4.71	0.113	-4.71	0.494	1.59	0.935	0.289	0.842	-0.0735	0.619	-5.98	0.023	-2	0.741															0.884		0.737		0.152		0.51
G3V7V5_RAT	-0.239	0.713	1.83	0.423	-0.962	0.863	2.76	0.604	-3.34	0.402	-0.0137	0.928	-3.13	0.867	-3.13	0.603	2.64	0.206	-2.82	0.621	5.89	0.278															0.927		0.256		0.000644		0.000309
G3V803_RAT	-2.57	0.0391	-2.8	0.251	-3.08	0.588	-4.89	0.134	-4.89	0.166	-2.56	0.829	0.536	0.969	-4.19	0.397	-1.97	0.303	-5.25	0.199	-5.44	0.309															0.622		0.945		0.0955		0.118
G3V826_RAT	-0.137	0.734	0.58	0.627	1.31	0.854	0.511	0.874	-2.09	0.627	-2.09	0.878	1.65	0.954	-3	0.676	3.88	0.13	-1.96	0.787	-0.864	0.851															0.726		0.934		0.188		0.000235
G3V888_RAT	-0.691	0.537	-2.94	0.16	-1.35	0.8	-0.831	0.832	0.228	0.758	-2.94	0.719	-1.69	0.925	0.895	0.798	-1.95	0.212	-5.86	0.0191	-8.18	0.0101															0.778		0.875		0.487		0.023
G3V8G5_RAT	0.344	0.663	-1.48	0.383	-1.48	0.773	2.57	0.417	-1.48	0.596	0.0563	0.927	-1.9	0.905	-1.9	0.668	2.83	0.0832	-1.29	0.775	4.09	0.313															0.927		0.396		9.18e-05		4.37e-05
G3V8L3_RAT	1.13	0.454	-0.672	0.605	0.218	0.897	-0.452	0.873	-7.62	0.035	-7.2	0.331	4.52	0.631	-0.112	0.852	-1.05	0.486	-3.41	0.509	2.02	0.78															0.649		0.688		0.000863		0.412
G3V9R2_RAT	-5.33e-15	0.752	1.78e-15	0.678	-1.78e-15	0.904	-1.78e-15	0.892	-1.78e-15	0.775	-1.78e-15	0.928	-1.51	0.866	-1.51	0.602	-1.51	0.149	2.01	0.39	6.18	0.00161															0.927		0.262		0.536		0.585
GGLO_RAT	0.242	0.713	1.46	0.491	-1.02	0.86	0.603	0.865	-4.62	0.209	-1.8	0.877	-0.704	0.967	-0.27	0.846	-3.84	0.0899	-2.47	0.685	-10.3	0.0175															0.919		0.336		0.058		0.0321
GGT1_RAT	-3.55e-15	0.752	-1.78e-15	0.678	-1.78e-15	0.904	0	0.892	-1.78e-15	0.775	0	0.928	0	0.975	-1.78e-15	0.856	0	0.628	0	0.893	9.9	3.44e-14															0.927		7e-11		0.536		0.585
GLNA_RAT	-1.79	0.223	-6.09	0.0258	-9.07	0.00274	-5.74	0.0858	-6.07	0.114	-8.52	0.254	2.91	0.89	-3.18	0.604	-0.257	0.601	-2.04	0.75	-2.84	0.719															0.552		0.937		0.0589		0.0689
GSH0_RAT	2.42	0.0017	-1.78e-15	0.678	-3.55e-15	0.904	-3.55e-15	0.892	-3.55e-15	0.775	-3.55e-15	0.928	0	0.975	0	0.856	6.37	1.35e-06	0	0.893	7.28	0.0048															0.927		0.0541		5.98e-10		1.31e-11
GSTA2_RAT	0.446	0.684	-4.25	0.181	0.207	0.898	-0.986	0.85	0.761	0.734	2.38	0.866	-0.431	0.971	-6.83	0.215	-3.11	0.203	1.03	0.852	2.56	0.77															0.584		0.928		0.129		0.0489
GSTM1_RAT	0.0759	0.744	1.1	0.586	0.74	0.883	-2.02	0.795	3.11	0.558	3.27	0.844	0.374	0.972	-6.75	0.304	-0.607	0.576	3.18	0.696	6.41	0.451															0.592		0.899		0.418		0.00469
GSTM5_RAT	-0.187	0.72	0.0564	0.672	-2.26	0.722	-1.02	0.831	-0.252	0.76	-1.35	0.89	0.408	0.97	-5.01	0.265	-3.16	0.122	2.7	0.6	-1.16	0.827															0.56		0.812		0.0239		0.174
H10_RAT	0.816	0.633	-8.37	0.022	-1.94	0.833	-5.44	0.317	-12.5	0.0173	-9.31	0.395	5.18	0.788	0.00328	0.856	-4.62	0.125	-0.921	0.864	2.58	0.791															0.746		0.895		2.16e-05		0.0399
H11_RAT	3.44	0.0102	3.77	0.184	8.13	0.0136	0.202	0.885	-3.47	0.407	-3.47	0.78	0	0.975	0	0.856	0	0.628	1.78e-15	0.893	4.05	0.593															0.927		0.833		0.536		0.585
H14_RAT	1.07	0.475	-1.12	0.54	-0.0942	0.901	-0.961	0.841	-7.49	0.0368	-8.27	0.252	7.24	0.0882	-0.59	0.831	-1.6	0.385	-4.81	0.271	0.99	0.839															0.331		0.636		6.36e-08		0.394
H15_RAT	2.82	0.074	-2.21	0.424	3.88	0.59	2.25	0.754	-10.5	0.0238	-5.63	0.624	9.04	0.078	3.55e-15	0.856	3.55e-15	0.628	-4.05	0.521	4.73	0.585															0.386		0.424		8.43e-06		0.585
H4_RAT	0.929	0.161	-0.436	0.574	0.418	0.868	0.5	0.836	-0.817	0.636	-1.46	0.801	0.96	0.935	0.683	0.782	-1.23	0.213	0.0223	0.892	0.391	0.847															0.916		0.937		0.00749		0.0154
H7C5Y5_RAT	0.0715	0.741	0.888	0.575	-2.38	0.725	-0.801	0.852	-5.24	0.149	-2.74	0.821	-1.28	0.956	-6.16	0.176	-4.86	0.0334	1.39	0.812	0.491	0.86															0.619		0.935		0.0317		0.325
HBB2_RAT	-0.0701	0.736	-1.76	0.293	-1.04	0.825	-1.53	0.701	0.289	0.75	-0.6	0.909	-1.21	0.943	-2.47	0.529	-5.43	0.000352	0.704	0.842	-0.956	0.82															0.877		0.899		0.000243		0.00848
HCDH_RAT	-0.665	0.614	-4.98	0.0721	0.173	0.898	-1.85	0.756	-0.874	0.717	-3.82	0.726	0.456	0.97	-3.78	0.498	-4.25	0.0621	-1.01	0.843	-2.55	0.739															0.695		0.923		0.00586		0.509
HMCS1_RAT	0.122	0.73	-3.85	0.104	0.512	0.881	-0.208	0.882	-0.519	0.737	0.43	0.918	-1.1	0.956	-5.24	0.18	-1.8	0.291	-0.34	0.877	-4.07	0.451															0.627		0.796		0.401		0.0139
HMGB2_RAT	7.5	2.27e-08	3.11	0.277	2.82	0.722	3.17	0.607	-3.55	0.445	-0.098	0.927	9.87	0.0179	-3.55e-15	0.856	0	0.628	-2.87	0.679	3.82	0.663															0.312		0.65		3.01e-07		0.585
HS90A_RAT	-3.77	0.00069	0.707	0.593	0.508	0.883	-0.765	0.851	-2.66	0.47	-6.02	0.417	3.86	0.708	4.18	0.361	3.4	0.0962	-0.28	0.881	0.217	0.868															0.92		0.941		0.459		0.431
HYEP_RAT	1.18	0.508	12.1	2.6e-05	13	0.000138	8.94	0.00864	6.28	0.15	2.16	0.876	-0.176	0.973	5.63	0.334	4.44	0.0937	-3.79	0.541	4.1	0.644															0.624		0.521		0.0223		0.398
IF2A_RAT	0.0269	0.747	-2.17	0.306	0.751	0.869	2.83	0.505	-4.73	0.148	-2.21	0.84	7.59	0.0174	0	0.856	2.37	0.2	1.98	0.717	0	0.875															0.311		0.905		0.000448		0.081
IF4A2_RAT	3.33	0.00289	-2.13	0.321	-2.43	0.683	0.819	0.846	-1.45	0.646	-4.54	0.578	2.67	0.88	2.63	0.63	2.91	0.138	-2.38	0.652	-2.05	0.762															0.926		0.943		0.498		0.536
IGG2B_RAT	-0.837	0.602	0.397	0.645	0.104	0.901	-0.0538	0.891	-2.83	0.548	-6.21	0.562	0	0.975	1.78e-15	0.856	3.96	0.126	2.68	0.713	6.98	0.274															0.927		0.846		0.0444		0.0406
ITB1_RAT	3.09	0.023	-0.451	0.635	2.39	0.746	0.0408	0.891	-3.48	0.407	-3.05	0.814	3.16	0.878	-2.29	0.718	-2.55	0.236	-2.59	0.684	1.89	0.797															0.601		0.807		0.00139		0.548
K1C19_RAT	3.55e-15	0.752	1.78e-15	0.678	1.78e-15	0.904	1.78e-15	0.892	1.78e-15	0.775	0	0.928	0	0.975	0	0.856	5.07	1.11e-06	0	0.893	12.5	3.44e-14															0.927		1.16e-10		2.8e-10		5.93e-12
K1C24_RAT	0.71	0.295	-0.0135	0.675	1.55	0.549	0.434	0.843	-0.772	0.638	-1.25	0.824	1.21	0.903	0.847	0.748	-0.875	0.33	0.0448	0.89	0.171	0.864															0.91		0.944		0.00771		0.0229
K22E_RAT	3.45	0.0125	4.68	0.121	-7.11e-15	0.904	2.98	0.603	11.8	0.0028	12	0.113	-0.67	0.968	1.46	0.787	-6.36	0.0111	1.95	0.773	0.921	0.846															0.871		0.934		0.0019		5.48e-06
KAD4_RAT	0.046	0.743	0.382	0.629	-2.35	0.637	-2.35	0.56	-2.35	0.462	-2.35	0.808	-0.133	0.973	-2.8	0.543	-2.8	0.113	-7.64	0.00157	-7.64	0.0294															0.785		0.947		0.0449		0.585
KHDR1_RAT	8.44	1.48e-14	5.04	0.0155	8.25	0.000321	7.38	0.000911	3.55e-15	0.775	2.72	0.764	1.27	0.948	-1.31	0.763	-1.31	0.375	-0.412	0.871	5.78	0.121															0.789		0.329		0.0475		0.585
LAMP1_RAT	-2.2	0.0946	3.56	0.184	-2.21	0.751	0.03	0.891	-4.71	0.193	-1.76	0.878	-0.268	0.972	-2.33	0.7	3.67	0.0977	0.642	0.865	2.99	0.695															0.866		0.901		0.0204		0.000146
LASP1_RAT	6.02	1.99e-06	-3.36	0.232	-0.256	0.896	-0.0584	0.89	-3.36	0.438	-0.45	0.92	2.28	0.931	-3.19	0.626	-0.0794	0.621	-2.69	0.679	6.58	0.248															0.607		0.266		0.142		0.0677
LDHB_RAT	0.303	0.699	1.76	0.426	2.32	0.729	1.17	0.824	1.14	0.692	1.64	0.882	-0.728	0.966	-6.13	0.174	-0.239	0.601	-1.22	0.826	-6.98	0.134															0.579		0.632		0.46		0.000141
LETM1_RAT	-0.978	0.537	-3.09	0.255	-3.54	0.57	-3.05	0.584	-3.55	0.406	-5.06	0.616	-2.63	0.915	-5.22	0.323	0.632	0.558	-2.25	0.737	-0.857	0.848															0.849		0.928		0.062		0.000635
LYRIC_RAT	-0.146	0.731	-4.17	0.154	-6.66	0.0757	-4.89	0.188	-7.13	0.0705	-3.65	0.764	2.11	0.935	-0.634	0.831	-1.33	0.452	-3.31	0.554	-5.59	0.369															0.838		0.907		0.0493		0.472
M0R4I3_RAT	-0.24	0.719	-1.42	0.529	2.05	0.803	-0.0933	0.889	-3.31	0.483	0.241	0.924	1.75	0.951	-7.68	0.159	-1.24	0.486	-3.29	0.621	-0.532	0.861															0.317		0.901		0.101		0.000556
M0R6L3_RAT	-0.385	0.69	-4.06	0.17	-1.88	0.804	-0.192	0.885	-1.62	0.658	-4.21	0.717	-0.264	0.972	-5.12	0.335	-8.17	0.000746	0.12	0.889	1.37	0.826															0.667		0.93		1.27e-05		0.0713
M0R7B4_RAT	1.28	0.434	-3.46	0.22	0.18	0.898	0.567	0.869	-7.28	0.0696	-3.65	0.77	4.22	0.762	-5.69	0.277	-5.69	0.0209	3.29	0.57	3.55	0.663															0.3		0.945		2.61e-08		0.585
M0R8B6_RAT	0.162	0.72	-1.01	0.526	-0.00688	0.904	5.78	0.0183	0.104	0.768	-3.2	0.716	0.0381	0.974	-0.0367	0.854	0.925	0.474	-2.35	0.61	4.04	0.429															0.925		0.336		0.351		0.359
M0R8M9_RAT	0.0473	0.742	-1.48	0.37	-0.504	0.876	-0.338	0.871	-1.48	0.588	-2.12	0.804	1.1	0.949	0.143	0.848	-1.49	0.291	0.0369	0.891	-0.782	0.834															0.894		0.93		0.0294		0.118
M0R987_RAT	-0.886	0.605	-4.66	0.178	0.787	0.88	-3.28	0.64	-6.52	0.165	-3.09	0.845	-1.5	0.959	-9.05	0.127	-5.72	0.0517	-3.65	0.611	-0.166	0.872															0.554		0.888		0.0465		0.0862
M0R9F7_RAT	-5.33e-15	0.752	5.02	5.54e-05	-1.78e-15	0.904	-3.55e-15	0.892	-1.78e-15	0.775	1.78e-15	0.928	-1.73	0.849	-1.73	0.577	-1.73	0.131	7.98	1.34e-09	-1.78e-15	0.875															0.927		0.00161		0.536		0.585
M0RBD1_RAT	-4.47	0.0061	-4.19	0.218	0.836	0.879	-2.11	0.781	-5.27	0.281	-4.53	0.76	-1.27	0.962	-4.97	0.489	-1.98	0.402	-2.87	0.72	-0.402	0.866															0.822		0.914		0.451		0.12
M0RBF1_RAT	-3.73	0.000919	-3.82	0.138	-2.94	0.594	-2.53	0.608	-4.77	0.161	-4.49	0.598	-3.14	0.837	-3.65	0.47	-2.84	0.154	0.713	0.858	-0.296	0.866															0.916		0.932		0.489		0.427
MDHM_RAT	0.115	0.738	-3.09	0.302	3.21	0.702	-0.187	0.887	-2.41	0.608	-2.55	0.865	1.06	0.964	-4.61	0.512	1.47	0.465	-1.49	0.83	-1.62	0.825															0.661		0.946		0.489		0.00249
MET7B_RAT	-1.63	0.271	-1.16	0.538	-1.49	0.827	-0.758	0.856	-3.16	0.434	-3.06	0.802	-1.12	0.96	-0.619	0.83	-4.27	0.0628	1.09	0.838	-0.593	0.856															0.917		0.92		0.057		0.0285
MOT1_RAT	0.321	0.698	-6.19	0.022	-9.33	0.00194	-7.01	0.0225	-6.21	0.104	-4.24	0.683	-0.125	0.973	0.723	0.825	0.333	0.592	0	0.893	-5.33e-15	0.875															0.909		0.947		0.468		0.524
MYH9_RAT	1.51	0.287	-0.223	0.656	0.331	0.892	1.54	0.785	-0.966	0.706	-5.57	0.511	3.5	0.806	-0.621	0.829	-1.65	0.367	-0.746	0.858	0.965	0.839															0.689		0.917		0.00152		0.383
NB5R3_RAT	-1.89	0.191	-1.48	0.491	-7.05	0.0405	-6.37	0.048	-6.43	0.0952	-3.43	0.775	-2.77	0.9	-5.29	0.292	-4.88	0.0402	-0.873	0.853	-3.63	0.634															0.847		0.89		0.161		0.521
NDKB_RAT	0.453	0.681	2.8	0.308	0.441	0.89	0.455	0.876	0.138	0.769	3.75	0.782	-7.48	0.179	-10.1	0.0465	-3.35	0.171	8.46	0.028	-1.78e-15	0.875															0.857		0.406		0.0329		0.000233
NDUB1_RAT	-9.27	1.48e-14	-6.01	0.00465	-5.84	0.0264	-9.27	1.4e-05	-9.27	0.0028	-6.06	0.312	1.78e-15	0.975	1.78e-15	0.856	0	0.628	1.78e-15	0.893	0	0.875															0.927		0.947		0.536		0.585
NDUS4_RAT	-2.58	0.0163	0.175	0.658	7.74	0.00177	-2.58	0.531	-2.58	0.442	-2.58	0.798	-2.48	0.881	-2.48	0.625	0.575	0.544	-2.94	0.499	-2.94	0.638															0.927		0.947		0.0311		0.0277
NDUV2_RAT	4.51	0.000305	0.154	0.664	5.14	0.224	1.87	0.76	-2.65	0.523	0.489	0.919	-2.43	0.92	-5.11	0.315	-2.17	0.294	-2.54	0.683	-2.54	0.747															0.839		0.947		0.5		0.0696
NONO_RAT	4.21	6.84e-05	0.581	0.608	3.79	0.35	1.49	0.776	1.34	0.657	-1.59	0.877	0.905	0.962	-1.16	0.79	-1.6	0.351	-5.26	0.139	-3.33	0.608															0.854		0.907		0.0773		0.504
NPM_RAT	4.21	2.96e-05	-5.49	0.0151	4.2	0.23	3.81	0.214	-0.11	0.768	0.352	0.92	8.31	0.00443	3.55e-15	0.856	3.53	0.0679	0	0.893	7.4	0.0523															0.3		0.255		0.000854		0.0117
OSTC_RAT	-2.5	0.25	-3.49	0.328	-3.4	0.745	-2.63	0.767	-1.86	0.684	-2.25	0.889	2.83	0.94	-4.84	0.586	0.438	0.596	0.273	0.886	-0.64	0.862															0.604		0.94		0.247		0.0329
OTC_RAT	-3.72	0.0442	-1.18	0.585	-1.09	0.873	-3.84	0.615	-1.39	0.708	0.832	0.916	3.78	0.903	-0.161	0.852	0.437	0.594	3.14	0.721	-10.3	0.127															0.828		0.182		0.121		0.517
PAHX_RAT	1.02	0.457	0.516	0.618	5.22	0.118	4.93	0.0997	0.458	0.744	-0.283	0.922	0.34	0.971	-2.55	0.642	-3.14	0.116	-3.39	0.461	-6.73	0.115															0.796		0.843		0.0236		0.474
PGRC2_RAT	-5.14	2.17e-05	-5.77	0.0359	-8.61	0.00559	-3.19	0.523	-5.62	0.14	-5.23	0.572	-3.84	0.79	-5.87	0.225	-5.98	0.0115	2.65	0.66	-3.74	0.619															0.87		0.584		0.155		0.57
PGS1_RAT	2.69	0.00164	-1.74	0.3	-2.63	0.462	-1.83	0.629	-4.48	0.0859	-4.48	0.433	-1.78e-15	0.975	0	0.856	-1.78e-15	0.628	0	0.893	-1.78e-15	0.875															0.927		0.947		0.536		0.585
PLMN_RAT	2.88	0.00468	-2.31	0.259	-4.31	0.178	-1.83	0.697	-4.31	0.15	-4.31	0.558	2.25	0.895	-2.62	0.586	-0.662	0.525	-1.86	0.709	1.67	0.779															0.548		0.799		0.0333		0.107
PPIB_RAT	1.3	0.445	-6.26	0.0363	0.663	0.881	1.21	0.832	-6.29	0.131	-2.18	0.87	2.81	0.91	3.2	0.636	-0.714	0.55	3.93	0.496	4.06	0.621															0.921		0.946		0.0541		0.033
PRDX4_RAT	0.303	0.715	-0.0542	0.674	1.67	0.844	-0.517	0.876	-2.83	0.585	-0.971	0.913	-0.895	0.967	-4.46	0.569	2.94	0.275	-2.51	0.764	4.05	0.693															0.834		0.749		0.0731		0.000521
PTGR1_RAT	-5.33e-15	0.752	-3.55e-15	0.678	-1.78e-15	0.904	-1.78e-15	0.892	-1.78e-15	0.775	-3.55e-15	0.928	0	0.975	-1.78e-15	0.856	6.38	7.85e-08	0	0.893	9.72	9.97e-07															0.927		8.52e-05		3.41e-12		6.89e-14
Q3KRF2_RAT	-3.98	0.000176	-2.43	0.27	-0.0156	0.903	-0.51	0.866	0.661	0.727	-2.38	0.828	-1.1	0.957	-3.94	0.381	0.1	0.616	-1.47	0.788	-3.07	0.643															0.796		0.917		0.295		0.00493
Q4KM07_RAT	4.97	1.64e-05	1.71	0.437	-0.706	0.875	-0.18	0.885	-0.0539	0.772	-0.762	0.911	0.00499	0.974	-2.57	0.667	-3.18	0.134	-2.56	0.655	-5.31	0.344															0.836		0.885		0.0487		0.477
Q4V8I9_RAT	-7.49	2.18e-10	-7.49	0.00642	-7.49	0.0262	-5.37	0.125	-4.58	0.226	-7.49	0.332	0.0257	0.974	-3.09	0.621	1.14	0.478	0.899	0.852	0.504	0.86															0.811		0.943		0.351		0.013
Q5BJN7_RAT	1.25	0.506	-3.06	0.306	0.358	0.894	-2.83	0.693	-9.74	0.0339	-2.41	0.871	2.56	0.933	-7.83	0.175	-3.97	0.142	-3.4	0.637	-0.243	0.87															0.314		0.895		0.00192		0.0529
Q5D059_RAT	-0.854	0.569	-1.93	0.42	0.812	0.873	-5.21	0.147	-7.63	0.0486	-4.27	0.695	0.024	0.974	-5.04	0.329	0.00726	0.628	-2.2	0.736	2.99	0.712															0.632		0.746		0.534		0.00285
Q5I0M7_RAT	6.28	1.87e-06	6.36	0.0356	11	0.000814	2.74	0.665	1.78e-15	0.775	3.27	0.813	6.79	0.245	3.55e-15	0.856	3.41	0.16	-3.69	0.531	3.33	0.701															0.547		0.587		0.0646		0.0575
Q5I0N0_RAT	-2.28	0.0679	-6.19	0.015	-2.87	0.63	-1.95	0.73	-2.18	0.564	-1.79	0.874	-3.64	0.784	-0.995	0.807	-3.58	0.0947	-2.92	0.573	-3.24	0.654															0.829		0.943		0.528		0.0797
Q5M963_RAT	1.81	0.136	-0.16	0.661	0.451	0.885	-1.27	0.802	-4.58	0.162	-4.58	0.57	6.19	0.124	0.985	0.803	0.116	0.614	-6.07	0.0518	0.186	0.869															0.559		0.459		4.31e-05		0.404
Q5RJN0_RAT	-0.0275	0.748	1.72	0.481	0.203	0.898	5.96	0.123	-0.00179	0.775	0.869	0.912	-4.05	0.82	-7.13	0.177	-0.503	0.578	-1.17	0.842	-0.571	0.86															0.833		0.941		0.0584		0.000274
Q5RKJ9_RAT	-2.7	0.0213	3.66	0.148	0.92	0.86	0.756	0.851	-1.73	0.613	-1.97	0.859	-0.0649	0.974	1.61	0.755	-0.525	0.559	-2.29	0.673	-5.91	0.198															0.876		0.826		0.459		0.115
Q5U302_RAT	-4.68	2.53e-05	-3.3	0.19	-3.57	0.455	-4.66	0.146	-7.25	0.0347	-7.25	0.293	4.2	0.65	-2.46	0.668	2.13	0.262	-2.58	0.631	-0.796	0.846															0.435		0.914		0.138		0.00245
Q5U328_RAT	2.84	0.00335	-4.16	0.0511	3.69	0.257	-4.16	0.111	-4.16	0.149	-1.65	0.862	2.05	0.904	0	0.856	1.84	0.245	-1.98	0.669	0.825	0.837															0.836		0.848		0.497		0.113
Q66HF3_RAT	-0.649	0.596	-0.393	0.633	-0.283	0.893	-0.882	0.84	-4.32	0.184	-3.35	0.733	-0.379	0.97	-3.98	0.381	-3.44	0.0865	-0.00635	0.893	-4.93	0.332															0.717		0.684		0.0403		0.484
Q66HM7_RAT	4.52	3.44e-09	-1.24e-14	0.678	1.86	0.665	4.09	0.0505	-8.88e-15	0.775	-3.55e-15	0.928	2.05	0.869	0	0.856	0	0.628	-3	0.32	3.08	0.476															0.805		0.211		0.0591		0.585
Q68FZ1_RAT	-0.508	0.661	3.96	0.168	-0.594	0.883	-0.749	0.858	-0.0943	0.77	0.775	0.912	-1.1	0.961	-0.376	0.842	-4.48	0.0612	-4.09	0.437	-8.5	0.0746															0.913		0.809		0.0512		0.0178
Q68G41_RAT	-0.0154	0.75	-2.42	0.383	1.27	0.856	-2.67	0.697	-5.13	0.241	-2.41	0.866	-0.63	0.969	-4.23	0.533	-5.21	0.0559	-3.56	0.582	-4.29	0.624															0.809		0.939		0.0233		0.438
Q6AYI1_RAT	2.82	0.0234	2.39	0.304	3.02	0.606	5.97	0.0496	-2.33	0.545	-0.113	0.926	3.93	0.738	2.43	0.68	4.54	0.0427	-1.72	0.776	2.07	0.773															0.888		0.829		0.437		0.14
Q6AYS2_RAT	4.75	0.000649	1.41	0.526	2.32	0.775	2.18	0.749	-0.111	0.77	2.57	0.856	-0.75	0.967	0.114	0.852	-0.285	0.601	-1.91	0.788	-0.467	0.863															0.912		0.929		0.476		0.53
Q6AYU5_RAT	-1.94	0.0875	-4.86	0.0362	0.65	0.874	2.84	0.483	-4.86	0.132	-2.24	0.834	-2.01	0.921	-2.01	0.701	-2.01	0.251	-3.55e-15	0.893	4.76	0.334															0.927		0.684		0.536		0.585
Q6IN39_RAT	0.107	0.731	-1.02	0.516	0.728	0.865	0.294	0.877	-1.08	0.673	-3.44	0.657	0.231	0.972	-3.03	0.489	-0.187	0.603	-0.0686	0.89	-2.88	0.621															0.706		0.85		0.455		0.0294
Q6PDW1_RAT	-3.16	0.0541	-3.25	0.291	0.226	0.898	-3.54	0.592	-6.88	0.142	-3.41	0.826	-4.88	0.77	-12.1	0.0252	-8.05	0.00583	-0.53	0.876	0.27	0.869															0.57		0.939		0.105		0.0487
Q6S3A0_RAT	-2.04	0.0548	-3.36	0.138	-1.16	0.831	-2.04	0.651	-4.52	0.137	-5.4	0.411	3.57	0.673	0.425	0.835	-0.586	0.539	-1.65	0.745	-0.102	0.872															0.736		0.914		0.00263		0.343
Q6TUH3_RAT	-3.91	0.000575	-3.53	0.169	-8.46	0.00228	-6.39	0.0241	-8.46	0.0176	-6.16	0.416	-6.58	0.118	-6.58	0.131	-3.79	0.0736	2.13	0.711	-3.38	0.625															0.927		0.636		0.0657		0.0603
Q6TUH8_RAT	-1.3	0.485	-3.78	0.235	-2.1	0.807	-1.73	0.804	-2.29	0.616	-3.03	0.842	-7.49	0.233	-6.34	0.29	-3.22	0.206	2.69	0.724	1.56	0.826															0.907		0.935		0.0377		0.0922
Q6TXF3_RAT	-0.82	0.637	-0.537	0.64	-0.315	0.897	0.532	0.877	0.447	0.757	0.0238	0.928	1.99	0.953	0.345	0.847	-4.36	0.154	-3.27	0.706	-3.27	0.76															0.9		0.947		0.00873		0.0419
Q6TXH8_RAT	0.444	0.63	3.42	0.093	-1.24	0.809	0.0726	0.889	0.0592	0.771	0.819	0.902	-3.08	0.711	-4.61	0.174	-4.19	0.0131	-5.81	0.0165	-6.49	0.047															0.865		0.935		0.261		0.489
Q6TXJ6_RAT	-0.485	0.655	-0.537	0.619	-0.125	0.9	-0.01	0.892	-6.7	0.0595	-0.312	0.922	-3.69	0.773	-9.89	0.0178	-5.2	0.0182	1.37	0.81	0.233	0.868															0.506		0.93		0.251		0.00232
Q7TP35_RAT	0	0.752	7.11e-15	0.678	1.78e-15	0.904	1.78e-15	0.892	1.78e-15	0.775	4.15	0.716	0	0.975	0	0.856	11.1	1.04e-06	4.12	0.443	14.6	0.000472															0.927		0.154		2.55e-10		5.46e-12
Q7TPB7_RAT	0.508	0.684	-6.97	0.0543	-3.95	0.631	-3.59	0.61	-6.86	0.159	-10.7	0.258	-3.68	0.894	-4.51	0.558	-4.31	0.134	-11	0.0112	-3.32	0.743															0.915		0.647		0.464		0.563
Q7TPK5_RAT	-0.0906	0.738	2.78	0.265	5.82	0.114	-2.79	0.594	-2.79	0.487	-0.0691	0.927	6.29	0.204	-2.96	0.624	-0.0271	0.626	-3.28	0.53	2.18	0.77															0.3		0.69		0.000152		0.0633
Q7TQ70_RAT	3.43	0.0147	-3.1	0.26	2.61	0.73	0.922	0.85	-6.62	0.108	-4.82	0.653	3.05	0.894	-1.48	0.787	-2.52	0.257	-1.65	0.804	2.03	0.793															0.706		0.861		0.00274		0.41
Q7TQ86_RAT	-0.951	0.557	-2.05	0.421	-2.14	0.786	-0.526	0.872	-6.16	0.138	-5.16	0.626	-2.56	0.923	-8.59	0.0926	-5.23	0.0429	1.42	0.824	-0.795	0.851															0.587		0.912		0.117		0.0578
Q8HIC8_RAT	-6.31	0.000585	-3.08	0.383	-6.86	0.29	-3	0.737	-6.34	0.261	-7.7	0.574	0.265	0.973	-3.71	0.688	-3.3	0.279	-0.303	0.886	-0.254	0.871															0.837		0.947		0.121		0.543
Q9EQS4_RAT	-0.964	0.531	3.38	0.215	4.1	0.422	2.87	0.601	0.297	0.759	3.64	0.76	2	0.938	-1.13	0.804	-2.17	0.295	-0.00208	0.893	-8.7	0.0633															0.811		0.283		0.0188		0.398
Q9QX81_RAT	2.73	0.0279	-0.136	0.665	4.08	0.355	1.99	0.726	-5.88	0.105	-3.06	0.79	3.62	0.79	-2.29	0.696	-1.63	0.371	-4.99	0.236	2.55	0.731															0.538		0.334		0.00125		0.466
Q9WVJ6_RAT	0.796	0.519	-3.09	0.172	0.724	0.867	0.315	0.876	-9.04	0.0028	-6.11	0.32	3.54	0.691	0.634	0.822	-1.8	0.279	-0.0404	0.891	0.167	0.869															0.769		0.944		0.000104		0.0626
QCR2_RAT	-0.476	0.654	-0.286	0.648	0.889	0.863	0.41	0.873	-4.2	0.216	-0.474	0.918	-0.64	0.967	-4.46	0.331	-3.7	0.0794	0.535	0.869	-4.12	0.51															0.71		0.741		0.0483		0.439
R9PY08_RAT	-1.85	0.133	-2.86	0.226	1.42	0.82	-0.206	0.883	-2.23	0.537	-2.7	0.806	-1.7	0.94	-1.74	0.741	-0.746	0.523	-4.47	0.264	-8.27	0.0399															0.926		0.81		0.357		0.376
REEP5_RAT	0.0199	0.75	3.61	0.317	0.0786	0.902	7.59	0.14	-3.47	0.561	3.79	0.84	3.83	0.91	3.6	0.696	10.2	0.00374	-0.0763	0.891	9.76	0.202															0.924		0.545		0.0147		0.00792
REEP6_RAT	3.17	0.0324	2.26	0.395	1.33	0.85	0.0157	0.892	0.947	0.721	0.465	0.92	3.27	0.889	1.31	0.801	3.88	0.123	2.64	0.707	10.7	0.035															0.882		0.46		0.455		0.13
RGN_RAT	4.98	2.28e-05	-2.7	0.273	-0.222	0.896	-0.313	0.879	0.349	0.755	3.22	0.785	-4.43	0.654	-6.67	0.151	-6.42	0.00536	2.45	0.682	-3.45	0.642															0.857		0.628		0.171		0.546
RL10_RAT	1.13	0.508	1.44	0.519	2.63	0.737	2.17	0.746	0.146	0.768	2.43	0.86	-1.3	0.959	-7.65	0.148	-5.24	0.0455	-5.59	0.264	-2.54	0.765															0.575		0.89		0.0379		0.148
RL13_RAT	0.61	0.629	0.333	0.645	-2.31	0.739	0.281	0.881	-2.04	0.595	-2.49	0.84	-1.16	0.959	-5.52	0.25	-5.58	0.0154	2.82	0.617	2.43	0.749															0.682		0.943		0.00978		0.576
RL23_RAT	-4.02	0.00602	-7.84	0.0118	-4.2	0.5	0.312	0.881	-4.86	0.263	-3.65	0.793	-1.88	0.948	-8.98	0.0919	-4.98	0.0607	1.31	0.835	0.665	0.857															0.54		0.94		0.0906		0.0365
RL3_RAT	3.06	0.0147	2.99	0.237	-3.4	0.531	2.57	0.628	-2.34	0.548	2.67	0.825	-1.39	0.953	-4.61	0.338	-4.43	0.0499	-0.494	0.872	-0.676	0.852															0.789		0.945		0.0578		0.558
RL32_RAT	-2.03	0.189	-1.3	0.533	-8.45	0.0139	0.14	0.887	-6.9	0.0942	-1.59	0.891	-1.37	0.957	-5.38	0.319	-3.95	0.106	0.0142	0.893	5.94	0.349															0.757		0.697		0.121		0.328
RL8_RAT	0.583	0.627	1.23	0.515	-1.37	0.83	0.585	0.864	-7.56	0.0322	-2.23	0.849	-1.49	0.949	-6.38	0.15	-2.4	0.218	-0.379	0.877	-0.139	0.871															0.601		0.944		0.374		0.0104
RLA0_RAT	-5.66	1.19e-06	-0.665	0.606	0.596	0.881	1.34	0.81	-3.24	0.414	-2.37	0.847	-0.606	0.968	-0.187	0.849	-2.83	0.18	0.388	0.878	-3.75	0.605															0.919		0.813		0.135		0.0823
ROA2_RAT	1.41	0.397	-3.31	0.24	1.5	0.835	0.171	0.886	-4.2	0.316	-5.96	0.545	1.36	0.957	-5.63	0.292	-0.0167	0.627	-1.69	0.799	3.25	0.699															0.514		0.784		0.315		0.00136
ROA3_RAT	6.08	1.56e-06	2.27	0.371	6.54	0.0957	4.98	0.191	2.46	0.564	0.0385	0.928	0.355	0.971	-6.62	0.182	-0.391	0.587	3	0.626	4.05	0.607															0.509		0.934		0.426		0.000296
RS11_RAT	-1.5	0.372	1.66	0.481	-1.54	0.834	0.566	0.87	-6.06	0.141	-2.61	0.849	-1.13	0.962	-9.34	0.0563	-5.05	0.0485	-6.11	0.191	-0.945	0.846															0.392		0.772		0.0353		0.019
RS15_RAT	0.252	0.708	-3.91	0.141	0.989	0.858	4.28	0.21	0.278	0.758	3.58	0.732	-6	0.204	-5.79	0.185	-6.57	0.00282	-0.252	0.883	5.66	0.267															0.923		0.591		0.443		0.44
RS2_RAT	-3.5	0.0073	0.09	0.67	-0.408	0.89	0.919	0.847	-5.96	0.124	-1.61	0.887	-2.41	0.921	-9.86	0.0254	-4.5	0.0576	0.0864	0.89	-1.73	0.804															0.42		0.918		0.167		0.00122
RS23_RAT	-2.7	0.0703	-2.2	0.406	-5.78	0.215	1.89	0.779	-4.26	0.337	1.33	0.901	-5.12	0.653	-9.43	0.066	-5.49	0.039	-5.17	0.322	0.0909	0.873															0.747		0.779		0.49		0.0366
RS26_RAT	-2.98	0.0818	-6.89	0.0551	-3.38	0.7	-3.39	0.635	-10.1	0.0349	-2.76	0.862	-1.9	0.952	-11.6	0.0434	-7.98	0.00843	-1.75	0.818	-2.45	0.792															0.39		0.941		0.00655		0.0737
RS29_RAT	-0.243	0.721	-0.82	0.608	3.38	0.681	-4.09	0.485	-0.0782	0.772	-4.11	0.78	-5.17	0.723	-12.1	0.0245	-8.12	0.00513	-3.75	0.583	-0.408	0.865															0.58		0.89		0.12		0.0489
RS3_RAT	-5.63	2.56e-06	-9.95	4.22e-05	-0.0938	0.901	0.254	0.882	-5.6	0.141	-4.58	0.644	-2.11	0.933	-7.59	0.108	-3.82	0.0949	0.521	0.872	2.17	0.774															0.59		0.921		0.232		0.0255
RS9_RAT	2.36	0.11	-3.52	0.224	-1.22	0.854	4.3	0.334	-2.87	0.519	3.23	0.811	-2.11	0.939	-5.42	0.319	-9.21	0.000154	-0.86	0.858	-0.507	0.861															0.812		0.944		0.000119		0.037
S27A5_RAT	-0.69	0.596	3.43	0.181	-0.455	0.887	-1.06	0.831	0.155	0.766	1.17	0.898	-3.81	0.749	-1.24	0.791	-4.63	0.0358	4.32	0.316	-5.29	0.325															0.832		0.138		0.393		0.0309
S38A3_RAT	-0.119	0.731	0.646	0.599	-2.33	0.697	-0.105	0.888	-0.584	0.734	-2.33	0.834	-2.55	0.889	0.256	0.845	-2.55	0.179	-5.49	0.114	-8.27	0.0371															0.801		0.873		0.536		0.0507
SCPDL_RAT	-0.198	0.713	-3.8	0.103	-0.754	0.866	1.9	0.695	-0.213	0.761	0.295	0.921	-2.91	0.829	-0.423	0.836	-3.23	0.0872	-2.9	0.506	-6.08	0.129															0.814		0.837		0.48		0.041
SDHA_RAT	-1.24	0.41	-0.674	0.604	1.31	0.839	0.0297	0.891	-6.12	0.1	-2.37	0.846	-1.25	0.957	-6.49	0.16	-3.14	0.143	0.03	0.892	-4.99	0.41															0.593		0.734		0.186		0.0393
SDHB_RAT	-3.45	0.0149	-3.84	0.194	-0.301	0.895	-0.976	0.847	-1.61	0.663	-3.13	0.817	-3.54	0.858	-6.89	0.177	0.112	0.618	-1.72	0.798	-2.54	0.76															0.809		0.938		0.0468		6.49e-05
SERPH_RAT	2.56	0.0232	2.19	0.3	5.95	0.0448	5.55	0.0432	2.15	0.54	1.78e-15	0.928	0	0.975	2.16	0.687	6.16	0.00224	0	0.893	8.17	0.0358															0.846		0.196		2.78e-05		0.00492
SND1_RAT	1.93	0.125	-0.47	0.626	-1.31	0.832	2.16	0.685	-1.32	0.666	1.43	0.887	0.753	0.965	-2.32	0.682	-2.55	0.191	-2.37	0.666	-6.87	0.118															0.788		0.756		0.0344		0.547
SNX3_RAT	-3.35	0.00576	0.179	0.66	3.99	0.377	-3.92	0.291	-6.6	0.0662	-6.6	0.384	4.03	0.716	-2.09	0.718	1.01	0.487	1.78e-15	0.893	1.78e-15	0.875															0.519		0.947		0.0568		0.0469
SO1A3_RAT	-0.27	0.717	-7.58	0.0221	-0.657	0.884	-5.08	0.29	-3.62	0.471	-1.78	0.892	3.31	0.903	-1.04	0.819	-3.48	0.186	-1.93	0.799	-10.5	0.0618															0.772		0.487		0.00126		0.183
SODC_RAT	0.736	0.659	-3.01	0.387	1.6	0.856	-3.18	0.716	-2.06	0.671	-2.68	0.877	-4.26	0.889	-9.42	0.173	-8.64	0.0122	4.9	0.53	4.3	0.709															0.775		0.942		0.0686		0.499
SPEB_RAT	2.14	0.0262	-2.85	0.166	-0.462	0.88	-6.03	0.00464	-6.03	0.0312	-6.03	0.259	1.78e-15	0.975	3.55e-15	0.856	3.55e-15	0.628	1.78e-15	0.893	3.55e-15	0.875															0.927		0.947		0.536		0.585
SSBP_RAT	-8.88e-15	0.752	-7.11e-15	0.678	8.04	0.000713	-5.33e-15	0.892	-5.33e-15	0.775	-3.55e-15	0.928	2.74	0.841	0	0.856	2.73	0.127	-3.16	0.441	-0.00163	0.875															0.783		0.832		0.533		0.0408
ST1A1_RAT	-7.38	1.09e-07	-2.29	0.406	-5.02	0.361	-5.08	0.255	-3.95	0.405	-5.14	0.664	1	0.965	1.11	0.814	0.339	0.597	3.07	0.664	-3.22	0.726															0.925		0.712		0.45		0.474
STML2_RAT	-2.64	0.0624	-1.98	0.424	3.73	0.541	-2.25	0.724	-5.2	0.188	-5.2	0.607	2.44	0.925	-2.82	0.671	2.81	0.211	-1.94	0.775	0.432	0.863															0.63		0.907		0.487		0.00125
TBA4A_RAT	3.12	0.0371	-1.25	0.549	3.08	0.687	2.51	0.709	-3.14	0.499	-5.02	0.658	1.85	0.948	0.202	0.85	0.079	0.621	-0.39	0.88	0.176	0.871															0.892		0.941		0.259		0.569
TERA_RAT	-2.42	0.0535	-7.16	0.00469	-4.21	0.323	-7.21	0.0093	-6.5	0.0702	-6.21	0.431	2.09	0.928	1.92	0.735	5.53	0.0126	0.842	0.852	-1.65	0.802															0.924		0.893		0.0335		0.0229
THIL_RAT	0.138	0.733	-3.88	0.196	0.487	0.888	-5.28	0.18	-3.18	0.483	-3.98	0.756	-0.478	0.97	-5.31	0.338	-0.915	0.525	-3.31	0.596	-3.64	0.671															0.69		0.944		0.478		0.0182
TKFC_RAT	-3.07	0.0177	-3.19	0.227	-5.08	0.215	-5.08	0.139	-2.36	0.555	-2.62	0.834	-0.962	0.963	-0.996	0.81	-0.376	0.586	-4.77	0.287	-7.27	0.132															0.926		0.897		0.446		0.481
TOP1_RAT	0.446	0.587	-1.73	0.25	-0.0179	0.903	0.487	0.851	-1.73	0.466	-1.73	0.81	0.0994	0.973	0.298	0.836	-1.58	0.199	-1.94	0.529	3.94	0.178															0.921		0.147		0.0747		0.0484
TPM2_RAT	1.85	0.193	-4.77	0.0879	-0.075	0.902	-0.948	0.843	-1.8	0.626	-3.98	0.71	2.67	0.903	-5.62	0.244	-0.442	0.578	0.117	0.889	5.89	0.281															0.315		0.657		0.0588		0.00135
TPM4_RAT	9	1.48e-14	-3.55e-15	0.678	2.59	0.404	2.11	0.486	-8.88e-15	0.775	2.53	0.713	3.55e-15	0.975	1.78e-15	0.856	1.78e-15	0.628	0	0.893	1.78e-15	0.875															0.927		0.947		0.536		0.585
UCRI_RAT	3.93	0.0402	0.907	0.613	5.29	0.507	0.507	0.878	-1.56	0.701	0.564	0.921	-3.52	0.918	-4.1	0.648	-4.05	0.192	-3.32	0.715	-3.87	0.733															0.919		0.943		0.483		0.579
UD11_RAT	-2.74	0.0391	-0.204	0.659	-2.48	0.724	-2.96	0.573	-2.36	0.56	-1.41	0.893	-1.14	0.96	-0.637	0.83	-2.42	0.245	1.72	0.785	-4.44	0.523															0.918		0.617		0.316		0.228
UD13_RAT	0.0454	0.743	-1.61	0.344	-0.324	0.888	0.141	0.885	-0.136	0.765	0.00861	0.928	0.349	0.97	1.28	0.754	-2.05	0.178	0.557	0.858	1.36	0.79															0.896		0.931		0.0447		0.0042
UD16_RAT	0.0106	0.749	-2.08	0.214	-0.12	0.898	0.478	0.856	0.0175	0.774	0.941	0.89	0.361	0.968	0.376	0.831	4.06	0.0059	2.38	0.465	7.83	0.00255															0.927		0.265		0.000541		0.000276
UDB15_RAT	-6.53	3.45e-06	-1.3	0.548	-3.82	0.594	-3.48	0.573	-5.94	0.177	-1.17	0.906	-1.34	0.96	-2.1	0.757	1.14	0.503	-0.306	0.884	3.43	0.711															0.914		0.872		0.159		0.0792
UDB37_RAT	-0.84	0.603	-2.55	0.363	2.33	0.783	-0.297	0.882	-0.641	0.742	-0.555	0.919	-3.29	0.896	-0.122	0.852	1.28	0.483	0.498	0.876	3.31	0.719															0.835		0.901		0.0243		0.358
UK114_RAT	-0.136	0.732	-0.161	0.664	-0.582	0.884	-3.8	0.417	-2.79	0.516	0.353	0.922	-3.84	0.814	-10.9	0.0194	-0.0249	0.626	5	0.293	0.424	0.863															0.491		0.804		0.0343		1.18e-11
URIC_RAT	1.07	0.464	2.17	0.341	2.77	0.649	1.92	0.734	-5.86	0.104	-2.38	0.841	1.55	0.948	-0.0569	0.854	-4.88	0.0274	0.241	0.884	-7.74	0.0762															0.883		0.288		5.64e-05		0.00174
VAPB_RAT	-0.826	0.582	-3.33	0.231	-1.58	0.827	-2.77	0.636	-5.94	0.137	-5.13	0.606	1.8	0.946	-3.87	0.526	1.98	0.342	-0.7	0.865	-0.519	0.86															0.593		0.945		0.513		0.000623
VAT1_RAT	-0.7	0.615	-3.02	0.258	-3.27	0.613	-3.96	0.37	-9.06	0.0249	-6.25	0.5	-0.57	0.969	-2.98	0.643	1.92	0.349	-4.28	0.413	0.881	0.847															0.856		0.754		0.121		0.00431
VDAC1_RAT	-0.423	0.672	-1.55	0.463	1.67	0.806	-0.211	0.884	-4.24	0.232	-2.99	0.797	-0.849	0.964	-3.6	0.51	1.89	0.323	1.21	0.825	-0.294	0.866															0.823		0.923		0.0768		0.000384
A0A096MJZ2_RAT	0.274	0.699	-3.62	0.142	1.23	0.834	-2.4	0.613	-2.16	0.541	-1.78	0.867	-3.1	0.825	-1.47	0.764	-3.35	0.0918	-4.55	0.241	-5.03	0.307															0.876		0.94		0.496		0.151
A0A096MK30_RAT	-1.62	0.333	-3.34	0.244	-0.688	0.881	0.821	0.857	-1.3	0.692	-2.08	0.874	2.98	0.902	-3.1	0.65	0.0723	0.622	-0.502	0.875	6.3	0.315															0.586		0.61		0.0962		0.0706
A0A0A0MY09_RAT	0.543	0.647	0.762	0.594	-0.318	0.893	0.666	0.861	-3.43	0.387	-0.966	0.906	2.63	0.905	-0.568	0.833	0.77	0.532	0.846	0.854	-1.97	0.786															0.798		0.885		0.197		0.322
A0A0F7RQJ6_RAT	-2.88	0.109	-0.566	0.635	3.19	0.731	-3.29	0.662	-2.5	0.618	0.939	0.914	-1.29	0.963	-8.34	0.178	-4.69	0.115	4.83	0.486	0.404	0.866															0.595		0.864		0.103		0.0782
A0A0G2JSR3_RAT	0.131	0.736	-2.52	0.395	2.01	0.819	-2.73	0.714	-2.33	0.622	-0.326	0.923	-3.47	0.899	-0.0745	0.854	-1.75	0.431	1.01	0.857	-4.75	0.611															0.835		0.786		0.297		0.326
A0A0G2JSW0_RAT	0.962	0.582	-2	0.462	-0.78	0.88	-1.39	0.83	-7.91	0.0898	-4.99	0.702	-0.325	0.972	-3.35	0.659	-0.7	0.561	-0.292	0.884	6.51	0.377															0.848		0.688		0.492		0.149
A0A0G2JT93_RAT	0.034	0.746	-1.41	0.457	3.57	0.372	1.78	0.724	-0.379	0.749	-3.24	0.731	-0.266	0.972	-2.24	0.67	-0.0017	0.628	-2.34	0.636	-0.937	0.835															0.855		0.921		0.491		0.0868
A0A0G2JTL5_RAT	-0.575	0.638	-1.93	0.401	-3.99	0.409	-4.77	0.167	-0.813	0.721	-5.64	0.525	-0.358	0.971	0.534	0.834	-0.0547	0.623	-0.345	0.88	-6	0.254															0.908		0.663		0.492		0.485
A0A0G2JVG4_RAT	0.867	0.594	-1.16	0.564	3.81	0.583	3.12	0.625	-3	0.525	-2.06	0.879	-1.58	0.955	-7.54	0.169	-4.03	0.121	0.0559	0.892	-1.52	0.826															0.608		0.927		0.158		0.0609
A0A0G2JVH4_RAT	-0.877	0.499	-0.292	0.644	0.678	0.872	0.00813	0.892	-1.09	0.682	-3.72	0.66	2.12	0.914	1.14	0.789	1.93	0.267	1.2	0.813	-0.113	0.872															0.901		0.923		0.503		0.418
A0A0G2K0X4_RAT	-0.374	0.693	5.53	0.0694	1.82	0.813	2.65	0.671	-0.734	0.733	-0.0401	0.928	-0.281	0.972	-1.07	0.811	2.35	0.288	-1.23	0.835	-0.51	0.861															0.912		0.939		0.118		0.0523
A0A0G2K121_RAT	0.175	0.729	-1.13	0.565	0.428	0.891	0.218	0.885	-2.46	0.587	1.16	0.905	-0.745	0.968	-0.726	0.83	-0.658	0.561	-4.38	0.46	-4.69	0.568															0.927		0.944		0.526		0.576
A0A0G2K1A3_RAT	-1.16	0.559	-2.57	0.412	-1.93	0.833	-5.35	0.329	-8.98	0.0785	-2.41	0.878	1.32	0.963	3.34	0.689	0.442	0.592	-3.65	0.646	-2.37	0.8															0.89		0.934		0.435		0.152
A0A0G2K1P0_RAT	1.42	0.477	-2.47	0.414	1.09	0.87	-7.47	0.081	-3.81	0.473	-2.81	0.861	2.9	0.927	-0.0664	0.854	-0.143	0.617	-3.09	0.701	3.34	0.741															0.857		0.753		0.126		0.576
A0A0G2K1R4_RAT	0.525	0.663	-1.85	0.449	-0.703	0.879	-0.0768	0.89	-4.13	0.333	-2.05	0.874	-2.07	0.94	-2.37	0.719	-4.1	0.0954	-0.838	0.859	-9.56	0.0526															0.922		0.326		0.198		0.267
A0A0G2K235_RAT	0.397	0.685	-3.74	0.188	-3.17	0.629	0.63	0.865	-3.53	0.4	0.507	0.919	-1.31	0.957	-2.31	0.716	-3.53	0.127	-1.99	0.763	0.712	0.853															0.907		0.894		0.155		0.364
A0A0G2K2V6_RAT	-1.55	0.441	0.534	0.637	-1.54	0.85	-2.42	0.757	8.16	0.0996	8.22	0.46	-0.403	0.972	1.5	0.801	0.727	0.563	2.4	0.771	1.85	0.82															0.891		0.942		0.395		0.486
A0A0G2K3Q6_RAT	-0.644	0.352	-0.508	0.545	0.274	0.881	-0.0792	0.886	0.177	0.752	0.449	0.906	-0.645	0.953	-1.93	0.423	-0.818	0.354	-0.111	0.884	-2.51	0.338															0.825		0.715		0.48		0.105
A0A0G2K3Y8_RAT	-2.43	0.187	-3.86	0.249	0.335	0.895	-2.6	0.737	-6.15	0.198	-5.54	0.676	-1.27	0.962	-4.03	0.61	-4.64	0.111	-2.38	0.772	1.51	0.832															0.865		0.879		0.0993		0.509
A0A0G2K459_RAT	2.55	0.115	-1.08	0.576	1.14	0.864	-1.39	0.827	-2.08	0.634	1.5	0.898	0.9	0.966	-0.456	0.841	-1.13	0.505	-2.76	0.709	-4.35	0.625															0.901		0.927		0.228		0.491
A0A0G2K719_RAT	-2.37	0.0534	-3.13	0.209	0.9	0.863	-1.63	0.77	-4.34	0.206	-7.87	0.253	2.1	0.926	-0.0312	0.855	-0.59	0.552	-0.971	0.842	-0.924	0.84															0.857		0.947		0.0744		0.485
A0A0G2K8E6_RAT	0.199	0.719	0.26	0.652	-0.894	0.864	-0.374	0.876	-2.6	0.501	-1.98	0.864	-1.5	0.949	-6.43	0.152	-3.7	0.0864	-2.64	0.631	0.0156	0.875															0.602		0.887		0.128		0.0696
A0A0G2K8K0_RAT	1.42	0.413	0.669	0.616	4.05	0.509	-2.61	0.688	0.422	0.753	-2.11	0.874	1.51	0.955	2.58	0.707	4.67	0.0692	-3.82	0.519	0.878	0.849															0.907		0.814		0.0802		0.206
A0A0H2UHM5_RAT	0.66	0.635	-2.98	0.283	-0.131	0.9	-0.564	0.87	-1.56	0.671	-3.32	0.809	-0.809	0.966	-4.02	0.533	-3.23	0.177	0.67	0.868	-3.42	0.692															0.822		0.846		0.146		0.463
AATM_RAT	2.04	0.336	-1.26	0.577	1.69	0.848	-0.967	0.86	-2.14	0.657	0.0556	0.928	0.917	0.967	-3.32	0.699	-2.18	0.399	-1.38	0.845	-2.15	0.813															0.812		0.941		0.14		0.442
ACTB_RAT	0.561	0.38	-0.166	0.638	0.116	0.895	0.425	0.838	0.732	0.632	0.0482	0.926	-0.257	0.968	-0.596	0.782	-1.04	0.224	0.4	0.847	-0.587	0.82															0.91		0.901		0.193		0.383
AIFM1_RAT	-2.09	0.164	-3.36	0.232	0.235	0.897	-2.14	0.737	0.415	0.752	-2.1	0.871	-0.423	0.971	-2.71	0.681	-2.28	0.292	-2.12	0.755	-0.814	0.85															0.864		0.93		0.222		0.522
APOA1_RAT	-0.359	0.717	1.14	0.603	5.45	0.565	-6.4	0.333	-2.67	0.645	-2.53	0.887	-3.24	0.937	-7.33	0.38	-2.8	0.369	-5.83	0.494	-0.739	0.861															0.845		0.873		0.498		0.0755
ARGI1_RAT	0.575	0.564	-2.91	0.132	1	0.83	-0.925	0.812	-0.0973	0.767	0.649	0.907	0.539	0.966	-0.994	0.781	-1.58	0.261	0.345	0.873	-5.24	0.108															0.86		0.314		0.0614		0.433
AT1B1_RAT	0.523	0.674	3.5	0.257	4.15	0.55	-2.19	0.763	-3.71	0.451	-3.48	0.817	3.88	0.862	0.365	0.845	2.29	0.338	-4.17	0.513	-2.75	0.765															0.821		0.93		0.306		0.266
ATP5I_RAT	0.393	0.708	-4.26	0.256	0.185	0.9	0.0324	0.892	-0.0409	0.774	-3.94	0.83	1.84	0.957	-5.2	0.543	-1.67	0.474	-0.897	0.867	2.15	0.817															0.64		0.91		0.119		0.111
ATP5J_RAT	-0.19	0.734	-7.52	0.0902	-3.02	0.789	-4.71	0.561	-4.13	0.52	-3.66	0.852	-5.27	0.848	-5.31	0.571	-5.06	0.144	0.578	0.879	-0.1	0.874															0.927		0.942		0.518		0.561
ATP5L_RAT	0.093	0.741	-4.64	0.186	0.0878	0.902	-0.372	0.881	-0.229	0.765	-0.0122	0.928	-2.06	0.949	-4.76	0.521	-2.08	0.39	2.47	0.762	-5.09	0.586															0.867		0.648		0.534		0.164
ATPA_RAT	0.321	0.583	0.392	0.57	0.551	0.839	-0.304	0.857	0.268	0.735	0.584	0.892	-0.564	0.955	-0.901	0.719	-0.319	0.532	0.473	0.834	-0.963	0.76															0.91		0.857		0.444		0.306
ATPK_RAT	1.65	0.438	2.3	0.454	5.89	0.356	1.64	0.825	-4.57	0.409	-2.34	0.882	0.131	0.974	-4.21	0.615	-2.41	0.363	-2.89	0.739	-2.43	0.8															0.803		0.943		0.201		0.331
B0BMW2_RAT	1.01	0.591	-2.49	0.422	1.52	0.853	-3	0.703	-5.58	0.273	-2.56	0.873	2.92	0.929	-0.355	0.846	-1.09	0.527	-0.215	0.887	-5.04	0.612															0.849		0.851		0.0673		0.495
B0BMZ1_RAT	-0.275	0.719	-6.78	0.0642	-7.47	0.136	-3.94	0.557	-7.17	0.145	-7.13	0.551	-0.801	0.968	-1.84	0.785	-0.604	0.575	-6.16	0.295	-0.061	0.874															0.911		0.778		0.515		0.414
B0BNE6_RAT	-2.36	0.15	-4.32	0.181	0.721	0.881	-2.48	0.724	-5.32	0.222	-2.15	0.877	-0.578	0.97	-3.15	0.666	-0.189	0.611	-2.33	0.755	0.318	0.867															0.862		0.905		0.488		0.0998
B0BNK1_RAT	-0.735	0.617	1.94	0.442	-0.698	0.88	5.25	0.184	-0.158	0.767	0.266	0.924	2.81	0.912	0.355	0.844	3.3	0.169	0.552	0.873	2.61	0.759															0.861		0.916		0.47		0.0853
B2RYS2_RAT	-0.261	0.716	-5.23	0.108	-0.906	0.873	-1.28	0.832	-7.03	0.11	-5.25	0.643	0.0658	0.974	-0.77	0.828	-0.113	0.618	-0.494	0.876	2.83	0.751															0.912		0.884		0.515		0.491
B2RYW3_RAT	0.297	0.66	1.95	0.222	3.9	0.069	0.24	0.876	-0.137	0.762	0.4	0.915	-0.136	0.972	-0.658	0.805	-0.388	0.551	0.0564	0.89	-0.159	0.868															0.909		0.943		0.474		0.513
B5AMZ7_RAT	-0.996	0.487	-0.155	0.662	5.05	0.172	5.51	0.0676	0.0855	0.77	1.01	0.903	-0.451	0.97	-0.0105	0.856	-1.9	0.311	2.06	0.725	-2.07	0.769															0.918		0.797		0.259		0.174
B5DEL8_RAT	0.0249	0.749	-6.31	0.0762	2.64	0.771	0.635	0.871	-6.31	0.179	-2.83	0.857	-0.76	0.968	-6.06	0.337	-2.85	0.272	-0.345	0.883	2.78	0.771															0.706		0.899		0.241		0.0975
B6DYP8_RAT	3.23	0.117	0.497	0.646	6.41	0.369	3.23	0.719	0.867	0.74	1.27	0.91	1.43	0.963	0.29	0.849	-2.7	0.359	7.54	0.267	8.12	0.369															0.912		0.943		0.0883		0.184
C0JPT7_RAT	1.84	0.0544	-0.0849	0.667	3.09	0.362	4.09	0.0899	-3.06	0.264	-1.09	0.889	-1.77	0.917	-1.77	0.692	-0.705	0.502	-2.43	0.526	1.74	0.755															0.927		0.663		0.275		0.294
CATA_RAT	1.2	0.572	2.83	0.409	-4.8	0.586	-2.97	0.736	2.47	0.642	-0.536	0.921	-0.964	0.967	-5.96	0.462	-3.06	0.302	5.34	0.489	3.68	0.747															0.784		0.931		0.284		0.185
CISD1_RAT	0.717	0.678	-3.8	0.357	1.9	0.855	-4.13	0.678	1.1	0.735	-2.79	0.885	0.0546	0.974	-9.82	0.24	-4.66	0.201	3.79	0.727	-0.928	0.858															0.573		0.89		0.0878		0.0623
COMT_RAT	0.427	0.675	-2.08	0.378	-2.08	0.77	-0.17	0.886	0.611	0.737	1.92	0.872	-6.06	0.247	-3.32	0.577	-3.26	0.137	-1.27	0.825	-2.45	0.749															0.831		0.93		0.0805		0.576
COX5A_RAT	0.585	0.682	-4.14	0.266	1.47	0.861	-3.83	0.64	-4.13	0.492	-3.05	0.865	2.47	0.947	-1.59	0.806	-0.73	0.571	2.89	0.757	2.46	0.806															0.831		0.944		0.146		0.488
COX5B_RAT	-0.00967	0.751	-3.87	0.225	0.634	0.885	-0.783	0.863	-1.45	0.69	0.0222	0.928	2.5	0.934	2.19	0.753	-1.04	0.519	-0.781	0.865	-0.486	0.863															0.922		0.945		0.0712		0.0832
CP4AE_RAT	-0.252	0.697	2.89	0.178	3.98	0.214	0.281	0.877	-0.302	0.753	-0.413	0.918	-2.48	0.864	-0.305	0.841	-2.66	0.125	-2.57	0.533	-4.66	0.272															0.828		0.891		0.504		0.0602
CPT2_RAT	1.32	0.365	2.08	0.36	2.95	0.615	0.868	0.846	-0.773	0.722	-2.97	0.798	0.955	0.962	3.08	0.59	1.54	0.389	2.63	0.635	-0.419	0.862															0.86		0.87		0.441		0.258
CX6C2_RAT	1.84	0.32	2.43	0.398	3.55	0.652	3.68	0.556	-0.401	0.756	0.347	0.923	-1.89	0.95	-5.62	0.366	-1.77	0.421	-2.38	0.759	-2.32	0.791															0.811		0.947		0.522		0.0519
CYB5_RAT	0.102	0.718	1.15	0.322	1.47	0.626	-0.181	0.877	1.23	0.527	1.27	0.833	-0.662	0.955	-1.15	0.697	-0.215	0.577	-0.0155	0.892	-0.666	0.821															0.905		0.927		0.383		0.188
D3Z942_RAT	0.416	0.695	-2.82	0.343	-5.49	0.324	-0.325	0.882	-5.31	0.256	-3.45	0.824	-1.95	0.95	-5.1	0.452	-4.98	0.0792	-1.03	0.855	5.93	0.463															0.844		0.681		0.115		0.572
D3ZD09_RAT	0.0518	0.747	-0.551	0.639	-3.73	0.696	-0.315	0.884	-4.27	0.457	-4.16	0.812	0.631	0.97	-2.8	0.738	-3.56	0.223	0.546	0.878	0.43	0.866															0.849		0.946		0.0687		0.497
D3ZD11_RAT	-1.56	0.321	-2.66	0.296	-5.15	0.232	-5.19	0.148	-6.9	0.0778	-5.36	0.573	-1.66	0.949	-1.4	0.788	-1.08	0.491	0.837	0.856	0.27	0.868															0.922		0.941		0.45		0.538
D3ZE15_RAT	0.18	0.721	3.11	0.207	-0.357	0.89	0.611	0.862	0.31	0.756	1.36	0.89	-1.44	0.95	-4.22	0.368	-4.17	0.0519	-3.79	0.406	-2.55	0.722															0.813		0.927		0.0686		0.578
D3ZEL2_RAT	0.824	0.575	-2.12	0.382	-2.12	0.773	-2.12	0.729	-2.12	0.595	0.75	0.913	3.62	0.826	-1.11	0.805	1.62	0.396	-4.64	0.328	-5.25	0.406															0.659		0.94		0.183		0.0833
D3ZF07_RAT	-1.66	0.267	-0.214	0.658	1.18	0.851	0.217	0.884	-1.77	0.633	-1.49	0.891	-0.588	0.968	-3.41	0.569	-3.57	0.114	0.122	0.889	0.0123	0.875															0.828		0.946		0.0696		0.562
D3ZFQ8_RAT	0.285	0.715	-3.66	0.25	0.549	0.888	0.648	0.869	-5.79	0.202	-2.58	0.864	2.05	0.947	-1.32	0.806	-0.659	0.566	-3.19	0.665	-0.357	0.867															0.831		0.904		0.142		0.496
D3ZG43_RAT	-0.359	0.7	-0.0556	0.673	3.03	0.702	0.609	0.869	-2.63	0.57	0.751	0.915	-5.9	0.513	-6.37	0.264	-2.93	0.224	-0.807	0.863	-2.28	0.787															0.919		0.929		0.104		0.0643
D3ZHA7_RAT	1.84	0.252	2.09	0.41	2.89	0.695	1.46	0.812	-5.97	0.144	-6.24	0.526	3.39	0.87	-0.503	0.838	0.236	0.605	0.357	0.881	3.58	0.67															0.768		0.881		0.0738		0.47
D3ZJZ0_RAT	0.108	0.74	-5.2	0.168	-0.0128	0.904	-3.19	0.685	-6.09	0.224	-2.82	0.865	-0.535	0.971	-0.256	0.849	-0.255	0.608	-2.4	0.778	0.266	0.87															0.923		0.913		0.507		0.585
D3ZM33_RAT	-1.72	0.361	-1.32	0.552	2.38	0.787	0.811	0.862	-2.44	0.606	-2.29	0.875	-0.682	0.969	-3.34	0.661	-1.74	0.426	-3.45	0.628	-0.383	0.866															0.863		0.898		0.396		0.333
D3ZZ21_RAT	2.46	0.155	-0.141	0.667	-0.0718	0.902	0.218	0.886	-3.99	0.425	-3.19	0.837	2.63	0.931	-0.462	0.842	0.0365	0.625	-3.41	0.636	-3.41	0.723															0.846		0.947		0.158		0.521
D3ZZZ9_RAT	0.00543	0.751	-2.44	0.297	-2.94	0.621	-1.99	0.725	-5.01	0.159	-4.42	0.633	4.88	0.497	2.06	0.721	2.98	0.153	-1.23	0.823	0.996	0.838															0.818		0.903		0.175		0.41
D4A147_RAT	0.0791	0.738	2.68	0.239	2.01	0.744	0.564	0.863	0.587	0.733	0.917	0.904	-1.75	0.936	0.453	0.835	-2.04	0.255	-2.47	0.624	-3.72	0.542															0.845		0.926		0.488		0.0714
D4A4D5_RAT	-0.0562	0.747	-4.42	0.308	-3.42	0.789	-3.91	0.711	-2.31	0.681	-3.15	0.879	0.627	0.971	-5.62	0.604	-4.36	0.237	4.35	0.691	4.93	0.724															0.776		0.944		0.0829		0.464
DAD1_RAT	-0.638	0.663	-2.46	0.42	-4.1	0.616	-0.638	0.872	-3.15	0.554	-2.74	0.865	-1.18	0.964	-1.42	0.806	-1.4	0.487	-3.06	0.71	-1.46	0.835															0.924		0.93		0.513		0.584
DHCR7_RAT	-0.589	0.668	-1.05	0.588	1.05	0.871	-1.02	0.854	-6.34	0.181	-2.29	0.878	-0.483	0.971	-2.99	0.704	0.527	0.582	-0.464	0.879	0.504	0.863															0.872		0.938		0.41		0.0786
DHRS4_RAT	-0.226	0.719	5.48	0.0726	5.68	0.2	1.76	0.786	1.7	0.654	-0.919	0.91	5.96	0.4	0.834	0.823	3.4	0.153	-3.86	0.501	-9.12	0.0683															0.652		0.764		0.126		0.117
ECI2_RAT	-0.413	0.682	-2.86	0.274	1.26	0.848	-0.621	0.865	-5.03	0.188	-2.88	0.824	2.76	0.905	0.452	0.839	0.205	0.607	0.635	0.867	-0.937	0.844															0.86		0.924		0.113		0.549
EF1D_RAT	5.33e-15	0.752	7.11e-15	0.678	3.56	0.543	0	0.892	0	0.775	0	0.928	4.55	0.674	0.394	0.841	2.87	0.19	4.24	0.406	1.84	0.798															0.721		0.903		0.242		0.111
F1LM18_RAT	1.03	0.503	-2.38	0.327	-0.766	0.874	-4.14	0.292	-7.15	0.0592	-4.46	0.655	-2.09	0.933	-4.29	0.425	-1.97	0.325	-4.28	0.383	0.735	0.851															0.862		0.749		0.52		0.126
F1LM66_RAT	-1.62	0.349	1.65	0.492	3.13	0.678	1.04	0.846	-4.56	0.296	-3.77	0.781	0.98	0.964	1.55	0.787	2.47	0.283	-3.44	0.585	-0.26	0.869															0.917		0.887		0.306		0.442
F1LPM4_RAT	-0.353	0.696	0.304	0.65	-0.201	0.898	-1.09	0.838	-0.538	0.745	-0.0262	0.928	-0.89	0.965	-0.629	0.832	-2.72	0.219	1.07	0.844	-3.9	0.624															0.923		0.777		0.227		0.186
F1LR38_RAT	-2.22	0.0656	-0.515	0.62	-3.1	0.56	-2.06	0.702	-2.09	0.568	-1.31	0.892	-0.872	0.963	-0.889	0.812	-1.15	0.455	-4.83	0.233	-6.37	0.157															0.927		0.92		0.493		0.542
F1LRA1_RAT	-0.477	0.672	-0.0921	0.67	-1.28	0.85	0.344	0.879	-4.66	0.253	-2.17	0.869	1.79	0.948	1.24	0.802	2.01	0.344	-3.06	0.625	-5.3	0.445															0.917		0.91		0.507		0.462
F1LXA0_RAT	-0.672	0.649	-0.854	0.605	2.21	0.803	2.88	0.69	-3.47	0.494	0.309	0.924	-0.314	0.972	-3.07	0.689	-3.07	0.231	-4.52	0.487	-3.27	0.735															0.861		0.934		0.141		0.585
F1LZW6_RAT	1.5	0.392	-1.65	0.492	0.667	0.882	-1.39	0.822	0.024	0.774	0.344	0.923	-1.46	0.957	-0.289	0.846	-1.96	0.368	0.11	0.89	-6.88	0.26															0.904		0.609		0.471		0.292
F1M3D3_RAT	1.8	0.178	-3.61	0.168	1.7	0.801	-1.85	0.743	1.14	0.689	-3.81	0.704	0.122	0.973	-0.721	0.823	-2.71	0.18	-2.28	0.694	0.689	0.851															0.908		0.873		0.0666		0.158
F1M6W1_RAT	0.217	0.723	-2.08	0.436	0.0352	0.903	-5.15	0.235	-4.9	0.269	-2.18	0.875	-2.79	0.919	-5.63	0.333	-2.88	0.232	2.7	0.711	-3.56	0.695															0.85		0.71		0.526		0.117
F1M779_RAT	0.314	0.703	-0.216	0.659	2.98	0.672	1.23	0.829	-0.0173	0.774	-4.59	0.672	-2.73	0.911	0.442	0.84	-2.88	0.202	1.82	0.785	1.44	0.823															0.817		0.943		0.517		0.0543
F1M7T1_RAT	-0.253	0.71	0.625	0.611	3.2	0.584	-0.123	0.888	-6.14	0.0994	-2.94	0.808	-2.66	0.901	-2.66	0.66	-2.66	0.199	0	0.893	-1.78e-15	0.875															0.927		0.947		0.536		0.585
F1MA18_RAT	0.467	0.67	-0.636	0.614	4.78	0.285	-0.509	0.871	-6.67	0.0893	-3.68	0.758	-3.46	0.847	-6.43	0.181	-3.14	0.162	0.198	0.886	2.73	0.734															0.824		0.899		0.492		0.0508
F1MA36_RAT	0.546	0.588	1.18	0.458	3.22	0.308	2.8	0.339	-0.394	0.742	-1.6	0.857	1.33	0.941	1.06	0.78	-1.02	0.426	-3.89	0.212	-5.05	0.149															0.92		0.921		0.0503		0.0689
FAAH1_RAT	1.57	0.192	-0.0224	0.675	0.367	0.889	-0.634	0.856	-0.683	0.723	0.89	0.904	-1.66	0.938	-2.1	0.687	-2.57	0.161	-2.94	0.508	-4.65	0.343															0.917		0.911		0.352		0.492
FAS_RAT	-1.65	0.168	-2.65	0.234	-2.65	0.611	-1.75	0.728	0.602	0.73	-0.284	0.922	-0.243	0.972	1.92	0.711	-0.19	0.604	-5.13	0.133	-7.02	0.0718															0.843		0.906		0.528		0.103
FIBG_RAT	3.03	0.0801	-3.72	0.263	3.56	0.685	1.12	0.85	-3.67	0.493	-5.76	0.658	2.54	0.939	-1.98	0.777	-1.33	0.494	-0.637	0.873	1.64	0.828															0.779		0.919		0.0695		0.505
G3V6H5_RAT	-0.235	0.721	-2.59	0.367	-1.14	0.864	2.24	0.756	-3.82	0.433	-0.466	0.921	3.04	0.912	-0.75	0.83	0.658	0.564	0.628	0.872	0.329	0.867															0.804		0.944		0.179		0.363
G3V7C6_RAT	0.556	0.65	-2.82	0.278	-0.0592	0.902	-0.133	0.887	-0.142	0.768	-5.42	0.57	3.41	0.855	0.586	0.833	1.06	0.495	-1.41	0.818	-0.781	0.85															0.833		0.94		0.135		0.513
G3V7V6_RAT	-0.549	0.644	3.9	0.155	2.46	0.716	-0.15	0.886	1.42	0.665	-0.277	0.923	-3.22	0.854	-1.4	0.783	-3.34	0.125	0.183	0.886	-5.77	0.285															0.877		0.62		0.519		0.183
G3V7Y3_RAT	-0.095	0.743	3.75	0.302	4.82	0.591	0.344	0.883	0.0823	0.772	0.786	0.918	-2.14	0.953	-2.88	0.743	-2.67	0.358	5.95	0.43	6.18	0.559															0.918		0.946		0.484		0.564
G3V852_RAT	-0.464	0.625	-2.54	0.198	-0.235	0.893	-1.99	0.619	-3.57	0.186	-4.67	0.453	1.27	0.945	-0.194	0.846	-0.984	0.44	-3.5	0.288	-0.162	0.869															0.871		0.787		0.0628		0.384
G3V8S4_RAT	0.781	0.628	3.08	0.31	3.56	0.664	-2.18	0.772	-0.23	0.765	-3.17	0.841	3.7	0.884	0.686	0.834	2.11	0.378	-0.0412	0.892	-3.12	0.747															0.851		0.899		0.315		0.371
G3V9U2_RAT	-0.179	0.677	-0.658	0.479	-0.263	0.881	-1.3	0.551	-0.676	0.653	-1.34	0.797	-0.602	0.954	-1.11	0.677	0.0517	0.616	-0.844	0.756	-0.05	0.872															0.9		0.916		0.265		0.0818
GBB2_RAT	-0.173	0.73	-0.292	0.655	0.104	0.901	-2.21	0.763	-2.24	0.624	-3.08	0.841	0.0379	0.974	-2.84	0.705	-0.0973	0.62	-5.36	0.358	-0.261	0.869															0.854		0.816		0.521		0.134
GRP78_RAT	0.821	0.602	1.8	0.474	3.24	0.668	0.0308	0.891	1.75	0.658	-2.55	0.858	-0.58	0.969	-5.39	0.35	-3.65	0.148	0.811	0.862	-0.911	0.849															0.706		0.924		0.0932		0.283
HA12_RAT	-0.156	0.73	-1.56	0.495	-5.14	0.268	-5.08	0.192	-7.64	0.0629	-2.56	0.851	3.41	0.869	1.5	0.787	4.82	0.0572	0.483	0.875	5.24	0.458															0.881		0.802		0.312		0.0585
HP1B3_RAT	0.949	0.456	-1.88	0.341	-1.88	0.746	0.839	0.839	-1.88	0.567	-1.88	0.854	4.93	0.265	0	0.856	2.47	0.166	-2.65	0.545	4.15	0.42															0.555		0.304		0.0683		0.0613
HS90B_RAT	-0.654	0.623	-1.49	0.492	-2.08	0.777	-0.597	0.866	-1.44	0.67	-4.66	0.642	3.69	0.818	-0.049	0.854	1.48	0.42	1.13	0.838	1.2	0.832															0.762		0.947		0.15		0.287
KACA_RAT	-0.965	0.609	0.102	0.671	-0.112	0.901	0.42	0.88	0.605	0.75	-0.959	0.914	4.81	0.836	3.56	0.68	0.29	0.606	-4.44	0.553	1.18	0.847															0.908		0.825		0.0524		0.119
KAD2_RAT	-0.375	0.688	-0.976	0.569	1.55	0.825	-3.96	0.345	-1.45	0.668	-3.91	0.729	-0.644	0.968	-4.14	0.46	-3.75	0.103	2.35	0.71	2.28	0.768															0.782		0.947		0.0644		0.525
LRC59_RAT	0.022	0.749	-3.97	0.198	-0.0769	0.902	-3.22	0.599	-0.6	0.743	0.615	0.918	2.81	0.916	-0.929	0.821	-0.71	0.554	0.285	0.884	-0.38	0.865															0.795		0.94		0.0623		0.557
M0R553_RAT	0.413	0.682	-3.76	0.184	-1.42	0.837	0.0436	0.891	-1.36	0.679	1.49	0.892	-1.16	0.96	-1.24	0.798	-3.79	0.104	0.833	0.857	-6.42	0.242															0.926		0.48		0.106		0.105
M0R8T2_RAT	-2.66	0.0558	-1.84	0.441	-0.669	0.88	2.89	0.613	-1.59	0.66	-0.334	0.922	2.49	0.921	0.853	0.821	1.39	0.443	0.637	0.868	0.793	0.85															0.888		0.946		0.362		0.502
MCAT_RAT	-0.878	0.618	1.07	0.59	-0.51	0.891	-0.806	0.865	-4.94	0.347	0.286	0.924	0.0992	0.974	-3.78	0.646	-0.678	0.569	-2.87	0.733	-4.13	0.69															0.821		0.934		0.447		0.121
MPC1_RAT	1.98	0.216	-0.0407	0.674	-0.0946	0.901	0.06	0.89	0.04	0.773	-3.84	0.768	-4.1	0.804	-3.22	0.636	-3.34	0.165	-2.39	0.732	-4.27	0.599															0.911		0.92		0.428		0.57
MPC2_RAT	-0.411	0.694	1.28	0.554	-0.0879	0.902	1.1	0.846	-1.59	0.679	-0.397	0.922	-5.19	0.701	-3.3	0.658	-2.33	0.33	-3.22	0.653	-7.7	0.221															0.888		0.844		0.122		0.444
MPPB_RAT	0.912	0.583	-2.43	0.381	3.03	0.704	1.97	0.777	-4.47	0.327	-1.33	0.902	-0.895	0.966	-3.73	0.598	-3.71	0.148	-2.96	0.675	-1.86	0.81															0.85		0.934		0.118		0.583
MRP2_RAT	-0.484	0.621	-3.61	0.0859	-0.484	0.879	-0.322	0.874	-0.26	0.755	-0.715	0.907	-0.274	0.971	-0.112	0.851	0.505	0.546	-3.62	0.28	-0.651	0.845															0.923		0.828		0.36		0.439
NCPR_RAT	0.84	0.588	2.24	0.389	4.82	0.336	-2.18	0.742	-3.14	0.485	-2.16	0.871	2.9	0.906	-0.292	0.846	1.95	0.362	-2.33	0.738	-0.801	0.851															0.822		0.926		0.395		0.173
NDUS1_RAT	-0.103	0.738	-1.99	0.437	-0.563	0.886	-0.935	0.851	-4.06	0.362	-2.09	0.875	-0.435	0.971	-2.13	0.746	0.587	0.568	-0.661	0.868	-1.82	0.809															0.89		0.933		0.387		0.11
NDUS2_RAT	-0.436	0.676	0.568	0.621	4.65	0.303	2.97	0.583	0.158	0.767	0.0163	0.928	0.519	0.969	0.222	0.848	3.11	0.164	0.776	0.859	-0.726	0.852															0.922		0.925		0.107		0.0745
NSDHL_RAT	-2.05	0.196	-4.9	0.116	-2.87	0.704	-0.299	0.882	-2.94	0.515	-4.88	0.657	0.823	0.966	-1.05	0.813	-2.26	0.309	-2.94	0.655	-2.86	0.74															0.883		0.947		0.083		0.38
O89035_RAT	1.56	0.378	3.43	0.249	0.314	0.895	2.09	0.762	-0.186	0.766	0.513	0.92	-2.38	0.934	-1.56	0.788	-4.04	0.117	-0.0599	0.891	0.11	0.873															0.913		0.946		0.281		0.151
OST48_RAT	1.05	0.518	-1.73	0.467	-3.65	0.559	-0.219	0.884	-2.87	0.513	0.0754	0.927	0.756	0.967	-0.63	0.832	-1.15	0.486	-2.19	0.748	-7.49	0.157															0.897		0.756		0.216		0.506
PDIA1_RAT	0.143	0.737	-2.65	0.42	1.72	0.848	-0.188	0.887	1.72	0.689	-1.39	0.906	-1.67	0.959	-5.47	0.495	-3.14	0.278	-3.36	0.702	-3.82	0.73															0.836		0.944		0.362		0.255
PHB_RAT	-0.029	0.749	-3.71	0.252	1.23	0.863	-2.93	0.689	-6.08	0.189	-2.84	0.856	2.59	0.934	0.046	0.855	0.688	0.564	0.215	0.887	-0.177	0.871															0.87		0.944		0.268		0.502
PHB2_RAT	-0.929	0.536	-1.33	0.513	1.47	0.83	-0.0822	0.889	-0.864	0.718	-5.52	0.545	1.98	0.937	0.182	0.849	1.37	0.435	1	0.844	-2.06	0.781															0.879		0.877		0.443		0.359
PLAK_RAT	0.175	0.717	-2.74	0.204	-0.249	0.893	-0.0576	0.89	-2.74	0.396	-2.74	0.774	-1.71	0.931	-1.82	0.711	-1.59	0.323	-3.13	0.448	-0.607	0.85															0.925		0.874		0.515		0.54
PON1_RAT	-2.85	0.0741	-4.31	0.19	-0.0759	0.902	-3.05	0.657	-5.9	0.187	-2.22	0.876	1.74	0.953	-0.587	0.837	0.0335	0.626	0.536	0.876	-0.442	0.864															0.874		0.937		0.288		0.502
Q5BJZ3_RAT	-1.44	0.354	-2.57	0.301	-4.17	0.398	-2.86	0.598	-4.95	0.186	-4.19	0.695	-1.58	0.95	-1.62	0.771	-0.581	0.561	-1.28	0.825	-5.69	0.331															0.926		0.804		0.372		0.397
Q5M949_RAT	1.2	0.496	-1.43	0.527	3.06	0.696	1.07	0.846	-2.25	0.61	0.493	0.92	3.1	0.903	-2.88	0.687	0.293	0.601	2.29	0.755	4.79	0.559															0.604		0.908		0.116		0.0789
Q5M9H2_RAT	1.69	0.281	-0.032	0.675	4.1	0.443	3.19	0.549	-2.33	0.575	-2.81	0.831	1.75	0.947	-0.121	0.852	-0.63	0.557	0.539	0.872	-4.05	0.598															0.88		0.801		0.135		0.507
Q5XIH3_RAT	-2.89	0.0654	0.61	0.626	3.89	0.583	0.14	0.888	-5.86	0.182	-2.63	0.858	-0.813	0.967	-1.4	0.8	-4.39	0.102	-0.164	0.888	-6.36	0.372															0.918		0.726		0.0667		0.0995
Q641Z9_RAT	-1.8	0.406	5.23	0.177	0.144	0.901	0.819	0.866	-2.96	0.59	-0.501	0.921	-2.41	0.946	-3.3	0.703	-1.4	0.498	-0.283	0.886	-2.64	0.793															0.914		0.92		0.423		0.321
Q66HK8_RAT	-0.452	0.651	2.29	0.282	-1.79	0.769	-0.402	0.872	-0.0728	0.771	0.137	0.925	-3.19	0.799	-1.48	0.76	-3.09	0.107	-2.94	0.513	-3.87	0.499															0.87		0.932		0.521		0.2
Q66HM2_RAT	0.148	0.706	-2.21	0.143	-0.14	0.895	-0.0573	0.888	0.288	0.743	-0.191	0.921	-0.153	0.972	-0.106	0.849	-0.222	0.582	-2.85	0.227	-3.76	0.152															0.925		0.92		0.519		0.553
Q68G40_RAT	-1.88	0.134	-1.39	0.48	-3.11	0.553	-0.277	0.88	0.308	0.756	0.673	0.913	-2.1	0.924	0.175	0.849	-2.7	0.17	-1.88	0.744	-4.45	0.445															0.846		0.886		0.433		0.0518
Q6AY58_RAT	-0.737	0.628	1.76	0.486	-3.13	0.695	-1.16	0.841	-5.05	0.258	-0.359	0.923	-2.16	0.942	-3.88	0.584	-0.765	0.551	0.434	0.879	1.19	0.84															0.891		0.939		0.334		0.0869
Q6AYW2_RAT	-0.358	0.71	-2.67	0.411	1.32	0.864	-1.99	0.805	2.93	0.591	0.675	0.919	2.98	0.931	-1.67	0.799	1.26	0.513	0.352	0.884	-3.95	0.717															0.79		0.876		0.324		0.16
Q6IRH6_RAT	0.0902	0.739	2.14	0.391	-1.29	0.847	1.25	0.826	-3.45	0.419	-1.19	0.902	0.677	0.968	-1.91	0.754	-1.45	0.435	-0.544	0.872	-0.02	0.875															0.849		0.941		0.174		0.516
Q6P3V9_RAT	-0.202	0.724	0.276	0.654	-4.2	0.478	-3.36	0.556	-7.15	0.0925	-1.67	0.89	-1.28	0.959	-4.98	0.39	-4.06	0.107	-2.35	0.739	0.241	0.869															0.791		0.903		0.111		0.438
Q6P7A7_RAT	-1.23	0.432	0.407	0.638	-3.63	0.514	-1.5	0.798	-7.11	0.0619	-3.35	0.782	1.44	0.953	-1.29	0.794	-1.55	0.405	0.146	0.888	-4.44	0.521															0.834		0.788		0.0694		0.546
Q6QI09_RAT	-0.558	0.666	-0.665	0.62	-0.166	0.899	-3.15	0.632	-2.47	0.595	-4.56	0.73	-0.747	0.968	-4.31	0.532	-3.07	0.217	1.9	0.796	-2.52	0.777															0.815		0.845		0.184		0.391
Q6QI69_RAT	0.349	0.7	-4.21	0.177	1.39	0.847	-4.68	0.288	-0.805	0.73	-4.02	0.759	-0.793	0.967	-2.12	0.748	-4.26	0.0955	1.29	0.835	-0.00415	0.875															0.901		0.931		0.0629		0.2
Q6QI82_RAT	-2.07	0.175	2.82	0.291	-5.15	0.26	-3.15	0.576	-5.6	0.164	-4.24	0.719	-1.7	0.95	-7.43	0.146	-4.55	0.0671	5.4	0.264	5.12	0.468															0.596		0.944		0.0962		0.0835
Q6TUH9_RAT	-0.164	0.73	0.197	0.662	1.45	0.843	-3.17	0.6	-3.32	0.47	-0.36	0.922	0.907	0.965	-1.01	0.816	-1.76	0.4	2.25	0.752	-7.07	0.235															0.883		0.304		0.123		0.473
Q6TXJ0_RAT	1.75	0.301	2.44	0.363	-0.228	0.897	1.08	0.843	-4.01	0.369	-2.12	0.874	-0.871	0.966	-4.11	0.527	-1.26	0.478	-5.35	0.29	-2.52	0.768															0.823		0.897		0.486		0.0977
Q7TPJ7_RAT	-1.92	0.291	-2.99	0.308	-3.2	0.697	-2.99	0.666	-6.02	0.18	-3.6	0.81	-0.345	0.972	-0.755	0.83	-0.923	0.534	0.192	0.887	5.13	0.547															0.921		0.822		0.465		0.565
Q8SEZ5_RAT	-2.07	0.304	3	0.35	6.03	0.306	2.35	0.769	-3.44	0.527	-1.44	0.903	4.16	0.871	2.07	0.774	2.18	0.388	-2.18	0.793	-1.3	0.841															0.888		0.939		0.273		0.573
QCR6_RAT	-2.74	0.187	-2.38	0.462	-0.0586	0.903	-3.89	0.627	-5.86	0.295	-2.22	0.889	-0.305	0.973	-3.67	0.684	-3.51	0.241	-6.25	0.376	0.443	0.866															0.856		0.784		0.143		0.57
QCR8_RAT	0.922	0.611	-3.81	0.264	1.08	0.872	0.569	0.875	-6.71	0.179	-3.84	0.82	-0.697	0.969	-1.91	0.784	-0.444	0.592	-8.65	0.0946	-1.98	0.817															0.908		0.753		0.51		0.382
RL15_RAT	0.206	0.724	4.11	0.192	0.538	0.888	4	0.458	2.5	0.586	1.9	0.885	-3.91	0.847	-3.53	0.62	-3.53	0.163	0.171	0.888	-0.394	0.865															0.921		0.941		0.489		0.585
RL18A_RAT	0.651	0.626	3.86	0.176	-0.696	0.878	-0.428	0.875	0.218	0.763	1.22	0.9	-1.51	0.953	-4.2	0.459	-4.53	0.059	-5.77	0.193	0.398	0.864															0.84		0.636		0.0722		0.536
RL27_RAT	0.267	0.72	-1.31	0.564	2.91	0.757	0.518	0.876	-7.41	0.137	-2.91	0.859	-0.329	0.972	-3.8	0.641	-2.35	0.36	-6.33	0.286	-2.77	0.778															0.839		0.891		0.263		0.38
RL35A_RAT	0.32	0.68	-2.91	0.18	1.72	0.761	0.374	0.872	0.813	0.705	0.613	0.912	0.0427	0.974	0.167	0.848	0.72	0.512	2.89	0.486	4.83	0.255															0.924		0.899		0.397		0.466
RL5_RAT	1	0.553	1.21	0.555	-2.7	0.738	0.671	0.866	-5.4	0.203	-3.51	0.803	-1.15	0.962	-5.17	0.382	-3.06	0.205	-3.41	0.597	-1.24	0.836															0.775		0.915		0.237		0.211
RLA1_RAT	0.612	0.678	-0.855	0.618	-2.65	0.801	-3.28	0.706	-3.1	0.591	-1.62	0.903	2.07	0.954	-4.45	0.622	-0.715	0.572	-3.71	0.679	-1.52	0.839															0.682		0.924		0.195		0.0976
RMD2_RAT	-0.651	0.616	-0.982	0.562	-3.23	0.578	-1.42	0.802	-3.23	0.413	-0.0434	0.927	-1.57	0.949	-1.23	0.794	-0.807	0.525	-5.44	0.195	-5.9	0.265															0.921		0.942		0.412		0.516
RS27_RAT	-3.48	0.0601	-3.63	0.293	-0.312	0.897	0.558	0.876	-3.43	0.544	-3	0.862	-5.27	0.796	-8.97	0.173	-5.2	0.0999	2.72	0.76	6.69	0.464															0.838		0.886		0.529		0.0824
RSSA_RAT	0.239	0.718	0.725	0.609	0.621	0.883	-1.5	0.812	-2.69	0.549	-2.27	0.867	-1.46	0.956	-4.94	0.397	-4.49	0.0787	-1.74	0.8	-5.88	0.384															0.806		0.845		0.0888		0.522
S27A2_RAT	-0.682	0.611	0.15	0.664	0.0512	0.902	1.38	0.808	0.121	0.769	2.21	0.858	-1.87	0.941	-0.983	0.811	-1.8	0.354	-2.25	0.717	-6.14	0.247															0.908		0.833		0.526		0.441
SFXN1_RAT	0.391	0.693	-2.93	0.294	0.255	0.897	-1.91	0.778	-4.92	0.246	-1.55	0.894	1.17	0.962	-1.17	0.809	-0.468	0.582	-3.11	0.639	-0.862	0.85															0.868		0.913		0.281		0.482
SODM_RAT	-0.00519	0.751	-0.274	0.658	3.69	0.655	0.183	0.887	-3	0.558	0.308	0.924	-0.596	0.97	-5.03	0.48	-3.72	0.175	1.37	0.84	-1.95	0.814															0.778		0.894		0.114		0.397
STBD1_RAT	2.31	0.0621	-4.55	0.085	-2.08	0.755	-4.55	0.168	-4.55	0.188	0.802	0.91	-1.9	0.936	0.757	0.821	0.179	0.608	-0.122	0.889	-0.383	0.863															0.826		0.944		0.142		0.482
TBA1C_RAT	0.546	0.642	-2.33	0.314	0.952	0.862	1.17	0.823	2.24	0.561	1.17	0.899	2.97	0.872	0.603	0.83	0.361	0.586	0.154	0.887	0.323	0.865															0.848		0.945		0.089		0.547
TBB2A_RAT	0.151	0.724	-1.44	0.448	-0.189	0.897	-0.113	0.887	-0.0049	0.775	-1.16	0.894	-1.86	0.928	-1.69	0.736	-1.46	0.368	-2.34	0.634	2.75	0.673															0.923		0.626		0.465		0.543
TCPG_RAT	-0.924	0.528	-0.822	0.584	1.67	0.809	2.28	0.686	-2.48	0.53	-3.43	0.762	2.86	0.885	-1.31	0.788	0.903	0.509	-2.48	0.674	-0.551	0.857															0.695		0.913		0.173		0.129
THTR_RAT	0.743	0.63	-3.92	0.222	-5.86	0.249	-6.71	0.0974	-5.86	0.188	-2.46	0.867	1.24	0.962	-0.905	0.824	1.92	0.395	-3.21	0.655	-3.91	0.676															0.88		0.94		0.45		0.119
TIM13_RAT	2.93	0.0613	-0.634	0.623	-0.485	0.89	0.398	0.879	0.167	0.768	-3.78	0.793	-3.77	0.865	-3.77	0.6	-3.77	0.148	-2.89	0.692	-2.89	0.752															0.927		0.947		0.536		0.585
TMED9_RAT	-2.39	0.0859	-0.807	0.594	-0.238	0.896	0.375	0.878	-2.62	0.535	-2.72	0.836	0.0762	0.974	-0.316	0.845	2.87	0.196	-4.64	0.347	-0.553	0.859															0.92		0.833		0.093		0.0587
TMEDA_RAT	-2.34	0.0962	-1.83	0.441	-0.547	0.885	0.31	0.88	-2.56	0.546	-2.29	0.86	-0.319	0.972	-0.697	0.828	2.12	0.313	-5.26	0.263	-5.53	0.383															0.92		0.944		0.127		0.0825
TXTP_RAT	0.183	0.726	-0.0367	0.675	0.773	0.877	-0.198	0.885	-2.46	0.575	1.87	0.882	-2.97	0.902	-5.55	0.312	-4.14	0.0964	-0.935	0.854	-1.63	0.816															0.854		0.939		0.357		0.337
UDB17_RAT	-0.52	0.647	-0.826	0.581	2.23	0.738	1.62	0.775	-0.502	0.743	0.793	0.91	-1.38	0.953	0.121	0.851	1.54	0.389	1.15	0.829	2.72	0.713															0.887		0.921		0.0622		0.288
VDAC2_RAT	0.409	0.684	-0.226	0.658	1.21	0.853	-0.946	0.848	-5.75	0.147	-1.58	0.89	1.55	0.953	-0.509	0.837	1.8	0.374	-2.04	0.762	1.45	0.822															0.873		0.866		0.503		0.145
