# Supplementary material for: Integration of chronological omics data reveals mitochondrial regulatory mechanisms during the development of hepatocellular carcinoma
Source: PLoS One. 2021 Aug 12;16(8):e0256016. doi: 10.1371/journal.pone.0256016 (PMC8360386; doi:10.1371/journal.pone.0256016)
Supplement: S7 Table — (XLSX) [file pone.0256016.s011.xlsx]

## Sheet: Hoja1
Chronological omics data integration disclose mitochondrial regulation mechanisms throughout hepatocellular carcinoma development
J. Noé García-Chávez, Verónica R. Vásquez-Garzón, Mercedes G. López, Saúl Villa-Treviño, Rafael Montiel
Supplementary Table S7. DEP used in classification model.
Protein IDs	Protein	D1_1	D1_2	D1_3	D7_1	D7_2	D7_3	D11_1	D11_2	D11_3	D16_1	D16_2	D16_3	A1_1	A1_2	A1_3	N1_1	N1_2	N1_3	A9_1	A9_2	A9_3	N9_1	N9_2	N9_3	T9_1	T9_2	T9_3	A18_1	A18_2	A18_3	T18_1	T18_2	T18_3
1433E_RAT	YWHAE	-6.81746	-6.81746	-9.4915	-6.81746	-6.81746	-9.4915	-6.81746	-6.81746	-2.01591	-6.81746	-6.81746	-1.43131	-6.81746	-6.81746	0.0585005	-6.81746	-6.81746	-9.4915	-1.9657	-1.9657	3.71626	-1.9657	-1.9657	0.961454	-1.9657	-1.9657	-4.63974	0.891348	0.891348	7.37501	0.891348	0.891348	-1.7827
A0A096MK41_RAT	RGD1566134	-10.2809	-10.2809	-9.19972	-10.2809	-10.2809	-9.19972	-10.2809	-10.2809	-9.19972	-10.2809	-10.2809	-9.19972	0.398449	-10.2809	-9.19972	-10.2809	-10.2809	-9.19972	-2.75831	-13.5751	-12.4939	-13.5751	-13.5751	-12.4939	-3.40945	-13.5751	-12.4939	-0.360379	12.01	0.720759	-0.360379	-0.360379	0.720759
A0A096P6L8_RAT	FN1	1.60166	3.16003	2.97071	1.54918	1.91757	-9.43598	2.01501	2.74363	2.48682	1.54797	-2.4006	1.95485	-0.325912	0.148834	-0.642802	-8.92171	2.65197	-9.43598	4.44234	3.58068	3.96282	-5.61953	3.91402	4.02939	3.28249	-5.61953	2.58231	-0.135219	-2.63087	0.433367	1.25283	-0.0934864	-0.499311
A0A0G2JSH2_RAT	BDH1	-1.48286	-1.88916	0.628561	0.930131	-0.352896	-13.9977	0.0163944	-2.4065	-0.0367256	-9.13458	-9.13458	-1.21621	0.0692889	1.29375	0.442931	0.576702	0.21099	0.379563	0.295784	-0.628634	-1.44335	-9.91251	0.359363	-0.659529	-1.73179	-9.91251	-1.05645	1.6815	-0.0741485	-1.0045	-9.98562	-9.98562	-5.14591
A0A0G2JSH5_RAT	ALB	-0.372839	0.512574	-0.580105	-0.0875942	-0.130682	-1.54296	-2.22144	-0.96232	0.0264669	-0.298581	-0.186332	-7.05886	-1.39527	1.17706	-2.45148	-10.5177	0.638827	2.78396	-0.171666	-0.822656	-3.00813	-11.3589	-3.45858	-1.36623	2.11521	-0.581199	-1.50643	1.58148	2.87288	0.664207	2.92543	2.79101	0.297119
A0A0G2JSK9_RAT	BHMT	-0.0936276	-0.960606	-0.0983805	0.153521	-0.658733	-0.82212	-0.445219	-0.98821	-0.414259	-1.09854	-0.619283	-3.07646	-0.981387	-0.175555	0.734841	-0.236649	-0.896458	-0.254178	1.07098	1.8525	0.787584	0.493405	-0.881087	1.58605	-0.876368	-0.107593	-0.1532	0.456465	-0.544564	-0.100426	-2.45749	-2.6772	-3.7837
A0A0G2JSR0_RAT	VDAC3	-1.64156	-1.64156	1.42713	-1.64156	-1.64156	-6.27981	-1.64156	-1.64156	1.32537	6.72484	-1.64156	2.5147	-1.64156	-1.64156	1.24938	-1.64156	-1.64156	3.97434	-0.948166	-0.948166	-5.58641	-0.948166	-0.948166	-5.58641	6.84637	-0.948166	4.73856	3.37088	-5.96857	-0.562285	-5.96857	-5.96857	-1.41138
A0A0G2JSR7_RAT	MATR3	-2.61179	-2.61179	3.3652	2.87149	-2.61179	-2.83141	3.10665	3.97817	5.61166	-2.61179	-2.61179	-2.83141	-2.61179	-2.61179	-2.83141	-2.61179	-2.61179	-2.83141	4.70373	4.07936	4.13733	-1.62547	-1.62547	5.58553	-1.62547	-1.62547	-1.84509	-2.46741	-2.46741	-2.68703	0.386796	-2.46741	-2.68703
A0A0G2JSS9_RAT	ATL3	2.63253	-4.11316	0.282742	-4.11316	-4.11316	-10.3547	2.61389	-4.11316	-3.30072	2.61173	-4.11316	1.10977	-4.11316	1.85429	-1.42855	-4.11316	-4.11316	2.86214	1.42121	1.8443	0.588429	-4.09794	5.26403	-0.431979	3.2561	-4.09794	2.70959	-4.03998	-4.03998	1.64625	2.37811	2.80014	-1.72828
A0A0G2JSU8_RAT	CYP2D1	3.17311	-1.87208	2.53729	4.14015	-1.87208	-6.88308	-1.87208	-1.87208	-1.51814	-1.87208	-1.87208	1.72369	-1.87208	-1.87208	3.97223	-1.87208	-1.87208	3.13356	1.17878	-0.101649	-1.42635	-5.88409	4.89731	-3.91427	-5.88409	-5.88409	-1.04018	4.68265	-4.83171	0.675895	0.822782	-4.83171	-7.18148
A0A0G2JSV6_RAT	HBA-A2	-1.96637	0.133886	-2.13304	-2.35132	-0.0750863	-11.0055	-11.0169	-1.67364	-3.85186	-11.0169	-2.84003	-11.0055	-0.684939	-0.105146	-11.0055	-11.0169	-0.913013	-3.65574	-5.08682	-5.08682	-5.07539	-5.08682	-5.08682	-5.07539	-5.08682	-5.08682	-5.07539	-6.67763	-6.67763	1.06223	0.757932	-6.67763	-6.6662
A0A0G2JSW2_RAT	A0A0G2JSW2	-7.61468	0.00875209	-1.85103	-0.21259	-0.332175	1.44709	-7.61468	-1.10602	-8.35631	-7.61468	-7.61468	-8.35631	-7.61468	-7.61468	-8.35631	-7.61468	0.105497	-8.35631	4.51014	-2.99212	-3.73375	-2.99212	-2.99212	-3.73375	4.10428	-2.99212	-3.73375	-1.75263	-1.75263	5.06122	-1.75263	-1.75263	-2.49426
A0A0G2JSW3_RAT	HBB	-0.829455	0.227223	0.180841	-0.859513	-0.094314	1.35282	-1.31171	-1.55107	-1.56433	-2.03112	-1.54674	-2.62496	0.0950165	0.425112	-1.6809	-0.333655	-0.0157154	-4.6785	-0.737081	-0.917013	-2.7293	-11.4504	-1.67082	-3.94783	-0.0647505	-11.4504	-4.04413	0.750446	2.47798	-0.355296	-1.24068	-0.290452	-4.74396
A0A0G2JSZ5_RAT	PDIA6	0.247837	1.49327	-1.50454	1.28824	1.04164	-2.76322	-1.2388	0.00691742	-0.110427	1.18961	1.11626	-6.16035	-8.33441	1.2316	-0.135344	-8.33441	0.918437	0.979647	0.559187	-0.202008	-1.76387	-8.24971	-8.24971	1.18799	1.9154	-8.24971	1.30682	1.43951	1.6887	4.58195	-0.787848	0.577468	-5.007
A0A0G2JTG7_RAT	HNRNPH1	3.42613	3.76496	1.80271	-3.60662	-3.60662	-5.7412	-3.60662	-3.60662	2.09201	4.68242	4.65297	2.05208	-3.60662	-3.60662	1.97483	-3.60662	3.7951	-5.7412	5.09659	-1.82785	4.96342	-1.82785	-1.82785	3.81729	2.67532	-1.82785	3.34758	2.53166	-4.47915	1.47853	-4.47915	4.42693	3.34269
A0A0G2JTT2_RAT	PICALM	-7.28834	-0.287633	-7.51879	-7.28834	-7.28834	-7.51879	-7.28834	-7.28834	-7.51879	-7.28834	-7.28834	1.01714	-7.28834	-7.28834	-7.51879	-7.28834	-7.28834	-7.51879	-3.21549	-3.21549	-3.44595	-3.21549	-3.21549	-3.44595	5.07044	-3.21549	-3.44595	-3.15737	-3.15737	8.66924	-3.15737	-3.15737	-3.38782
A0A0G2JU90_RAT	A0A0G2JU90	0.644091	-0.570266	0.695151	1.2538	-0.692181	-11.6259	0.285609	0.438524	0.695165	0.942979	-9.82086	0.425237	-9.82086	-9.82086	-11.6259	-9.82086	-0.586829	0.478242	0.466516	-0.595003	-1.81247	-10.1407	-10.1407	-0.292788	0.503095	-10.1407	-3.19055	-5.12686	-5.12686	2.73081	4.0959	6.24419	-6.93193
A0A0G2JUD3_RAT	UGT2B17	-4.59625	-4.59625	-0.000326228	2.49275	3.92057	3.60874	3.80741	4.43227	-1.42636	2.07345	2.24547	1.98849	-4.59625	-4.59625	0.143144	-4.59625	-4.59625	4.00402	2.45792	-4.66047	-1.25449	-4.66047	5.76571	-2.48579	-4.66047	-4.66047	-2.32762	2.98593	-6.13047	0.0659786	-6.13047	-6.13047	-12.1049
A0A0G2JV65_RAT	YWHAZ	0.0790627	0.0790627	-0.158125	0.0790627	0.0790627	-0.158125	0.0790627	0.0790627	-0.158125	0.0790627	0.0790627	7.69263	0.0790627	0.0790627	-0.158125	0.0790627	0.0790627	-0.158125	0.0790627	0.0790627	-0.158125	0.0790627	0.0790627	-0.158125	8.86991	0.0790627	-0.158125	0.0790627	7.52935	-0.158125	6.10634	8.23491	9.55978
A0A0G2JW98_RAT	ADH6	-6.29723	-6.29723	-7.48051	6.33453	5.89498	-7.48051	5.42949	5.27543	9.76179	8.4118	7.08998	3.08782	-6.29723	7.18528	5.91986	8.32001	7.61088	5.42678	-0.324038	-1.60564	-4.56069	-13.8424	-0.625833	-3.19999	1.79491	-13.8424	2.30896	0.344863	0.97404	-1.59722	0.805977	1.11473	-0.655672
A0A0G2JWI5_RAT	GLYAT	-1.32992	-1.32992	1.87562	-1.32992	-1.32992	-5.21242	-1.32992	-1.32992	2.54013	-1.32992	-1.32992	-5.21242	-1.32992	-1.32992	2.7581	-1.32992	-1.32992	-5.21242	-6.50344	-6.50344	-1.62587	-6.50344	-6.50344	-0.486685	-6.50344	-6.50344	-1.43064	-4.52021	2.23119	1.04653	1.50097	-4.52021	-8.40271
A0A0G2JXI9_RAT	HIST1H2BO	1.36728	-2.37463	1.34671	0.445758	-0.979932	-2.54523	1.7566	-1.19184	2.20954	0.647302	0.238471	0.233032	0.155624	-2.42426	-0.968582	0.0212529	0.0400556	-14.4956	1.30071	2.06399	0.753228	2.173	-0.33019	-0.252827	-1.23551	-14.6809	-1.92288	-0.498675	1.58926	-0.604236	1.6142	1.07353	-0.660297
A0A0G2JXS8_RAT	SSR1	-6.4506	2.52815	2.91866	3.42575	2.84204	-7.79451	2.02703	2.47692	-7.79451	3.55046	-6.4506	2.48013	-6.4506	-6.4506	0.321671	-6.4506	-6.4506	4.90709	2.7201	-6.95784	-8.30176	-6.95784	-6.95784	-8.30176	2.7739	-6.95784	0.858651	4.46416	3.10442	1.84887	1.7389	2.10535	-7.56898
A0A0G2JXT8_RAT	FLNB	-6.38696	-0.128979	0.532263	-1.34249	-0.665722	-6.22234	-1.37102	0.256223	0.0576321	0.0298948	-6.38696	-0.442263	-6.38696	-6.38696	-6.22234	-6.38696	-3.43399	-6.22234	2.7326	2.25158	0.418234	-3.05663	2.34011	-2.89201	-3.05663	-3.05663	-2.89201	-1.97434	-6.75966	-6.59504	0.247545	-0.980977	-2.25487
A0A0G2JXW4_RAT	HNRNPC	0.552299	0.592899	2.43509	-0.638906	-0.33656	-6.81919	-0.152214	-0.308511	3.40311	-1.18452	0.0835468	-0.451851	-9.65108	-9.65108	-6.81919	-9.65108	-1.19087	-6.81919	1.7636	1.88453	-4.0379	-6.86979	-6.86979	-4.0379	0.38793	-6.86979	-4.0379	4.50787	3.84825	-1.19973	4.5695	5.65724	-1.19973
A0A0G2JY43_RAT	ALDH3A2	0.460763	-0.60121	0.705981	0.516514	0.424121	-2.94616	0.7279	-0.425792	-5.43865	-1.20598	-2.10936	-0.603039	-9.63025	-0.533914	2.34263	0.405024	-0.137167	0.863356	-1.13909	-1.70475	-2.06816	-11.1003	1.33439	-4.81761	-1.04109	-0.861048	-2.61831	0.995172	-1.95855	-3.41253	-2.81799	-1.73726	-1.57295
A0A0G2JZ52_RAT	HNRNPU	0.478445	1.40846	-0.224753	0.142699	0.8142	-9.20053	2.3689	1.34499	0.160498	1.64612	1.05126	-0.168691	-6.91825	-6.91825	-1.21272	-6.91825	0.368217	-9.20053	3.60117	2.02515	3.23337	-4.12718	-4.12718	2.90795	2.11866	-4.12718	1.9498	-6.47406	-6.47406	-0.22748	-0.516988	0.800043	0.489228
A0A0G2JZI2_RAT	EPRS	-6.3638	-6.3638	-2.66621	-0.232062	-1.84066	-7.29822	0.186023	-0.10364	-7.29822	-1.86404	-6.3638	-2.35234	-6.3638	-6.3638	-0.346922	-6.3638	-6.3638	-7.29822	-2.98518	1.2592	3.81944	-2.98518	4.22385	0.984383	1.24249	-2.98518	1.8424	-0.398368	-6.08689	-7.02132	-0.421764	-6.08689	-2.87622
A0A0G2K0R1_RAT	RT1-M6-1	9.0558	-0.223195	0.446391	9.06254	10.4341	11.6106	8.56967	9.23906	0.446391	9.4509	-0.223195	7.22059	-0.223195	-0.223195	0.446391	9.26418	8.15631	7.35534	-0.590134	0.0562107	-8.70986	-9.37945	1.63952	-8.70986	1.02396	-9.37945	-0.609157	1.58056	-9.45079	0.96181	0.989604	0.527397	0.336626
A0A0G2K151_RAT	APOE	-2.59926	-0.155284	-3.81196	1.02677	1.21485	2.93821	0.930581	0.475337	4.01413	0.331261	-0.00707512	-2.92856	0.781586	1.85213	-1.19004	-11.6323	1.74336	-6.27853	6.61621	5.76104	3.29182	4.12853	1.78301	3.17487	6.5741	-8.28078	4.62671	1.02996	-0.0261403	-3.40641	0.672052	-0.248646	-1.87838
A0A0G2K1C0_RAT	ACTR3	1.35555	-7.14975	-6.7706	-7.14975	0.662889	-6.7706	-7.14975	0.825402	1.35937	2.12564	1.17649	-6.7706	-7.14975	-7.14975	-6.7706	-7.14975	0.846783	-6.7706	4.9137	-3.3851	5.78379	-3.3851	-3.3851	6.18933	4.52056	-3.3851	6.145	3.35795	-5.74507	4.5196	2.47037	3.24513	-5.36593
A0A0G2K1Y8_RAT	SPTAN1	-2.17889	-1.58139	-1.39081	2.0324	-0.0162004	-0.97048	1.54594	2.03002	0.6285	0.954558	-0.93664	0.936822	0.877042	-0.894319	0.188712	-5.95436	0.884251	-9.68374	4.00039	3.32402	2.83332	-4.78762	1.63515	2.3963	1.32869	-4.78762	3.88387	0.152411	-6.85339	0.218686	1.68085	-1.34893	1.02629
A0A0G2K238_RAT	DPP4	5.08076	-1.73611	2.47518	-1.73611	-1.73611	-7.38825	-1.73611	-1.73611	-2.03498	-1.73611	-1.73611	1.92678	-1.73611	-1.73611	0.870551	-1.73611	-1.73611	2.77154	-0.0769545	-6.03763	-3.64175	-6.03763	-0.564738	-4.14225	-6.03763	-6.03763	-1.68085	4.18697	-3.52365	1.72819	2.1919	-3.52365	-3.99693
A0A0G2K277_RAT	ECI3	1.60021	-6.75114	-7.64975	0.782464	2.08099	2.5682	-6.75114	-0.140715	-0.403827	2.06504	-6.75114	-1.64141	-6.75114	-6.75114	0.797529	-6.75114	-0.488634	-7.64975	-1.05499	-1.05499	-1.9536	-1.05499	-1.05499	5.97082	6.22035	-1.05499	3.91746	-7.10543	-7.10543	-8.00403	-2.41619	-7.10543	-8.00403
A0A0G2K330_RAT	HADHB	-0.465249	-1.2923	0.927961	1.0157	0.621732	-11.5223	1.15181	0.261075	2.46775	0.496211	-0.534156	0.733404	-1.61062	-0.806892	-0.27858	-9.99785	-0.415532	-0.651955	0.122717	0.27811	-0.744887	-10.4764	-1.23881	-1.6822	-0.0943069	-10.4764	-0.423075	0.727202	-1.20756	-1.26874	-0.39501	-0.644144	-5.03117
A0A0G2K3Z9_RAT	A0A0G2K3Z9	-0.160021	0.64152	0.511378	0.0512286	-0.919643	-13.1025	-0.563853	-1.35431	-0.445534	-1.45622	-0.667808	-4.0114	-0.329635	0.147722	-0.611721	-12.0832	0.601216	-0.147899	-0.323907	0.159663	-0.959306	-13.4675	-2.23212	-0.966575	0.0460279	-13.4675	-1.85403	0.980435	0.616727	-1.93456	0.76735	3.03767	-0.248185
A0A0G2K4H7_RAT	KRT78	0.90337	0.324895	1.83097	0.629279	0.291015	-4.91263	1.45548	0.294006	2.42125	0.485842	0.0751638	1.61541	-1.24675	-0.286087	-1.19023	-0.220971	0.549309	-4.69343	1.22152	1.53138	0.235991	1.51677	0.17499	-0.554038	-0.0327734	-12.7866	-0.424239	0.282149	1.07843	-0.845181	1.34184	1.15717	-0.429778
A0A0G2K5L2_RAT	LOC100911440	0.480977	-1.22015	1.19761	0.733059	0.625136	-9.77575	0.394721	-0.557788	-0.23765	-1.54902	-8.65743	1.40725	-8.65743	-8.65743	-1.15118	-8.65743	-8.65743	0.379686	-5.19227	-5.19227	-6.31059	-5.19227	3.52069	-6.31059	-5.19227	-5.19227	-6.31059	4.15735	1.704	-7.18218	-6.06385	-6.06385	-7.18218
A0A0G2K654_RAT	HIST1H1C	1.01012	0.338389	1.81065	-0.471737	-0.464335	-1.87933	0.43619	-0.46008	0.357372	-0.908995	-0.360295	1.10579	-0.38623	-3.32768	-2.84768	-1.51638	0.0032479	-7.01157	1.54598	2.17056	0.0366058	2.25255	-1.20087	-1.37137	-1.05897	-13.4163	-3.75391	4.24576	4.43319	0.379453	4.48179	4.67426	2.09901
A0A0G2K6G2_RAT	APMAP	4.96753	-2.00681	2.669	-2.00681	-2.00681	-7.46337	-2.00681	4.27036	1.52758	-2.00681	-2.00681	2.18736	-2.00681	-2.00681	2.4312	-2.00681	-2.00681	4.03382	3.91882	-4.27228	-2.59178	-4.27228	4.69045	-2.20463	-4.27228	-4.27228	0.841232	0.441276	-7.38329	-2.57606	-7.38329	-7.38329	-12.8398
A0A0G2K7F7_RAT	TPM1	3.50747	3.46868	6.34471	0.0275016	0.368178	-5.81047	2.04258	2.04311	-5.81047	-0.366291	1.83773	1.14712	0.526813	1.19431	-5.81047	-6.92201	3.12687	-5.81047	-0.370513	-0.370513	0.741026	-0.370513	-0.370513	0.741026	-0.370513	-0.370513	0.741026	-2.77994	-2.77994	-1.6684	-2.77994	-2.77994	-1.6684
A0A0G2K7G8_RAT	ST7L	-6.7757	0.972438	2.94647	1.44521	-0.45659	-2.73468	1.18919	1.45702	-7.25064	2.54544	2.10552	3.11414	-6.7757	-6.7757	-0.480891	-6.7757	1.77237	4.20978	0.504245	-0.140593	-0.817119	-8.1651	-8.1651	-4.46917	0.408903	-8.1651	-6.8661	-1.76315	-1.76315	-1.32958	-1.76315	5.46562	0.714904
A0A0G2K7Q8_RAT	KIF1B	0.146356	0.146356	-0.292711	0.146356	0.146356	-0.292711	0.146356	0.146356	-0.292711	0.146356	0.146356	4.32179	0.146356	0.146356	-0.292711	0.146356	0.146356	-0.292711	0.146356	0.146356	-0.292711	0.146356	0.146356	-0.292711	7.80075	0.146356	9.60264	-2.30058	-2.30058	-2.73964	4.95788	5.75601	4.75126
A0A0G2K8W9_RAT	SPTBN1	-0.071078	1.01549	-0.58243	1.2173	1.70719	-1.19722	-0.964973	2.23822	-0.479841	1.28071	-5.6617	1.15464	-5.6617	-5.6617	-0.756803	-5.6617	0.307244	-10.0993	4.1697	3.53085	3.99956	-3.07688	0.883989	3.86468	1.35655	-3.07688	3.08864	-0.967761	-0.239341	-0.26154	1.60099	-1.33689	0.0292748
A0A0G2KBB9_RAT	ANK2	-0.411159	-0.411159	2.03922	-0.411159	-0.411159	-4.28717	5.1523	-0.411159	0.401179	4.77926	-0.411159	3.17527	-0.411159	-0.411159	2.50577	-0.411159	-0.411159	5.13961	-2.70275	-2.70275	-1.52747	-2.70275	-2.70275	-6.57877	5.59987	-2.70275	2.31232	-0.72315	-0.72315	1.91881	5.62342	6.00185	5.47911
A0A0G2QC06_RAT	TF	-2.44569	-1.04373	-0.569937	-0.630711	-0.512471	-4.60096	-2.37376	-1.45345	-3.462	1.04113	-0.18488	-1.71421	-4.01475	0.119134	-2.39121	-9.44463	-1.8211	2.03981	-2.16625	-2.70253	-1.75492	-10.9388	-3.63545	-6.28885	-0.0924095	-10.9388	-3.23489	-0.522158	0.724512	-0.0198438	-0.36495	0.600269	-5.29423
A0A0H2UHE1_RAT	SUCLG1	0.390633	-0.490485	0.546347	-0.698358	-0.0459187	-12.318	1.22473	-0.276934	0.18038	0.414105	-0.275694	-0.609284	-0.495642	-0.681173	-0.26891	-10.1501	0.238502	-0.263523	-0.0600958	0.604176	-0.805349	-11.2779	-11.2779	-1.88748	-0.736342	1.73474	-1.30118	-0.886242	-10.7882	-1.30612	0.726591	-0.244965	-2.825
A0A0H2UHJ1_RAT	S100A9	9.44002	10.643	13.489	-0.414438	-0.414438	0.828876	10.0492	6.35821	12.3118	8.0857	-0.414438	11.3681	-0.414438	-0.414438	0.828876	-0.414438	10.917	0.828876	5.1808	6.13348	-2.08448	-3.32779	7.11301	-2.08448	5.29939	-3.32779	-2.08448	-3.39592	5.87981	-2.1526	4.89564	7.4306	-2.1526
A0A0H2UHK2_RAT	PGRMC1	0.563496	-0.20208	0.589453	0.412333	0.419049	-2.94248	0.0753177	-1.0229	0.105888	-0.152193	-1.98265	-0.537557	-1.83878	-0.562872	-1.05233	-0.509956	-0.422539	1.00454	0.57245	-0.79938	-1.39615	-1.61841	-1.22396	-2.31128	2.83572	0.553783	0.6633	2.29332	1.86039	-0.0910506	3.41906	2.84165	1.62169
A0A0H2UHN7_RAT	CYP27A1	-0.544866	-8.16301	-4.52382	0.125943	-8.16301	-13.6221	0.155071	-8.16301	-3.97139	-0.827357	-8.16301	-0.967059	-8.16301	-8.16301	-1.02567	-8.16301	-2.18162	0.399008	3.28682	1.7516	0.906355	-4.58825	3.91434	0.793261	2.30215	-4.58825	2.02991	-0.421343	0.219054	0.196705	-0.939498	-0.775626	-3.61228
A0A0H2UHS7_RAT	RPL18	-0.831273	-2.54736	1.55146	-0.36315	-0.88881	0.433641	-1.50308	-0.689916	-6.21544	0.911321	-0.653732	-0.980048	-2.69336	-2.60179	-1.79135	-12.0707	-1.18736	2.16564	-2.27103	-2.7827	-4.02779	-13.6648	-4.20495	-7.62759	-1.95888	-13.6648	-7.21747	2.63546	2.94325	-1.86502	0.0794139	1.78392	-2.78647
A0A0H2UHX3_RAT	RPS4X-PS9	0.174837	0.932121	4.51564	1.85922	1.6989	-3.00357	1.25017	1.77365	-4.44724	2.33899	1.89439	-0.177367	-7.79115	0.0853129	-2.94295	-7.79115	1.02729	5.47254	-0.382104	-0.479301	-1.41749	-9.85646	-2.87423	-3.28645	-0.169852	-9.85646	-2.72685	-0.1839	-8.69315	-0.924024	-2.15343	0.527853	-4.30182
A0A0H2UI38_RAT	RPS19L2	-1.08151	-1.57688	-8.15249	-1.34807	-1.54715	-8.15249	-1.87784	-2.25727	2.78635	-1.32375	-1.26783	-8.15249	-1.31791	-0.835803	-8.15249	-11.7478	-1.56965	2.22123	1.7204	0.442042	2.4432	-8.7085	-8.7085	-5.11314	2.42571	-8.7085	-5.11314	4.19604	-4.30255	-0.707185	4.25694	5.98732	-0.707185
A9UMV9_RAT	NDUFA7	-1.20357	-1.35575	-1.489	0.289049	-2.68059	-10.1693	1.21938	-2.69632	-10.1693	-0.845337	-10.7923	-0.986445	-10.7923	-10.7923	-10.1693	-10.7923	-10.7923	0.451018	2.71626	-6.70417	-6.08115	-6.70417	-6.70417	-6.08115	3.76615	-6.70417	-6.08115	5.07591	-3.13776	-2.51475	-3.13776	-3.13776	-2.51475
ACD11_RAT	ACAD11	-0.706748	-0.706748	1.76778	-0.706748	-0.706748	-9.69808	6.38925	6.68129	6.93931	-0.706748	-0.706748	2.53501	-0.706748	-0.706748	4.01196	-0.706748	-0.706748	1.1065	-3.23777	-3.23777	0.841303	-3.23777	5.91295	2.34822	4.06151	-3.23777	2.97646	-6.08826	-6.08826	-1.54563	2.29589	-6.08826	-2.65318
ACOX1_RAT	ACOX1	-4.29089	2.53004	0.940168	2.17567	1.66907	-6.19608	2.80903	1.96845	2.79448	2.64332	3.29854	-6.19608	-4.29089	-4.29089	1.85531	-4.29089	-4.29089	2.3955	0.340586	-0.116089	-0.23931	-6.52038	0.380604	1.23605	-6.52038	-6.52038	0.29917	0.618755	-7.47059	-1.79183	-1.09809	-7.47059	-9.37577
ACSL1_RAT	ACSL1	-0.361049	-0.519439	0.544199	0.0362905	-0.541894	-3.02124	-0.266092	-0.742735	-2.00966	-0.872862	-1.13339	-1.26445	-1.54046	0.315024	0.693792	1.43077	0.103959	0.65843	0.406826	-0.447474	-0.285856	-11.1839	1.84856	-0.539124	-0.9378	-0.978793	-1.05293	2.00888	-0.923535	-0.566931	-3.79645	-11.6544	-8.59789
ACTN4_RAT	ACTN4	-8.2688	-0.445935	-1.1493	-0.895578	0.152723	-2.78541	0.12581	-0.271035	-1.32013	-2.04209	-0.554587	-0.931776	-2.4794	-8.2688	-0.179979	-8.2688	-1.93584	-13.6075	4.44702	2.1927	3.01071	-4.72615	4.08868	3.14152	-0.274094	-4.72615	2.694	-8.4263	-1.32074	-0.062754	-0.293401	0.0826275	-2.14301
ADT2_RAT	SLC25A5	1.91378	0.711184	3.40217	0.409199	1.09303	-1.84633	1.81066	1.71799	-3.93146	0.815345	1.63402	-0.121904	-0.715458	1.10303	4.37101	2.18182	0.714669	3.36861	-0.736473	-1.53585	-0.873307	-10.9016	1.35563	-2.51283	-0.071298	-10.9016	-2.65623	1.75914	-0.345058	-1.60547	0.385466	0.266287	2.03495
ANXA1_RAT	ANXA1	-0.0334593	-0.0334593	0.0669186	-0.0334593	-0.0334593	0.0669186	-0.0334593	-0.0334593	0.0669186	-0.0334593	-0.0334593	0.0669186	-0.0334593	-0.0334593	0.0669186	-0.0334593	-0.0334593	0.0669186	-0.0334593	-0.0334593	0.0669186	-0.0334593	-0.0334593	0.0669186	10.8984	-0.0334593	0.0669186	-0.0334593	-0.0334593	0.0669186	10.6802	12.0676	11.6389
ASGR1_RAT	ASGR1	2.42653	0.77146	-1.52182	0.428152	1.40087	3.94502	-9.75497	0.418665	2.17391	-1.54609	-0.72275	-4.14849	1.04597	2.91704	-0.778569	-9.75497	2.08417	-6.17188	2.63873	-10.4044	-2.02183	-10.4044	1.83851	-2.40422	-10.4044	-10.4044	-1.19705	4.73774	-7.94846	0.598036	-7.94846	-7.94846	-14.3899
ASSY_RAT	ASS1	-1.48427	0.672314	0.317163	0.0795758	-0.329867	-0.501397	-0.964034	-1.01621	-1.65939	1.84574	-0.389182	-1.31592	-9.14672	1.06165	1.23941	-9.14672	0.722474	1.68899	0.787539	0.744638	-0.190752	-9.82033	-0.481736	-0.0898801	-0.26482	-9.82033	-0.196519	1.03387	0.390218	-1.07379	-5.13964	-11.2514	-14.6562
AT5F1_RAT	ATP5PB	-0.815081	-1.85966	-0.981183	0.200636	-0.0911692	-1.97188	0.377273	0.512729	-4.50132	0.71375	0.37752	0.985142	-9.71284	-1.80148	-0.00164798	-9.71284	-0.00489391	4.50084	-1.12796	-1.71196	-4.26336	-11.082	0.0538404	-6.27606	-1.05577	-11.082	-2.67283	0.529524	-0.65499	-1.79916	-0.815409	-0.17645	-7.37387
ATPO_RAT	ATP5PO	-0.244878	-0.367209	0.532185	0.0592071	-0.0951172	-13.4374	0.453635	-0.176398	0.343393	-0.26103	-0.446684	0.29125	-0.755564	-0.533326	-0.361943	-11.6225	-0.754029	1.21936	0.341249	-0.77204	-1.35995	-11.8067	-1.49441	-1.69735	0.505101	-11.8067	-1.26882	1.39477	0.469908	-0.0859534	0.730687	0.535858	-3.07335
B0BMT9_RAT	SQOR	-1.18364	-1.18364	1.55762	-1.18364	-1.18364	-4.66277	-1.18364	-1.18364	1.28869	5.11026	-1.18364	3.03844	-1.18364	-1.18364	2.82612	-1.18364	-1.18364	1.22456	-0.508214	-0.508214	1.06486	-0.508214	-0.508214	-3.98735	-0.508214	-0.508214	3.75543	-5.09856	-5.09856	-3.40187	-5.09856	-5.09856	-8.57769
B0BMW0_RAT	RAB14	-4.87671	-4.87671	0.943466	3.2483	-4.87671	-7.59059	-4.87671	-4.87671	-7.59059	-4.87671	-4.87671	1.00129	-4.87671	-4.87671	-7.59059	-4.87671	-4.87671	-7.59059	-1.58513	-1.58513	3.07184	-1.58513	5.99571	-4.29901	5.28537	-1.58513	1.62999	-4.37229	-4.37229	-0.0822361	2.32865	3.03787	2.52418
B0BN81_RAT	RPS5	-11.0047	-0.728184	-0.749837	-0.741597	-2.54786	-10.4513	-2.66602	-2.20269	-1.47814	0.562315	0.555328	0.510837	-11.0047	0.389531	-0.970669	-11.0047	-0.569598	3.15321	-0.484403	-1.9694	-11.283	-11.8365	-3.013	-11.283	-0.75697	0.707138	-4.65116	5.31448	3.19359	2.64721	2.34272	4.90371	-5.91455
B0K031_RAT	RPL7	-0.217462	-1.23727	1.34737	0.488051	-0.716334	0.991044	-0.0734733	-0.41746	-7.08002	1.01647	0.782238	-0.837179	-1.17364	-1.28388	-0.92227	-0.736136	-0.326342	4.03584	-0.371677	-0.890339	-2.2623	-11.1148	-2.14695	-3.68855	-0.415482	-11.1148	-2.58489	0.81193	-1.61581	0.23075	-0.620556	1.583	-1.5829
B1H216_RAT	HBA-A1	0.357189	1.21898	-1.15891	0.187451	0.696709	3.67838	-0.123825	-0.149437	3.8688	-0.905351	-3.12873	-3.89189	2.32377	3.22361	0.185727	2.29804	2.73636	-4.25329	0.718036	0.384814	-3.20962	-15.1349	-1.75089	-3.49346	1.23096	-15.1349	0.425242	-0.854326	1.21409	-1.71027	-0.807189	-0.000422989	-1.71065
B1WBQ8_RAT	GAPDHS	0.796543	0.273786	-1.01782	1.39876	0.451635	3.47782	1.32522	1.09641	6.35281	2.29375	2.27699	-0.172273	1.4163	3.53203	2.35973	4.12081	2.52837	0.803913	-0.171494	0.287895	-1.34042	-0.744739	-2.15644	0.368862	0.501826	2.37805	1.52107	0.517217	-0.0632869	-0.694652	0.0451061	0.111675	-2.20063
B1WC28_RAT	H2AFY2	4.51688	3.88113	5.3675	5.96386	6.44686	-10.0206	6.17485	6.6924	3.32964	-2.27154	-2.27154	4.03904	-2.27154	-2.27154	2.97119	-2.27154	4.44258	2.98158	4.48635	5.3697	1.76257	-4.53528	4.30761	1.42088	-4.53528	-4.53528	0.602827	-8.29538	-8.29538	-2.03378	0.948675	-1.38814	-2.47783
B2MG_RAT	B2M	-0.484029	-1.41306	-7.01838	-0.656024	-0.156905	-7.01838	-0.416816	-1.03708	8.47873	-0.720632	-0.559381	-7.01838	0.0725195	0.929808	-7.01838	-12.5119	0.954625	2.49798	7.11682	7.0098	-1.39017	-6.88366	-6.88366	-1.39017	7.95199	-6.88366	-1.39017	8.31526	7.27975	-1.06704	7.43008	7.84005	-1.06704
B2RYQ8_RAT	RPL36A	3.44226	-6.34282	2.85825	-6.34282	-6.34282	-7.14411	-6.34282	2.78604	-7.14411	5.62511	-6.34282	3.07731	-6.34282	-6.34282	3.15018	-6.34282	2.12129	5.62097	-0.708709	-1.19373	-10.9015	-10.1002	-10.1002	-10.9015	-0.638579	-10.1002	-10.9015	7.75312	7.44707	-3.19043	7.03584	8.93749	5.56559
B2RZ09_RAT	MANF	1.13469	0.813561	-0.132223	-1.13768	-0.558987	-9.67386	-1.74228	0.593956	2.03551	-0.101807	-10.853	-9.67386	-10.853	-10.853	-9.67386	-10.853	-1.52929	-9.67386	4.24708	4.29273	2.73212	-7.06358	-7.06358	-5.88445	0.140367	-7.06358	-5.88445	-4.37846	-4.37846	-3.19934	6.27325	-4.37846	-3.19934
B2RZD1_RAT	SEC61B	-8.97192	1.05822	-1.73843	1.56986	-8.97192	4.73354	-0.00336047	-8.97192	-8.42154	-1.04455	-8.97192	-3.55332	-8.97192	-8.97192	-3.80475	-8.97192	-8.97192	4.95106	-9.87405	-9.87405	-6.51391	-9.87405	-1.38305	-9.61173	-0.43183	-9.87405	-8.25767	2.42233	2.01269	-5.18592	0.576947	-0.548786	-6.619
B2RZD6_RAT	NDUFA4	1.38329	-0.281191	-0.986871	1.23079	-0.204907	-14.3649	1.28719	0.536135	0.247781	0.453173	-10.7778	-1.93243	-10.7778	-1.14615	-2.50567	-10.7778	0.116462	-0.0264726	4.18958	2.37323	0.26273	-7.23577	-7.23577	0.0362654	4.01688	-7.23577	0.910843	-0.984165	1.06395	-1.98244	0.381965	1.57222	-3.32884
B3SVE9_RAT	TECR	-4.61846	-4.61846	-0.960258	2.21895	-4.61846	-1.48169	-4.61846	3.34325	-11.4482	-4.61846	-4.61846	-0.544045	-4.61846	-4.61846	1.30782	-4.61846	2.35341	2.98524	1.43949	-5.41484	-0.605951	-5.41484	4.91414	-3.86819	-5.41484	-5.41484	-1.0477	1.93698	-7.99191	-2.90732	-1.54252	-7.99191	-9.34454
B5DF36_RAT	PLAC8	3.81826	5.01113	4.56472	4.63011	5.6235	-11.0583	4.46066	3.40937	2.66251	2.02907	-7.31585	4.43396	4.20113	5.25258	2.4849	-7.31585	3.98413	2.56902	2.61887	3.17061	2.51032	-7.936	3.70405	2.00297	2.85619	6.38607	2.21962	1.09445	0.71545	-0.162897	-0.623308	-0.777614	-1.21845
B5DF80_RAT	PABPC6	-5.46383	2.78853	1.27928	0.635087	-5.46383	-10.4036	1.09921	0.591942	1.15906	0.982884	-5.46383	-0.848223	-5.46383	-5.46383	-3.38712	-5.46383	1.51679	-2.6301	0.13887	-0.317784	-3.10555	-6.70628	-6.70628	-4.44712	-0.182378	-6.70628	-1.69317	-1.55311	-1.55311	3.56476	3.31468	-1.55311	1.86159
B5DFC3_RAT	SEC23A	0.925368	-7.31034	-6.71463	1.2699	-7.31034	-6.71463	0.846806	-0.925388	2.08388	1.28426	-7.31034	-0.256121	-7.31034	-7.31034	1.49915	-7.31034	-1.22237	-6.71463	4.02311	-2.24439	4.97083	-2.24439	7.56612	5.85959	3.84361	-2.24439	-1.64868	2.7344	2.45838	-4.75415	2.44081	2.74532	-4.75415
B6DYQ0_RAT	GSTK1	-3.35696	-3.35696	0.879101	-3.35696	-3.35696	-9.02143	4.81339	5.18712	1.26286	-3.35696	-3.35696	-0.719797	-3.35696	-3.35696	0.808023	-3.35696	-3.35696	0.73707	-1.26015	-1.26015	2.97369	-1.26015	-1.26015	2.90957	-1.26015	-1.26015	2.03635	-5.89183	0.412559	-3.35441	-5.89183	-5.89183	-11.5563
B6DYQ4_RAT	MGST1	0.588845	0.642547	1.32823	0.272494	1.49458	-0.571608	0.569987	1.55241	-5.27683	0.714342	0.98063	-4.20989	-1.59822	-0.578804	3.53127	0.270732	0.471133	5.9043	4.0072	3.26532	4.28582	-7.73278	6.14921	4.07256	4.22406	4.75683	3.44448	1.63974	1.95165	1.83312	0.0190054	-0.516393	0.925959
BAAT_RAT	BAAT	-7.73167	-0.453288	-0.0306446	-0.143654	-7.73167	-13.845	-7.73167	-7.73167	-2.21765	-7.73167	-7.73167	-4.1908	-7.73167	1.49009	0.72141	-7.73167	1.10287	0.436177	-0.486147	-0.698395	-2.47609	-8.84935	0.155956	-2.0656	-0.818234	-8.84935	-2.4039	0.972979	1.96464	-1.85495	-8.34505	-0.955363	-4.95185
BASI_RAT	BSG	0.568154	0.461883	1.24387	0.132656	-0.582909	0.312028	-0.371509	-0.934446	-1.63663	-2.14059	-0.695753	-0.701116	-1.4362	-0.0763269	-2.71052	-10.6919	0.0279951	-4.7831	0.824513	-0.687156	-2.30231	-10.0763	-1.55206	-4.88614	0.470845	-10.0763	-2.53022	0.482327	-0.570838	-4.72719	-0.694367	-0.439396	-1.7816
CAH3_RAT	CA3	0.734718	1.67807	3.1463	-2.97664	-1.64481	-10.7531	-11.1744	-11.1744	-0.840228	-11.1744	-11.1744	-10.7531	-0.816436	1.69072	-10.7531	-11.1744	1.49347	-3.14205	-0.543406	-2.73453	-0.269613	-11.8862	-11.8862	-1.45689	-3.57388	-11.8862	-11.465	-2.72286	8.37403	-2.30165	-2.72286	-2.72286	-2.30165
CALX_RAT	CANX	-0.200264	-0.161537	0.534383	0.446498	-0.129364	-11.2723	0.330156	-0.94031	-0.139807	0.528271	-3.43111	0.776063	-0.910996	0.211924	0.636295	-0.217169	-0.21878	0.684506	-0.315195	-0.978505	0.0828179	-10.9065	0.0868206	-0.338486	-0.307258	0.834647	0.755471	0.768417	-0.406427	0.778212	-1.66957	-1.28116	-0.00188
CES1D_RAT	CES1D	0.556289	-0.19549	0.45184	-9.29385	-2.83826	-9.63146	-2.78799	-2.07981	-0.180331	-9.29385	-9.29385	-9.63146	-9.29385	-9.29385	-9.63146	-9.29385	0.0777022	-0.519216	-1.05133	-1.41276	-2.33066	-10.3024	-0.58657	-1.77131	1.31503	-10.3024	-0.233291	-3.41627	5.65999	2.59353	3.39399	5.98895	-3.75388
CH10_RAT	HSPE1	1.74579	2.78439	6.17045	2.74337	1.27074	-3.43536	3.38427	1.70641	-3.43536	1.33347	4.26842	-3.43536	-7.88334	3.91052	-3.43536	-7.88334	2.84081	7.38161	5.65372	4.24555	-0.860474	-5.30845	3.8748	-0.860474	8.78406	-5.30845	-0.860474	5.32036	-4.26472	0.18325	5.23611	4.71496	0.18325
CH60_RAT	HSPD1	-8.84988	0.356079	-0.971283	-0.794059	-0.988804	-12.7694	-8.84988	-1.69672	-0.907933	-1.34121	0.322961	-4.04849	-8.84988	0.442492	0.765379	-8.84988	-0.5436	-0.566433	-0.309947	-1.01959	-1.16442	-8.66795	0.0587791	1.82971	3.58185	-8.66795	0.942026	1.67859	-6.98793	1.6395	1.40476	2.56808	-1.12077
CHDH_RAT	CHDH	-0.354262	-1.0119	-1.28144	-0.81642	-1.51412	-4.99274	-0.532713	-1.73249	-4.33948	-0.964621	-10.4789	-6.87909	-10.4789	-1.09918	-2.60761	-2.18197	-1.0285	-2.2134	1.23004	0.59006	1.97974	-9.5894	0.852142	1.85586	1.08542	-9.5894	1.20588	2.15914	-0.0146485	3.67285	-0.403153	-0.380292	-5.39558
CO1A1_RAT	COL1A1	1.7868	1.17337	-0.0967801	-0.957907	0.238525	-7.85534	0.15543	0.318988	6.32505	-10.4551	-10.4551	-1.47123	-0.515593	1.08915	-7.85534	0.540028	2.43926	-7.85534	1.69067	2.37781	3.85636	5.33026	4.50621	-3.75912	-6.35892	-6.35892	-3.75912	5.42266	4.97728	-1.50716	4.84338	-4.10695	-1.50716
COX41_RAT	COX4I1	0.41501	-0.0825469	1.25595	0.642628	0.880855	-0.850452	0.320319	0.879264	-3.22636	0.83683	-0.867713	1.49778	-11.0671	-1.55057	-0.95018	-11.0671	-0.309862	4.77566	0.180066	-0.968935	-3.50396	-10.6299	1.02432	-6.47257	0.28369	-10.6299	-6.43443	0.152691	-0.421237	-4.87023	-0.702601	-0.84479	-3.99382
CP1A1_RAT	CYP1A1	-5.99438	-5.99438	-5.25921	-5.99438	-5.99438	-0.243547	-5.99438	-5.99438	0.887845	-5.99438	-5.99438	-1.79274	-5.99438	-5.99438	-0.450065	-5.99438	-5.99438	-2.38674	-3.69985	-3.69985	0.51907	-3.69985	6.88707	-1.08637	-3.69985	-3.69985	-0.059312	5.66153	-4.77283	0.800562	-4.77283	-4.77283	-14.0816
CP2A1_RAT	CYP2A1	-3.25012	-3.25012	-1.59843	-3.25012	2.78216	-4.85405	-3.25012	-3.25012	-2.85278	-3.25012	-3.25012	1.38968	-3.25012	-3.25012	1.70055	-3.25012	-3.25012	5.27667	1.30449	-4.8011	-0.799008	-4.8011	5.521	-2.99024	-4.8011	-4.8011	-2.547	1.16073	-0.808344	-1.69667	-7.06084	-7.06084	-12.7669
CP2CB_RAT	CYP2C11	2.04614	-5.34228	1.32696	1.41093	-5.34228	-14.1617	-5.34228	-5.34228	-1.9434	-5.34228	-5.34228	-3.50151	-5.34228	2.92235	2.50335	-5.34228	2.18735	0.546152	3.35483	1.47333	1.13998	-6.71055	6.24845	-0.341117	-6.71055	-6.71055	-0.498133	5.26927	-5.45415	1.23471	-5.45415	-5.45415	-6.37062
CP2DQ_RAT	CYP2D26	2.35464	1.65428	1.96473	2.94182	2.85506	-6.86499	2.64374	2.33118	-1.03509	0.151838	-4.78959	0.989983	-4.78959	-4.78959	4.0783	-4.78959	-4.78959	2.52426	1.89364	0.0209622	0.115965	-6.8399	4.50413	-2.14193	-6.8399	-6.8399	-2.02591	2.09394	-8.87709	-2.3332	-8.87709	-8.87709	-13.6123
CP2E1_RAT	CYP2E1	5.73875	-0.375774	0.455	7.39359	7.9352	7.33489	8.60311	7.29458	11.9219	6.79391	-0.375774	4.02838	-0.375774	-0.375774	8.44937	-0.375774	-0.375774	2.46196	3.27796	2.88596	-0.472052	-5.51245	7.2445	0.0344573	-5.51245	-5.51245	3.96288	1.79653	-10.4097	-2.9947	-10.4097	-10.4097	-16.7362
CP4A2_RAT	CYP4A2	0.0792962	-0.475971	0.542708	0.693232	1.2899	0.0576387	1.51081	1.57214	-1.16227	-1.6368	-8.58273	-0.350883	-1.33112	-0.511492	-0.561738	-8.58273	-0.662853	-2.19948	-1.14233	-2.52836	-1.24397	-9.46425	2.71916	-2.3963	-9.46425	-9.46425	-3.00484	2.58947	0.410483	0.110076	-8.74172	-8.74172	-12.3626
CPSM_RAT	CPS1	-0.845699	-1.20188	-0.180249	0.0704439	-0.0633114	-0.347523	-0.0473829	-1.07806	-0.853123	0.301977	1.16874	-0.622897	-1.40889	0.196416	2.40085	0.304746	-0.390989	-0.661905	-0.111002	-0.358444	-0.0242475	-11.6293	1.9468	0.329806	-0.53627	-1.04549	-0.102981	1.06369	-1.00366	-1.07701	-2.59578	-4.06761	-7.58392
CXB1_RAT	GJB1	-4.94615	-4.94615	1.35784	3.00334	-4.94615	-6.97813	-4.94615	-4.94615	-6.97813	-4.94615	-4.94615	0.918663	-4.94615	-4.94615	1.27612	-4.94615	-4.94615	-6.97813	4.36436	2.23832	2.11552	-5.31149	3.20094	1.22566	1.17212	-5.31149	-7.34347	-8.03872	-8.03872	-10.0707	-8.03872	-8.03872	-10.0707
CYB5B_RAT	CYB5B	10.3426	9.73212	4.80098	-1.69077	9.66745	-13.4269	9.9286	-1.69077	7.86176	9.40921	-1.69077	3.84235	-1.69077	11.3414	6.19499	-1.69077	11.2046	4.68372	-6.59643	5.30716	0.540111	-6.59643	5.09992	0.852865	6.61035	-6.59643	3.15715	-3.59125	-3.59125	4.79012	7.58322	-3.59125	5.1578
D3Z7Y6_RAT	KRT20	0.0405119	0.0405119	-0.0810239	0.0405119	0.0405119	-0.0810239	0.0405119	0.0405119	-0.0810239	0.0405119	0.0405119	-0.0810239	0.0405119	0.0405119	-0.0810239	0.0405119	0.0405119	-0.0810239	0.0405119	0.0405119	-0.0810239	0.0405119	0.0405119	-0.0810239	0.0405119	0.0405119	-0.0810239	0.0405119	0.0405119	-0.0810239	9.68656	9.29802	9.70685
D3Z8I7_RAT	GSTT3	0.347169	0.347169	-0.694338	0.347169	0.347169	-0.694338	0.347169	0.347169	-0.694338	0.347169	0.347169	-0.694338	0.347169	0.347169	-0.694338	0.347169	0.347169	-0.694338	0.347169	0.347169	-0.694338	0.347169	8.89412	7.68026	8.05932	0.347169	8.47356	0.347169	0.347169	6.37544	7.93385	10.2372	10.6216
D3Z8Q4_RAT	RGD1563300	-0.647243	-0.771863	0.392446	-0.376307	-10.7959	3.10062	-0.410659	-2.38936	-8.38955	-0.366788	-0.421314	0.0832182	-0.654945	-0.625897	-2.80943	-10.7959	-1.12718	0.890678	0.138358	-0.412775	-4.0662	-10.7286	-10.7286	-8.73547	0.391661	-10.7286	-7.86855	0.78387	-9.1548	-4.03187	0.745948	1.63862	-3.11011
D3Z900_RAT	MARC2	6.18351	-2.3182	0.850897	7.19088	6.57057	8.69025	6.73536	6.15644	9.71343	5.58822	5.92421	-1.91326	-2.3182	-2.3182	5.11349	-2.3182	6.70484	2.65619	4.52654	-5.75984	0.742235	-5.75984	6.57947	0.671437	3.533	-5.75984	5.44165	0.404954	-1.52915	-3.5521	-1.6333	-1.1764	-0.581375
D3ZB81_RAT	SLC25A31	0.0456241	0.0456241	2.39454	0.0456241	0.0456241	-7.82478	0.0456241	0.0456241	1.89562	5.48077	0.0456241	3.86345	0.0456241	0.0456241	4.0631	0.0456241	0.0456241	4.83374	-0.844494	-0.844494	1.84993	-0.844494	-0.844494	1.911	6.99024	-0.844494	3.74052	-0.555622	-0.555622	1.67458	7.60902	7.58747	6.40618
D3ZCH5_RAT	D3ZCH5	0.992869	-0.0126983	0.913077	0.831034	-0.130088	-13.7166	1.01156	-0.0402319	-1.03518	0.201589	0.57835	-0.540305	1.00477	1.08149	-0.539331	-9.52135	-0.213008	1.54097	2.74258	2.38347	1.48335	-7.09408	-7.09408	0.741368	3.08947	5.54667	1.02469	3.46255	-6.24821	2.22234	2.1774	2.8	2.09706
D3ZCS4_RAT	IQGAP3	2.32076	-4.27189	0.186999	-4.27189	-4.27189	-8.09347	-4.27189	0.783064	-4.58017	1.3756	-4.27189	-0.0702948	-4.27189	-4.27189	1.97073	-4.27189	-0.827822	-8.09347	2.19155	1.55526	2.00189	-4.66926	3.1288	-0.609781	-4.66926	-4.66926	0.614579	0.440331	-0.560059	0.202989	-6.03596	-2.27808	-3.5853
D3ZCZ9_RAT	LOC100912599	-0.480707	-1.54636	-7.31281	-0.939055	-1.0352	-7.31281	1.23964	-0.121796	5.0269	-0.92427	-0.273717	-7.31281	-2.19931	-11.7861	-7.31281	-11.7861	-11.7861	-7.31281	6.16473	3.16841	-1.0949	-5.56817	-5.56817	-1.0949	6.63351	-5.56817	-1.0949	4.94897	3.53431	-0.918079	4.19278	4.31535	-0.918079
D3ZD07_RAT	FMO9	-1.49586	-1.49586	-6.05741	-1.49586	-1.49586	-6.05741	-1.49586	5.33202	-2.20389	-1.49586	-1.49586	4.02796	-1.49586	-1.49586	4.87012	-1.49586	-1.49586	5.55313	2.43787	-4.37084	1.35086	-4.37084	6.08775	0.100738	-4.37084	-4.37084	0.797773	5.71092	3.00102	1.70558	-5.01856	-5.01856	-9.58011
D3ZEI0_RAT	D3ZEI0	1.19336	-9.2508	0.267078	0.956131	-9.2508	-15.0277	0.2865	-9.2508	-1.07284	2.53315	0.449339	0.0233108	-9.2508	-0.380222	-3.16	-9.2508	-9.2508	0.487801	-0.801811	-1.09389	-4.58083	-10.3466	-10.3466	-5.74997	-0.521168	-10.3466	-5.08122	-8.11364	3.0793	-1.52016	2.10226	3.74965	-0.382864
D3ZGQ1_RAT	D3ZGQ1	-1.81686	-1.81686	4.61668	-1.81686	-1.81686	-2.67718	-1.81686	-1.81686	-2.67718	5.01993	-1.81686	4.24137	-1.81686	-1.81686	-2.67718	-1.81686	5.72694	-2.67718	-4.10211	3.07175	-4.96243	-4.10211	-4.10211	-4.96243	-4.10211	-4.10211	0.794291	-6.56801	-6.56801	-7.42833	0.905626	-6.56801	-7.42833
D3ZH41_RAT	CKAP4	0.106397	0.106397	-0.212793	0.106397	0.106397	-0.212793	0.106397	0.106397	-0.212793	0.106397	0.106397	7.89689	0.106397	0.106397	-0.212793	0.106397	0.106397	-0.212793	0.106397	0.106397	-0.212793	0.106397	0.106397	-0.212793	8.00431	0.106397	-0.212793	0.106397	0.106397	-0.212793	7.73147	7.06055	7.53426
D3ZHJ6_RAT	ATP2A3	-6.57809	-0.716067	0.208018	-0.79442	-6.57809	-4.20356	-0.948376	-0.349229	-6.54736	-1.60632	-6.57809	-0.693217	-6.57809	-6.57809	-2.9536	-6.57809	-6.57809	-0.768032	2.56522	-2.36651	-1.19999	-2.36651	5.42517	-5.76404	2.45573	-2.36651	0.411366	2.37905	-2.97145	1.51551	-2.97145	-2.97145	-2.70258
D3ZJX5_RAT	TIMM50	-0.271224	-1.1629	-7.4945	-8.71997	-0.496549	-7.4945	-0.263847	-0.383739	0.484142	-0.670995	-0.298306	-7.4945	-8.71997	-8.71997	-7.4945	-8.71997	-1.23745	1.71724	4.91298	4.14976	-1.99152	-3.217	-3.217	-1.99152	5.16098	-3.217	6.63301	3.13352	-5.76267	2.50314	1.48522	2.77813	-4.53719
D3ZK97_RAT	H3F3C	1.61885	1.62145	2.92681	1.03177	1.67286	-2.88462	1.27447	1.91241	1.33309	0.675434	1.71426	0.66041	0.857768	-0.0215408	-0.751583	1.0106	1.33914	-8.95642	5.59369	5.9926	5.63485	6.66153	4.66503	5.14007	3.38774	-9.67875	3.01061	-0.443581	0.837309	0.984492	0.175875	0.673353	1.26052
D3ZLC1_RAT	LMNB2	-2.79094	3.96667	3.27242	5.32297	4.03327	-4.69711	4.87883	4.99245	3.70104	3.87113	-2.79094	4.92453	-2.79094	-2.79094	0.964473	-2.79094	-2.79094	-4.69711	5.70525	-1.26114	5.55171	-1.26114	-1.26114	6.36606	-1.26114	-1.26114	-3.16731	-4.38845	2.88105	1.99291	3.79701	3.16507	2.87723
D3ZS58_RAT	NDUFA2	0.178814	-0.402889	1.09032	0.0479972	-0.953658	-8.2016	0.402134	-0.166118	0.293864	-0.900798	-9.45694	-8.2016	-9.45694	-9.45694	-8.2016	-9.45694	-0.836906	1.33126	5.24573	-3.62365	-2.3683	-3.62365	-3.62365	-2.3683	5.24574	-3.62365	-2.3683	6.52893	-3.4234	-2.16805	-3.4234	4.83143	-2.16805
D3ZU13_RAT	EIF4G1	-5.67061	-5.67061	-6.1792	-0.683058	-5.67061	-6.1792	-0.255498	-5.67061	-1.23571	-5.67061	-5.67061	-0.899003	-5.67061	-5.67061	-6.1792	-5.67061	-5.67061	-6.1792	-4.16483	0.896516	0.674235	-4.16483	3.06457	-4.67343	0.585102	-4.16483	1.18487	-1.00814	-6.2103	-1.57558	-0.796703	-0.971692	-6.71889
D3ZUL3_RAT	COL6A1	3.01793	4.56058	3.07503	-2.23741	4.30768	-2.52687	-2.23741	3.56532	4.38756	-2.23741	-2.23741	5.73798	-2.23741	-2.23741	-2.52687	-2.23741	5.77333	-2.52687	-1.2112	-1.2112	-1.50066	-1.2112	-1.2112	-1.50066	-1.2112	-1.2112	-1.50066	-1.9774	-1.9774	-2.26686	5.07276	-1.9774	-2.26686
D3ZUX5_RAT	CHCHD3	0.526841	-0.0407767	-0.0916661	0.732965	-1.35922	-7.78007	0.516012	-8.62482	-0.348395	0.897958	-1.15385	0.110399	-8.62482	-8.62482	-7.78007	-8.62482	-1.77188	1.42605	6.53278	-1.92336	-1.07861	-1.92336	-1.92336	-1.07861	8.29193	-1.92336	-1.07861	4.01755	-2.84388	-1.99913	5.2849	-2.84388	-1.99913
D3ZV37_RAT	CISD3	2.45224	3.20662	2.60643	2.53567	-6.2737	-5.63478	2.89264	-6.2737	-5.63478	0.654949	-6.2737	3.4895	-6.2737	-6.2737	-5.63478	-6.2737	-6.2737	-5.63478	4.63037	-4.72006	-4.08114	-4.72006	-4.72006	-4.08114	4.60382	-4.72006	2.88268	-2.25574	6.38758	-1.61681	-2.25574	2.88655	-1.61681
D3ZX87_RAT	D3ZX87	-8.31293	-8.31293	-2.75292	-1.15013	0.796918	-0.803304	-0.194306	1.22306	-1.40806	-8.31293	-8.31293	-2.35828	-8.31293	-8.31293	-4.45187	-8.31293	-0.238844	-1.05924	2.3971	2.11197	-0.815929	-5.56366	-5.56366	-1.23697	3.04424	-5.56366	-0.920511	-0.413707	-0.413707	4.82531	8.25201	9.3738	3.59598
D3ZXP3_RAT	H2AFX	1.48867	1.44341	2.06855	0.204012	0.846274	-14.8661	0.959035	-0.225795	1.9649	-0.770898	-0.992507	0.692395	1.05499	0.311341	0.140362	2.0824	1.64116	-3.83161	1.03333	1.70618	0.682396	1.5237	0.725386	0.306087	-1.12652	-15.2225	-0.946372	2.23145	1.50443	0.204593	1.75515	1.60558	0.810379
D3ZYM6_RAT	CALR4	1.87558	2.21183	0.860416	1.21957	1.93507	2.5006	-7.92977	1.02513	-1.03392	2.92036	1.33877	-7.95711	0.627977	1.9418	-7.95711	-7.92977	1.67965	3.45081	2.35785	2.29142	2.38401	-7.74111	-7.74111	2.23872	3.62196	-7.74111	-0.607611	-0.846004	0.0241118	1.22739	-2.18519	0.37178	1.00606
D3ZZ95_RAT	D3ZZ95	1.33798	-7.6289	0.665036	-7.6289	-7.6289	0.187872	0.86667	0.985152	-8.444	1.20564	-7.6289	-4.98571	-7.6289	-7.6289	-7.23638	-7.6289	-7.6289	2.5546	-5.5391	-5.5391	-3.47294	-5.5391	-5.5391	-4.15991	-5.5391	-5.5391	-6.90116	4.95925	-4.1706	0.77326	-4.1706	-4.1706	-4.11298
D4A0J6_RAT	D4A0J6	-0.199361	0.320519	-1.26612	0.287371	1.03016	-13.044	-0.634415	-0.846715	-0.777392	-0.622304	-0.0372883	-0.230314	0.51137	0.0780303	0.418154	0.0240994	0.58033	-0.106115	3.58496	3.83828	3.03818	-7.98318	4.05656	3.00864	3.14712	-7.98318	2.75149	0.183063	0.626032	0.430945	0.331797	0.0910582	-0.458629
D4A0T0_RAT	NDUFB10	0.470239	-9.10053	-0.0560451	0.627403	-0.477915	-9.61739	0.668958	0.66275	1.07718	-1.67331	-9.10053	-0.801066	-9.10053	-9.10053	-9.61739	-9.10053	-9.10053	1.19386	3.11926	-6.32037	-6.83723	-6.32037	-6.32037	-6.83723	3.77556	-6.32037	-6.83723	-4.92328	-4.92328	-5.44014	3.08228	-4.92328	-5.44014
D4A290_RAT	D4A290	-0.482683	-0.020041	-1.41489	0.095325	-0.412717	-11.785	-1.12057	-0.334677	-0.267433	-0.377438	0.180484	-1.04388	-2.26531	-1.64721	-1.59943	-12.3593	-1.15262	1.6791	-0.888927	-1.70292	-2.19321	-12.9565	-5.64988	-12.3821	-0.64366	0.3909	-2.66605	1.21998	0.832789	0.69119	-0.180992	1.64043	-0.557232
D4A2K1_RAT	HOGA1	-0.98599	-1.01069	0.438358	-0.31183	-8.423	-7.22673	-8.423	-1.78369	-7.22673	-8.423	-8.423	-7.22673	-8.423	-8.423	-7.22673	-8.423	-8.423	0.568862	-0.698312	-9.05636	-7.86008	-9.05636	-9.05636	-7.86008	0.0272319	-9.05636	-7.86008	4.02388	3.11009	-5.4298	0.730277	-6.62607	-5.4298
D4A2X2_RAT	D4A2X2	-1.27935	-1.27935	2.52362	-1.27935	-1.27935	-5.49792	-1.27935	-1.27935	2.05393	-1.27935	-1.27935	3.16826	-1.27935	-1.27935	2.51728	-1.27935	-1.27935	-5.49792	1.52698	-4.01359	1.07942	-4.01359	2.30469	-0.0703083	-4.01359	-4.01359	-1.90861	0.943453	-5.49015	-1.64833	-5.49015	-5.49015	-9.70872
D4A3V2_RAT	NDUFA6	0.38913	-0.656506	0.715414	0.715929	-0.0908702	-8.95642	0.54504	0.172844	2.7366	-0.28627	0.519668	0.414316	-9.91517	-9.91517	-8.95642	-9.91517	-9.91517	0.021545	2.85212	2.2224	-5.95943	-6.91818	-6.91818	-5.95943	2.5311	-6.91818	-5.95943	6.25133	-3.61071	-2.65196	5.10416	6.3587	-2.65196
D4A4W9_RAT	D4A4W9	6.04889	-3.09727	6.30388	6.4543	-3.09727	-3.56545	7.37445	-3.09727	7.08973	8.75945	-3.09727	5.00317	-3.09727	-3.09727	-3.56545	-3.09727	4.80462	7.64689	-0.737656	-0.387427	-10.5118	-10.0437	-10.0437	-10.5118	-1.88698	-10.0437	-10.5118	-8.28767	2.40388	-0.316833	1.40951	2.99184	-8.75586
D4A4X4_RAT	CGN	1.16052	-0.115314	0.0345576	-6.5763	-6.5763	-6.44694	-6.5763	-6.5763	-6.44694	2.28439	-6.5763	-6.44694	-6.5763	-6.5763	-2.51623	-6.5763	-0.320783	-6.44694	5.97697	5.73367	5.49774	-0.0431205	-0.0431205	0.0862411	-0.0431205	-0.0431205	0.0862411	-1.27434	-1.27434	-1.14498	2.94326	4.00252	-1.14498
D4A4Z9_RAT	KTN1	-1.2152	-1.2152	-1.33962	-1.2152	-1.2152	-1.33962	-1.2152	-1.2152	-1.33962	-1.2152	-1.2152	-1.33962	-1.2152	-1.2152	-1.33962	-1.2152	4.45079	-1.33962	-3.15787	-3.15787	-3.28229	-3.15787	1.58264	-3.28229	-3.15787	-3.15787	-3.28229	0.0414732	0.0414732	-0.0829465	3.47384	3.79645	4.00715
D4A5L9_RAT	D4A5L9	1.56583	0.247576	0.97414	0.134983	-0.100478	-13.841	1.63345	0.126405	0.55564	-0.693275	-0.404369	-1.1589	-0.834614	-1.35951	-2.01178	-12.9505	0.497651	0.135237	0.591821	-0.13043	-0.908707	-0.637138	-1.00096	-4.52626	0.68084	-13.4209	-2.12211	3.74105	3.11215	1.48574	5.10705	4.08063	1.11386
D4A720_RAT	SRSF7	2.52825	3.82877	1.95922	-5.44672	2.50951	-4.9148	-5.44672	-5.44672	2.37233	3.04789	-5.44672	-4.9148	-5.44672	-5.44672	-4.9148	-5.44672	4.1505	-4.9148	2.76094	1.84771	-5.40669	-5.93861	0.0778441	-5.40669	-5.93861	-5.93861	-5.40669	-5.31414	-5.31414	3.71816	2.09608	3.29051	-4.78222
D4A7L4_RAT	NDUFB11	0.482502	0.0772437	-0.880681	0.523042	0.594132	1.30425	0.555986	0.582669	-2.10126	0.0238657	0.178461	0.228622	-9.55614	-9.55614	-1.20868	-9.55614	-0.0540814	1.58462	-0.0718374	-0.616089	-2.14431	-9.45958	0.0121406	-11.1007	0.429284	-9.45958	-2.64719	1.07602	0.522783	-2.5513	-0.113668	0.224146	-1.90376
D4A820_RAT	CYP2S1	-6.49951	-6.49951	-2.38404	0.437236	-6.49951	1.38682	-6.49951	0.334223	0.978605	-6.49951	-6.49951	-2.2764	-6.49951	4.80156	0.822442	-6.49951	-6.49951	-1.37988	3.64461	-5.30428	0.0786974	-5.30428	6.42264	-0.196756	-5.30428	-5.30428	1.42447	5.65182	1.93165	0.633321	-6.21535	-6.21535	-16.4839
D4A8N3_RAT	D4A8N3	0.235254	-1.63716	-0.672573	0.218835	-0.439289	-11.0206	0.248868	0.0310611	-0.561668	0.665259	-0.173956	-0.663449	-0.791492	-1.59136	-2.23379	-11.3352	-1.37373	2.0184	0.380319	-0.310581	-2.71859	-11.3615	-11.3615	-11.0468	0.352517	-11.3615	-2.34208	5.00735	4.95874	2.18238	3.54311	5.70599	-6.34149
D4A9A3_RAT	CENPV	4.48419	4.72607	3.24011	2.38944	-5.09666	-6.09052	3.10669	3.00715	1.60107	-5.09666	-5.09666	1.30444	-5.09666	-5.09666	-6.09052	-5.09666	-5.09666	-6.09052	4.47657	4.52003	3.48329	-5.28389	-5.28389	2.40489	-5.28389	-5.28389	0.334596	-2.82534	-2.82534	-3.81921	4.49687	4.58178	-3.81921
D4AA52_RAT	LOC297568	-7.33869	-2.35674	-6.73721	-0.682825	-7.33869	-6.73721	-7.33869	-7.33869	-6.73721	-7.33869	-7.33869	-6.73721	-7.33869	-7.33869	-6.73721	-7.33869	-7.33869	-6.73721	-0.0130258	-6.01459	0.133455	-6.01459	0.947741	-5.41311	3.29666	-6.01459	-5.41311	-5.46663	-5.46663	-4.86515	0.315449	-5.46663	-4.86515
D4AC23_RAT	CCT7	-4.59285	-4.59285	2.33431	1.79157	6.79507	-4.20156	1.47532	7.1167	1.24766	4.09186	-4.59285	0.76978	-4.59285	-4.59285	-4.20156	-4.59285	-4.59285	-4.20156	5.85759	-0.130428	0.260856	-0.130428	-0.130428	0.260856	6.63549	-0.130428	7.44061	-4.75414	-4.75414	-4.36286	1.04255	2.33593	-4.36286
D4ADP1_RAT	FAM162A	-2.0496	-2.0496	-4.26391	-2.0496	-2.0496	7.12262	6.62814	7.90507	-4.26391	5.57874	-2.0496	5.72892	-2.0496	-2.0496	-4.26391	-2.0496	-2.0496	5.3978	3.48628	-5.14639	-7.36069	-5.14639	-5.14639	-7.36069	7.44665	-5.14639	2.90387	0.738101	0.738101	7.01523	11.0132	9.92432	9.46809
D4AEC0_RAT	H2AFV	2.24629	0.830674	1.12201	0.983122	0.398239	-17.5109	2.2572	1.31625	0.702086	0.386671	-9.21231	-1.28047	-9.21231	-9.21231	0.27341	-9.21231	0.299898	-1.57794	5.10232	5.96745	3.18347	-6.56007	3.21883	3.17982	1.94512	-6.56007	1.21877	-6.56381	-6.56381	-0.224942	4.11774	2.44298	1.36779
DHB13_RAT	HSD17B13	-0.682436	-0.682436	0.517156	5.35833	6.13695	3.34082	6.4061	5.09514	0.980238	-0.682436	-0.682436	5.91451	-0.682436	-0.682436	1.22314	-0.682436	-0.682436	3.10363	-4.98956	-4.98956	-2.42451	-4.98956	3.70285	-5.39432	-4.98956	-4.98956	-4.37311	-5.07555	-5.07555	-6.00593	-5.07555	-5.07555	-7.1227
DHE3_RAT	GLUD1	1.52071	1.27313	-0.673593	2.40102	2.1262	-3.40423	1.90036	1.45717	0.857961	2.22177	1.37616	-0.372545	-0.566937	1.67335	2.32048	-0.25397	1.61355	2.36404	1.23598	1.05254	0.94376	-10.5154	0.730926	1.79797	1.27514	-10.5154	2.01198	0.200331	-0.389804	2.58859	-0.858872	-0.0892437	-6.4658
DNJA1_RAT	DNAJA1	0.538725	-0.1349	-0.207353	0.93725	1.28189	-11.4655	1.11797	1.14475	-2.1591	-0.811515	-8.67276	-1.23012	-8.67276	-8.67276	-3.41259	-8.67276	-8.67276	-11.4655	4.72231	3.91283	2.4925	-5.11281	-5.11281	0.0172018	3.76648	-5.11281	-0.301149	-5.64259	0.126107	0.237468	1.84188	2.99838	2.69769
DNJC3_RAT	DNAJC3	0.228929	0.228929	-0.457857	0.228929	7.56139	-0.457857	0.228929	6.30738	6.0387	7.12012	9.06305	4.84611	7.39867	0.228929	-0.457857	0.228929	0.228929	-0.457857	-2.4476	-2.4476	3.43994	-2.4476	-2.4476	3.86349	-2.4476	-2.4476	-3.13438	0.228929	0.228929	7.3522	0.228929	0.228929	-0.457857
E9PSQ0_RAT	ACACB	-2.08133	-2.08133	-3.10403	-2.08133	-2.08133	-3.10403	-2.08133	-2.08133	-3.10403	-2.08133	-2.08133	-3.10403	-2.08133	-2.08133	-3.10403	-2.08133	-2.08133	-3.10403	0.039461	-2.37267	1.71237	-2.37267	-2.37267	0.0413166	-2.37267	-2.37267	-3.39536	-2.69288	-2.69288	-3.71558	-2.69288	-2.69288	-3.71558
E9PT65_RAT	RDX	-1.22241	0.0640401	-2.60172	-0.322744	-3.57876	-0.0325708	-7.08155	-7.08155	-12.9041	-7.08155	-7.08155	-6.16031	-7.08155	-7.08155	-7.0808	-7.08155	-7.08155	-4.78666	2.24979	-6.48537	-0.929774	-6.48537	-6.48537	-4.91744	-1.30663	-6.48537	-3.57924	-3.19198	-3.19198	3.41302	-3.19198	-3.19198	1.50904
ECH1_RAT	ECH1	-4.84338	-4.84338	-5.66295	3.17997	2.7027	-5.66295	2.71894	3.60064	5.0798	1.04642	-4.84338	1.90508	3.41981	-4.84338	-5.66295	-4.84338	-4.84338	2.52405	2.53878	1.32882	2.08903	-5.7335	2.21922	2.01607	2.16553	-5.7335	0.854547	-4.946	2.59326	2.00843	-4.946	2.06066	-5.76557
ECHA_RAT	HADHA	-0.444455	-0.628684	-0.126284	1.18414	0.743569	-7.48351	1.75733	1.33709	2.2509	1.13633	-0.0262089	1.0173	-9.39296	0.574312	0.987644	-9.39296	-0.0216904	-0.981839	0.248096	-0.6908	-0.506445	-1.53127	0.916207	-0.628492	-1.01265	-10.6565	-0.154266	0.818449	-1.20667	0.272726	-0.156046	-0.556128	-5.95119
ECHM_RAT	ECHS1	-2.30185	7.34876	5.55087	-2.30185	-2.30185	-5.48319	-2.30185	3.55591	4.56718	6.22591	-2.30185	-5.48319	-2.30185	-2.30185	2.72398	-2.30185	6.01183	1.67547	2.93499	4.38809	2.10431	-3.39797	-3.39797	2.75689	6.45841	-3.39797	2.72923	-7.2261	0.412402	-3.07203	1.02608	-7.2261	-10.4074
ECHP_RAT	EHHADH	-0.00681215	-1.47987	0.490197	1.42722	0.895511	-1.67799	0.0747011	0.863101	0.295396	-0.331691	0.682967	0.0668115	0.0976849	0.0785408	2.10827	1.83727	-0.345111	1.52951	-0.410021	0.261729	0.297233	-10.1603	0.88935	-0.203572	-2.15544	0.0971054	-0.578911	0.607419	-1.46717	-0.931543	-2.41335	-10.7983	-8.88147
EF1A2_RAT	EEF1A2	-0.902933	-0.220985	0.383633	0.192622	0.289283	-3.86052	1.23478	0.243904	2.06577	1.00658	1.57253	1.00374	-0.846893	-0.515894	0.0301261	-1.15088	0.0495691	0.164624	0.277272	0.768255	-0.849153	-1.37145	-0.068108	-3.26954	-0.583647	-11.6156	-0.430908	-0.497947	0.258538	-0.790449	0.459611	-0.435961	-4.86759
EF1G_RAT	EEF1G	1.29353	2.33255	-0.412178	1.85468	3.08621	0.922813	1.62753	2.49923	1.31554	2.11705	2.13859	1.2217	-5.11226	-5.11226	-0.133736	-5.11226	-5.11226	-10.6221	2.08958	2.20688	2.01128	-4.7521	2.62061	0.639826	-4.7521	-4.7521	0.445031	-7.50652	-7.50652	-1.90068	-0.673833	-7.50652	-4.13567
EFTU_RAT	TUFM	-7.51586	-1.98577	0.862029	-7.51586	0.780286	-7.15123	-0.683195	0.829938	1.03859	-0.166703	0.854466	-1.41937	-7.51586	-7.51586	-0.930059	-7.51586	-1.02253	-7.15123	-0.121544	-0.121544	0.243089	-0.121544	-0.121544	0.243089	8.52717	-0.121544	5.98662	2.79368	-5.28778	-4.92314	2.49	2.40982	-4.92314
EIF3A_RAT	EIF3A	-1.10986	-0.639612	-2.4357	-5.17452	-5.17452	-9.47175	0.278035	-5.17452	-2.57648	-0.328969	-5.17452	-1.40265	-5.17452	-5.17452	-1.52229	-5.17452	-5.17452	-9.47175	3.36579	-1.33917	2.45613	-1.33917	-1.33917	1.88533	-1.33917	-1.33917	1.17612	-2.29305	-2.29305	0.291336	-2.29305	-2.29305	0.975904
ES1_RAT	ES1	-0.380905	-0.911615	2.20285	-0.473409	-8.68125	-7.53291	-0.36182	-8.68125	-7.53291	-0.540372	-8.68125	-7.53291	-8.68125	-8.68125	-7.53291	-8.68125	-0.724895	-7.53291	4.86657	-3.34198	-2.19365	-3.34198	5.39152	-2.19365	5.55122	-3.34198	-2.19365	-2.63356	-2.63356	-1.48523	4.75596	6.18599	-1.48523
ETFA_RAT	ETFA	-3.02083	-1.56082	2.23693	-0.261434	-1.89127	-7.6488	-9.18938	-9.18938	-0.390688	-2.40308	-9.18938	-7.6488	-0.20395	-1.09805	-7.6488	-9.18938	-1.18067	-7.6488	0.789783	-8.32156	-6.78097	-8.32156	-8.32156	-6.78097	1.87245	-8.32156	-6.78097	3.48122	2.07916	-4.58895	-6.12953	-6.12953	-4.58895
F1LMB4_RAT	BCO2	-1.64978	-0.908306	-0.653731	-0.0735584	-0.645522	-11.407	-2.42281	-0.331177	-0.680675	0.38784	0.882629	-0.552059	-10.9211	-1.09472	-11.407	-10.9211	-1.06208	0.062599	-0.738334	-2.08343	-2.24797	-11.6409	-11.6409	-3.51791	-0.175101	-11.6409	-5.18322	-6.69857	3.02064	-7.18443	1.61994	1.74103	0.73725
F1LMV6_RAT	DSP	-2.90061	-2.90061	2.92282	-2.90061	-2.90061	-4.9903	-2.90061	3.29907	0.0189628	0.937577	-2.90061	3.00178	-2.90061	-2.90061	-4.9903	-2.90061	-2.90061	-4.9903	3.89786	2.17363	3.62759	-2.07247	2.40814	1.64696	-2.07247	-2.07247	0.248644	-2.29821	-2.38975	-8.27826	0.747127	-1.81701	-1.14774
F1LN88_RAT	ALDH2	2.4247	3.37562	5.75031	1.74394	-5.19167	-5.38151	-5.19167	0.810508	0.547189	2.72682	2.49603	-5.38151	-5.19167	-5.19167	3.66595	-5.19167	2.97165	5.57688	0.909965	-6.7495	-6.93935	-6.7495	-6.7495	0.820575	5.54301	-6.7495	3.81334	1.88407	4.39603	3.91395	3.16823	4.08578	-5.78127
F1LNG6_RAT	F1LNG6	1.82696	0.925819	1.96466	-0.377163	-0.0739097	-14.2621	0.917094	-0.413285	-1.1039	-0.865588	-2.2438	0.455888	-0.271275	-0.480715	-2.46359	-1.31355	0.47642	-6.07941	5.3586	5.75842	5.13715	-8.10647	4.24535	3.84378	2.96732	-8.10647	1.406	-0.0759887	-0.780361	-0.18583	2.08504	1.02575	1.5142
F1LNH3_RAT	COL6A2	0.980241	3.26719	0.661223	-5.13403	-5.13403	-5.62469	-5.13403	1.03107	3.00195	-5.13403	-5.13403	2.99374	-5.13403	-5.13403	-5.62469	-5.13403	3.28407	-5.62469	3.43689	-1.62869	-2.11935	-1.62869	-1.62869	-2.11935	-1.62869	-1.62869	-2.11935	0.163552	0.163552	-0.327105	6.97072	0.163552	-0.327105
F1LNW3_RAT	ACOX2	-7.2275	-1.43223	0.514793	0.343465	-7.2275	-3.25375	-0.591839	0.167587	-0.391391	1.93289	-0.430034	-0.662924	-7.2275	-1.00859	0.555078	-7.2275	0.301181	-0.769629	2.99117	2.4705	2.21518	-4.54641	5.51419	2.21812	1.2651	-4.54641	0.500804	1.10595	-2.00658	-2.80654	-8.37234	-3.52603	-13.3554
F1LPB3_RAT	ACSL5	-0.806539	-0.806539	0.0145751	-0.806539	-0.806539	4.90533	-0.806539	5.94742	5.11295	6.56878	-0.806539	2.82988	-0.806539	-0.806539	4.66923	-0.806539	-0.806539	3.58442	2.14822	-5.25041	-0.656337	-5.25041	6.10069	-0.406561	-5.25041	-5.25041	0.893046	0.00946014	-10.1424	-4.09285	-10.1424	-10.1424	-20.0089
F1LPV8_RAT	SUCLG2	0.0512647	-0.0789818	0.369525	0.0747255	-0.105418	-9.06446	-1.50921	-1.38281	0.352501	-1.26796	-8.70711	-1.89171	-8.70711	1.02849	0.500656	2.0392	0.348846	-1.89388	-0.18146	-0.726246	-1.74736	-9.83974	-1.36543	-1.22397	-2.47954	-9.83974	-0.865882	0.824019	1.23259	-0.344026	0.19165	-0.153373	-8.9303
F1LQ09_RAT	ATL2	1.67944	-7.22233	-0.69453	-0.454276	-0.345313	-9.21389	-7.22233	-7.22233	-3.29337	-1.14396	-7.22233	0.165997	-7.22233	-7.22233	-9.21389	-7.22233	-7.22233	-2.08897	-1.84952	-1.84952	1.1742	-1.84952	6.63748	-3.84108	3.59807	-1.84952	0.43306	-1.11162	-1.11162	-3.10318	-1.11162	-1.11162	-3.10318
F1LQ55_RAT	SCP2	-7.61214	-7.61214	-0.681489	-7.61214	-0.652957	-7.79184	1.28794	-1.08236	-1.74019	-0.98038	1.49627	-7.79184	-7.61214	-7.61214	-7.79184	-7.61214	-7.61214	-1.36988	3.81122	3.00272	0.763254	-4.51893	-4.51893	-4.69863	3.28618	-4.51893	-4.69863	-2.11753	-2.11753	3.45004	-2.11753	-2.11753	-2.29723
F1LQN3_RAT	RTN4	0.299202	0.299202	-0.598404	0.299202	0.299202	-0.598404	0.299202	6.83816	-0.598404	6.88439	0.299202	6.91381	0.299202	0.299202	-0.598404	0.299202	0.299202	5.3715	0.299202	0.299202	-0.598404	0.299202	0.299202	-0.598404	6.87098	0.299202	6.91606	4.0275	-3.73216	0.636188	5.10614	4.83622	4.36186
F1LS40_RAT	COL1A2	2.08728	1.347	0.89446	-0.860233	-0.529262	-5.99762	1.67675	0.170468	6.90964	-3.68137	-2.92337	-0.797677	-1.2783	-0.516865	-5.99762	-10.6968	1.57469	-5.99762	4.25459	6.65734	0.127009	7.82285	6.35056	0.127009	-4.57213	-4.57213	0.127009	1.86835	1.75066	-2.78712	2.26277	1.38983	-2.78712
F1LTB8_RAT	RGD1559459	-4.31502	-4.31502	-0.378271	2.50842	3.24791	1.78077	-4.31502	3.17948	-3.41392	2.18246	3.34413	1.46199	-4.31502	-4.31502	-0.627926	-4.31502	-4.31502	3.67473	-3.76547	-3.76547	-0.444098	-3.76547	5.60758	-9.91633	-3.76547	-3.76547	1.12175	0.723166	-1.29115	0.236143	-6.54611	-6.54611	-4.77965
F1LTJ5_RAT	F1LTJ5	-5.24381	3.36714	3.11995	1.76795	2.21994	-7.34832	-0.214316	3.21389	-0.29284	1.35459	0.331222	2.58901	-5.24381	-5.24381	0.889948	-5.24381	1.77315	-7.34832	3.70816	2.40225	3.73932	-4.75255	1.64133	0.905922	1.39003	-4.75255	1.6353	-8.26845	-2.34753	-1.75857	1.38032	-1.42254	-0.0980848
F1LU71_RAT	F1LU71	-1.85738	-1.85738	-3.51039	-1.85738	-1.85738	-3.51039	-1.85738	-1.85738	4.57077	-1.85738	-1.85738	-3.51039	-1.85738	-1.85738	-3.51039	-1.85738	-1.85738	-3.51039	4.79672	5.15811	2.66638	-2.10348	-2.10348	4.05622	-2.10348	-2.10348	1.26316	-1.97105	-1.97105	2.60643	6.46969	5.2671	-3.62406
F1LUN5_RAT	COL4A5	6.16806	-0.107677	7.40055	5.12859	6.41498	0.215355	6.87567	6.44188	5.96102	5.50427	5.56989	6.4448	-0.107677	-0.107677	0.215355	-0.107677	-0.107677	0.215355	5.3612	3.78825	4.52267	-1.87419	6.70512	4.08498	4.44378	-1.87419	-1.55115	0.204057	0.226994	-2.8622	2.35897	1.60835	0.426623
F1LYI7_RAT	TMEM256	0.11288	-0.554167	-10.0499	-0.678508	0.40695	-10.0499	-1.13286	-1.17008	0.747862	-1.26231	-10.494	2.13718	-10.494	-10.494	-10.0499	-10.494	-10.494	0.758296	6.34165	-3.85176	-3.40771	-3.85176	-3.85176	-3.40771	-3.85176	-3.85176	-3.40771	1.40619	-10.7002	-10.2561	-10.7002	-0.183927	-10.2561
F1LYQ7_RAT	LOC680700	3.78975	-4.14368	-0.0742069	-4.14368	-4.14368	-5.43186	-4.14368	3.15975	-6.23978	4.71517	-4.14368	1.14615	-4.14368	-4.14368	1.76055	-4.14368	-4.14368	6.72032	2.93808	2.35098	-1.68516	-4.77116	-4.77116	-6.01534	-4.77116	-4.77116	-1.82245	-3.6915	5.63174	0.767727	2.32817	5.02874	-2.83557
F1M6Q3_RAT	COL4A2	2.8797	2.5621	3.10671	1.92322	2.51033	-4.07965	2.78381	3.47464	0.121172	2.4725	-3.62988	3.15466	-3.62988	-3.62988	-4.07965	-3.62988	-3.62988	-4.07965	3.27455	3.21239	2.29864	-3.22833	-3.22833	-3.6781	2.50957	-3.22833	0.168154	-0.0730367	-6.4653	-3.11881	2.323	-6.4653	-0.423231
F1M7N8_RAT	UGT2B37	-1.57457	-1.57457	1.36362	-1.57457	-1.57457	-8.55502	5.362	-1.57457	0.812478	-1.57457	-1.57457	2.00688	-1.57457	-1.57457	0.713223	-1.57457	-1.57457	3.38205	-3.34649	-3.34649	-2.12165	-3.34649	-3.34649	-2.15919	3.4715	-3.34649	2.14496	4.54871	-3.00988	1.77877	3.46087	3.31782	0.70972
F1M7P4_RAT	PRPH	-0.38015	2.17683	2.60378	1.83288	2.97356	-8.47884	2.16336	1.98709	4.38937	2.81502	0.0316587	2.26073	-8.63253	-8.63253	-8.47884	-8.63253	1.13523	-8.47884	3.39185	3.42033	1.42051	-4.23496	2.95028	-4.08127	-4.23496	-4.23496	-4.08127	-6.43464	0.423972	0.46143	4.86327	3.54612	2.50132
F1M853_RAT	RRBP1	0.370221	0.732277	-4.02094	1.07779	0.745479	1.93353	1.41307	1.25968	-1.00336	1.54646	1.49601	-2.60059	-7.82552	-0.519607	-2.54836	-7.82552	-0.0386295	4.50461	-0.131499	0.0403125	-1.55638	-9.30739	-1.73872	-3.67224	0.125811	-9.30739	-3.26339	-0.56463	-1.6245	-1.04371	-2.25276	-1.57187	-5.25716
F1M953_RAT	HSPA9	-0.491265	0.45532	-0.573183	0.298639	-0.152467	-8.42053	-1.17299	-3.06353	0.625989	-1.9398	-1.646	-8.42053	-8.97068	-8.97068	-1.46781	-8.97068	-0.0588709	-0.968736	1.63386	1.55611	0.899085	-5.47861	-5.47861	1.24827	4.89826	-5.47861	1.33414	1.93293	2.40179	-4.08012	3.50306	2.25038	-4.08012
F1MAR6_RAT	PRODH1	-6.2305	-0.611156	-3.60407	-6.2305	0.17344	-9.5566	-6.2305	-6.2305	-9.5566	-6.2305	-6.2305	-3.97256	-6.2305	-6.2305	0.237701	-6.2305	0.101115	-1.28481	2.69621	-2.98524	2.96261	-2.98524	4.41421	2.31871	-2.98524	-2.98524	1.6142	1.70199	-5.22605	0.917216	-5.22605	-5.22605	-8.55215
F213A_RAT	F213A	-1.83035	-1.83035	3.3585	-1.83035	-1.83035	-5.86287	5.08656	-1.83035	2.32287	5.13217	-1.83035	3.54584	-1.83035	-1.83035	-5.86287	-1.83035	-1.83035	3.51846	-3.93921	1.71083	0.366345	-3.93921	-3.93921	-7.97173	-3.93921	-3.93921	0.765475	-0.284714	-6.59669	-2.94285	0.212554	0.687577	-3.32118
F2Z3R2_RAT	HNRNPL	-5.30898	2.87723	2.75446	3.44601	2.69698	-5.26447	2.56351	3.75143	6.0272	3.35398	-5.30898	2.26027	-5.30898	-5.30898	-5.26447	-5.30898	2.20849	-5.26447	-1.27123	-0.834592	0.687581	-8.77889	-8.77889	2.37782	-8.77889	-8.77889	-8.73438	-7.2189	1.28022	-7.17439	1.06904	2.67837	-7.17439
F6QBA3_RAT	PLIN2	0.0874435	0.0874435	-0.174887	0.0874435	0.0874435	-0.174887	9.54023	9.46892	10.7986	0.0874435	0.0874435	8.86841	0.0874435	0.0874435	-0.174887	0.0874435	0.0874435	-0.174887	0.0874435	0.0874435	-0.174887	0.0874435	0.0874435	-0.174887	0.0874435	0.0874435	-0.174887	-2.69139	-2.69139	-2.95372	5.18455	-2.69139	-2.95372
F8WFT7_RAT	SLC4A1	2.71451	2.64783	1.57787	2.91383	2.46445	1.07028	-4.02174	2.81045	-5.65806	-4.02174	-4.02174	1.20598	-4.02174	-4.02174	-4.09327	-4.02174	-4.02174	-3.49694	-5.12581	-5.12581	-0.0889008	-5.12581	2.53415	-0.0579655	2.96913	-5.12581	-0.576023	1.97006	-1.08249	0.53609	-0.499859	-0.154007	-8.50712
FABPL_RAT	FABP1	-0.249103	0.141264	-0.483745	-0.798156	-0.163012	2.93374	1.21693	-10.7972	3.50572	0.569886	0.825283	-5.87045	0.960523	3.57057	-2.18709	-10.7972	1.65881	-2.51706	0.930177	0.291171	-3.85311	-13.9425	-13.9425	-4.10859	0.095715	-13.9425	-2.07998	-13.4803	1.38353	-3.37311	-13.4803	-13.4803	-18.5595
FIBB_RAT	FGB	2.14259	4.71376	4.717	-0.634845	1.13385	-9.16621	2.36499	4.08922	3.26534	1.09807	0.0271804	2.68032	-8.164	-8.164	-1.03394	-8.164	4.3713	-9.16621	2.73722	1.38747	3.95548	4.25453	4.72069	2.95954	3.36015	-5.40144	0.599343	-2.06926	1.323	1.26489	1.78135	1.2441	1.79562
FIS1_RAT	FIS1	-2.25441	-2.25441	4.06391	-2.25441	-2.25441	-6.92879	6.01835	-2.25441	6.15578	7.09459	6.9956	4.95016	-2.25441	-2.25441	4.67152	-2.25441	4.99759	4.40701	2.36844	-5.75732	-10.4317	-5.75732	-5.75732	0.68817	4.6926	-5.75732	1.32547	4.03149	-5.34687	1.20123	4.54645	4.12759	-10.0213
FTCD_RAT	FTCD	-4.40001	3.05363	0.092293	4.82552	4.55831	-10.9818	-4.40001	-4.40001	5.34064	1.82311	-4.40001	-0.882505	-4.40001	-4.40001	4.38265	-4.40001	-4.40001	-2.1845	5.18292	-5.9523	1.66827	-5.9523	3.6784	3.11921	-5.9523	-5.9523	3.57612	0.454404	-10.5081	-2.82852	-10.5081	-10.5081	-17.0899
G3V699_RAT	SEC31A	-6.98569	-6.98569	-0.611968	-6.98569	-0.340639	-6.88064	-0.925092	-6.98569	-6.88064	-6.98569	-6.98569	-6.88064	-6.98569	-6.98569	-6.88064	-6.98569	-6.98569	0.446122	-2.36645	-2.36645	-2.2614	-2.36645	5.95507	-2.2614	-2.36645	-2.36645	-2.2614	-4.47369	-4.47369	-4.36864	-4.47369	-4.47369	-4.36864
G3V6D3_RAT	ATP5F1B	0.115038	1.4351	1.63584	1.70238	1.07947	-5.87153	1.78675	0.790824	3.42918	0.886895	-9.8811	0.266714	0.13281	1.57668	0.427605	1.09933	1.5875	3.64062	-1.01423	-1.32975	-2.06178	-12.5619	-0.98562	-0.189901	-0.0256062	0.594192	-0.806212	1.1789	2.0225	1.59172	0.809734	1.14833	-1.84364
G3V6I4_RAT	MARC1	0.0176291	0.18429	0.081907	0.580943	-0.819864	2.22545	0.937616	-0.89617	-2.98332	-0.883014	-0.194504	-2.50678	-8.4097	0.850918	-1.26769	-8.4097	0.702505	2.57374	-0.956332	-1.7567	-2.6945	-10.8986	0.00939054	-3.49455	-1.89363	-10.8986	-2.62209	0.180415	-0.941281	-1.52155	-2.24499	-10.2582	-11.6961
G3V6K6_RAT	EGFR	-2.53012	-2.53012	-2.53275	-2.53012	1.41756	-2.53275	-2.53012	2.88635	-2.53275	-2.53012	-2.53012	-2.53275	-2.53012	-2.53012	-2.53275	-2.53012	-2.53012	-2.53275	1.91316	-5.06823	-5.07086	-5.06823	0.197862	-0.126613	-5.06823	-5.06823	-5.07086	-0.692844	-0.619111	-6.81033	-4.03947	-6.8077	-6.81033
G3V6R5_RAT	SUOX	0.152072	0.152072	-0.304144	0.152072	6.49953	-0.304144	0.152072	0.152072	7.31223	5.74218	0.152072	-0.304144	0.152072	0.152072	-0.304144	0.152072	0.152072	6.6187	0.152072	0.152072	-0.304144	0.152072	0.152072	-0.304144	0.152072	0.152072	-0.304144	-7.57912	-7.57912	-8.03534	-7.57912	-7.57912	-8.03534
G3V6S5_RAT	MTHFD1	-1.27391	-6.94457	-1.61593	1.37477	-0.373093	-7.40228	-6.94457	0.120395	-0.26426	2.05968	1.62153	-0.97643	-6.94457	-6.94457	-0.827461	-6.94457	-0.800143	1.85346	0.140556	0.012112	-0.664891	-7.95922	-0.777557	-1.12866	-0.741877	-7.95922	-1.47294	3.34289	1.47335	2.02399	0.802993	0.486155	-6.16673
G3V6T7_RAT	PDIA4	-0.368165	-0.951673	-6.50271	-1.75891	-0.357574	-6.50271	-1.51133	-3.1056	-0.75266	0.182173	-1.57214	-6.50271	-2.03264	-0.653099	-6.50271	-8.55296	0.380582	1.22138	0.451085	0.365909	-6.16589	-8.21613	-2.78472	-0.556048	0.796901	-8.21613	0.135267	-1.27909	-8.1088	1.22072	-2.13013	-0.68419	-6.05855
G3V728_RAT	NIPSNAP1	7.20259	0.0894087	4.60162	0.0894087	0.0894087	-4.68552	0.0894087	6.50384	1.76376	0.0894087	0.0894087	1.89672	0.0894087	0.0894087	5.20037	0.0894087	0.0894087	0.120091	2.91553	-4.17505	3.66138	-4.17505	2.81369	0.947069	3.67619	-4.17505	0.396568	2.57704	-7.4243	-1.0603	0.960429	-7.4243	-4.06883
G3V734_RAT	DECR1	3.37599	-4.8246	2.8629	4.2979	3.18035	-8.09036	3.53027	3.37275	3.72016	2.90256	3.1377	2.00589	-4.8246	-4.8246	-0.0162044	-4.8246	1.662	2.98083	3.23217	3.75276	2.62623	-5.9333	-5.9333	1.04777	1.15463	-5.9333	0.0133744	-9.06028	-1.98679	-2.83691	-2.12312	-3.04623	-12.326
G3V796_RAT	ACADM	-7.66594	0.455574	-3.02976	1.19415	0.132188	1.12584	-7.66594	-1.20848	-2.52995	-0.568796	-7.66594	-9.41262	-7.66594	-7.66594	0.961451	-7.66594	0.171075	-9.41262	-4.67157	2.87114	-6.41824	-4.67157	-4.67157	4.19701	3.75378	-4.67157	3.69842	0.0393125	-7.58868	-2.71587	-7.58868	-7.58868	-9.33535
G3V7T6_RAT	SF3B1	0.857521	-2.66117	-3.92283	1.00742	-5.09635	-3.92283	1.12665	-5.09635	-3.92283	-0.304573	-5.09635	2.762	-5.09635	-5.09635	-3.92283	-5.09635	-5.09635	-3.92283	2.95609	2.6508	-0.82205	-1.99557	3.68549	-0.82205	2.59716	-1.99557	-0.82205	-6.37486	-6.37486	-5.20134	-0.422188	-0.383301	-5.20134
G3V7V5_RAT	FKBP11	-2.21971	-2.21971	3.72227	5.46385	5.61778	-5.58182	-2.21971	-2.21971	1.55201	5.72348	-2.21971	4.78703	-2.21971	-2.21971	-5.58182	-2.21971	-2.21971	4.39836	-2.00569	-2.00569	-5.36781	-2.00569	-2.00569	-5.36781	6.91925	-2.00569	2.99886	-1.69996	-1.69996	-5.06207	6.60418	7.56299	3.49669
G3V803_RAT	CDH2	-4.84152	2.12674	-4.99101	1.42106	-4.84152	-4.99101	-4.84152	-4.84152	0.442392	-4.84152	-4.84152	-4.99101	-4.84152	-4.84152	-4.99101	-4.84152	2.14945	-4.99101	3.73983	-4.14195	2.00983	-4.14195	-4.14195	-4.29144	2.52852	-4.14195	-4.29144	-0.671562	-7.45959	-7.60908	-1.25219	-7.45959	-7.60908
G3V826_RAT	TKT	-2.28357	3.58717	-1.71357	5.73791	-2.28357	-1.71357	-2.28357	-2.28357	8.49026	5.52906	-2.28357	-1.71357	-2.28357	-2.28357	-1.71357	-2.28357	-2.28357	-1.71357	3.33363	4.23598	-2.62312	-3.19312	-3.19312	-2.62312	7.63642	-3.19312	7.2112	-7.92966	1.00204	1.03769	2.24014	2.52797	-7.35966
G3V888_RAT	ACLY	-1.49555	-1.49555	0.917465	-1.49555	-1.49555	-5.82081	-1.49555	-1.49555	-1.06067	-1.49555	-1.49555	0.497408	-1.49555	-1.49555	3.67562	-1.49555	-1.49555	-5.82081	-3.23944	-3.23944	1.39543	-3.23944	4.93318	0.991588	-3.23944	-3.23944	0.628154	-6.73512	-6.73512	-4.10809	-6.73512	-6.73512	-11.0604
G3V8G5_RAT	GLG1	-1.24705	-1.24705	3.52759	-1.24705	-1.24705	-1.9356	-1.24705	-1.24705	-1.9356	5.67324	-1.24705	3.28808	-1.24705	-1.24705	-1.9356	-1.24705	-1.24705	2.66314	-1.6698	-1.6698	-2.35835	-1.6698	-1.6698	-2.35835	5.74385	-1.6698	4.41174	1.83216	-2.50913	-3.19768	3.67511	4.06459	4.51572
G3V8L3_RAT	LMNA	1.06593	0.931305	1.40346	1.24994	-0.141988	-3.12506	1.34899	0.491762	-1.18704	0.942822	-2.99945	0.701807	-9.05888	-9.05888	-4.75204	-9.05888	0.804638	-13.3354	5.03724	5.42325	3.0947	-5.68175	1.85429	3.49022	1.88645	-5.68175	0.659072	-8.46876	-0.360889	-1.39475	2.38127	1.86662	1.82189
G3V9R2_RAT	CFH	0.0847264	0.0847264	-0.169453	0.0847264	0.0847264	-0.169453	0.0847264	0.0847264	-0.169453	0.0847264	0.0847264	-0.169453	0.0847264	0.0847264	-0.169453	0.0847264	0.0847264	-0.169453	-1.42606	-1.42606	-1.68024	-1.42606	-1.42606	-1.68024	-1.42606	-1.42606	-1.68024	0.0847264	0.0847264	5.87478	6.71841	5.82765	6.00284
GGLO_RAT	GULO	0.457165	0.000623559	0.266782	1.65824	1.44245	1.27157	-0.644309	-0.177748	-2.23075	1.17252	0.706722	-0.0712749	-7.13007	-7.13007	0.401563	-7.13007	0.665659	1.05289	2.02958	-5.39547	1.25442	-5.39547	5.77171	-1.18617	-5.39547	-5.39547	-0.722942	1.78277	-7.93033	-1.25432	-7.93033	-7.93033	-15.1037
GGT1_RAT	GGT1	0.0635145	0.0635145	-0.127029	0.0635145	0.0635145	-0.127029	0.0635145	0.0635145	-0.127029	0.0635145	0.0635145	-0.127029	0.0635145	0.0635145	-0.127029	0.0635145	0.0635145	-0.127029	0.0635145	0.0635145	-0.127029	0.0635145	0.0635145	-0.127029	0.0635145	0.0635145	-0.127029	0.0635145	0.0635145	-0.127029	8.6699	10.1207	10.923
GLNA_RAT	GLUL	-1.71298	-2.00492	-1.64383	-3.67845	-5.03884	-9.54175	-12.4077	-5.25978	-9.54175	-3.36645	-4.31447	-9.54175	-12.4077	-3.30565	-2.48854	-12.4077	-3.60228	-9.54175	5.13808	4.85007	-1.26833	-4.13431	-4.13431	-1.26833	4.63122	-4.13431	-1.26833	0.331303	-0.0712213	-6.37752	-1.51718	-0.612503	-6.37752
GSH0_RAT	GCLM	7.29541	0.0500575	-0.100115	0.0500575	0.0500575	-0.100115	0.0500575	0.0500575	-0.100115	0.0500575	0.0500575	-0.100115	0.0500575	0.0500575	-0.100115	0.0500575	0.0500575	-0.100115	0.0500575	0.0500575	-0.100115	0.0500575	0.0500575	-0.100115	10.502	0.0500575	8.54477	0.0500575	0.0500575	-0.100115	6.61487	7.70238	7.51125
GSTA2_RAT	GSTA2	-0.208592	0.758585	0.788778	-0.36512	0.550767	-12.9215	-1.31609	-0.321275	2.25777	-0.0212166	0.599972	-3.53633	-0.562577	1.6982	1.14683	2.6774	2.65465	1.80583	0.725548	0.46615	-2.48342	-14.7684	-3.24549	-2.47349	2.6518	-14.7684	2.79642	0.858425	2.54478	-0.312239	1.37465	3.15478	3.1356
GSTM1_RAT	GSTM1	2.79778	0.330793	-2.90091	-1.60098	0.63298	4.27837	1.04557	-4.11079	5.28536	3.95506	-7.94803	-2.06352	2.62798	4.95279	1.74125	4.59994	5.78317	-0.579562	-0.855053	2.47101	-0.49303	-10.4444	-10.4444	0.634126	4.12368	-10.4444	4.50001	0.840487	5.61537	3.08465	4.78306	6.68726	7.76367
GSTM5_RAT	GSTM5	0.544847	-0.197875	-0.909032	-0.67094	-0.195748	1.03578	0.0775414	-1.42013	-5.43279	1.39111	-0.184737	-4.2732	-1.6152	0.0665408	0.791687	-8.21579	1.61689	2.54905	0.241332	-0.628752	1.61107	-10.0913	-4.06522	-0.864506	0.0482338	-10.0913	0.573084	1.38511	3.10618	3.62157	-2.22427	0.0611881	-1.32827
H10_RAT	H1-0	0.68528	0.936842	0.827342	-0.0439114	-12.4101	-12.6471	-0.43188	-2.76523	-2.62188	-3.45191	-12.4101	-0.467286	-12.4101	-12.4101	-12.6471	-12.4101	-2.86452	-12.6471	5.2953	5.91913	4.32465	4.28085	-7.76534	3.49432	1.89821	-7.76534	-8.00242	2.41068	2.96006	-8.13374	3.39145	3.08678	1.268
H11_RAT	H1-1	5.66115	7.19848	-2.53799	6.84031	7.00857	-2.53799	5.89696	6.6061	11.888	7.07935	-3.93606	-2.53799	-3.93606	-3.93606	-2.53799	-3.93606	-3.93606	-2.53799	-0.466024	-0.466024	0.932047	-0.466024	-0.466024	0.932047	-0.466024	-0.466024	0.932047	-0.466024	-0.466024	0.932047	11.6979	-0.466024	0.932047
H14_RAT	H1-4	1.48016	1.31759	0.414033	-1.05994	-1.03797	-1.26992	2.57469	-2.14102	-0.716342	-1.69359	-0.913195	-0.275025	-8.99999	-8.99999	-4.48129	-8.99999	0.0127006	-15.8107	7.90119	8.96375	4.867	-2.63551	-2.63551	3.50013	-2.63551	-2.63551	0.477441	-6.13106	-6.13106	-2.17281	1.84074	1.96207	-0.832302
H15_RAT	H1-5	2.58733	1.82813	4.03206	1.07695	1.53077	-9.22721	2.42327	1.37243	7.83138	1.06552	1.80726	3.88235	-11.0644	-11.0644	-9.22721	-11.0644	3.39215	-9.22721	12.6749	13.2243	1.22479	-0.612393	-0.612393	1.22479	-0.612393	-0.612393	1.22479	-4.66678	-4.66678	-2.82961	9.15536	7.87924	-2.82961
H4_RAT	H4C2	0.91476	0.26848	1.60234	0.361891	0.0877557	-1.75767	0.848735	-0.0313	0.436479	-0.284735	0.173408	1.61164	-1.00542	-1.16472	-0.279596	0.11088	0.331026	-4.82558	0.946549	1.37064	0.561812	1.75178	-0.181461	0.477364	-1.75082	-0.882378	-1.05065	-0.677429	1.09669	-0.35242	0.830255	0.352517	-0.010486
H7C5Y5_RAT	H7C5Y5	-0.557494	-0.534326	1.30623	0.270532	-0.105087	2.49801	-0.403222	0.29381	-7.02812	-0.071734	-0.0192225	-2.31151	-10.3461	-0.812069	-4.57632	-10.3461	-0.841491	2.95789	-0.0729761	-0.721599	-3.05833	-10.6474	-2.26126	-5.56863	0.186959	-10.6474	-4.11632	2.4837	1.38882	0.283351	1.55434	3.35889	-3.44168
HBB2_RAT	HBB2	-0.207574	-0.639477	0.636721	-1.39093	-0.927838	-2.95714	-0.655615	-2.01068	-0.440556	-1.81207	-1.77226	-0.998558	0.576502	1.00683	-0.715277	0.44609	0.275496	-2.52219	-1.10216	-0.18651	-2.35477	-1.00271	-2.54537	-3.8601	-0.68301	-13.1216	-2.47526	0.371691	1.93829	-0.196891	-0.739984	0.611726	-2.74115
HCDH_RAT	HADH	-0.669107	-0.975407	-0.350976	-0.264757	-2.35366	-12.3149	-0.135762	-0.0560716	0.71015	-0.947724	-0.838767	-3.75028	-2.45339	-0.348616	0.179112	-10.8032	-0.444317	-0.200971	0.553717	0.853006	-0.0402102	-11.0088	-0.586798	0.246057	-0.920112	-11.0088	-0.826768	-1.25364	-1.30089	-0.482001	0.116351	-3.07092	-4.70444
HMCS1_RAT	HMGCS1	0.647588	-1.23703	0.956483	-0.236889	0.132508	-11.4335	0.41313	0.0782539	1.04461	-0.0278039	0.457149	-1.05461	-2.92028	0.341759	1.0228	1.19377	0.410981	-0.316019	-1.3494	-1.3222	-0.613789	-13.5844	-1.75753	-0.387204	-3.17035	-0.758252	-1.46292	-0.128314	-0.239737	-0.651003	-3.11713	-2.66964	-6.43568
HMGB2_RAT	HMGB2	7.07435	7.09487	8.32813	6.4113	7.01149	-4.08045	6.30463	-3.28444	5.43043	6.22647	-3.28444	6.5652	-3.28444	-3.28444	-4.08045	-3.28444	7.07091	-4.08045	9.20051	9.95506	10.4453	0.265337	0.265337	-0.530673	0.265337	0.265337	-0.530673	-2.60387	-2.60387	-3.39988	6.7586	-2.60387	7.30406
HS90A_RAT	HSP90AA1	-4.99193	-4.99193	-1.31392	2.41308	2.70555	-2.99698	2.30282	1.41343	-2.19339	0.491477	-4.99193	2.20496	-4.99193	-4.99193	2.0023	-4.99193	-4.99193	-8.08669	5.98991	0.371838	5.21669	0.371838	8.1017	4.06412	6.42736	0.371838	3.38883	-1.98735	-1.98735	3.13408	-1.98735	-1.98735	4.62496
HYEP_RAT	EPHX1	0.808072	0.808072	1.92172	11.0318	11.8794	13.459	12.5943	11.7052	14.8149	9.95819	11.5954	5.27378	0.808072	11.3663	6.66329	0.808072	0.808072	4.86237	-4.82545	4.46429	-0.167829	7.16532	8.93476	0.781163	7.98498	-4.82545	10.1572	2.48605	-9.94758	-3.91507	2.86295	3.04911	6.38608
IF2A_RAT	EIF2S1	-4.5596	3.35204	1.28833	-4.5596	3.11727	-5.07731	-4.5596	3.50439	3.30929	2.55432	3.15493	2.77321	-4.5596	-4.5596	-5.07731	-4.5596	3.00629	-5.07731	7.32978	7.82645	7.6078	0.172571	0.172571	-0.345143	7.27845	0.172571	-0.345143	0.172571	0.172571	5.60064	0.172571	0.172571	-0.345143
IF4A2_RAT	EIF4A2	4.03501	4.56717	1.37999	-3.25833	3.98226	-7.10796	-3.25833	-3.25833	-0.768118	4.09686	-3.25833	1.61731	-3.25833	-3.25833	2.15934	-3.25833	-3.25833	-7.10796	1.28321	1.28321	5.45651	1.28321	1.28321	5.31822	1.28321	1.28321	6.1641	-3.46659	-3.46659	-0.210228	-3.46659	-3.46659	0.775735
IGG2B_RAT	IGH-1A	-5.37362	3.703	-0.839459	-5.37362	4.65631	1.90697	-5.37362	3.57773	2.1078	2.034	-5.37362	3.17814	-5.37362	-5.37362	2.25553	-5.37362	-5.37362	-7.88377	0.836715	0.836715	-1.67343	0.836715	0.836715	-1.67343	12.73	0.836715	-1.67343	-2.20473	5.48457	4.74524	8.40571	7.54941	4.97396
ITB1_RAT	ITGB1	3.87821	2.20983	3.18636	1.13836	3.30541	-5.79596	3.1092	2.79151	1.26436	2.65428	-5.5688	3.03704	-5.5688	-5.5688	0.698201	-5.5688	2.22208	-5.79596	3.68606	3.15009	2.63464	-4.67684	2.71059	-4.904	1.93589	-4.67684	-4.904	1.67325	-4.60445	-4.83161	2.9601	1.4971	1.20404
K1C19_RAT	KRT19	0.0916809	0.0916809	-0.183362	0.0916809	0.0916809	-0.183362	0.0916809	0.0916809	-0.183362	0.0916809	0.0916809	-0.183362	0.0916809	0.0916809	-0.183362	0.0916809	0.0916809	-0.183362	0.0916809	0.0916809	-0.183362	0.0916809	0.0916809	-0.183362	7.86527	0.0916809	7.24658	0.0916809	0.0916809	-0.183362	12.8932	12.9886	11.4713
K1C24_RAT	KRT24	0.602898	0.298055	1.22913	0.378042	0.79698	-1.21539	1.34402	0.998208	2.31823	0.295548	-0.126866	1.13221	-0.368087	-0.74474	-1.20189	-0.727609	0.592638	-3.62693	1.42457	1.69551	0.513627	1.7708	0.698987	0.0701848	-0.202946	-1.70904	-0.711581	0.244153	0.542578	-0.652401	0.627256	0.855018	-0.969951
K22E_RAT	KRT2	0.82201	0.82201	8.72081	0.82201	0.82201	12.386	0.82201	0.82201	-1.64402	0.82201	9.77011	-1.64402	10.3782	14.6556	10.4641	14.2646	13.3162	8.41938	1.11889	-1.3507	-1.77807	2.65582	0.838141	0.878415	-10.2273	-10.2273	1.38729	1.91474	4.14384	-0.208813	-1.03869	0.178315	3.62297
KAD4_RAT	AK4	-2.62261	4.57951	-1.81878	5.58628	-2.62261	-1.81878	-2.62261	-2.62261	-1.81878	-2.62261	-2.62261	-1.81878	-2.62261	-2.62261	-1.81878	-2.62261	-2.62261	-1.81878	-3.06318	4.92303	-2.25935	-3.06318	-3.06318	-2.25935	-3.06318	-3.06318	-2.25935	-7.90705	-7.90705	-7.10322	-7.90705	-7.90705	-7.10322
KHDR1_RAT	KHDRBS1	8.91981	8.00055	8.39135	6.72785	7.66474	0.716056	8.14008	8.03758	8.57456	7.05454	7.7303	7.3427	-0.358028	-0.358028	0.716056	-0.358028	7.79762	0.716056	-1.67243	6.08523	-0.598344	-1.67243	-1.67243	-0.598344	-1.67243	-1.67243	-0.598344	-3.0954	3.88061	-2.02132	5.82316	6.12871	5.38257
LAMP1_RAT	LAMP1	-3.74667	-3.74667	0.901888	3.18953	5.03546	2.44953	-3.74667	3.75199	-6.62653	3.30658	-3.74667	0.529983	-3.74667	-3.74667	-6.62653	-3.74667	-3.74667	2.20436	-1.36686	-1.36686	1.92852	-1.36686	-1.36686	-4.24671	8.07541	-1.36686	4.2998	-1.28915	-1.28915	4.5038	5.91397	-1.28915	4.35685
LASP1_RAT	LASP1	6.12227	3.592	8.3343	-3.89915	-3.89915	-2.28986	5.42246	-3.89915	-2.28986	6.01374	-3.89915	-2.28986	-3.89915	-3.89915	-2.28986	-3.89915	4.83902	-2.28986	4.93808	4.02516	-2.1153	-3.72459	-3.72459	-2.1153	5.60168	-3.72459	-2.1153	-3.22532	-3.22532	-1.61603	6.40136	6.21918	7.11141
LDHB_RAT	LDHB	0.598144	-0.717066	1.02904	0.974756	0.927344	3.37616	0.638262	0.537078	5.79765	2.03484	3.14097	-1.67347	-1.10774	2.52252	1.99145	3.28897	1.82022	-0.183142	-0.443443	-0.134051	-1.60517	-15.1822	-2.75406	-0.452122	-1.59565	-0.0292622	0.907416	-0.893452	-1.36162	-1.3913	-3.12294	-1.88935	-15.9191
LETM1_RAT	LETM1	-0.268638	-1.14686	-1.5198	0.984347	-0.105812	-10.1533	-7.62548	-0.433876	-2.55371	0.526058	-7.62548	-2.06366	-7.62548	-2.26155	-0.75157	-7.62548	-7.62548	0.0676889	3.38857	-4.38159	-6.9094	-4.38159	-4.38159	-6.9094	4.16288	-4.38159	2.1144	-4.31858	-4.31858	1.89064	1.69008	-4.31858	0.0569111
LYRIC_RAT	MTDH	0.682706	0.432153	-1.55181	-0.164729	-1.37871	-10.9632	-8.81012	-0.20119	-10.9632	-2.35889	-8.81012	-3.48661	-8.81012	-8.81012	-3.75509	-8.81012	-0.97426	-1.17643	3.06975	2.30168	0.964644	-5.19079	2.17109	1.11841	2.02161	-5.19079	-0.811381	-4.86963	-4.86963	-0.188106	-4.86963	-4.86963	-7.02275
M0R4I3_RAT	M0R4I3	2.34205	-5.46492	2.4019	2.62756	2.52856	-9.4045	2.74311	1.65241	1.76537	3.31507	-5.46492	1.86982	-5.46492	-5.46492	1.00416	-5.46492	1.98781	4.20135	2.84743	2.73284	-0.341399	-6.3714	-6.3714	-10.311	2.61267	-6.3714	0.0500234	-7.96827	0.210215	-2.09858	-0.642954	0.609624	-1.56316
M0R6L3_RAT	LOC100910721	-0.782932	-1.13148	0.760852	0.588079	-11.5514	-1.22305	-0.127255	-3.46233	-2.06534	0.356157	-0.526132	-0.405749	-0.133199	-0.525914	-4.21218	-11.5514	-0.651167	-0.420129	0.60054	-0.324862	-1.06707	-11.4841	-2.26988	-1.61284	0.436895	-11.4841	-13.4559	1.39995	-0.258175	-0.781015	1.26686	2.84646	0.0104324
M0R7B4_RAT	HIST1H1D	1.08011	0.168412	2.60344	-0.373575	-0.828708	-9.17071	-0.295166	-0.625154	1.46014	-0.581703	0.440514	1.84106	-1.34197	-11.3188	-9.17071	-0.689437	-1.08878	-9.17071	4.10177	4.73386	3.82168	-6.40124	-6.40124	-4.25314	-6.40124	-6.40124	-4.25314	5.7596	6.30723	-2.20147	6.19043	6.64746	-2.20147
M0R8B6_RAT	TUBB1	-1.44038	-1.44038	3.36594	-1.44038	5.14791	-6.73172	-1.44038	-1.44038	2.86012	6.60605	7.30301	3.44489	-1.44038	-1.44038	3.19154	-1.44038	-1.44038	-6.73172	-0.614017	-0.614017	1.34222	-0.614017	-0.614017	1.11808	-0.614017	-0.614017	4.00208	-3.23909	-3.23909	-0.577827	5.46253	4.66571	2.00068
M0R8M9_RAT	M0R8M9	-0.326973	0.382417	0.0863939	-0.149513	-0.545128	-3.75483	-0.378935	-2.59393	1.46014	-0.274898	0.15392	-0.89357	-1.82544	-1.00909	-1.59795	-1.79394	-0.04785	-4.51083	1.85607	1.63688	-0.179218	-0.336977	0.488812	0.277174	1.72703	-8.98614	2.79171	-0.87912	-0.179125	1.16888	0.395252	0.0479235	-2.7885
M0R987_RAT	LOC100364116	-0.883608	-1.2628	-0.512429	1.20447	0.716325	-15.8998	0.938932	1.6678	-0.245798	1.72727	-9.21086	-2.35519	-9.21086	-9.21086	-1.1238	-9.21086	-0.154641	0.103827	-0.184952	-1.59228	-2.72816	-11.1277	-11.1277	-4.90024	0.0798309	-11.1277	-6.12574	-5.27023	-5.27023	-0.395276	-5.27023	4.60881	0.164279
M0R9F7_RAT	MARCO	-0.112172	-0.112172	0.224343	6.83806	8.01048	0.224343	-0.112172	-0.112172	0.224343	-0.112172	-0.112172	0.224343	-0.112172	-0.112172	0.224343	-0.112172	-0.112172	0.224343	-1.8439	-1.8439	-1.50738	-1.8439	-1.8439	-1.50738	-1.8439	-1.8439	-1.50738	7.77284	7.45716	8.69996	-0.112172	-0.112172	0.224343
M0RBD1_RAT	RGD1560821	-6.86836	-6.86836	0.32001	2.01509	0.91636	-15.4991	2.42347	1.42838	-1.34347	0.71788	-6.86836	-0.190747	-6.86836	-6.86836	-2.06672	-6.86836	-6.86836	0.144946	2.97183	-6.3019	-0.488334	-6.3019	-6.3019	-2.30944	2.58111	-6.3019	-2.23394	-4.80421	-4.80421	0.991226	3.67991	-4.80421	-0.0809436
M0RBF1_RAT	C3	-6.65196	-1.1674	-3.368	-0.230327	0.0430647	-11.2662	-6.65196	0.297981	-2.46602	0.66003	-6.65196	-1.59059	-6.65196	-6.65196	-0.998767	-6.65196	-6.65196	-0.162096	-2.33591	-6.7475	-0.34278	-6.7475	-1.04258	-3.15285	-0.129972	-6.7475	-1.65086	-0.0189055	1.50224	0.654763	0.845022	0.581348	-2.31563
MDHM_RAT	MDH2	0.0294335	0.626114	-0.311958	1.70854	1.09125	-12.0841	1.59134	0.704096	7.31957	1.33688	-0.0524719	-1.84491	-11.1538	3.18483	0.72632	-11.1538	3.23055	0.262433	1.74223	1.74488	-0.296068	-13.4379	-0.604484	0.223581	1.9562	1.21167	1.23836	-0.232759	-1.19878	-3.03214	-0.63864	-0.949916	-3.27671
MET7B_RAT	METTL7B	-0.144926	-3.35315	-1.38176	0.183387	-1.74577	-1.93011	0.599771	-0.473883	-4.60736	0.0185806	0.0633657	-2.35568	-10.5437	-0.304424	1.37976	-10.5437	-1.03125	2.40697	-0.141078	-1.18895	-2.02841	-0.211486	1.04571	-2.6898	-0.635345	-11.4437	-0.721012	2.78017	0.113555	0.376842	1.19505	0.746326	-3.71902
MOT1_RAT	SLC16A1	-0.455792	1.17672	0.241604	0.234224	-9.17213	-9.63108	-9.17213	-9.17213	-9.63108	-9.17213	-9.17213	-2.67806	-9.17213	0.161534	-9.63108	-9.17213	-1.02171	-2.51859	-2.08941	-2.08941	3.80495	-2.08941	6.80603	-2.54836	5.63631	-2.08941	-2.54836	0.152981	0.152981	-0.305962	0.152981	0.152981	-0.305962
MYH9_RAT	MYH9	1.07751	1.25157	2.19477	1.34972	1.92988	-3.94941	1.80902	1.48061	-2.29549	1.77532	0.314162	2.51565	-2.33296	-1.04246	0.477949	-8.85557	1.19009	-9.0304	3.55608	2.79994	4.13129	-6.96039	3.9125	1.18352	1.90806	-6.96039	0.115228	-0.755194	-0.906385	-0.575693	0.86097	-0.279131	2.31203
NB5R3_RAT	CYB5R3	-0.606581	-2.54808	-2.51784	-1.09192	-1.40376	-1.93985	-9.47599	-0.813834	-10.8743	-3.30463	-9.47599	-6.32601	-9.47599	-9.47599	-0.346165	-9.47599	-2.15954	1.33735	-2.69447	-2.78916	-2.82329	-10.0516	1.63074	-7.44372	-0.679027	-10.0516	-3.90389	1.27092	-1.09822	-2.79243	-2.55891	-2.03886	-6.30112
NDKB_RAT	NME2	-2.37206	6.36693	-2.63717	6.0032	5.02084	-2.63717	-2.37206	-2.37206	6.06793	6.37316	-2.37206	-2.63717	-2.37206	-2.37206	5.15771	-2.37206	5.84551	7.78332	-9.99238	-2.19597	-10.2575	-9.99238	-9.99238	-10.2575	0.792096	-9.99238	-0.856219	8.02277	8.90674	8.4446	0.0883709	0.0883709	-0.176742
NDUB1_RAT	NDUFB1	-9.22878	-9.22878	-9.34225	0.538074	-9.22878	-9.34225	-9.22878	1.05374	-9.34225	-9.22878	-9.22878	-9.34225	-9.22878	-9.22878	-9.34225	-9.22878	-9.22878	0.291608	0.0378244	0.0378244	-0.0756487	0.0378244	0.0378244	-0.0756487	0.0378244	0.0378244	-0.0756487	0.0378244	0.0378244	-0.0756487	0.0378244	0.0378244	-0.0756487
NDUS4_RAT	NDUFS4	-2.87399	-2.87399	-1.99779	5.39743	-2.87399	-1.99779	8.42398	6.21805	8.57856	-2.87399	-2.87399	-1.99779	-2.87399	-2.87399	-1.99779	-2.87399	-2.87399	-1.99779	-2.7674	-2.7674	-1.89119	-2.7674	-2.7674	-1.89119	6.38292	-2.7674	-1.89119	-3.23225	-3.23225	-2.35604	-3.23225	-3.23225	-2.35604
NDUV2_RAT	NDUFV2	4.34081	4.55308	4.64074	6.0029	-2.4128	-3.12707	7.0045	3.0691	5.3568	4.05625	-2.4128	3.98139	-2.4128	-2.4128	-3.12707	-2.4128	-2.4128	6.29242	3.17508	-4.87348	-5.58775	-4.87348	-4.87348	-5.58775	3.95269	-4.87348	-5.58775	-2.30463	-2.30463	-3.0189	-2.30463	-2.30463	-3.0189
NONO_RAT	NONO	0.048798	7.33636	5.24363	6.54965	0.048798	-4.85507	0.048798	7.27323	4.03901	0.048798	0.048798	4.38229	0.048798	0.048798	3.93209	0.048798	0.048798	-4.85507	4.26623	-2.78943	1.23772	-2.78943	-2.78943	2.09492	-2.78943	-2.78943	0.772651	-5.43396	-5.43396	-4.91048	-5.43396	-5.43396	0.875989
NPM_RAT	NPM1	4.01478	4.04336	4.58114	-5.50203	-5.50203	-5.47882	4.60866	3.21012	4.77152	4.36764	4.2878	2.78105	1.81412	3.33613	-5.47882	-5.50203	2.95161	3.60608	9.13477	8.70883	7.09712	-0.00773593	-0.00773593	0.0154719	10.5769	-0.00773593	0.0154719	-0.00773593	-0.00773593	0.0154719	6.69193	8.19423	7.30448
OSTC_RAT	OSTC	-5.19977	-5.19977	2.89388	-5.19977	4.05705	-9.32559	4.3288	-5.19977	-9.32559	-5.19977	-5.19977	2.50168	-5.19977	-5.19977	4.81295	-5.19977	-5.19977	3.64436	4.16381	4.30647	0.00571735	-7.64507	4.91013	-11.7709	4.55692	-7.64507	4.4011	1.55471	0.709629	-1.44509	-0.934151	-0.23797	-0.74794
OTC_RAT	OTC	-4.28249	-4.28249	-2.60515	-4.28249	-4.28249	5.03496	-4.28249	-4.28249	5.28169	3.83949	-4.28249	-11.0781	-4.28249	-4.28249	4.40445	-4.28249	6.15871	0.621112	4.22468	5.67462	1.44031	-5.92534	2.76276	2.67992	3.87554	-5.92534	3.36209	4.17558	4.26362	0.99425	-8.06868	-8.06868	-14.8643
PAHX_RAT	PHYH	-0.858844	-0.858844	4.79155	-0.858844	-0.858844	3.26454	6.64824	5.13532	3.86388	6.16022	6.7991	1.82423	-0.858844	-0.858844	3.09235	-0.858844	-0.858844	0.867279	5.15065	-3.85993	-0.270455	-3.85993	-3.85993	0.0593953	-3.85993	-3.85993	-1.70308	-4.42353	-4.42353	-1.33526	-4.42353	-4.42353	-11.3447
PGRC2_RAT	PGRMC2	-7.35558	-7.35558	-0.708426	1.15937	-7.35558	-11.1072	-7.35558	-7.35558	-11.1072	-0.187553	-7.35558	-2.02136	-7.35558	-7.35558	-2.14945	-7.35558	-7.35558	-0.980119	-1.28027	-7.51701	-2.71836	-7.51701	-7.51701	-2.58676	-7.51701	-7.51701	-2.9003	3.32646	3.77995	0.857178	2.21828	-4.8454	-8.59706
PGS1_RAT	BGN	3.22189	3.40031	1.44335	-4.26091	3.95495	-4.91702	-4.26091	-4.26091	0.631681	-4.26091	-4.26091	3.03582	-4.26091	-4.26091	-4.91702	-4.26091	-4.26091	-4.91702	0.218703	0.218703	-0.437407	0.218703	0.218703	-0.437407	0.218703	0.218703	-0.437407	0.218703	0.218703	-0.437407	0.218703	0.218703	-0.437407
PLMN_RAT	PLG	2.08008	3.89743	2.65102	1.92953	-4.07114	-4.78192	-4.07114	-4.07114	-4.78192	3.37526	-4.07114	-4.78192	-4.07114	-4.07114	-4.78192	-4.07114	-4.07114	-4.78192	1.97811	2.16886	2.60574	-4.80124	-4.80124	1.72848	2.99861	-4.80124	-0.183557	-1.66309	-2.04021	-1.88078	2.01466	1.87864	1.10422
PPIB_RAT	PPIB	1.15293	0.404416	2.33197	-8.99514	0.65504	-10.4434	-1.19609	0.808347	2.37666	1.15278	2.08626	0.403199	-8.99514	0.574693	-10.4434	-8.99514	1.03559	1.43291	3.84407	2.73686	1.86362	5.21398	3.32352	1.05579	2.94655	-6.63622	1.54858	3.96489	4.42148	3.40606	4.12081	5.16664	2.88287
PRDX4_RAT	PRDX4	2.49336	3.06919	-4.65467	2.68944	1.8026	-4.65467	2.33415	1.00692	1.68326	1.13262	1.9725	-4.65467	3.51827	-7.36808	-4.65467	-7.36808	2.76821	1.68589	1.53743	2.04763	-6.27037	-8.98378	-8.98378	4.59452	1.94698	3.56456	3.30319	-7.02228	3.80065	-4.30887	2.61194	4.62239	4.91685
PTGR1_RAT	PTGR1	0.117817	0.117817	-0.235635	0.117817	0.117817	-0.235635	0.117817	0.117817	-0.235635	0.117817	0.117817	-0.235635	0.117817	0.117817	-0.235635	0.117817	0.117817	-0.235635	0.117817	0.117817	-0.235635	0.117817	0.117817	-0.235635	10.8863	0.117817	8.13005	0.117817	0.117817	-0.235635	8.38439	10.1716	10.6053
Q3KRF2_RAT	HDLBP	-7.46701	-1.04821	-3.43655	0.792396	0.11624	-8.19716	-0.4223	-0.767013	1.1424	0.733885	-1.75132	-0.51189	0.736304	1.484	-0.237114	-7.46701	-1.02775	1.36302	-1.0421	-1.06688	-1.1785	-8.86772	-2.30087	-0.642604	-0.704482	1.18694	-0.181962	-7.08381	0.610728	2.06339	-0.992225	-0.401984	-7.81396
Q4KM07_RAT	UST5R	5.43916	5.60909	3.85576	5.31329	5.48085	-5.6719	5.20517	-1.65062	-5.6719	-1.65062	-1.65062	2.75977	-1.65062	-1.65062	3.13943	-1.65062	-1.65062	1.01536	2.93722	-4.06012	1.13786	-4.06012	-4.06012	0.423074	-4.06012	-4.06012	-1.42956	-3.97088	-3.97088	0.272939	-3.97088	-3.97088	-7.99215
Q4V8I9_RAT	UGP2	-6.9536	-6.9536	-8.5564	-6.9536	-6.9536	-8.5564	-6.9536	-6.9536	-8.5564	-6.9536	-6.9536	-2.21194	-6.9536	-6.9536	0.178126	-6.9536	-6.9536	-8.5564	3.242	-4.98406	1.81916	-4.98406	-4.98406	0.7079	4.62322	-4.98406	3.78538	3.93172	-4.1172	2.88345	3.83017	3.40163	-5.72
Q5BJN7_RAT	LOC100360647	1.15754	1.20369	1.3831	0.797402	-0.256419	-9.70755	1.78943	-0.750505	0.0347169	1.44522	-9.75582	-0.178751	-9.75582	-9.75582	-9.70755	-9.75582	0.384941	2.13651	2.95698	2.24222	2.49443	-7.84569	-7.84569	-7.79742	3.7221	-7.84569	-7.79742	-3.4116	-3.4116	-3.36333	6.04731	-3.4116	-3.36333
Q5D059_RAT	HNRNPK	-8.07944	1.85406	3.66465	0.157522	0.763063	-6.72118	-0.315625	-0.271746	3.02401	-0.822433	-8.07944	-6.72118	-8.07944	-8.07944	-6.72118	-8.07944	1.9912	-6.72118	3.06168	1.14632	-4.13601	-5.49426	-5.49426	-4.13601	3.66212	-5.49426	1.85393	-2.65504	-2.65504	-1.29679	4.69363	5.55959	-1.29679
Q5I0M7_RAT	HNRNPA1	8.26814	9.04567	1.53773	9.58297	7.97386	1.53773	8.59985	8.0871	16.2242	7.46369	-0.768864	1.53773	-0.768864	-0.768864	1.53773	-0.768864	9.04065	1.53773	9.59191	9.23417	1.53773	-0.768864	-0.768864	1.53773	9.4536	-0.768864	1.53773	-4.45765	-4.45765	-2.15106	5.06031	7.09261	-2.15106
Q5I0N0_RAT	AADAC	-3.49742	-3.49742	0.163791	-3.49742	-3.49742	-11.571	-3.49742	-3.49742	-1.6163	-3.49742	-3.49742	1.14631	-3.49742	-3.49742	0.448057	-3.49742	-3.49742	1.61961	-4.68715	-4.68715	-1.53715	-4.68715	4.05633	-2.35444	-4.68715	-4.68715	-1.36328	2.38299	-7.16619	-3.97952	-7.16619	0.797414	-3.34245
Q5M963_RAT	CMAS	3.11629	3.22082	-0.921993	3.18355	3.04208	-6.70474	3.30291	-3.51023	1.55985	-3.51023	-3.51023	3.19887	-3.51023	-3.51023	-6.70474	-3.51023	-3.51023	-6.70474	5.88533	6.64163	6.03868	-1.4976	-1.4976	5.94925	-1.4976	-1.4976	3.34447	-7.53031	-7.53031	-3.16333	0.786141	0.170698	-0.399007
Q5RJN0_RAT	NDUFS7	-2.09697	-2.09697	4.11152	6.34257	5.98097	-7.16476	-2.09697	-2.09697	4.80394	7.43045	5.6516	4.79876	-2.09697	-2.09697	4.18858	-2.09697	-2.09697	6.79958	-5.44049	-5.44049	-1.26732	-5.44049	-5.44049	-10.5083	3.45847	-5.44049	0.474338	0.495308	0.935292	-4.94117	1.62677	0.416978	-3.75597
Q5RKJ9_RAT	RAB10	-3.00028	-3.00028	-2.09405	5.15219	4.8143	0.999524	-3.00028	5.19762	0.562922	3.92613	-3.00028	1.34172	-3.00028	-3.00028	0.819074	-3.00028	-3.00028	0.0986426	-1.70498	-1.70498	3.21513	-1.70498	5.79177	0.752335	-1.70498	-1.70498	1.8358	-3.61158	-3.61158	0.343715	-3.61158	-3.61158	-10.4977
Q5U302_RAT	CTNNA1	-6.75238	-6.75238	-0.535282	-0.751329	-0.899711	-8.24264	-6.75238	-0.558131	-3.40891	-6.75238	-6.75238	-0.481444	-6.75238	-6.75238	-8.24264	-6.75238	-6.75238	-8.24264	6.39078	4.87685	1.3395	-1.95932	-1.95932	-3.44959	5.04687	-1.95932	3.29264	-4.6827	-4.6827	1.61376	1.7323	2.05124	-6.17296
Q5U328_RAT	NCL	3.42899	3.66843	1.42194	-4.33822	-4.33822	-3.78982	3.93179	2.01111	5.12034	-4.33822	-4.33822	-3.78982	-4.33822	-4.33822	-3.78982	-4.33822	3.18272	-3.78982	-0.1828	5.96504	0.3656	-0.1828	-0.1828	0.3656	-0.1828	-0.1828	5.87751	-2.16463	-2.16463	-1.61623	6.25561	-2.16463	-1.61623
Q66HF3_RAT	ETFDH	-0.081729	-1.31117	-0.552839	0.333966	-0.108287	-1.40355	-0.29602	0.28357	-0.837044	-0.246632	-0.45552	-1.94334	-1.66718	-9.24402	-2.05886	-9.24402	-0.163397	-0.652486	0.683088	-0.864947	-0.955521	-9.3848	-1.2354	-1.30928	-0.121164	-9.3848	-0.819434	0.839167	-0.84908	-0.00913164	-1.78588	-2.36703	-10.6263
Q66HM7_RAT	SSB	6.74949	-0.000720066	6.81853	-0.000720066	-0.000720066	0.00144013	-0.000720066	5.5787	0.00144013	6.26692	-0.000720066	6.00078	-0.000720066	-0.000720066	0.00144013	-0.000720066	-0.000720066	0.00144013	-0.000720066	6.16314	0.00144013	-0.000720066	-0.000720066	0.00144013	-0.000720066	-0.000720066	0.00144013	-3.00555	-3.00555	-3.00339	2.4671	3.16574	3.61671
Q68FZ1_RAT	SLC2A2	-1.58839	-1.58839	1.65307	-1.58839	4.85918	8.615	5.25825	-1.58839	-5.45142	-1.58839	-1.58839	0.928341	-1.58839	-1.58839	2.89381	-1.58839	5.30754	-1.39316	-5.04341	1.58748	0.158488	-5.04341	5.43757	-1.52223	-5.04341	-5.04341	-3.34169	1.59849	-7.53955	-6.32851	-7.53955	-7.53955	-10.4292
Q68G41_RAT	ECI1	-0.620846	-0.281193	0.855902	1.69021	1.49939	-10.4402	0.985035	0.414173	2.41528	1.83328	-8.13113	-1.71052	-8.13113	-8.13113	0.885317	-8.13113	0.680122	0.231543	0.0579034	-0.292332	-1.65439	-10.3114	-1.44756	-0.94293	-3.03997	-10.3114	-2.28097	0.377168	-9.15479	-1.90137	-0.675268	-0.734513	-11.4639
Q6AYI1_RAT	DDX5	5.39272	-1.9747	5.05489	5.31438	4.9073	-3.04426	-1.9747	5.77018	5.24999	6.31099	5.31301	6.28995	-1.9747	-1.9747	-3.04426	-1.9747	4.68087	-3.04426	6.67487	0.356518	4.76667	0.356518	0.356518	6.591	7.292	0.356518	5.98255	-6.61804	0.99685	0.467859	1.00581	2.99654	2.20816
Q6AYS2_RAT	SFXN1	5.71868	4.75359	3.79157	6.10472	5.93689	-7.7977	5.72089	-1.83247	3.0745	4.60491	-1.83247	3.77779	-1.83247	-1.83247	3.33077	-1.83247	5.15803	4.37165	2.27107	-4.78262	0.26241	-4.78262	4.95283	0.170975	2.99902	-4.78262	0.927838	3.42405	-7.01738	-2.14817	-0.137905	0.57041	-1.83433
Q6AYU5_RAT	PCBP2	-4.92819	-4.92819	4.03947	-4.92819	-4.92819	-4.7254	-4.92819	2.66714	4.21095	3.05178	3.49202	1.96315	-4.92819	-4.92819	-4.7254	-4.92819	2.93383	-4.7254	-2.07987	-2.07987	-1.87708	-2.07987	-2.07987	-1.87708	-2.07987	-2.07987	-1.87708	-0.0675941	-0.0675941	0.135188	6.77088	7.36626	0.135188
Q6IN39_RAT	HSD17B4	-0.0657839	-0.541835	0.927975	0.802576	0.264126	-4.13502	0.611591	0.685523	0.886564	0.317395	1.0127	-0.447264	-1.68456	-1.72179	0.178995	-9.71209	-0.443652	-0.163271	0.365154	0.499637	-0.170307	-10.0869	0.858379	0.13757	-0.219682	-0.187594	-0.152393	0.35274	-0.0650932	-0.493418	-0.27524	-1.39591	-6.96703
Q6PDW1_RAT	RPS12	-0.691708	-0.437497	-8.36109	-0.315322	-1.07208	-8.36109	-0.881357	-0.188792	1.74834	-0.948841	-1.31421	-8.36109	-0.748571	-11.5261	-8.36109	-11.5261	-1.09167	2.37974	-1.8581	-2.84637	-9.94966	-13.1146	-13.1146	-9.94966	-1.09389	-13.1146	-9.94966	3.89146	-4.3235	-1.15852	-4.3235	6.29178	-1.15852
Q6S3A0_RAT	PLEC	-6.06938	-0.127798	0.0830032	-0.840237	-0.545152	-8.69492	-1.48559	-0.0213186	-1.98254	-0.26149	-6.06938	0.199834	-6.06938	-6.06938	-1.40797	-6.06938	-1.43711	-8.69492	3.61006	2.96063	4.12671	-3.61089	2.01056	2.87649	1.78011	-3.61089	0.0718927	-2.29098	-1.37462	-1.29259	1.23005	-1.24514	-0.290106
Q6TUH3_RAT	USP40	-2.89884	-1.6088	-7.21255	-2.1808	-1.18967	-7.21255	-9.07885	-9.07885	-7.21255	-2.89093	-9.07885	-7.21255	-9.07885	-9.07885	-7.21255	-9.07885	-2.20309	-7.21255	-7.20091	-7.20091	-5.33462	-7.20091	-7.20091	-5.33462	1.16854	-7.20091	-5.33462	4.3389	4.18172	-2.13669	-4.00298	-4.00298	-2.13669
Q6TUH8_RAT	LOC306079	1.88038	-6.76824	0.987823	2.31389	-6.76824	-6.87901	2.10417	-6.76824	-1.6331	2.29424	-6.76824	-0.71838	0.691695	-6.76824	-0.805033	-6.76824	-6.76824	4.44169	-7.88761	-7.88761	-6.68586	-7.88761	-7.88761	-3.24938	1.71155	-7.88761	-3.47086	2.76582	3.38764	1.9035	2.81608	4.42875	-2.55989
Q6TXF3_RAT	DBI	-0.269758	3.05106	-5.2401	0.940207	2.68852	-5.2401	3.23182	1.06264	-5.2401	2.91026	3.92473	-5.2401	2.76076	3.82026	-5.2401	-9.47701	2.14939	7.39894	0.845586	0.983786	4.15053	4.67508	1.39676	-5.038	1.23599	-9.27491	-5.038	-4.68031	-4.68031	-0.443407	-4.68031	-4.68031	-0.443407
Q6TXH8_RAT	LOC499136	-0.914849	-0.914849	3.16235	8.2238	-0.914849	2.93862	-0.914849	-0.914849	-1.88582	-0.914849	-0.914849	2.04735	-0.914849	-0.914849	2.00741	-0.914849	-0.914849	4.28636	-4.41282	-4.41282	-0.400492	-4.41282	-4.41282	-4.99981	-4.41282	-4.41282	-3.7395	-6.61139	-6.61139	-4.20264	-6.61139	-6.61139	-6.24939
Q6TXJ6_RAT	CYLD	0.267762	0.0767538	-1.80076	0.355369	0.475542	-2.44214	0.71696	0.30105	-1.39351	1.32675	1.36535	-2.72223	-8.72992	-8.72992	-2.62756	-8.72992	-0.285427	8.07857	-1.48827	-2.80195	-6.79236	-11.0416	-11.0416	-7.58919	-1.24071	-11.0416	-3.3152	1.09071	2.85909	0.165655	1.67909	2.38109	-3.36194
Q7TP35_RAT	ATAD1	0.311035	0.311035	-0.622069	0.311035	0.311035	-0.622069	0.311035	0.311035	-0.622069	0.311035	0.311035	-0.622069	0.311035	0.311035	-0.622069	0.311035	0.311035	11.8308	0.311035	0.311035	-0.622069	0.311035	0.311035	-0.622069	16.7117	0.311035	16.2722	0.311035	12.6632	-0.622069	14.0937	15.6685	14.052
Q7TPB7_RAT	MAL2	1.36163	1.28669	-1.12493	1.62886	-9.61717	-12.9359	-9.61717	-0.157086	-2.0806	-0.140988	-9.61717	-1.02528	-9.61717	-9.61717	-1.33752	-9.61717	-9.61717	-12.9359	-6.71999	-6.71999	2.39585	-6.71999	-6.71999	-0.079651	3.83185	-6.71999	-10.0387	-9.87674	-9.87674	-13.1955	1.02489	-9.87674	-1.09579
Q7TPK5_RAT	Q7TPK5	-3.38514	4.72687	-1.61353	5.48726	4.46352	-1.61353	6.23644	3.70101	7.52077	-3.38514	-3.38514	-1.61353	-3.38514	-3.38514	-1.61353	-3.38514	4.79134	-1.61353	5.81415	6.04876	7.01171	-3.55188	-3.55188	-1.78027	5.25092	-3.55188	-1.78027	-3.87102	-3.87102	-2.09941	4.3192	4.31118	-2.09941
Q7TQ70_RAT	FGA	1.46977	4.17994	4.63942	-1.31872	1.12151	-9.1114	2.20598	2.97558	2.65887	0.769652	0.0707634	1.92459	-8.83495	-8.83495	-2.18859	-8.83495	3.48533	-9.1114	2.91509	3.18853	3.05484	-4.71011	5.26291	-4.98655	2.13703	-4.71011	-4.98655	-8.53146	1.91948	1.67399	2.28241	1.49348	2.2999
Q7TQ86_RAT	RSL1D1	-2.61471	-0.954953	0.715559	0.0165448	-0.449229	-5.70786	-2.25943	-0.37514	-3.78192	0.388709	0.152809	-2.11902	-3.1338	-10.7455	-4.58621	-10.7455	-10.7455	5.99625	0.19257	-1.553	-6.31939	-10.9409	-10.9409	-3.8994	-0.431659	-10.9409	-4.31409	1.3417	2.55818	0.352397	0.872502	2.3234	-5.58128
Q8HIC8_RAT	MT-ATP8	-9.09976	-9.09976	-0.730036	0.977904	-9.09976	-1.13206	-9.09976	-9.09976	-2.38912	1.22851	-9.09976	-1.13898	-9.09976	-9.09976	-0.824073	-9.09976	-9.09976	-4.88738	4.22085	-5.63642	2.2118	-5.63642	3.61883	-9.11651	4.86139	-5.63642	-9.11651	-2.7332	8.03704	-6.21329	8.18561	-2.7332	-6.21329
Q9EQS4_RAT	LOC103691744	-5.72418	1.87901	0.952394	4.08912	3.75486	2.30786	3.92761	3.63466	4.73336	4.56004	3.49727	0.556727	-5.72418	2.47294	4.14338	4.04777	3.77102	3.08744	3.26737	2.95182	-0.223944	-7.91328	2.35921	2.16633	0.478507	-7.91328	0.918188	0.63269	-0.0447369	-0.594202	-3.01603	-10.2051	-12.8873
Q9QX81_RAT	HNRNPAB	3.30302	3.14592	1.73171	2.33967	2.9447	-5.69366	4.01306	2.26051	5.96334	2.15663	2.79321	1.0168	-5.97722	-5.97722	-5.69366	-5.97722	2.49048	-5.69366	4.15276	4.00547	2.69833	-4.53553	-4.53553	2.19337	3.89338	-4.53553	-4.25197	-5.08205	-5.08205	-4.79849	1.81202	3.13944	2.6922
Q9WVJ6_RAT	TGM2	-0.176764	1.27208	1.2924	-0.383606	0.554156	-9.42981	0.019208	0.931354	1.22129	0.161216	0.113085	0.671207	-8.84569	-8.84569	-9.42981	-8.84569	-0.0423756	-9.42981	4.12842	2.66909	3.83736	-3.90134	4.02975	1.77482	-3.90134	-3.90134	2.40705	-0.528826	-0.269165	0.676648	1.24622	0.391654	-1.13784
QCR2_RAT	UQCRC2	-0.308788	-0.512339	-0.607725	0.655542	0.223421	-1.73603	0.777596	0.800819	1.08802	0.702863	0.669959	-0.142474	-1.90852	-10.4056	-0.300573	-1.54069	-0.219297	0.337637	0.283496	-0.797396	-1.40524	-10.4085	-2.38885	-0.578622	-0.292227	-10.4085	-0.38567	1.05689	0.204195	0.342977	-0.442609	-0.170321	-11.7609
R9PY08_RAT	R9PY08	-3.12705	-3.12705	0.714024	-3.12705	2.25196	-7.69669	2.3923	3.2297	-1.37099	2.41804	-3.12705	0.0902776	-3.12705	-3.12705	-0.443426	-3.12705	-3.12705	-1.85999	-3.81006	-3.81006	2.53431	-3.81006	-3.81006	2.40066	1.9493	-3.81006	-0.377593	-6.7436	-6.7436	0.0668152	-6.7436	-6.7436	-11.3132
REEP5_RAT	REEP5	6.86482	-3.61575	-3.18927	7.69453	6.31031	-3.18927	7.04092	-3.61575	-3.18927	7.03307	7.67911	8.07214	-3.61575	-3.61575	-3.18927	-3.61575	8.13519	6.85512	11.3587	-0.142161	0.284322	-0.142161	10.648	0.284322	14.8892	-0.142161	15.7109	-3.43809	-3.43809	6.6472	9.13615	9.06743	11.0821
REEP6_RAT	REEP6	2.89949	3.15562	3.44121	3.5341	4.73115	-1.48256	3.47711	2.00386	-1.48248	1.65796	-5.24616	3.63524	-5.24616	3.44233	4.64501	-5.24616	1.91282	4.72844	5.15045	4.61579	0.0488786	-3.2837	6.80394	0.41833	7.62248	-3.2837	7.29522	0.981965	0.981965	5.96525	10.8004	10.2	11.1066
RGN_RAT	RGN	5.14506	5.62017	4.17604	-1.62391	-1.62391	-4.85271	-1.62391	-1.62391	2.58129	5.53854	-1.62391	-4.85271	-1.62391	-1.62391	4.29474	-1.62391	5.63318	5.65221	-8.26741	-1.7486	-3.28423	-8.26741	-8.26741	-3.48554	-8.26741	-8.26741	-2.72219	2.70856	4.59946	0.0413311	-4.52691	1.92401	-7.7557
RL10_RAT	RPL10	-1.23762	-1.23762	5.85107	-1.23762	-1.23762	6.8039	6.14374	7.34651	-5.58895	5.51479	-1.23762	2.23982	-1.23762	-1.23762	2.91472	-1.23762	-1.23762	9.76566	0.284147	-0.0195616	-4.16013	-8.02133	-8.02133	-6.90829	-0.973345	-8.02133	-6.71312	-6.44947	-6.44947	-3.85918	-6.44947	2.71914	-3.88944
RL13_RAT	RPL13	-0.520266	-0.604776	2.95413	0.355287	-0.522696	1.16717	-0.777153	-0.390152	-5.75795	0.291902	0.184277	0.367803	-1.13473	-0.977771	-4.01538	-10.0115	-1.38514	3.92061	-0.00909916	-1.07136	-2.41273	-0.309624	-10.694	-5.55089	0.210631	-10.694	-6.25967	4.20573	2.92264	1.3437	2.79504	4.67674	-0.179515
RL23_RAT	RPL23	-10.2921	-1.23758	-0.527091	-0.873408	-10.2921	-12.3438	-0.901553	-10.2921	-1.4132	0.243736	0.694253	-0.00167232	-1.12927	-1.09345	-12.3438	-10.2921	-1.85897	1.19381	-0.477542	-1.53114	-3.63962	-11.4982	-11.4982	-3.94447	-0.675969	-11.4982	-2.76641	2.20546	1.50885	0.210123	0.372203	1.85643	-0.23239
RL3_RAT	RPL3	3.33922	2.80928	3.01973	1.36562	3.23483	4.37116	-4.41214	2.32073	-8.10663	4.85975	2.97896	-0.117833	-4.41214	-4.41214	1.80115	-4.41214	4.36744	8.04584	-5.21268	2.48505	-1.4365	-5.21268	-5.21268	-3.39407	-5.21268	-5.21268	-2.8639	-0.784411	0.423242	-1.11973	-0.461141	1.62664	-3.19425
RL32_RAT	RPL32	-7.64262	0.247526	1.30275	1.67126	-7.64262	2.05966	-7.64262	-7.64262	-10.0649	1.94136	1.02445	-2.54547	-7.64262	-7.64262	-5.42206	-7.64262	0.544113	2.32913	3.21928	-5.52924	-1.78869	-5.52924	-5.52924	-5.08074	3.42224	-5.52924	-9.73534	-1.24394	-1.24394	2.53038	5.6173	8.70231	3.50848
RL8_RAT	RPL8	-0.318371	-0.0362216	2.10344	0.615711	-0.136289	3.20764	-0.186934	0.657794	-4.57103	0.808662	1.03175	-0.0855939	-10.1944	-10.1944	-2.27929	-10.1944	-0.375869	3.89362	-0.566203	-0.927579	-2.96771	-11.1562	-3.42209	-4.54812	-0.417386	0.587524	-7.3628	1.31461	0.784306	-3.23579	0.753153	2.32812	-3.49745
RLA0_RAT	RPLP0	-8.4839	-8.4839	-0.00795883	0.834826	-0.905521	-1.92399	0.418182	1.14225	0.228693	1.54358	2.36298	0.123969	-8.4839	-0.652256	-0.586042	-8.4839	0.280782	1.09424	0.449147	-0.200057	-2.06604	0.804462	-0.13514	-1.23071	0.634438	-8.93744	-0.186262	0.152739	-0.089532	1.10203	-1.30888	1.62274	-11.5584
ROA2_RAT	HNRNPA2B1	1.78045	1.2752	1.16757	0.891295	-0.652389	-10.1675	1.92103	-0.277358	2.85144	1.8147	1.17335	-2.47428	-9.11904	-1.40114	-2.07518	-9.11904	1.41623	-10.1675	1.28484	1.83278	0.952334	-9.30032	-9.30032	1.70839	0.077573	2.24406	-2.37172	-6.38269	-0.226037	1.52716	2.40498	3.99924	3.34063
ROA3_RAT	HNRNPA3	6.32522	5.09745	6.80257	5.39541	4.53083	-3.12028	6.09158	4.8787	8.64469	5.13373	5.7608	4.04168	5.12147	5.3824	-3.12028	-3.54427	6.77992	-3.12028	0.683264	0.0389216	0.343422	-10.2274	-10.2274	0.608754	-1.37849	1.95905	-1.75322	3.50129	3.3024	2.20866	3.70988	4.4674	3.97507
RS11_RAT	RPS11	-7.88194	0.755019	2.62987	1.4356	1.07569	2.4652	1.53328	-0.884942	-5.28052	1.6533	2.10737	-2.06361	-7.88194	-7.88194	-2.40245	-7.88194	-7.88194	7.93317	0.594899	-0.292711	-3.68918	-9.31566	-9.31566	-9.37754	0.744564	-9.31566	-6.5718	-7.63976	-7.63976	-3.047	0.881958	0.746992	-4.46414
RS15_RAT	RPS15	-0.831191	-0.831191	2.4178	-0.831191	-0.831191	-10.0531	-0.831191	-0.831191	4.62832	10.5498	-0.831191	3.11735	-0.831191	-0.831191	2.4966	-0.831191	8.12417	3.4524	-7.60892	-7.60892	-2.77799	-7.60892	-7.60892	-2.16591	-7.60892	-7.60892	-4.47975	-1.36361	-1.36361	1.97033	6.76084	8.35825	1.85846
RS2_RAT	RPS2	-0.474211	-8.80977	-1.21671	0.757755	-0.177722	-0.310104	0.398356	0.731549	-2.35394	2.006	2.49262	-1.74021	-8.80977	-8.80977	-0.264501	-8.80977	-1.06693	5.05679	-0.136779	-0.694115	-6.40677	-9.97884	-9.97884	-9.61943	-0.798576	-9.97884	-2.71807	2.23681	1.27396	-3.25149	0.057433	1.21823	-6.46903
RS23_RAT	RPS23	-5.99961	-5.99961	3.91186	1.2049	-5.99961	-1.80136	-5.99961	-5.99961	-5.3328	2.81653	3.94881	-1.09056	-5.99961	-5.99961	-0.789711	-5.99961	1.94211	8.03836	-0.23115	-9.54342	-5.5894	-9.54342	-9.54342	-9.19168	-0.223556	-9.54342	-6.6939	-6.35309	-6.35309	-2.80026	1.65909	3.95753	-5.34384
RS26_RAT	RPS26	-10.0206	-0.657454	1.74144	-10.0206	-0.439732	-10.1992	-10.0206	-0.103327	-0.0215968	-0.381958	-10.0206	0.220274	-10.0206	-10.0206	-10.1992	-10.0206	-1.06736	2.8097	-1.17465	-1.73173	-2.7837	-11.5609	-11.5609	-11.7395	-0.629626	-11.5609	-11.7395	1.10097	2.86357	-9.20569	-0.0244878	1.88179	-9.20569
RS29_RAT	RPS29	2.94073	1.34776	-5.01747	1.54	1.01869	-5.01747	2.11536	1.00552	7.01794	2.30011	-9.56007	-5.01747	2.10958	2.67327	-5.01747	-9.56007	2.23464	-5.01747	-3.39505	-3.05864	-9.0566	-13.5992	-13.5992	-9.0566	-1.69474	-13.5992	-9.0566	-5.26342	-5.26342	-0.720819	-5.26342	4.75973	-0.720819
RS3_RAT	RPS3	-7.78242	-7.78242	-1.32268	-7.78242	-7.78242	-14.2794	-0.117195	1.71457	-1.87879	1.99482	0.927942	-2.15939	-7.78242	-7.78242	-1.22507	-7.78242	-7.78242	1.81586	-0.305249	-0.548998	-5.47604	-9.12338	-9.12338	-4.53346	0.633125	-9.12338	-2.95527	3.89382	-4.44974	2.11922	1.78739	4.0722	0.639632
RS9_RAT	RPS9	5.34278	-4.48909	6.23339	-4.48909	-4.48909	-1.56795	5.21847	-4.48909	-4.37911	6.71319	4.89377	1.28482	-4.48909	-4.48909	0.376745	-4.48909	4.03468	10.1495	-2.72739	0.541423	-4.14697	-9.55632	-1.20714	-5.4984	-9.55632	-9.55632	-8.52221	1.60072	1.76042	-5.94169	0.0784664	2.06443	-3.66408
S27A5_RAT	SLC27A5	-1.50441	-1.50441	0.939841	4.75869	4.99492	0.55104	-1.50441	3.50384	-3.36593	-1.50441	-1.50441	-0.158339	-1.50441	-1.50441	3.47442	-1.50441	-1.50441	6.53104	-5.34973	-5.34973	-0.715596	-5.34973	5.38484	-3.74587	-5.34973	-5.34973	-3.18003	5.57092	4.04552	3.33427	-4.08538	-4.08538	-7.70164
S38A3_RAT	SLC38A3	-1.72736	-1.72736	3.09679	-1.72736	-1.72736	5.39348	-1.72736	-1.72736	-3.52091	-1.72736	-1.72736	3.13985	-1.72736	-1.72736	1.70359	-1.72736	-1.72736	-3.52091	-1.95307	-1.95307	-3.74662	-1.95307	6.46723	-3.74662	-1.95307	-1.95307	-3.74662	0.672109	-7.67382	-9.46737	-7.67382	-7.67382	-9.46737
SCPDL_RAT	SCCPDH	-1.30287	-1.30287	2.01202	-1.30287	-1.30287	-8.79708	-1.30287	-1.30287	0.343306	4.87174	-1.30287	2.12065	-1.30287	-1.30287	1.96539	-1.30287	-1.30287	3.49212	-4.17808	-4.17808	-0.376552	-4.17808	4.38623	-1.47862	-4.17808	-4.17808	-1.32897	0.876127	-6.26744	-3.31603	-6.26744	-6.26744	-5.70321
SDHA_RAT	SDHA	-0.223433	-2.16927	-1.33895	1.37296	-0.842509	-2.55254	2.14805	1.07733	0.695887	1.64774	-0.0416742	-1.51693	-8.34052	-8.34052	-1.6707	-8.34052	0.125851	1.09969	0.613071	-2.40363	-1.95479	-9.3904	-9.3904	-0.67886	0.998344	-9.3904	-1.03661	1.61033	-1.76539	0.245193	0.0451707	-2.4644	-12.5453
SDHB_RAT	SDHB	-0.598531	-9.95154	0.200581	0.556826	-2.86504	-9.19999	0.425355	-2.48414	1.1556	-0.711001	-0.87886	-1.33906	-1.90321	-0.997332	-1.92746	-9.95154	-0.623841	1.1762	1.06192	-9.68733	-1.99682	-9.68733	-2.06002	-8.93577	1.67243	0.458518	-1.7958	2.10981	0.471651	-7.74309	1.50525	-1.38638	-7.74309
SERPH_RAT	SERPINH1	0.588899	0.588899	6.50932	0.588899	7.17382	-1.1778	0.588899	8.61303	8.6495	8.64643	0.588899	7.40046	0.588899	0.588899	5.26844	0.588899	0.588899	-1.1778	0.588899	0.588899	-1.1778	0.588899	0.588899	5.29625	10.1568	0.588899	7.74333	0.588899	0.588899	-1.1778	7.27801	10.3663	6.85336
SND1_RAT	SND1	3.32461	2.74667	-0.295723	3.68749	-3.40138	-1.69554	-3.40138	1.97842	-2.52175	4.80709	1.47675	0.181777	-3.40138	-3.40138	2.83256	-3.40138	2.15151	5.5389	1.17716	-0.284793	1.36689	-6.93196	-0.304713	0.282317	-0.10687	-6.93196	-0.615599	0.16797	-7.26456	-0.0257904	-3.94913	-7.26456	-9.40715
SNX3_RAT	SNX3	-7.33638	2.43027	-5.12927	2.38388	3.28142	-5.12927	2.67826	2.29362	6.99545	0.713362	-7.33638	-5.12927	-7.33638	-7.33638	-5.12927	-7.33638	-7.33638	-5.12927	6.70213	5.98977	-0.616198	-2.82331	-2.82331	-0.616198	6.47674	-2.82331	-0.616198	-0.735703	-0.735703	1.47141	-0.735703	-0.735703	1.47141
SO1A3_RAT	SLCO1A3	3.61797	-5.69537	1.26781	-5.69537	-5.69537	-11.3553	-5.69537	1.46693	2.2561	-5.69537	-5.69537	-3.83827	-5.69537	-5.69537	0.53831	-5.69537	3.73504	-3.37402	5.39561	4.51655	0.015956	-6.50941	4.66348	-1.2836	-6.50941	-6.50941	2.59312	3.79862	-8.61235	-0.985165	-8.61235	-8.61235	-14.2723
SODC_RAT	SOD1	-0.448173	0.469797	2.18751	-0.497378	-0.869392	-7.66624	-0.68764	-1.00025	6.48237	-0.656983	-1.20338	-7.66624	-0.547131	2.03422	-7.66624	-13.3139	1.67734	3.60803	-0.764354	-1.69655	-10.3127	-1.97918	-15.9604	-10.3127	0.35239	-15.9604	-10.3127	6.95781	8.45583	-0.725737	6.07333	7.54283	-0.725737
SPEB_RAT	AGMAT	2.02294	2.13614	2.25974	-5.88555	3.66664	-6.3194	2.00018	-5.88555	2.49954	-5.88555	-5.88555	-6.3194	-5.88555	-5.88555	-6.3194	-5.88555	-5.88555	-6.3194	0.144615	0.144615	-0.289229	0.144615	0.144615	-0.289229	0.144615	0.144615	-0.289229	0.144615	0.144615	-0.289229	0.144615	0.144615	-0.289229
SSBP_RAT	SSBP1	-0.23706	-0.23706	0.474121	-0.23706	-0.23706	0.474121	7.42002	7.00092	9.6891	-0.23706	-0.23706	0.474121	-0.23706	-0.23706	0.474121	-0.23706	-0.23706	0.474121	7.99744	-0.23706	0.474121	-0.23706	-0.23706	0.474121	7.93987	-0.23706	0.474121	-3.39795	-3.39795	-2.68677	6.07984	-3.39795	-2.68677
ST1A1_RAT	SULT1A1	-7.08746	-7.08746	-7.97006	-0.0746012	1.17311	-7.97006	-0.0102991	-7.08746	-7.97006	-0.188555	-7.08746	-7.97006	-7.08746	-7.08746	2.31991	-7.08746	-7.08746	-1.23935	-1.74959	-1.74959	6.51156	-1.74959	-1.74959	6.83998	5.39753	-1.74959	-2.63218	-2.92756	6.22868	5.89809	-2.92756	-2.92756	-3.81015
STML2_RAT	STOML2	-5.67385	2.01423	-4.2599	4.00747	-5.67385	-4.2599	2.38094	3.5107	5.29877	3.17748	-5.67385	-4.2599	-5.67385	-5.67385	-4.2599	-5.67385	-5.67385	-4.2599	5.08753	4.12596	-1.88021	-3.29416	-3.29416	-1.88021	6.2531	-3.29416	5.46872	2.84391	-5.03641	-3.62246	1.43599	3.48137	-3.62246
TBA4A_RAT	TUBA4A	3.27164	2.66341	3.41329	3.65105	4.28964	-11.6788	3.80731	2.98853	2.44224	2.41972	2.55325	2.54349	-6.06162	-6.06162	2.70189	-6.06162	-6.06162	-2.92284	2.99829	0.404163	2.13712	-5.86637	4.52151	1.95012	2.72864	-5.86637	3.37469	0.623963	-0.732251	-1.06247	1.65003	0.528129	-1.64975
TERA_RAT	VCP	-2.36325	-0.894385	-4.00095	-3.19945	-8.71388	-9.55307	-8.71388	-1.94451	-1.95676	-3.35661	-8.71388	-9.55307	-8.71388	-8.71388	-2.06751	-8.71388	-0.349507	-9.55307	6.54806	0.279732	-0.559463	0.279732	0.279732	5.19456	8.05642	0.279732	8.26095	-1.36775	-1.36775	5.26073	-1.36775	-1.36775	-2.20694
THIL_RAT	ACAT1	-1.71099	0.530309	1.59483	-0.695897	-1.3373	-9.61438	-0.252405	-0.867776	2.58111	-3.76266	-10.8375	-1.24819	0.382475	-0.314049	-9.61438	-10.8375	0.804532	-1.91656	-0.0920363	-0.484105	-0.857187	-11.8617	-3.18873	-0.869009	0.676268	-1.91607	-1.50601	0.275016	-0.779579	-9.41208	-0.190496	-1.32603	-9.41208
TKFC_RAT	TKFC	-4.37597	1.65669	-6.50123	-4.37597	1.31995	-6.50123	-4.37597	-4.37597	-6.50123	-4.37597	-4.37597	-6.50123	-4.37597	-4.37597	1.66359	-4.37597	-4.37597	0.89571	2.24636	-5.35511	0.221744	-5.35511	2.44381	-0.0765571	1.49403	-5.35511	2.7325	-6.55827	-6.55827	-1.18616	-6.55827	-6.55827	-8.68352
TOP1_RAT	TOP1	-0.840694	-0.840694	3.02017	-0.840694	-0.840694	-3.51648	-0.840694	-0.840694	1.62759	-0.840694	-0.840694	3.14388	-0.840694	-0.840694	-3.51648	-0.840694	-0.840694	-3.51648	-0.690646	-0.690646	1.67945	-0.690646	-0.690646	2.27441	-0.690646	-0.690646	-3.36644	-1.04883	-1.04883	-3.72462	6.36602	3.26799	2.18035
TPM2_RAT	TPM2	0.881122	1.76755	2.89569	-2.2374	-0.315424	-11.771	1.14525	-1.05215	-0.318208	-3.1681	-0.649116	0.973693	-1.70871	-0.44683	-3.25309	-10.7014	0.776522	-2.01103	2.93934	3.32682	1.75508	-5.26693	-5.26693	-6.33661	3.87877	-5.26693	0.0625456	5.91752	-2.24893	-3.31861	4.88514	5.56358	7.21049
TPM4_RAT	TPM4	8.77393	8.57805	9.6527	0.0418262	0.0418262	-0.0836525	7.80935	0.0418262	-0.0836525	0.0418262	0.0418262	6.23454	0.0418262	0.0418262	-0.0836525	0.0418262	7.62667	-0.0836525	0.0418262	0.0418262	-0.0836525	0.0418262	0.0418262	-0.0836525	0.0418262	0.0418262	-0.0836525	0.0418262	0.0418262	-0.0836525	0.0418262	0.0418262	-0.0836525
UCRI_RAT	UQCRFS1	3.17086	3.86164	4.7551	4.84348	3.7387	-5.86002	6.88304	3.57784	5.40749	4.15146	-6.0726	3.44355	-6.0726	7.25543	-5.86002	-6.0726	2.83029	4.93329	3.52441	-7.14172	-6.92914	-7.14172	1.75869	-6.92914	1.93228	-7.14172	-6.92914	-6.25926	-6.25926	2.55096	0.701415	-6.25926	-6.04668
UD11_RAT	UGT1A1	-3.82373	-3.82373	-0.5657	2.46124	2.69314	-5.7663	2.23372	-3.82373	-5.84798	-3.82373	-3.82373	-1.24046	-3.82373	-3.82373	0.573967	-3.82373	-3.82373	3.41234	2.25233	-4.04048	-1.62578	-4.04048	4.92636	-2.79752	-4.04048	-4.04048	0.829335	5.36758	-3.28848	3.09527	-3.28848	-3.28848	-6.73712
UD13_RAT	UGT1A3	0.0777205	-0.0107349	0.0692474	0.790245	-0.483169	-5.13913	0.709234	-1.31467	-0.365812	0.0802903	-0.112732	0.4558	-2.04984	0.510912	1.13108	-0.880707	-0.638644	1.54519	0.299205	-0.229397	0.975913	0.759839	2.33831	0.735989	1.76045	-10.0054	2.08648	1.9731	-0.547708	0.246842	1.16455	0.655689	2.26409
UD16_RAT	UGT1A6	-0.619157	-0.619157	1.27008	-0.619157	-0.619157	-5.00354	-0.619157	-0.619157	0.877234	-0.619157	-0.619157	2.67261	-0.619157	-0.619157	1.29086	-0.619157	-0.619157	4.06204	-0.140848	-0.140848	1.36472	-0.140848	-0.140848	1.40879	7.71308	-0.140848	4.60133	1.46146	1.46146	4.20686	8.95908	8.8423	5.67688
UDB15_RAT	UGT2B15	-7.41706	-7.41706	-4.74578	1.12167	0.510132	-5.53906	-7.41706	0.368316	-4.40687	-0.958335	-7.41706	-2.0524	-7.41706	-7.41706	-2.9772	-7.41706	-0.808588	4.71354	2.61554	-5.3955	-1.2533	-5.3955	4.96059	-5.87198	4.28574	-5.3955	4.53983	3.24571	-5.92098	1.75739	2.90575	3.91743	3.47904
UDB37_RAT	UGT2B37	-2.10665	-2.10665	1.69206	-2.10665	4.34527	-9.90093	-2.10665	5.96677	3.12026	-2.10665	-2.10665	3.32347	-2.10665	-2.10665	2.29045	-2.10665	-2.10665	2.54821	-4.43719	-4.43719	-0.994637	-4.43719	5.48583	-1.41384	-4.43719	6.30812	1.97374	6.02331	-3.92926	-0.600334	4.48897	5.02556	0.426589
UK114_RAT	UK114	0.578844	3.02524	-4.01148	0.479213	3.05048	-4.01148	1.39512	0.870082	-4.01148	0.468813	-7.86026	-4.01148	-7.86026	3.48813	-4.01148	-7.86026	2.03452	6.8853	-1.26785	-1.88767	-8.35707	-12.2058	-12.2058	-8.35707	-0.579385	0.62453	-0.119806	3.05131	5.15107	6.78962	1.57434	2.2607	-2.56345
URIC_RAT	UOX	1.56406	1.28273	0.36527	2.93531	2.05202	1.50867	3.51941	3.06694	1.723	3.3557	1.55077	0.855547	-9.34763	-9.34763	1.11018	-9.34763	0.991744	1.20305	1.38469	2.17614	1.10219	-1.39022	-0.792826	2.01229	-0.398291	-11.968	-2.2784	1.02837	0.553586	-0.858136	-5.42329	-4.88647	-12.9195
VAPB_RAT	VAPB	0.608184	-0.283765	-2.80144	1.86683	0.160468	-12.0319	-0.00382069	0.645539	-5.38156	0.556989	-7.58522	-1.28202	-7.58522	-7.58522	-2.65238	-7.58522	-7.58522	-0.217213	6.33829	-2.38703	1.4369	-2.38703	-2.38703	-6.83375	5.31104	-2.38703	3.00323	-1.7276	-1.7276	1.35643	-1.7276	-1.7276	1.89863
VAT1_RAT	VAT1	-0.259707	0.32713	-2.16888	0.172055	0.496569	-9.72383	-8.73187	-1.47454	0.411023	-1.53135	-8.73187	-1.63075	-8.73187	-8.73187	-9.72383	-8.73187	-0.307006	-9.72383	-2.65375	-2.65375	3.5961	-2.65375	-2.65375	-3.6457	4.21453	-2.65375	4.19643	2.35652	-7.10052	-8.09248	2.12523	0.0204905	0.496736
VDAC1_RAT	VDAC1	0.186913	-1.0333	-0.422514	0.884649	0.350581	-5.88876	1.51453	0.509143	2.99299	0.490566	-0.110598	-1.01441	-10.419	-1.47888	-0.831487	-10.419	-0.647409	2.08271	1.0661	0.237076	-3.85165	-10.0316	0.935356	-1.69078	1.79667	1.53726	2.32266	1.73936	0.538124	1.35549	1.55826	1.87042	-4.30922
