# Supplementary material for: Integration of chronological omics data reveals mitochondrial regulatory mechanisms during the development of hepatocellular carcinoma
Source: PLoS One. 2021 Aug 12;16(8):e0256016. doi: 10.1371/journal.pone.0256016 (PMC8360386; doi:10.1371/journal.pone.0256016)
Supplement: S8 Table — (XLSX) [file pone.0256016.s012.xlsx]

## Sheet: Hoja1
Chronological omics data integration disclose mitochondrial regulation mechanisms throughout hepatocellular carcinoma development
J. Noé García-Chávez, Verónica R. Vásquez-Garzón, Mercedes G. López, Saúl Villa-Treviño, Rafael Montiel
Supplementary Table S8. Predicted stage of HCC development groups according to our svm model using proteomic profiles.
True group	Predicted: 1	Predicted: 9	Predicted: 18
True: 1	18	0	0
True: 9	0	9	1
True: 18	0	0	6
