# Supplementary material for: Integration of chronological omics data reveals mitochondrial regulatory mechanisms during the development of hepatocellular carcinoma
Source: PLoS One. 2021 Aug 12;16(8):e0256016. doi: 10.1371/journal.pone.0256016 (PMC8360386; doi:10.1371/journal.pone.0256016)
Supplement: S9 Table — (XLSX) [file pone.0256016.s013.xlsx]

## Sheet: Hoja1
Chronological omics data integration disclose mitochondrial regulation mechanisms throughout hepatocellular carcinoma development
J. Noé García-Chávez, Verónica R. Vásquez-Garzón, Mercedes G. López, Saúl Villa-Treviño, Rafael Montiel
Supplementary Table S9. Percentage of error in classification of svm models depending of the number of proteins used in the model.
Number of proteins	33% cross-validation Error (%)	Ten-fold cross-validation Error (%)
362	1.45455	0
256	1.96364	0
181	1.96364	0
128	2.29091	0
91	2.94545	0
64	3.23636	0
45	3.89091	0
32	4.47273	0
23	5.56364	6.06061
16	7.92727	6.06061
11	11.0545	6.06061
8	15.2727	9.09091
6	17.6	6.06061
4	18.6545	6.06061
3	18.5091	15.1515
2	23.6	24.2424
1	38.7636	42.4242
