# Supplementary material for: Integration of chronological omics data reveals mitochondrial regulatory mechanisms during the development of hepatocellular carcinoma
Source: PLoS One. 2021 Aug 12;16(8):e0256016. doi: 10.1371/journal.pone.0256016 (PMC8360386; doi:10.1371/journal.pone.0256016)
Supplement: S10 Table — (XLSX) [file pone.0256016.s014.xlsx]

## Sheet: Hoja 1
Chronological omics data integration disclose mitochondrial regulation mechanisms throughout hepatocellular carcinoma development
J. Noé García-Chávez, Verónica R. Vásquez-Garzón, Mercedes G. López, Saúl Villa-Treviño, Rafael Montiel
Supplementary Table S10. KEGG based over-representation pathway analysis of differentially expressed genes
Cluster	ID	Description	GeneRatio	BgRatio	pvalue	p.adjust	qvalue	geneID	Count
D1 upregulated	rno04210	Apoptosis	33/630	143/7871	1.72554e-08	5.02133e-06	3.72354e-06	P60711/Q9EPV5/Q9JK59/Q9JKL3/Q925A9/P53563/Q9JLT6/Q07009/Q920D5/P55215/P55213/Q6IN22/Q6P6T6/O35186/P07154/P62898/Q6MGC8/Q496Y7/Q5RK17/Q8R2E7/Q66HL6/Q5U3Z2/P17325/P08644/G3V8L3/Q04970/Q5U2U3/D3ZZY5/Q7TQN4/P16086/P16599/P22934/P10361	33
D1 upregulated	rno05323	Rheumatoid arthritis	23/630	83/7871	7.45651e-08	6.08064e-06	4.50906e-06	O54715/P62815/Q5FVI6/Q6P503/P50408/P14844/P31042/O35187/O35531/Q6GMN4/O35186/P07154/P14095/P30348/Q00238/Q5BKB0/Q3T1L6/B2RYB8/P17325/Q2I6B0/P17246/Q6YGU2/P16599	23
D1 upregulated	rno03008	Ribosome biogenesis in eukaryotes	21/630	71/7871	8.03623e-08	6.08064e-06	4.50906e-06	Q5EB68/Q5I0C9/Q68G11/Q6AYA1/Q811S9/G3V968/B1WC44/Q6VEU1/Q9QZ86/O88984/D3ZV54/P62828/Q5U1X1/Q5I0I1/B0BMX6/D3ZU51/D4AE65/Q5RK30/G3V920/Q6QI90/Q80U96	21
D1 upregulated	rno03013	RNA transport	33/630	152/7871	8.35826e-08	6.08064e-06	4.50906e-06	D3ZXH7/Q8K3X0/F1MAM8/Q6IRS8/Q4G061/Q6AYK8/Q641X8/Q5RK09/Q6P3V8/Q5RKI1/B1H2A6/Q56A27/B1WC44/O08587/D4A7R3/P70582/P70581/O08658/Q66HC5/O88984/D3ZAY8/D4A0E8/P62828/F1MAA5/Q6AYK1/D4A157/B0BMX6/D3ZU51/Q9EQE1/P85107/D3ZBE8/Q80U96/D3ZQE8	33
D1 upregulated	rno05132	Salmonella infection	38/630	212/7871	1.62062e-06	9.43201e-05	6.99425e-05	A2VD09/Q7TNY6/P60711/Q07936/P84082/O88656/B2RZ72/Q9JK59/Q9JKL3/Q91W32/P55213/P62898/P38650/Q9QXU8/Q9Z336/Q8R2E7/C0JPT7/P34058/Q5BKB0/D4A7K4/P17325/Q56R17/Q6Y1S1/P62963/D4A932/P04157/D4A7A8/Q6RUV5/Q7TQN4/P62747/G3V783/Q9Z2P5/P05943/D3ZZ38/Q6YGU2/Q6P690/P16599/P22934	38
D1 upregulated	rno04668	TNF signaling pathway	25/630	116/7871	3.60876e-06	0.000175025	0.000129789	P55213/P14844/Q6GMN4/P14095/P48973/P30348/O35303/P22388/Q8R2E7/Q00238/Q5BKB0/P23570/P17325/P24898/O88211/Q63562/Q10739/Q562B5/P35355/Q7TQN4/Q9Z2P5/O88583/P16599/P22934/D3Z9G0	25
D1 upregulated	rno05169	Epstein-Barr virus infection	39/630	234/7871	7.44112e-06	0.000301843	0.00022383	Q9EPV5/Q9JK59/Q9JKL3/Q9JLT6/P55213/P39948/O08779/Q64315/P48973/P62898/Q8R2E7/Q66HL6/Q5U3Z2/Q04666/Q00238/D4A7K4/D4A3X3/Q3T1L6/P17325/D3ZVH5/Q6Y1S1/Q5U2Z4/Q6P780/P62193/Q63347/Q63570/Q5XIC6/Q4FZT9/Q6PCT9/Q6RUV5/Q7TQN4/P52631/P97949/Q99JC6/Q6YGU2/P16599/P10361/D3Z9G0/P31000	39
D1 upregulated	rno04115	p53 signaling pathway	19/630	78/7871	8.29809e-06	0.000301843	0.00022383	Q9EPV5/Q9JKL3/P53563/Q9JLT6/P55213/P39948/P39950/Q64315/P62898/Q66HL6/Q5U3Z2/D3ZVH5/Q5XIN1/B2GVC0/D3ZZY5/P20961/Q920M9/P10361/O08781	19
D1 upregulated	rno04933	AGE-RAGE signaling pathway in diabetic complications	22/630	100/7871	9.73304e-06	0.000314701	0.000233365	Q9JKL3/P55213/P14844/P39948/Q9ER28/P22388/P08154/Q00238/Q5BKB0/P17325/P08644/P33436/Q04970/Q62711/P09215/Q6RUV5/Q7TQN4/P20961/P52631/P17246/O35370/P16599	22
D1 upregulated	rno05152	Tuberculosis	31/630	173/7871	1.49438e-05	0.000434864	0.000322471	Q9EPV5/O54715/Q9JKL3/Q9QYN5/Q9JLT6/P15791/P55213/Q6GT70/Q67EQ1/B5BUZ1/Q91ZN1/Q6P6T6/P62898/Q8R2E7/M0R4F7/B0K007/Q5BKB0/D4A7K4/Q9JI30/B2RYB8/Q6Y1S1/Q06518/Q9R011/Q7TQN4/G3V783/Q2I6B0/P17246/Q6YGU2/Q6P690/P16599/P22934	31
D1 upregulated	rno05134	Legionellosis	15/630	55/7871	1.73808e-05	0.0004598	0.000340962	Q9EPV5/P84082/Q91W32/P55213/P14095/P30348/P62898/Q5BKB0/Q9JI30/B2RYB8/Q6Y1S1/Q5U2Z4/Q7TQN4/Q6YGU2/P16599	15
D1 upregulated	rno05160	Hepatitis C	28/630	153/7871	2.58536e-05	0.000599892	0.000444847	Q9EPV5/Q9JK59/Q9JKL3/Q9JLT6/P55213/P39948/Q6P9V1/Q64315/D4A6L7/P48973/P62898/Q641X8/Q8R2E7/P08644/Q04970/P62716/Q4QQT4/Q7TQN4/O70600/O88583/P52631/P16599/P22934/P10361/D3Z9G0/P61983/P68511/P63102	28
D1 upregulated	rno04062	Chemokine signaling pathway	31/630	178/7871	2.67993e-05	0.000599892	0.000444847	P26817/P26819/P14844/Q5PPP2/P50230/Q68FP3/Q9QXY8/Q9JLY8/Q68G28/Q63768/Q5U2U2/P14095/P48973/Q8K453/Q6AXU5/P30348/P35407/O08565/Q6P6U0/Q45QN0/P08753/P08644/Q04970/P09215/P70600/Q6RUV5/Q5U1Y2/Q62636/Q7TQN4/Q5M824/P52631	31
D1 upregulated	rno04064	NF-kappa B signaling pathway	20/630	92/7871	2.95562e-05	0.000609173	0.000451729	Q9QYN5/Q925A9/P53563/P50230/Q68G11/P14095/P30348/Q66HL6/Q5U3Z2/Q00238/Q5BKB0/D4A7K4/Q6Y1S1/Q5U2Z4/D3ZZY5/P35355/Q7TQN4/P16599/P22934/D3Z9G0	20
D1 upregulated	rno05140	Leishmaniasis	17/630	71/7871	3.14007e-05	0.000609173	0.000451729	Q9ER28/M0R4F7/B0K007/Q5BKB0/D4A7K4/Q9JI30/P49134/B2RYB8/P17325/Q6Y1S1/Q06518/P35355/P81718/Q7TQN4/P17246/Q6YGU2/P16599	17
D1 upregulated	rno04142	Lysosome	25/630	132/7871	3.84281e-05	0.00069891	0.000518273	B2GV08/Q6IRG9/P53678/D4AD35/O54715/P28648/Q4FZY1/Q5XIH8/P08082/D3ZG79/Q6IN22/Q6P6T6/O35186/P07154/D3ZKE0/Q76HN1/Q80ZC7/Q5U1W4/Q6P9Z7/Q9R0J8/P0C0T0/F7FJQ3/Q675A5/P70553/Q2I6B0	25
D1 upregulated	rno04380	Osteoclast differentiation	24/630	125/7871	4.34319e-05	0.000743452	0.000551303	Q6GMN4/O35186/M0R4F7/B0K007/O35115/P10158/Q62844/Q5BKB0/P17325/P24898/Q920L0/C0HJX2/Q67EV2/Q5U2Z4/Q6RUV5/Q7TQN4/P97710/O88583/Q6BDS1/P17246/P16599/O08727/P22934/Q6X9T7	24
D1 upregulated	rno05211	Renal cell carcinoma	16/630	67/7871	5.53492e-05	0.000894812	0.000663543	Q64315/Q63768/Q5U2U2/Q62630/Q76JQ2/O35800/P17325/P08644/Q04970/Q64303/Q6RUV5/Q62636/P11167/D3ZAW6/P17246/Q64259	16
D1 upregulated	rno05216	Thyroid cancer	11/630	36/7871	7.43613e-05	0.0011389	0.000844547	Q9JK59/Q9JKL3/P39948/Q64315/Q66HL6/Q5U3Z2/P08644/B1H215/Q04970/P10361/Q63610	11
D1 upregulated	rno05220	Chronic myeloid leukemia	17/630	80/7871	0.000155715	0.00226565	0.00168008	Q9JK59/Q9JKL3/P53563/P39948/Q64315/Q63768/Q5U2U2/Q66HL6/Q5U3Z2/P08644/D3ZVH5/Q04970/Q7TQN4/Q63046/Q5M824/P17246/P10361	17
D1 upregulated	rno05144	Malaria	14/630	59/7871	0.000172432	0.00238942	0.00177186	P14844/Q6P9V1/P02091/Q6PDU6/Q00238/Q5BKB0/Q3T1L6/B2RYB8/Q6Y1S1/P26260/P98106/P17246/Q6YGU2/P16599	14
D1 upregulated	rno04061	Viral protein interaction with cytokine and cytokine receptor	17/630	81/7871	0.000182736	0.00241709	0.00179238	O89039/P14844/Q5PPP2/P50230/Q68FP3/Q9QXY8/Q9JLY8/Q68G28/Q6GMN4/P14095/P48973/Q8K453/P30348/P35407/O08565/P16599/P22934	17
D1 upregulated	rno05161	Hepatitis B	26/630	156/7871	0.000246457	0.00311821	0.00231229	Q9EPV5/O54715/Q9JKL3/Q9JLT6/Q920D5/P55213/Q64315/P62898/P51774/Q8R2E7/D4A7K4/P17325/P08644/Q6Y1S1/Q04970/P04961/P70600/Q7TQN4/P52631/Q1KQ07/P17246/Q6YGU2/P16599/P10361/D3Z9G0/P63102	26
D1 upregulated	rno05222	Small cell lung cancer	17/630	84/7871	0.000289795	0.00326974	0.00242466	Q9EPV5/Q9JK59/Q9JKL3/P53563/P55213/P39948/Q64315/P62898/Q66HL6/Q5U3Z2/P49134/P52164/Q06518/P35355/Q7TQN4/P10361/D3Z9G0	17
D1 upregulated	rno05014	Amyotrophic lateral sclerosis (ALS)	14/630	62/7871	0.000301235	0.00326974	0.00242466	Q9EPV5/Q9JKL3/P53563/Q9JLT6/Q91W32/Q920D5/P55213/P62898/Q6MGC8/Q6RUV5/P16599/P22934/Q75Q40/P10361	14
D1 upregulated	rno04010	MAPK signaling pathway	42/630	304/7871	0.000303363	0.00326974	0.00242466	P55213/Q63768/Q5U2U2/Q6GMN4/Q6MGC8/Q496Y7/D3ZBG7/D4A3W6/O54838/Q64346/Q63340/D3ZBN3/Q8VI82/C0JPT7/Q66HL6/Q5U3Z2/G3V913/Q5BKB0/D4A7K4/P17325/P21581/P08644/Q66HA1/F1M9D0/Q63562/P52164/Q6Y1S1/Q5U2Z4/P22829/Q04970/Q64303/P28576/D4A1I6/Q6RUV5/Q5U1Y2/Q62636/Q7TQN4/Q9JLS3/P17246/P16599/P22934/P10361	42
D1 upregulated	rno05164	Influenza A	26/630	158/7871	0.000303378	0.00326974	0.00242466	P60711/Q9EPV5/Q9JK59/Q9JKL3/Q9JLT6/Q91W32/P55213/P14844/P48973/P62898/D3ZUU5/Q8R2E7/Q00238/Q5BKB0/D4A7K4/Q56R16/Q6Y1S1/O88984/Q7TQN4/O70600/Q05962/O88583/P16599/P22934/D3Z9G0/Q80U96	26
D1 upregulated	rno04217	Necroptosis	24/630	142/7871	0.000341106	0.00354506	0.00262882	Q9JKL3/Q9JLT6/P15791/Q07009/Q91W32/D4A7H9/Q9ER28/O35303/Q8R2E7/A9UMV8/D3ZXP3/P34058/Q5BKB0/Q562B5/D4A1I6/Q6DGG0/Q62921/Q9Z2P5/Q05962/Q66HP6/P52631/Q1KQ07/P16599/P22934	24
D1 upregulated	rno04650	Natural killer cell mediated cytotoxicity	18/630	94/7871	0.00039784	0.00398238	0.00295311	Q9JLT6/P55213/P10252/M0R4F7/Q62844/Q00238/Q3T1L6/B2RYB8/P08644/Q920L0/Q04970/P70600/P81718/Q6RUV5/Q5U1Y2/Q5M824/P16599/Q6X9T7	18
D1 upregulated	rno05206	MicroRNAs in cancer	26/630	161/7871	0.000410555	0.00398238	0.00295311	Q8R427/Q9JK59/P55213/P39948/P39950/O08779/P48965/Q64315/Q63768/Q5U2U2/Q8VHZ9/P31977/P13264/P06762/P08644/D3ZVH5/Q5XIN1/Q07008/Q04970/P28576/P35355/Q68FW0/Q5M824/P52631/P10361/P31000	26
D1 upregulated	rno04657	IL-17 signaling pathway	17/630	87/7871	0.000447504	0.00420077	0.00311506	P55213/P14844/Q9QXY8/P14095/P48973/P30348/Q8R2E7/P10158/P34058/Q5BKB0/P17325/P35355/Q7TQN4/P50115/P50116/P16599/D3Z9G0	17
D1 upregulated	rno04145	Phagosome	28/630	181/7871	0.000513204	0.00466695	0.00346075	P60711/O54715/P62815/Q5FVI6/Q6P503/P50408/B5BUZ1/Q91ZN1/P07154/Q9ER28/P38650/Q9QXU8/M0R4F7/B0K007/Q9JI30/P49134/B2RYB8/O70156/D4A7A8/Q6RUV5/G3V7P1/P97949/Q2I6B0/Q6YGU2/Q6P690/Q4QRB4/Q6P9T8/Q4QQV0	28
D1 upregulated	rno05418	Fluid shear stress and atherosclerosis	25/630	156/7871	0.000592721	0.00517924	0.00384064	P60711/P14844/P07154/P22388/Q9WU21/P08009/P06762/P34058/Q00238/Q5BKB0/P43303/P17325/P33436/O54968/P28576/P19637/P54645/Q6RUV5/Q5U1Y2/Q7TQN4/P26260/O35370/P16599/P22934/P10361	25
D1 upregulated	rno04215	Apoptosis - multiple species	10/630	38/7871	0.000605134	0.00517924	0.00384064	Q9EPV5/Q9JK59/Q9JKL3/P53563/Q9JLT6/P55213/P62898/Q5RK17/Q8R2E7/P22934	10
D1 upregulated	rno05133	Pertussis	15/630	74/7871	0.000638678	0.00531015	0.00393771	Q91W32/P55213/Q45QN0/P08753/Q5BKB0/D4A7K4/P23570/Q9JI30/P49134/B2RYB8/P17325/Q6Y1S1/Q06518/Q7TQN4/P16599	15
D1 upregulated	rno04620	Toll-like receptor signaling pathway	17/630	91/7871	0.000769016	0.00621621	0.0046096	P50230/O35187/O35531/O35186/P48973/Q8R2E7/Q5BKB0/D4A7K4/P17325/Q63562/Q6Y1S1/Q6RUV5/Q7TQN4/Q6YGU2/Q6P690/P16599/D3Z9G0	17
D1 upregulated	rno04625	C-type lectin receptor signaling pathway	19/630	108/7871	0.000836133	0.00657607	0.00487645	Q9QYN5/Q91W32/Q67DU9/Q69FH1/Q67EQ1/B5BUZ1/P51774/Q5BKB0/P23570/P17325/P08644/D3ZVH5/Q5U2Z4/Q04970/Q9R011/P09215/P35355/Q7TQN4/P16599	19
D1 upregulated	rno04066	HIF-1 signaling pathway	19/630	111/7871	0.00117727	0.00878427	0.00651393	P05065/P15791/Q64315/Q9ER28/P22388/Q62630/P07323/O35800/P27881/P27926/P06762/Q06518/O35552/Q7TQN4/P20961/P11167/P52631/P30120/Q64259	19
D1 upregulated	rno04670	Leukocyte transendothelial migration	19/630	111/7871	0.00117727	0.00878427	0.00651393	P60711/D4A6L7/O08565/Q9ER28/Q6AYD4/P31977/Q45QN0/P08753/Q00238/Q3T1L6/Q9JI30/P49134/B2RYB8/P33436/O35763/P70600/Q6RUV5/Q5U1Y2/Q62636	19
D1 upregulated	rno05210	Colorectal cancer	16/630	88/7871	0.0014689	0.0105292	0.00780786	Q9JK59/Q9JKL3/P55213/P39948/Q64315/P62898/Q66HL6/Q5U3Z2/P17325/P08644/Q04970/Q6RUV5/Q5U1Y2/P36860/P17246/P10361	16
D1 upregulated	rno05212	Pancreatic cancer	15/630	80/7871	0.00148349	0.0105292	0.00780786	Q9JK59/Q9JKL3/P53563/P39948/Q64315/Q66HL6/Q5U3Z2/P08644/Q6RUV5/Q5U1Y2/P36860/Q7TQN4/P52631/P17246/P10361	15
D1 upregulated	rno05202	Transcriptional misregulation in cancer	25/630	167/7871	0.00162017	0.0112254	0.00832416	Q9JK59/Q9JKL3/Q925A9/P53563/D3ZC98/O35531/Q64315/Q496Y7/Q64346/Q66HL6/Q5U3Z2/B0BMY8/P84245/P41137/P43303/Q9JI30/P52164/D3ZVH5/P28576/P19637/Q7TQN4/Q63046/Q6BDS1/D3ZAW6/P10361	25
D1 upregulated	rno05205	Proteoglycans in cancer	29/630	205/7871	0.00175844	0.0119001	0.00882448	P60711/P15791/P55213/P39948/O08779/P28648/Q64315/P07154/Q66HL2/Q01129/P31977/C0JPT7/Q68FX4/O35800/G3V7Q7/P49134/P08644/D3ZVH5/P33436/O35763/Q04970/P81718/Q6RUV5/P26260/P52631/P17246/Q6YGU2/P16599/P10361	29
D1 upregulated	rno03050	Proteasome	11/630	51/7871	0.0019542	0.0129244	0.00958399	P18420/P21670/A0A0G2K0W9/P28075/Q6MGA6/P62193/Q63347/Q63570/Q5XIC6/Q4FZT9/Q6PCT9	11
D1 upregulated	rno04621	NOD-like receptor signaling pathway	25/630	170/7871	0.00208398	0.0134764	0.00999337	D3ZFK6/P53563/Q91W32/Q920D5/P14844/Q6IN22/P14095/P30348/Q9ER28/O35303/Q8R2E7/Q63663/P34058/Q5BKB0/D4A7K4/P17325/Q6Y1S1/P09215/Q62921/Q7TQN4/G3V783/Q9Z2P5/P16599/D3Z9G0/Q9WUD2	25
D1 upregulated	rno04137	Mitophagy - animal	13/630	67/7871	0.00218744	0.0138379	0.0102615	D4ABD5/P53563/Q68G11/O35800/P17325/P08644/Q04970/Q562B5/D4A7A8/Q7TQN4/Q7TSA0/D3ZAW6/P10361	13
D1 upregulated	rno04722	Neurotrophin signaling pathway	20/630	126/7871	0.00228065	0.0141206	0.0104711	Q5XI73/Q5M860/Q9JKL3/P15791/Q63768/Q5U2U2/B2RYC8/D4A7K4/P17325/P08644/Q6P780/Q04970/Q9QZP2/P09215/Q6RUV5/Q62636/Q7TQN4/G3V783/Q5M824/P10361	20
D1 upregulated	rno03015	mRNA surveillance pathway	15/630	84/7871	0.00245673	0.0148939	0.0110445	D3ZXH7/Q8K3X0/Q5PQL4/Q5U317/Q56A27/O88984/Q5XIP1/D3ZAY8/P62716/Q4QQT4/Q80W83/Q5U2U7/Q6AYK1/E9PU03/D3ZBE8	15
D1 upregulated	rno05135	Yersinia infection	19/630	119/7871	0.00271328	0.0161135	0.0119489	P60711/Q5M7U6/Q6GMN2/Q91W32/P14844/Q63768/Q5U2U2/Q5BKB0/D4A7K4/P49134/P17325/Q920L0/Q6Y1S1/P70600/Q6RUV5/Q5U1Y2/Q7TQN4/Q920G0/P16599	19
D1 upregulated	rno05162	Measles	21/630	139/7871	0.00331655	0.0189302	0.0140376	Q9EPV5/Q9JK59/Q9JKL3/P53563/Q9JLT6/P55213/P39948/P31042/Q68G11/P62898/Q8R2E7/Q5BKB0/D4A7K4/P17325/O35763/Q6Y1S1/Q7TQN4/P52631/Q6YGU2/P10361/D3Z9G0	21
D1 upregulated	rno04071	Sphingolipid signaling pathway	20/630	130/7871	0.00331767	0.0189302	0.0140376	D3ZNW4/Q9JKL3/Q9JLT6/Q6P6T6/Q5XIF5/Q62844/Q45QN0/P08753/P08644/Q04970/P62716/Q4QQT4/Q80W83/Q6RUV5/Q5U1Y2/Q7TQN4/Q4JM44/P16599/P22934/P10361	20
D1 upregulated	rno05146	Amoebiasis	15/630	88/7871	0.00390764	0.0211344	0.0156721	P55213/P14095/P30348/G3V913/Q5BKB0/P43303/Q9JI30/B2RYB8/Q06518/D4A7A8/Q7TQN4/Q6AYF8/P17246/Q6YGU2/P16599	15
D1 upregulated	rno05416	Viral myocarditis	15/630	88/7871	0.00390764	0.0211344	0.0156721	P60711/Q9JLT6/P55213/P39948/P31042/O35187/O35531/Q9R066/P62898/Q62844/Q00238/Q3T1L6/B2RYB8/Q6RUV5/Q5U1Y2	15
D1 upregulated	rno05142	Chagas disease (American trypanosomiasis)	18/630	114/7871	0.00392184	0.0211344	0.0156721	P14844/Q8R2E7/Q45QN0/P08753/Q5BKB0/D4A7K4/P17325/Q6Y1S1/Q06518/P62716/Q4QQT4/Q7TQN4/P20961/P17246/Q6YGU2/Q6P690/P16599/P22934	18
D1 upregulated	rno05170	Human immunodeficiency virus 1 infection	31/630	236/7871	0.00400615	0.0211961	0.0157179	B2GV08/Q9JK59/Q9JKL3/P53563/Q9JLT6/P55213/Q68G28/Q63768/Q5U2U2/O08565/P62898/Q8R2E7/Q45QN0/P08753/D4A7K4/P17325/P08644/P53670/Q6Y1S1/Q04970/Q64303/P70600/Q6RUV5/Q5U1Y2/Q7TQN4/P97949/Q99JC6/Q6YGU2/P16599/P22934/Q63802	31
D1 upregulated	rno05166	Human T-cell leukemia virus 1 infection	32/630	247/7871	0.0043175	0.0222543	0.0165026	B2RYJ1/Q9JKL3/P53563/P39948/Q64315/P08154/P51774/D4AAH4/P10158/Q00238/P43303/Q3T1L6/B2RYB8/P17325/P08644/Q5U2Z4/Q04970/P06766/P62828/Q7TQN4/Q05962/P11167/Q6BDS1/Q66HB1/Q673L6/P17246/P16599/P22934/P10361/P16257/Q80U96/P47973	32
D1 upregulated	rno01524	Platinum drug resistance	15/630	89/7871	0.00436291	0.0222543	0.0165026	Q9EPV5/P70705/Q9JK59/Q9JKL3/P53563/Q9JLT6/P55213/Q64315/P62898/Q8R2E7/Q9WU21/P08009/D3ZVH5/D4ADZ0/P10361	15
D1 upregulated	rno04530	Tight junction	23/630	161/7871	0.00446797	0.0222543	0.0165026	P60711/Q5M7U6/P39948/D4A6L7/Q66HL2/P31977/Q68FX4/O88600/P49134/P17325/O35763/P04961/P62716/Q4QQT4/P54645/P80385/P35286/Q6RUV5/Q63046/D3ZWS0/Q9JJ19/Q9Z327/D3ZU31	23
D1 upregulated	rno05020	Prion diseases	8/630	34/7871	0.00451204	0.0222543	0.0165026	Q9JKL3/Q920D5/P08154/Q62844/Q5BKB0/Q07008/P13852/O35814	8
D1 upregulated	rno05163	Human cytomegalovirus infection	33/630	259/7871	0.00490634	0.0237957	0.0176456	Q9JK59/Q9JKL3/Q9JLT6/P55213/P14844/P50230/P39948/Q9JLY8/Q68G28/Q64315/Q63768/Q5U2U2/P35407/O08565/P62898/Q8R2E7/Q45QN0/P08753/Q5BKB0/P08644/D3ZVH5/Q04970/P35355/P70600/Q6RUV5/Q5U1Y2/Q7TQN4/P52631/P97949/Q99JC6/P16599/P22934/P10361	33
D1 upregulated	rno04662	B cell receptor signaling pathway	13/630	74/7871	0.00538217	0.0256756	0.0190396	Q9QYN5/Q6P9V1/Q9WVR3/P17325/P08644/C0HJX2/Q67EV2/Q6P780/Q04970/P81718/Q6RUV5/Q5U1Y2/Q7TQN4	13
D1 upregulated	rno04931	Insulin resistance	17/630	111/7871	0.00680865	0.0319567	0.0236973	Q6AZ83/P82808/Q4KMC4/Q8VIJ5/P56558/P54645/P80385/P09215/P20417/Q7TQN4/G3V7V3/P11167/O88583/P52631/P16599/P22934/Q9WTQ6	17
D1 upregulated	rno05145	Toxoplasmosis	17/630	112/7871	0.00744968	0.0344104	0.0255169	P12527/P53563/P55213/Q68G28/P62898/Q45QN0/P08753/D4A7K4/P49134/Q6Y1S1/Q06518/Q7TQN4/P52631/P17246/Q6YGU2/P16599/P22934	17
D1 upregulated	rno05214	Glioma	13/630	77/7871	0.00757801	0.0344563	0.0255509	Q9JK59/Q9JKL3/P15791/P39948/Q64315/Q66HL6/Q5U3Z2/P08644/D3ZVH5/Q04970/P28576/Q5M824/P10361	13
D1 upregulated	rno04666	Fc gamma R-mediated phagocytosis	14/630	86/7871	0.00789951	0.0353655	0.0262251	O88656/B2RZ72/Q63768/Q5U2U2/M0R4F7/B0K007/Q9WVR3/P53670/D4A1I6/Q8K593/P09215/P04157/Q6RUV5/Q5U1Y2	14
D1 upregulated	rno04660	T cell receptor signaling pathway	16/630	104/7871	0.0081557	0.0359592	0.0266654	Q9QYN5/P31042/P07725/Q62844/P17325/P08644/Q920L0/Q63562/D4A3M8/Q6P780/Q04970/Q64303/P81718/P04157/Q7TQN4/P16599	16
D1 upregulated	rno04060	Cytokine-cytokine receptor interaction	31/630	252/7871	0.0103404	0.0449113	0.0333038	O89039/P14844/Q5PPP2/P50230/Q68FP3/Q9QXY8/Q9JLY8/Q68G28/Q4KMB8/Q6GMN4/D4A3R0/P14095/P48973/Q8K453/Q6AXU5/P30348/P35407/O08565/Q9Z0J6/Q5BKB0/P43303/P25086/O88211/Q65Z14/P17246/P16599/O08727/Q80XX9/P22934/D3ZF92/Q9Z2P3	31
D1 upregulated	rno05219	Bladder cancer	8/630	39/7871	0.010733	0.0459307	0.0340597	P39948/Q64315/P08644/D3ZVH5/P33436/Q04970/Q68FW0/P10361	8
D1 upregulated	rno05100	Bacterial invasion of epithelial cells	12/630	73/7871	0.0124265	0.0524076	0.0388625	P60711/O88656/B2RZ72/P08082/Q63768/Q5U2U2/Q66HL2/G3V982/Q68FX4/P49134/Q6RUV5/Q5M824	12
D1 upregulated	rno04623	Cytosolic DNA-sensing pathway	9/630	49/7871	0.0144205	0.0593405	0.0440036	Q91W32/P50230/P48973/Q5BKB0/G3V678/Q4FZS9/Q7TQN4/Q9Z2P5/Q5BK16	9
D1 upregulated	rno04216	Ferroptosis	8/630	41/7871	0.0144783	0.0593405	0.0440036	Q9ER28/P46413/P06762/B1H215/P13852/Q6P9U6/Q794F9/P10361	8
D1 upregulated	rno05223	Non-small cell lung cancer	11/630	66/7871	0.0147955	0.0597986	0.0443433	Q9JK59/Q9JKL3/P39948/Q64315/Q66HL6/Q5U3Z2/P08644/Q04970/Q68FW0/P52631/P10361	11
D1 upregulated	rno03410	Base excision repair	7/630	34/7871	0.0162901	0.0649372	0.0481538	Q5U2U3/P04961/P06766/Q6AXY4/Q642A5/Q99NG8/Q9ESZ0	7
D1 upregulated	rno05218	Melanoma	12/630	76/7871	0.0168555	0.0662832	0.0491519	Q9JK59/Q9JKL3/P39948/Q64315/Q8VI82/Q66HL6/Q5U3Z2/P08644/D3ZVH5/Q04970/P28576/P10361	12
D1 upregulated	rno05235	PD-L1 expression and PD-1 checkpoint pathway in cancer	13/630	87/7871	0.0202901	0.0787255	0.0583785	D4AE25/P31042/Q68G11/O35800/P17325/P08644/Q6Y1S1/Q6P780/Q04970/P81718/Q7TQN4/P52631/Q6YGU2	13
D1 upregulated	rno05203	Viral carcinogenesis	26/630	216/7871	0.0229658	0.0879347	0.0652075	Q9JK59/Q9JKL3/P55213/P39948/Q68G28/Q64315/P51774/Q4FZQ9/P17325/P08644/D3ZVH5/Q6MG10/Q5U2Z4/Q04970/P06766/P62193/Q6RUV5/Q7TQN4/D3ZWS0/P52631/Q66HB1/P10361/D3Z9G0/P61983/P68511/P63102	26
D1 upregulated	rno05230	Central carbon metabolism in cancer	11/630	72/7871	0.0270144	0.102094	0.0757069	P05370/P13264/O35800/P27881/P27926/P08644/Q04970/O35910/Q9Z1J7/P11167/P10361	11
D1 upregulated	rno05167	Kaposi sarcoma-associated herpesvirus infection	26/630	220/7871	0.0281858	0.105155	0.0779768	Q9JK59/Q9JKL3/Q9JLT6/P55213/P39948/Q9JLY8/Q68G28/O35531/Q64315/P14095/P30348/P62898/Q8R2E7/O35800/Q00238/P17325/P08644/Q04970/P35355/Q6RUV5/Q7TQN4/P52631/P22934/P10361/D3Z9G0/P47973	26
D1 upregulated	rno04920	Adipocytokine signaling pathway	11/630	74/7871	0.0323636	0.118041	0.087533	Q3KR63/Q6AZ83/Q6P780/P54645/P80385/Q7TQN4/P11167/O88583/P52631/P16599/P22934	11
D1 upregulated	rno05221	Acute myeloid leukemia	10/630	65/7871	0.0326579	0.118041	0.087533	Q925A9/P39948/Q64346/Q9JI30/P08644/Q04970/Q7TQN4/Q63046/Q6BDS1/P52631	10
D1 upregulated	rno05168	Herpes simplex virus 1 infection	33/630	297/7871	0.0328569	0.118041	0.087533	D3ZXH7/Q9EPV5/Q9JK59/Q9JKL3/P53563/Q9JLT6/P55213/P14844/Q6GT70/P62898/Q6MGC8/Q6IRS8/Q8R2E7/Q5RKG2/Q5BKB0/D4A7K4/Q6Y1S1/O88984/Q7TQN4/O88583/Q0ZFS8/D4A720/P97949/Q99JC6/Q6YGU2/P16599/P22934/P10361/D3Z9G0/Q62788/M0RDB0/A0JPK3/D3ZLR3	33
D1 upregulated	rno04110	Cell cycle	16/630	123/7871	0.0356837	0.12419	0.0920922	B2RYJ1/P39948/P48965/Q64315/Q66HL6/Q5U3Z2/Q6AYN8/D3ZVH5/Q6P9Z8/P04961/P17246/P10361/Q63802/P61983/P68511/P63102	16
D1 upregulated	rno04664	Fc epsilon RI signaling pathway	10/630	66/7871	0.0358477	0.12419	0.0920922	P12527/P20291/Q62844/P08644/Q920L0/Q04970/D4A1I6/Q6RUV5/Q5U1Y2/P16599	10
D1 upregulated	rno05213	Endometrial cancer	9/630	57/7871	0.0358486	0.12419	0.0920922	Q9JK59/Q9JKL3/P39948/Q64315/Q66HL6/Q5U3Z2/P08644/Q04970/P10361	9
D1 upregulated	rno04012	ErbB signaling pathway	12/630	88/7871	0.0468715	0.160466	0.118993	Q9JJM4/P15791/Q64315/Q63768/Q5U2U2/P17325/P08644/D4A3M8/Q04970/P43322/Q64303/Q5M824	12
D1 upregulated	rno04520	Adherens junction	9/630	60/7871	0.0477117	0.161443	0.119717	P60711/Q6GMN2/Q68G11/Q62844/G3V7Q7/P20417/P81718/Q6RUV5/Q5U1Y2	9
D1 upregulated	rno05410	Hypertrophic cardiomyopathy (HCM)	12/630	89/7871	0.0504207	0.168649	0.12506	P60711/P48675/P22388/P49134/Q64632/G3V8L3/P54645/P80385/P17246/P16599/Q63610/P09495	12
D1 upregulated	rno04810	Regulation of actin cytoskeleton	24/630	214/7871	0.0568936	0.188137	0.139512	P60711/O88656/B2RZ72/Q6GMN2/Q63768/Q5U2U2/O08565/P31977/Q8VI82/G3V7Q7/Q3T1L6/Q9JI30/P49134/B2RYB8/Q64632/P08644/P53670/O35763/Q04970/Q64303/P28576/P62963/Q6RUV5/Q5U1Y2	24
D1 upregulated	rno04015	Rap1 signaling pathway	24/630	215/7871	0.0594301	0.193832	0.143735	P60711/P30543/Q63768/Q5U2U2/Q6GMN4/D3ZBN3/Q8VI82/Q45QN0/P08753/P41135/Q3T1L6/Q9JI30/P49134/B2RYB8/P21581/P08644/Q920L0/Q04970/P28576/P62963/Q6RUV5/Q5U1Y2/P36860/Q62636	24
D1 upregulated	rno03020	RNA polymerase	5/630	27/7871	0.059948	0.193832	0.143735	D4A259/P62489/G3V678/Q4FZS9/Q6MFY5	5
D1 upregulated	rno05165	Human papillomavirus infection	35/630	335/7871	0.060839	0.194551	0.144268	O54715/P62815/Q5FVI6/Q6P503/P50408/Q9JK59/Q9JKL3/P55213/P39948/Q64315/Q8R2E7/Q04666/P23570/D4A3X3/P49134/Q64632/P08644/D3ZVH5/Q07008/Q04970/P62716/Q4QQT4/Q80W83/P62193/P35355/Q7TQN4/D3ZWS0/Q9JJ19/Q66HB1/Q2I6B0/Q673L6/P16599/P22934/P10361/D3Z9G0	35
D1 upregulated	rno04966	Collecting duct acid secretion	5/630	28/7871	0.068387	0.216311	0.160404	P62815/Q5FVI6/Q6P503/P50408/Q2I6B0	5
D1 upregulated	rno03040	Spliceosome	15/630	124/7871	0.0695102	0.2175	0.161286	D3ZXH7/P04256/A0A0G2K7B3/A0A0G2JXW4/Q6AYB3/D4A7U6/Q56A27/P83871/Q9WUC8/D3ZQM0/Q6AYL5/Q80ZG5/Q0ZFS8/D4A720/P62997	15
D1 upregulated	rno05321	Inflammatory bowel disease (IBD)	8/630	56/7871	0.0758238	0.234731	0.174064	Q5BKB0/P17325/Q7TQN4/P52631/Q1KQ07/P17246/Q6YGU2/P16599	8
D1 upregulated	rno00052	Galactose metabolism	5/630	29/7871	0.0774479	0.234764	0.174088	Q91W30/G3V722/Q6AZ83/P27881/P27926	5
D1 upregulated	rno01523	Antifolate resistance	5/630	29/7871	0.0774479	0.234764	0.174088	G3V918/Q5BKB0/Q7TQN4/P16599/P45352	5
D1 upregulated	rno05225	Hepatocellular carcinoma	19/630	169/7871	0.0817282	0.245185	0.181815	P60711/Q9JK59/Q9JKL3/P53563/P39948/Q64315/Q66HL6/Q5U3Z2/Q9WU21/P08009/P06762/P08644/O54968/Q04970/Q5M824/O54772/Q673L6/P17246/P10361	19
D1 downregulated	rno00280	Valine, leucine and isoleucine degradation	25/401	60/7871	2.29257e-17	6.07532e-15	5.04366e-15	P50554/P07871/P08503/Q6IMX3/P70584/P17764/Q5XI22/Q64565/P11884/P30839/Q02253/Q64057/Q9Z0U5/Q5QE80/P35738/P14604/P07896/Q9WVK7/P17425/Q68G44/P12007/Q5I0C3/D4A197/P14882/Q68FZ8	25
D1 downregulated	rno00380	Tryptophan metabolism	22/401	50/7871	4.86885e-16	6.45123e-14	5.35573e-14	Q64602/P17764/Q5XI22/Q8R5M5/P11884/P30839/Q64057/Q9Z0U5/Q5QE80/P04762/Q08415/P04799/P14173/P14604/P07896/D3ZT90/P46953/Q9WVK7/F1LV46/O88867/P70712/P19643	22
D1 downregulated	rno04146	Peroxisome	27/401	88/7871	9.9862e-15	8.82114e-13	7.32321e-13	Q9QY44/P16970/P07871/P07872/F1LNW3/P18163/O35547/Q5I0N5/Q5BK88/Q63276/P04762/P11466/O35078/P07896/P80299/Q8CHM7/Q07523/Q6IN39/P56574/Q920F5/Q9WVK3/O70597/P57093/Q5I0K1/Q5RK24/P11915/P97524	27
D1 downregulated	rno00260	Glycine, serine and threonine metabolism	18/401	40/7871	1.48247e-13	8.32193e-12	6.90877e-12	Q5I0N5/Q64565/Q64057/O09171/P32232/Q6UPE0/O35078/Q5RKL4/G3V960/Q562C3/Q5I0P2/D4A5Q9/P13255/B0BN46/P19643/Q5I0K1/Q68FU2/Q5U3Z7	18
D1 downregulated	rno00071	Fatty acid degradation	20/401	51/7871	1.57018e-13	8.32193e-12	6.90877e-12	P07871/P08503/Q6IMX3/P70584/P17764/Q5XI22/P07872/P18163/O35547/A1L128/P41682/P11884/P30839/Q64057/P08516/P24464/P14604/P07896/D3ZT90/Q9WVK7	20
D1 downregulated	rno01212	Fatty acid metabolism	21/401	65/7871	3.22592e-12	1.42478e-10	1.18284e-10	P07871/P11497/P08503/Q6IMX3/P70584/P17764/Q5XI22/P07872/P18163/O35547/P14604/P07896/D4A612/Q920L6/Q920R3/Q9Z122/Q9WVK7/Q6P7R8/Q6IN39/P07308/P11915	21
D1 downregulated	rno00640	Propanoate metabolism	15/401	38/7871	1.64545e-10	6.22921e-09	5.17142e-09	P50554/P11497/Q6IMX3/P17764/Q5XI22/P07872/Q02253/P35738/P14604/P07896/D4A197/Q920F5/P14882/Q68FZ8/B1H270	15
D1 downregulated	rno00140	Steroid hormone biosynthesis	22/401	87/7871	2.16469e-10	7.17054e-09	5.9529e-09	Q3MHS3/P31210/P11715/P04799/Q5I0P5/Q68G40/Q5EB99/P10634/Q64680/P05182/Q64581/P05183/Q06884/P18125/P16232/Q6P7R8/Q62730/Q62904/P27364/P24008/P15589/Q99ND5	22
D1 downregulated	rno00410	beta-Alanine metabolism	13/401	32/7871	1.8426e-09	4.93677e-08	4.09845e-08	P50554/Q6IMX3/P07872/P11884/P30839/Q02253/Q64057/O89000/Q63150/P14604/P07896/Q920F5/Q03248	13
D1 downregulated	rno01200	Carbon metabolism	25/401	123/7871	1.86293e-09	4.93677e-08	4.09845e-08	Q6IMX3/P17764/Q5XI22/P07872/Q5I0N5/Q02253/P04762/P07756/P14604/P07896/P19112/Q5I0P2/D4A5Q9/P25409/Q07523/P56574/D4A197/P52873/P14882/Q68FZ8/P12928/Q68FU2/Q03336/Q5U3Z7/B1H270	25
D1 downregulated	rno00630	Glyoxylate and dicarboxylate metabolism	12/401	29/7871	6.1263e-09	1.42393e-07	1.18213e-07	P17764/Q5XI22/Q5I0N5/P04762/Q5I0P2/D4A5Q9/B0BN46/Q07523/D4A197/P14882/Q68FZ8/Q5U3Z7	12
D1 downregulated	rno00100	Steroid biosynthesis	10/401	19/7871	6.44797e-09	1.42393e-07	1.18213e-07	Q64654/A1KXK4/Q9Z2Z8/Q9JJ46/Q02769/Q62904/P48450/Q5PPL3/Q9EQS5/Q5BK21	10
D1 downregulated	rno03320	PPAR signaling pathway	20/401	86/7871	7.07213e-09	1.44163e-07	1.19682e-07	P07871/P08503/P07872/F1LNW3/P18163/O35547/P08516/P24464/P18125/P07896/P55051/Q9Z122/Q63060/P17425/Q68G44/P37230/Q5BJR8/P07308/P11915/P97524	20
D1 downregulated	rno00650	Butanoate metabolism	12/401	30/7871	9.74544e-09	1.84467e-07	1.53143e-07	P50554/Q6IMX3/P17764/Q5XI22/Q6SKG1/Q6AYT9/P29147/P14604/P07896/Q9WVK7/P17425/Q68G44	12
D1 downregulated	rno00310	Lysine degradation	15/401	53/7871	3.28301e-08	5.79998e-07	4.81508e-07	Q64602/P17764/Q5XI22/P11884/P30839/Q64057/Q9QZU7/P14604/P07896/D3ZT90/Q9WVK7/D3ZUX1/A0A0G2KB65/B0BNC4/Q5I0K1	15
D1 downregulated	rno00830	Retinol metabolism	19/401	86/7871	4.14495e-08	6.86507e-07	5.6993e-07	A1L128/P41682/Q9Z0U5/Q5QE80/P04799/Q8VIL0/P11711/P15149/Q5I0P5/Q68G40/Q5EB99/Q64581/P05183/Q06884/P08516/P24464/Q9JI61/P55006/Q8VHE9	19
D1 downregulated	rno00120	Primary bile acid biosynthesis	9/401	19/7871	1.23955e-07	1.93224e-06	1.60412e-06	F1LNW3/P31210/Q5BK88/Q63276/D4AE09/P18125/Q6IN39/O35048/P11915	9
D1 downregulated	rno01040	Biosynthesis of unsaturated fatty acids	11/401	33/7871	3.66699e-07	5.39862e-06	4.48187e-06	P07871/P07872/Q63276/D4A612/Q920L6/Q920R3/Q9Z122/Q6P7R8/Q6IN39/P07308/P11915	11
D1 downregulated	rno04976	Bile secretion	16/401	76/7871	9.89132e-07	1.37958e-05	1.14531e-05	Q80W57/Q99PE7/P56627/Q63276/P18125/P70604/P35952/P97947/Q62735/P97943/P26435/Q5RLM2/Q9R1U7/Q9JI66/O88397/Q9QZX8	16
D1 downregulated	rno00591	Linoleic acid metabolism	10/401	38/7871	1.37661e-05	0.0001824	0.000151427	P04799/Q5I0P5/Q68G40/Q5EB99/P05182/P51590/Q5BKA2/Q64581/P05183/Q06884	10
D1 downregulated	rno00620	Pyruvate metabolism	10/401	42/7871	3.56726e-05	0.000450155	0.000373713	P11497/P17764/Q5XI22/Q99NB7/P11884/P30839/Q64057/B0BN46/P52873/P12928	10
D1 downregulated	rno01230	Biosynthesis of amino acids	14/401	80/7871	4.36615e-05	0.000525923	0.000436615	P09034/P32232/P07756/P25409/P56574/P13444/Q9Z2Q4/D4A904/P00481/Q6AYW2/P52873/P12928/Q68FU2/Q5U3Z7	14
D1 downregulated	rno00250	Alanine, aspartate and glutamate metabolism	9/401	36/7871	5.82069e-05	0.000670645	0.000556762	P50554/Q5I0N5/Q64565/Q9R1T5/P09034/P07756/P28492/P25409/Q497B0	9
D1 downregulated	rno00072	Synthesis and degradation of ketone bodies	5/401	7871-12-01	0.000196857	0.00217363	0.00180452	P17764/Q5XI22/P29147/P17425/Q68G44	5
D1 downregulated	rno00270	Cysteine and methionine metabolism	10/401	51/7871	0.000205307	0.00217625	0.0018067	Q64565/O09171/Q68FT5/P32232/Q08415/P21816/P13444/Q9Z2Q4/Q68FU2/P24329	10
D1 downregulated	rno04979	Cholesterol metabolism	10/401	52/7871	0.000242857	0.00247527	0.00205494	Q99PE7/Q5I0L8/P18125/P35952/Q5M895/G3V928/P98158/G3V7K5/P59996/P97943	10
D1 downregulated	rno00220	Arginine biosynthesis	6/401	19/7871	0.000259153	0.00254354	0.00211162	P09034/P07756/P28492/P25409/D4A904/P00481	6
D1 downregulated	rno02010	ABC transporters	9/401	46/7871	0.000433068	0.004024	0.00334068	M0R890/D3ZXD2/O70595/Q704E8/O88269/Q9QY44/P16970/Q80W57/Q99PE7	9
D1 downregulated	rno00350	Tyrosine metabolism	8/401	37/7871	0.000443057	0.004024	0.00334068	A1L128/P41682/Q9Z0U5/Q5QE80/P14173/P25093/Q6AYR0/P19643	8
D1 downregulated	rno04913	Ovarian steroidogenesis	10/401	56/7871	0.000455547	0.004024	0.00334068	P11715/P51590/Q5BKA2/Q62730/Q62904/P27364/Q5RK13/P01323/P35952/P97943	10
D1 downregulated	rno04610	Complement and coagulation cascades	13/401	92/7871	0.000726306	0.00620875	0.00515443	Q811M5/P55314/G3V615/Q9EQV9/Q63207/A0A0G2KAS2/Q8K3U6/Q5FVS2/P19999/P08661/Q01177/M0R5R0/Q64268	13
D1 downregulated	rno05204	Chemical carcinogenesis	14/401	104/7871	0.000754403	0.0062474	0.00518652	A1L128/P41682/Q08415/P04799/Q5I0P5/Q68G40/Q5EB99/P05182/Q64581/P05183/Q06884/P04903/P16232/P17988	14
D1 downregulated	rno00330	Arginine and proline metabolism	9/401	51/7871	0.000954384	0.00766399	0.00636256	Q0D2L3/P11884/P30839/Q64057/O35078/G3V960/D3ZV91/P19643/P04182	9
D1 downregulated	rno00900	Terpenoid backbone biosynthesis	6/401	24/7871	0.0010348	0.00806537	0.00669578	P17764/Q5XI22/P17425/Q68G44/O35760/Q5RK24	6
D1 downregulated	rno04927	Cortisol synthesis and secretion	11/401	73/7871	0.00107027	0.00810348	0.00672742	P01015/P25095/P27732/P11715/P27364/P29995/P35952/B1WC30/Q76KC5/P10687/P97943	11
D1 downregulated	rno00770	Pantothenate and CoA biosynthesis	5/401	17/7871	0.00124432	0.00915954	0.00760415	O89000/Q63150/P97675/D3ZWD3/Q03248	5
D1 downregulated	rno00340	Histidine metabolism	6/401	25/7871	0.00130392	0.00933887	0.00775302	P11884/P30839/Q64057/Q9R1T5/O88618/P19643	6
D1 downregulated	rno00760	Nicotinate and nicotinamide metabolism	7/401	35/7871	0.00164314	0.0114587	0.0095129	Q9Z0U5/Q5QE80/Q5I0J9/P97675/Q1HCL7/Q5BJZ3/Q66HL0	7
D1 downregulated	rno00450	Selenocompound metabolism	4/401	14/7871	0.00441703	0.0300131	0.0249166	Q08415/Q9Z2Q4/B5DFH4/Q68FT9	4
D1 downregulated	rno00590	Arachidonic acid metabolism	10/401	77/7871	0.00542177	0.0359193	0.0298198	Q5I0P5/Q68G40/Q5EB99/P05182/P51590/Q5BKA2/Q4V8D1/P08516/P24464/P80299	10
D1 downregulated	rno00982	Drug metabolism - cytochrome P450	10/401	83/7871	0.00917857	0.058698	0.0487304	A1L128/P41682/Q9Z0U5/Q5QE80/P04799/P05182/P36365/Q8K4B7/P04903/P19643	10
D1 downregulated	rno01210	2-Oxocarboxylic acid metabolism	4/401	17/7871	0.00930308	0.058698	0.0487304	Q64602/P25409/P56574/D4A904	4
D1 downregulated	rno00430	Taurine and hypotaurine metabolism	3/401	7871-10-01	0.0120442	0.0725389	0.060221	Q63276/P21816/Q64611	3
D1 downregulated	rno00920	Sulfur metabolism	3/401	7871-10-01	0.0120442	0.0725389	0.060221	B0BNJ4/B5DFH4/P24329	3
D1 downregulated	rno00062	Fatty acid elongation	5/401	28/7871	0.01246	0.0733756	0.0609156	P14604/D4A612/Q920L6/Q9WVK7/Q6P7R8	5
D1 downregulated	rno04977	Vitamin digestion and absorption	5/401	29/7871	0.0144428	0.0832029	0.0690741	Q5FVF9/Q9JI61/P97943/Q9WTW7/Q5EBA8	5
D1 downregulated	rno04726	Serotonergic synapse	13/401	131/7871	0.0157848	0.0889992	0.0738861	P27732/Q5I0P5/Q68G40/Q5EB99/P10634/Q64680/P51590/Q5BKA2/P14173/P29995/P70604/P19643/P10687	13
D1 downregulated	rno04973	Carbohydrate digestion and absorption	6/401	42/7871	0.0186405	0.102911	0.0854356	Q99N59/P27732/P43428/P10687/P43427/Q6IRK4	6
D1 downregulated	rno04925	Aldosterone synthesis and secretion	11/401	107/7871	0.019955	0.10792	0.0895937	P01015/P25095/P11506/P27732/P27364/P29995/P35952/P10687/P09216/D4A229/P97943	11
D1 downregulated	rno00980	Metabolism of xenobiotics by cytochrome P450	9/401	81/7871	0.0214461	0.113664	0.0943628	A1L128/P41682/Q3MHS3/Q8CG45/P04799/P05182/O35293/P04903/P16232	9
D1 downregulated	rno04750	Inflammatory mediator regulation of TRP channels	12/401	123/7871	0.022491	0.116865	0.09702	Q5I0P5/Q68G40/Q5EB99/P51590/Q5BKA2/P08516/P24464/Q5RK13/P29995/Q925D6/P10687/P09216	12
D1 downregulated	rno00053	Ascorbate and aldarate metabolism	5/401	33/7871	0.0244577	0.12464	0.103475	P11884/P30839/Q64057/P10867/Q03336	5
D1 downregulated	rno00010	Glycolysis / Gluconeogenesis	8/401	72/7871	0.0292631	0.14412	0.119647	A1L128/P41682/P11884/P30839/Q64057/P19112/P43428/P12928	8
D1 downregulated	rno00561	Glycerolipid metabolism	7/401	59/7871	0.0293678	0.14412	0.119647	P11884/P30839/Q64057/Q63060/Q5M895/Q8R431/Q6IMX4	7
D1 downregulated	rno04922	Glucagon signaling pathway	10/401	106/7871	0.0431201	0.20776	0.17248	P11497/P19112/P43428/Q66HT0/P29995/Q63085/P07953/P10687/P37230/P09811	10
D1 downregulated	rno04910	Insulin signaling pathway	12/401	137/7871	0.0462926	0.219063	0.181864	P11497/P19112/P43428/P01323/O08724/Q63085/P12928/Q6IN01/Q5U2R5/P09811/O88582/P56720	12
D1 downregulated	rno00240	Pyrimidine metabolism	6/401	53/7871	0.051318	0.23447	0.194654	O89000/Q63150/P97675/Q66HL0/Q5FVR2/Q03248	6
D1 downregulated	rno04930	Type II diabetes mellitus	6/401	53/7871	0.051318	0.23447	0.194654	P27732/P01323/O08724/P12928/P09216/O88582	6
D7 upregulated	rno05140	Leishmaniasis	11/212	71/7871	2.58951e-06	0.000637695	0.000550842	Q9ER28/A0A0B4J2J0/M0R4F7/B0K007/Q6XPU4/Q9QZ62/Q9JI30/P49134/B2RYB8/P17325/Q9QX05	11
D7 upregulated	rno04110	Cell cycle	14/212	123/7871	4.9738e-06	0.000637695	0.000550842	D4A5D3/P30277/P39948/Q62623/P39951/Q64315/Q91ZN7/E9PTS4/Q6AYN8/D3ZVH5/P04961/Q62673/P97613/D4A4S7	14
D7 upregulated	rno04650	Natural killer cell mediated cytotoxicity	12/212	94/7871	7.30185e-06	0.000637695	0.000550842	P10252/M0R4F7/Q6XPU4/Q62844/Q9QZ62/Q3T1L6/B2RYB8/O70215/P70600/Q5U1Y2/E9PU84/Q6X9T7	12
D7 upregulated	rno05205	Proteoglycans in cancer	17/212	205/7871	3.51556e-05	0.00211325	0.00182542	P15791/Q3MHT6/P39948/O08779/P28648/Q64315/A0A0G2KAN1/P02466/Q01129/P31977/C0JPT7/G3V7Q7/P49134/D3ZVH5/P33436/O35763/Q9QX05	17
D7 upregulated	rno04670	Leukocyte transendothelial migration	12/212	111/7871	4.03291e-05	0.00211325	0.00182542	O08565/Q9ER28/P31977/Q3T1L6/Q9JI30/P49134/B2RYB8/P33436/O35763/P70600/Q5U1Y2/Q5BJZ5	12
D7 upregulated	rno04380	Osteoclast differentiation	12/212	125/7871	0.000129401	0.00565053	0.00488093	O35186/A0A0B4J2J0/M0R4F7/B0K007/Q6XPU4/O35115/Q62844/Q9QZ62/P17325/Q67EV2/O08727/Q6X9T7	12
D7 upregulated	rno05150	Staphylococcus aureus infection	10/212	99/7871	0.000312766	0.00963011	0.0083185	O55197/A0A0B4J2J0/M0R4F7/B0K007/Q6XPU4/Q3T1L6/Q9JI30/B2RYB8/Q63279/P25030	10
D7 upregulated	rno04933	AGE-RAGE signaling pathway in diabetic complications	10/212	100/7871	0.000339488	0.00963011	0.0083185	P14844/P39948/A0A0G2KAN1/P02466/P13941/Q9ER28/O35251/P17325/P33436/Q62711	10
D7 upregulated	rno04145	Phagosome	14/212	181/7871	0.00036066	0.00963011	0.0083185	Q6P503/B5BUZ1/Q91ZN1/Q9ER28/A0A0B4J2J0/M0R4F7/B0K007/Q6XPU4/Q9JI30/P49134/B2RYB8/D4A7A8/Q9QX05/P69897	14
D7 upregulated	rno05323	Rheumatoid arthritis	9/212	83/7871	0.000367561	0.00963011	0.0083185	Q6P503/P14844/O35187/O35531/O35186/Q3T1L6/B2RYB8/P17325/Q9QX05	9
D7 upregulated	rno04666	Fc gamma R-mediated phagocytosis	9/212	86/7871	0.000479635	0.011424	0.0098681	A0A0B4J2J0/M0R4F7/B0K007/Q6XPU4/Q68FP1/Q6IRF5/Q8K593/P04157/Q5U1Y2	9
D7 upregulated	rno05132	Salmonella infection	15/212	212/7871	0.000578782	0.0126367	0.0109156	Q07936/Q91W32/Q9Z336/C0JPT7/P17325/Q9JLT0/D3Z8V4/P04157/D4A7A8/P62747/Q5BJZ5/Q9Z2P5/P05943/Q9QX05/E9PU84	15
D7 upregulated	rno05152	Tuberculosis	13/212	173/7871	0.000767897	0.0154761	0.0133682	P15791/Q6GT70/B5BUZ1/Q91ZN1/A0A0B4J2J0/M0R4F7/B0K007/Q6XPU4/Q9QZ62/G3V830/Q9JI30/B2RYB8/Q9QX05	13
D7 upregulated	rno05206	MicroRNAs in cancer	12/212	161/7871	0.00130818	0.0244817	0.0211473	Q8R427/P39948/P39950/O08779/Q64315/P31977/Q9JHX9/P13264/D3ZVH5/Q9JJI7/Q6AZ25/P31000	12
D7 upregulated	rno04810	Regulation of actin cytoskeleton	14/212	214/7871	0.00186773	0.032623	0.0281797	O08565/P31977/Q9JHX9/Q68FP1/G3V7Q7/Q3T1L6/Q9JI30/P49134/B2RYB8/Q6AYF4/O35763/Q9JLT0/D3Z8V4/Q5U1Y2	14
D7 upregulated	rno05146	Amoebiasis	8/212	88/7871	0.00245699	0.0378665	0.0327091	A0A0G2KAN1/P02466/P13941/Q9JI30/B2RYB8/D4A7A8/Q6AYF8/Q9QX05	8
D7 upregulated	rno05416	Viral myocarditis	8/212	88/7871	0.00245699	0.0378665	0.0327091	Q3MHT6/P39948/O35187/O35531/Q62844/Q3T1L6/B2RYB8/Q5U1Y2	8
D7 upregulated	rno01524	Platinum drug resistance	8/212	89/7871	0.00263858	0.038406	0.0331751	P70705/Q64315/P04904/Q9WU21/P08009/Q9Z1B2/D3ZVH5/P41516	8
D7 upregulated	rno04142	Lysosome	10/212	132/7871	0.00290283	0.0400285	0.0345767	B2GV08/Q6P7S1/P28648/P16228/O35186/Q5U1W4/Q6P9Z7/Q9R0J8/P45479/P70553	10
D7 upregulated	rno05133	Pertussis	7/212	74/7871	0.00363302	0.0460734	0.0397982	Q91W32/Q5NUI4/Q9JI30/P49134/B2RYB8/P17325/Q9QX05	7
D7 upregulated	rno05219	Bladder cancer	5/212	39/7871	0.00369291	0.0460734	0.0397982	P39948/Q64315/Q9JHX9/D3ZVH5/P33436	5
D7 upregulated	rno04114	Oocyte meiosis	9/212	116/7871	0.00397289	0.0473135	0.0408694	Q3MHU2/D4A5D3/P15791/P30277/Q62623/P39951/Q62673/Q4QQT4/P97613	9
D7 upregulated	rno04115	p53 signaling pathway	7/212	78/7871	0.00487328	0.0532721	0.0460165	P30277/P39948/P39950/P39951/Q64315/Q91ZN7/D3ZVH5	7
D7 upregulated	rno05144	Malaria	6/212	59/7871	0.00487989	0.0532721	0.0460165	P14844/Q6PDU6/Q3T1L6/B2RYB8/O70215/Q9QX05	6
D7 upregulated	rno04061	Viral protein interaction with cytokine and cytokine receptor	7/212	81/7871	0.00599494	0.0628269	0.0542699	O89039/P14844/Q68G28/P35411/O08565/G3V830/E9PU84	7
D7 upregulated	rno04640	Hematopoietic cell lineage	7/212	84/7871	0.00729919	0.0733012	0.0633176	Q07490/Q64244/O08779/A0A0B4J2J0/D4A3X8/Q9JI30/P21581	7
D7 upregulated	rno02010	ABC transporters	5/212	46/7871	0.00755394	0.0733012	0.0633176	Q8R427/O88563/Q9QY44/Q80W57/P34158	5
D7 upregulated	rno04060	Cytokine-cytokine receptor interaction	14/212	252/7871	0.00802781	0.0751173	0.0648864	O89039/P14844/Q68G28/P35411/Q6AXU5/O08565/Q9QZ62/G3V830/D4A3X8/Q65Z14/O08727/Q80XX9/D3ZF92/E9PU84	14
D7 upregulated	rno05418	Fluid shear stress and atherosclerosis	10/212	156/7871	0.00934603	0.0844366	0.0729364	Q3MHT6/P14844/P04904/Q9WU21/P08009/Q9Z1B2/P17325/P33436/P19637/Q5U1Y2	10
D7 upregulated	rno04066	HIF-1 signaling pathway	8/212	111/7871	0.00998962	0.0872427	0.0753603	P15791/Q64315/Q9ER28/Q62630/Q9QZ62/P47860/P30120/Q9QX05	8
D7 upregulated	rno04512	ECM-receptor interaction	6/212	69/7871	0.0104059	0.0879469	0.0759686	O08779/A0A0G2KAN1/P02466/Q9WUF7/P49134/Q6AYF4	6
D7 upregulated	rno04510	Focal adhesion	11/212	185/7871	0.0112211	0.0914813	0.0790216	Q3MHT6/P39948/A0A0G2KAN1/P02466/O35251/C0JPT7/Q62844/P49134/Q6AYF4/P17325/Q5U1Y2	11
D7 upregulated	rno04530	Tight junction	10/212	161/7871	0.0115225	0.0914813	0.0790216	P39948/P34158/P31977/P49134/P17325/O35763/Q9JLT0/P04961/Q4QQT4/P35286	10
D7 upregulated	rno03030	DNA replication	4/212	34/7871	0.0126001	0.0970952	0.0838709	Q5XIP6/E9PTS4/Q6AYN8/P04961	4
D7 upregulated	rno04217	Necroptosis	9/212	142/7871	0.0143274	0.107251	0.0926433	P15791/Q91W32/Q9ER28/Q9QZ62/Q6IRF5/Q9Z2P5/Q05962/Q9QX05/E9PU84	9
D7 upregulated	rno05135	Yersinia infection	8/212	119/7871	0.0147996	0.107708	0.0930382	Q91W32/P14844/P49134/P17325/P70600/Q5U1Y2/Q920G0/Q9QX05	8
D7 upregulated	rno04976	Bile secretion	6/212	76/7871	0.0162657	0.115179	0.0994917	Q8R427/O88563/Q80W57/P29975/P34158/P07687	6
D7 upregulated	rno00980	Metabolism of xenobiotics by cytochrome P450	6/212	81/7871	0.0216368	0.14918	0.128862	P38918/P07687/P04904/Q9WU21/P08009/Q9Z1B2	6
D7 upregulated	rno04216	Ferroptosis	4/212	41/7871	0.0237935	0.159844	0.138073	Q63151/Q9ER28/P46413/P13852	4
D7 upregulated	rno04611	Platelet activation	8/212	131/7871	0.0248916	0.16304	0.140834	A0A0G2KAN1/P02466/P13941/B0K007/Q62844/P49134/Q6IRF5/P49430	8
D7 upregulated	rno00565	Ether lipid metabolism	4/212	42/7871	0.02576	0.164613	0.142193	Q5BK35/Q6IRF5/Q5M7T7/Q8K593	4
D7 upregulated	rno04664	Fc epsilon RI signaling pathway	5/212	66/7871	0.0320537	0.199954	0.17272	P12527/P20291/Q62844/Q6IRF5/Q5U1Y2	5
D7 upregulated	rno05322	Systemic lupus erythematosus	6/212	90/7871	0.0340964	0.20775	0.179455	O35187/O35531/A0A0B4J2J0/M0R4F7/B0K007/Q6XPU4	6
D7 upregulated	rno04914	Progesterone-mediated oocyte maturation	6/212	91/7871	0.0357164	0.212675	0.183709	Q3MHU2/D4A5D3/P30277/P39951/Q5I0E8/Q62673	6
D7 downregulated	rno04068	FoxO signaling pathway	6/68	132/7871	0.000927309	0.0521454	0.0469921	B2GUV8/P07522/Q9WTQ7/P01322/P01323/O08724	6
D7 downregulated	rno04930	Type II diabetes mellitus	4/68	53/7871	0.00108517	0.0521454	0.0469921	P01322/P01323/O08724/P12928	4
D7 downregulated	rno04910	Insulin signaling pathway	6/68	137/7871	0.00112544	0.0521454	0.0469921	P01322/P01323/O08724/P12928/Q6IN01/Q5U2R5	6
D7 downregulated	rno04950	Maturity onset diabetes of the young	3/68	29/7871	0.00191899	0.066685	0.0600948	P01322/P01323/P12928	3
D7 downregulated	rno00920	Sulfur metabolism	2/68	7871-10-01	0.00316484	0.0879825	0.0792876	B0BNJ4/B5DFH4	2
D7 downregulated	rno00830	Retinol metabolism	4/68	86/7871	0.00636061	0.147354	0.132792	Q5QE80/P15149/P08683/P24464	4
D7 downregulated	rno00220	Arginine biosynthesis	2/68	19/7871	0.0114388	0.215931	0.194591	P28492/P25409	2
D7 downregulated	rno04066	HIF-1 signaling pathway	4/68	111/7871	0.015282	0.215931	0.194591	P07522/P01322/P01323/Q5FVT5	4
D7 downregulated	rno04931	Insulin resistance	4/68	111/7871	0.015282	0.215931	0.194591	P01322/P01323/Q6IN01/Q5U2R5	4
D7 downregulated	rno04923	Regulation of lipolysis in adipocytes	3/68	61/7871	0.0155346	0.215931	0.194591	P01322/P01323/O08724	3
D11 upregulated	rno01524	Platinum drug resistance	12/231	89/7871	9.86931e-06	0.00202706	0.00179267	P70705/Q9JKL3/P55213/Q64315/P62898/P04904/P08009/Q9WU21/Q9Z1B2/D3ZVH5/D4ADZ0/P41516	12
D11 upregulated	rno04115	p53 signaling pathway	11/231	78/7871	1.50711e-05	0.00202706	0.00179267	Q9JKL3/P55213/P39948/P39950/Q64315/Q91ZN7/P62898/Q5U3Z2/D3ZVH5/P20961/O08781	11
D11 upregulated	rno04933	AGE-RAGE signaling pathway in diabetic complications	11/231	100/7871	0.000155587	0.013951	0.0123378	Q9JKL3/P55213/P14844/P39948/O35251/P17325/P33436/Q62711/P20961/P52631/O35370	11
D11 upregulated	rno03008	Ribosome biogenesis in eukaryotes	9/231	71/7871	0.000210996	0.0139753	0.0123593	Q5EB68/Q5I0C9/Q6AYA1/Q811S9/Q9QZ86/D3ZV54/Q5I0I1/G3V920/Q80U96	9
D11 upregulated	rno05206	MicroRNAs in cancer	14/231	161/7871	0.000259764	0.0139753	0.0123593	Q8R427/P55213/P39948/P39950/O08779/Q64315/Q64678/P31977/P06762/D3ZVH5/Q9JJI7/P52631/Q6AZ25/P31000	14
D11 upregulated	rno04670	Leukocyte transendothelial migration	10/231	111/7871	0.00150269	0.0638271	0.0564466	P56745/Q5XIT8/Q6AYD4/P31977/Q45QN0/Q9JI30/P49134/P33436/P70600/Q62636	10
D11 upregulated	rno04975	Fat digestion and absorption	6/231	44/7871	0.00166093	0.0638271	0.0564466	Q6IMX5/Q5BKE5/P02693/Q5BK35/Q6P766/Q8K593	6
D11 upregulated	rno04668	TNF signaling pathway	10/231	116/7871	0.00209394	0.0704088	0.0622672	P55213/P14844/O35303/O35251/Q8K580/P17325/Q10739/Q562B5/Q9Z2P5/O88583	10
D11 upregulated	rno03320	PPAR signaling pathway	8/231	86/7871	0.00360829	0.107848	0.0953769	P56403/Q6IMX5/Q5BKE5/P08516/P02693/Q9R290/O70156/Q6P7B9	8
D11 upregulated	rno03450	Non-homologous end-joining	3/231	13/7871	0.00573848	0.136351	0.120584	Q5XIP6/Q6AYI4/Q6P7P8	3
D11 upregulated	rno04920	Adipocytokine signaling pathway	7/231	74/7871	0.00580066	0.136351	0.120584	Q6IMX5/Q5BKE5/P07808/Q9QYK2/P54645/O88583/P52631	7
D11 upregulated	rno05418	Fluid shear stress and atherosclerosis	11/231	156/7871	0.00608257	0.136351	0.120584	P14844/P04904/P08009/Q9WU21/Q9Z1B2/P06762/P17325/P33436/P19637/P54645/O35370	11
D11 upregulated	rno00561	Glycerolipid metabolism	6/231	59/7871	0.00736478	0.147262	0.130233	Q5RJP0/Q91W30/Q4V8J4/F1LV18/Q6P766/Q8K593	6
D11 upregulated	rno04530	Tight junction	11/231	161/7871	0.00766417	0.147262	0.130233	P39948/P34158/P56745/Q5XIT8/P31977/P49134/P17325/Q9JLT0/Q4QQT4/P54645/P35286	11
D11 upregulated	rno04923	Regulation of lipolysis in adipocytes	6/231	61/7871	0.00864754	0.155079	0.137147	P25099/Q8VBU7/P56403/Q9R290/Q45QN0/P07808	6
D11 upregulated	rno00052	Galactose metabolism	4/231	29/7871	0.00964438	0.162146	0.143397	Q5RJP0/Q91W30/Q4QRB0/P47860	4
D11 upregulated	rno05222	Small cell lung cancer	7/231	84/7871	0.0114205	0.180713	0.159816	Q9JKL3/P55213/P39948/Q64315/P62898/Q5U3Z2/P49134	7
D11 upregulated	rno04152	AMPK signaling pathway	9/231	129/7871	0.0134275	0.195215	0.172641	P39948/Q6IMX5/Q5BKE5/P34158/P47860/Q9QYK2/Q4QQT4/P54645/Q6P7B9	9
D11 upregulated	rno05160	Hepatitis C	10/231	153/7871	0.014423	0.195215	0.172641	Q9JKL3/P55213/P39948/Q64315/P56745/Q5XIT8/P62898/Q4QQT4/O88583/P52631	10
D11 upregulated	rno05210	Colorectal cancer	7/231	88/7871	0.0145141	0.195215	0.172641	Q9JKL3/P55213/P39948/Q64315/P62898/Q5U3Z2/P17325	7
D11 upregulated	rno05205	Proteoglycans in cancer	12/231	205/7871	0.0174068	0.222973	0.19719	P55213/P39948/O08779/P28648/Q64315/Q01129/P31977/C0JPT7/P49134/D3ZVH5/P33436/P52631	12
D11 downregulated	rno00100	Steroid biosynthesis	9/176	19/7871	8.68569e-11	1.93691e-08	1.70971e-08	Q64654/Q9Z2Z8/Q9JJ46/Q02769/P48450/O35532/Q9EQS5/P52020/Q5BK21	9
D11 downregulated	rno00380	Tryptophan metabolism	10/176	50/7871	1.14685e-07	1.27874e-05	1.12874e-05	Q64602/Q5XI22/Q9Z0U5/Q5QE80/P04762/P04799/P14173/P07896/O88867/P70712	10
D11 downregulated	rno00830	Retinol metabolism	10/176	86/7871	1.97245e-05	0.00146618	0.0012942	Q9Z0U5/Q5QE80/P04799/P15149/P08683/P05183/Q06884/P24464/Q9JI61/Q80ZF7	10
D11 downregulated	rno00650	Butanoate metabolism	6/176	30/7871	4.36202e-05	0.00243183	0.00214657	P50554/Q5XI22/Q6SKG1/P29147/P07896/P17425	6
D11 downregulated	rno04979	Cholesterol metabolism	7/176	52/7871	0.000141972	0.00633197	0.00558923	P04638/P19939/P35952/Q5M895/P98158/G3V7K5/P59996	7
D11 downregulated	rno00280	Valine, leucine and isoleucine degradation	7/176	60/7871	0.000352677	0.0131078	0.0115703	P50554/Q5XI22/Q9Z0U5/Q5QE80/P07896/P17425/P12007	7
D11 downregulated	rno01212	Fatty acid metabolism	7/176	65/7871	0.000578867	0.0166542	0.0147007	P11497/Q5XI22/P18163/P07896/Q920R3/Q9Z122/P07308	7
D11 downregulated	rno03320	PPAR signaling pathway	8/176	86/7871	0.000640282	0.0166542	0.0147007	P18163/P04638/P24464/P07896/P55051/Q9Z122/P17425/P07308	8
D11 downregulated	rno00140	Steroid hormone biosynthesis	8/176	87/7871	0.000691901	0.0166542	0.0147007	Q3MHS3/P04799/P08683/Q64680/P05183/Q06884/Q62730/P15589	8
D11 downregulated	rno04146	Peroxisome	8/176	88/7871	0.000746826	0.0166542	0.0147007	D3ZHR2/P18163/P04762/O35078/P07896/Q8CHM7/Q07523/Q5RK24	8
D11 downregulated	rno00920	Sulfur metabolism	3/176	7871-10-01	0.0011748	0.0238163	0.0210227	B0BNJ4/B5DFH4/P24329	3
D11 downregulated	rno00591	Linoleic acid metabolism	5/176	38/7871	0.00145743	0.025383	0.0224056	P04799/P08683/P51590/P05183/Q06884	5
D11 downregulated	rno04976	Bile secretion	7/176	76/7871	0.00147973	0.025383	0.0224056	P70604/P35952/P97947/P26435/Q9R1U7/O88397/Q9QZX8	7
D11 downregulated	rno00900	Terpenoid backbone biosynthesis	4/176	24/7871	0.00180894	0.0273996	0.0241856	Q5XI22/P17425/O35760/Q5RK24	4
D11 downregulated	rno00260	Glycine, serine and threonine metabolism	5/176	40/7871	0.00184302	0.0273996	0.0241856	Q6UPE0/O35078/G3V960/Q562C3/P13255	5
D11 downregulated	rno00072	Synthesis and degradation of ketone bodies	3/176	7871-12-01	0.00208388	0.0290441	0.0256373	Q5XI22/P29147/P17425	3
D11 downregulated	rno00620	Pyruvate metabolism	5/176	42/7871	0.00229848	0.0301506	0.026614	P11497/Q5XI22/Q99NB7/P52873/P12928	5
D11 downregulated	rno01200	Carbon metabolism	8/176	123/7871	0.00618742	0.074723	0.065958	Q5XI22/P04762/P07896/P25409/Q07523/P52873/P12928/Q03336	8
D11 downregulated	rno00310	Lysine degradation	5/176	53/7871	0.00636654	0.074723	0.065958	Q64602/Q5XI22/Q9QZU7/P07896/D3ZUX1	5
D11 downregulated	rno00220	Arginine biosynthesis	3/176	19/7871	0.00818204	0.0912297	0.0805285	P28492/P25409/P00481	3
D11 downregulated	rno00640	Propanoate metabolism	4/176	38/7871	0.00985957	0.104699	0.092418	P50554/P11497/Q5XI22/P07896	4
D11 downregulated	rno00982	Drug metabolism - cytochrome P450	6/176	83/7871	0.0104617	0.106043	0.0936043	Q9Z0U5/Q5QE80/P04799/P36365/P04903/P46418	6
D11 downregulated	rno04910	Insulin signaling pathway	8/176	137/7871	0.0115523	0.112007	0.0988688	P11497/P01323/O08724/P12928/Q6IN01/Q5U2R5/P09811/P56720	8
D11 downregulated	rno00430	Taurine and hypotaurine metabolism	2/176	7871-10-01	0.0198832	0.184748	0.163077	P21816/Q64611	2
D11 downregulated	rno00630	Glyoxylate and dicarboxylate metabolism	3/176	29/7871	0.0262227	0.213716	0.188647	Q5XI22/P04762/Q07523	3
D11 downregulated	rno04977	Vitamin digestion and absorption	3/176	29/7871	0.0262227	0.213716	0.188647	Q9JI61/Q9WTW7/Q5EBA8	3
D11 downregulated	rno00071	Fatty acid degradation	4/176	51/7871	0.0267101	0.213716	0.188647	Q5XI22/P18163/P24464/P07896	4
D11 downregulated	rno04726	Serotonergic synapse	7/176	131/7871	0.0272882	0.213716	0.188647	P08683/Q64680/P51590/P14173/Q64623/P29995/P70604	7
D11 downregulated	rno04068	FoxO signaling pathway	7/176	132/7871	0.0282929	0.213716	0.188647	B2GUV8/P04762/P07522/Q0VGK0/Q9WTQ7/P01323/O08724	7
D11 downregulated	rno05204	Chemical carcinogenesis	6/176	104/7871	0.028751	0.213716	0.188647	P04799/P08683/P05183/Q06884/P04903/P46418	6
D16 upregulated	rno05020	Prion diseases	6/114	34/7871	7.81604e-06	0.00157884	0.00137398	P31720/P31721/P31722/P08154/Q62844/P13852	6
D16 upregulated	rno05150	Staphylococcus aureus infection	7/114	99/7871	0.000552131	0.0395036	0.0343778	P31720/P31721/P31722/O55197/Q6XPU4/Q9JI30/Q63279	7
D16 upregulated	rno04933	AGE-RAGE signaling pathway in diabetic complications	7/114	100/7871	0.000586687	0.0395036	0.0343778	P14844/A0A0G2KAN1/P02466/Q9ER28/P08154/O35251/P33436	7
D16 upregulated	rno04640	Hematopoietic cell lineage	6/114	84/7871	0.0013133	0.0605524	0.0526955	Q07490/Q5BKE5/Q6IMX5/O08779/Q9JI30/P21581	6
D16 upregulated	rno04923	Regulation of lipolysis in adipocytes	5/114	61/7871	0.00182051	0.0605524	0.0526955	P25099/Q8VBU7/P56403/Q9R290/Q45QN0	5
D16 upregulated	rno05418	Fluid shear stress and atherosclerosis	8/114	156/7871	0.00185392	0.0605524	0.0526955	P14844/P04904/Q9WU21/P08009/P06762/P33436/P05982/Q5U1Y2	8
D16 upregulated	rno04610	Complement and coagulation cascades	6/114	92/7871	0.00209835	0.0605524	0.0526955	P06238/P31720/P31721/P31722/O55197/Q9JI30	6
D16 upregulated	rno04512	ECM-receptor interaction	5/114	69/7871	0.00313839	0.0717837	0.0624694	Q5BKE5/Q6IMX5/O08779/A0A0G2KAN1/P02466	5
D16 upregulated	rno04975	Fat digestion and absorption	4/114	44/7871	0.00362688	0.0717837	0.0624694	Q5BKE5/Q6IMX5/Q5BK35/Q8K593	4
D16 upregulated	rno00983	Drug metabolism - other enzymes	6/114	104/7871	0.00388243	0.0717837	0.0624694	O70631/P04904/Q9WU21/P08009/P19804/Q499V1	6
D16 upregulated	rno05133	Pertussis	5/114	74/7871	0.00424883	0.0717837	0.0624694	P31720/P31721/P31722/Q45QN0/Q9JI30	5
D16 upregulated	rno02010	ABC transporters	4/114	46/7871	0.00426438	0.0717837	0.0624694	Q8R427/O88563/Q9QY44/Q9EPG9	4
D16 upregulated	rno04670	Leukocyte transendothelial migration	6/114	111/7871	0.00534039	0.0829814	0.0722141	Q9ER28/Q45QN0/Q9JI30/P33436/P70600/Q5U1Y2	6
D16 upregulated	rno00980	Metabolism of xenobiotics by cytochrome P450	5/114	81/7871	0.0062398	0.0900314	0.0783493	P38918/P00185/P04904/Q9WU21/P08009	5
D16 upregulated	rno03320	PPAR signaling pathway	5/114	86/7871	0.00801258	0.104693	0.0911082	P56403/Q5BKE5/Q6IMX5/Q9R290/Q6P7B9	5
D16 upregulated	rno05206	MicroRNAs in cancer	7/114	161/7871	0.00869217	0.104693	0.0911082	Q8R427/Q9JK59/P39950/O08779/P06762/Q9JJI7/P31000	7
D16 upregulated	rno05146	Amoebiasis	5/114	88/7871	0.00881077	0.104693	0.0911082	A0A0G2KAN1/P02466/P14095/Q9JI30/Q6AYF8	5
D16 upregulated	rno05225	Hepatocellular carcinoma	7/114	169/7871	0.0111816	0.12261	0.106701	Q9JK59/Q5U3Z2/P04904/Q9WU21/P08009/P06762/P05982	7
D16 upregulated	rno04650	Natural killer cell mediated cytotoxicity	5/114	94/7871	0.0115327	0.12261	0.106701	Q6XPU4/Q62844/P70600/Q5U1Y2/Q6X9T7	5
D16 upregulated	rno04062	Chemokine signaling pathway	7/114	178/7871	0.0145613	0.147069	0.127986	P14844/P35411/P14095/Q6AXU5/Q45QN0/P70600/Q5U1Y2	7
D16 upregulated	rno04145	Phagosome	7/114	181/7871	0.015835	0.152318	0.132554	Q6P503/Q5BKE5/Q6IMX5/Q91ZN1/Q9ER28/Q6XPU4/Q9JI30	7
D16 upregulated	rno05204	Chemical carcinogenesis	5/114	104/7871	0.0172539	0.158422	0.137866	P00185/P11510/P04904/Q9WU21/P08009	5
D16 upregulated	rno04216	Ferroptosis	3/114	41/7871	0.0211623	0.182244	0.158597	Q9ER28/P06762/P13852	3
D16 upregulated	rno04066	HIF-1 signaling pathway	5/114	111/7871	0.0222197	0.182244	0.158597	Q9ER28/Q62630/P06762/P42123/P30120	5
D16 upregulated	rno00565	Ether lipid metabolism	3/114	42/7871	0.022555	0.182244	0.158597	Q5BK35/Q5M7T7/Q8K593	3
D16 upregulated	rno05142	Chagas disease (American trypanosomiasis)	5/114	114/7871	0.0246053	0.191164	0.16636	P31720/P31721/P31722/P14844/Q45QN0	5
D16 upregulated	rno04668	TNF signaling pathway	5/114	116/7871	0.026284	0.196644	0.171128	P14844/P14095/O35251/Q8K580/P24898	5
D16 upregulated	rno04060	Cytokine-cytokine receptor interaction	8/114	252/7871	0.0295222	0.212982	0.185346	P14844/P35411/P14095/Q6AXU5/P25086/Q65Z14/P05710/D3ZF92	8
D16 downregulated	rno04950	Maturity onset diabetes of the young	3/53	29/7871	0.000930888	0.0617651	0.0595979	Q9WV22/P01323/P12928	3
D16 downregulated	rno04710	Circadian rhythm	3/53	30/7871	0.00102942	0.0617651	0.0595979	Q9EPW1/Q32Q86/F1MAG2	3
D16 downregulated	rno04910	Insulin signaling pathway	5/53	137/7871	0.00217982	0.0647903	0.0625169	P01323/P12928/Q6IN01/Q5U2R5/O88582	5
D16 downregulated	rno00830	Retinol metabolism	4/53	86/7871	0.00258825	0.0647903	0.0625169	Q5QE80/P15149/P08683/P24464	4
D16 downregulated	rno00140	Steroid hormone biosynthesis	4/53	87/7871	0.00269959	0.0647903	0.0625169	Q3MHS3/P08683/Q64680/Q99ND5	4
D16 downregulated	rno04930	Type II diabetes mellitus	3/53	53/7871	0.00532666	0.106533	0.102795	P01323/P12928/O88582	3
A1 upregulated	rno04512	ECM-receptor interaction	7/116	69/7871	6.38816e-05	0.0059945	0.00531369	O08779/P02466/A0A0G2KAN1/F1MA59/Q6AYF4/D3ZP06/F1M957	7
A1 upregulated	rno04151	PI3K-Akt signaling pathway	15/116	326/7871	8.07892e-05	0.0059945	0.00531369	O35460/P02466/A0A0G2KAN1/F1MA59/Q5U324/Q9JHX9/O35251/P34058/Q6AYF4/D3ZP06/P21581/P61794/Q65Z14/Q9EQX6/F1M957	15
A1 upregulated	rno04933	AGE-RAGE signaling pathway in diabetic complications	8/116	100/7871	0.000105167	0.0059945	0.00531369	P02466/A0A0G2KAN1/P13941/F1MA59/P08154/O35251/P33436/Q07258	8
A1 upregulated	rno04510	Focal adhesion	10/116	185/7871	0.000380739	0.0162766	0.014428	Q3MHT6/P02466/A0A0G2KAN1/F1MA59/O35251/C0JPT7/Q6AYF4/D3ZP06/Q9EQX6/F1M957	10
A1 upregulated	rno05205	Proteoglycans in cancer	10/116	205/7871	0.000851499	0.0291213	0.0258139	Q3MHT6/O08779/P28648/P02466/A0A0G2KAN1/Q01129/C0JPT7/Q08464/P13265/P33436	10
A1 upregulated	rno00980	Metabolism of xenobiotics by cytochrome P450	6/116	81/7871	0.00118876	0.0338797	0.0300319	P38918/Q8K4D8/P04904/P08009/Q9WU21/P04906	6
A1 upregulated	rno04974	Protein digestion and absorption	6/116	84/7871	0.00143667	0.0350958	0.0311099	Q5EGZ1/P02466/A0A0G2KAN1/P13941/F1MA59/Q99372	6
A1 upregulated	rno05418	Fluid shear stress and atherosclerosis	8/116	156/7871	0.00207016	0.0442496	0.0392241	Q3MHT6/P04904/P08009/Q9WU21/P04906/P34058/P33436/P05982	8
A1 upregulated	rno05204	Chemical carcinogenesis	6/116	104/7871	0.00422924	0.0738044	0.0654222	Q8K4D8/P11510/P04904/P08009/Q9WU21/P04906	6
A1 upregulated	rno00480	Glutathione metabolism	5/116	73/7871	0.00431605	0.0738044	0.0654222	P23764/P04904/P08009/Q9WU21/P04906	5
A1 upregulated	rno04976	Bile secretion	5/116	76/7871	0.00512696	0.079701	0.0706491	Q8R427/O88563/P29975/P34158/Q9JI66	5
A1 upregulated	rno00982	Drug metabolism - cytochrome P450	5/116	83/7871	0.00742936	0.105868	0.0938446	Q8K4D8/P04904/P08009/Q9WU21/P04906	5
A1 upregulated	rno05146	Amoebiasis	5/116	88/7871	0.0094609	0.116319	0.103109	P02466/A0A0G2KAN1/P13941/F1MA59/Q07258	5
A1 upregulated	rno05206	MicroRNAs in cancer	7/116	161/7871	0.00952323	0.116319	0.103109	Q8R427/O08779/Q9JHX9/Q4QQW4/Q5HZA2/Q9JJI7/P31000	7
A1 upregulated	rno04926	Relaxin signaling pathway	6/116	130/7871	0.0122254	0.130708	0.115863	P02466/A0A0G2KAN1/P13941/F1MA59/O35251/P33436	6
A1 upregulated	rno05225	Hepatocellular carcinoma	7/116	169/7871	0.01223	0.130708	0.115863	Q08464/P04904/P08009/Q9WU21/P04906/P05982/Q07258	7
A1 upregulated	rno04810	Regulation of actin cytoskeleton	8/116	214/7871	0.0135204	0.135999	0.120553	O08565/Q5U324/Q9JHX9/Q6AYF4/D3ZP06/P61794/Q9JLT0/Q9EQX6	8
A1 upregulated	rno00983	Drug metabolism - other enzymes	5/116	104/7871	0.0184677	0.175443	0.155517	O70631/P04904/P08009/Q9WU21/P04906	5
A1 upregulated	rno04216	Ferroptosis	3/116	41/7871	0.0221476	0.199328	0.17669	Q02759/P13852/D4ADU2	3
N1 upregulated	rno00980	Metabolism of xenobiotics by cytochrome P450	9/116	81/7871	2.57602e-06	0.000492021	0.000441991	P38918/Q8K4D8/P11883/P00185/P07687/P04904/Q9WU21/P08009/P04906	9
N1 upregulated	rno00480	Glutathione metabolism	8/116	73/7871	1.05692e-05	0.00100936	0.000906724	P05370/P19468/P48508/P23764/P04904/Q9WU21/P08009/P04906	8
N1 upregulated	rno05204	Chemical carcinogenesis	9/116	104/7871	2.04434e-05	0.00130157	0.00116922	Q8K4D8/P11883/P00185/P11510/P07687/P04904/Q9WU21/P08009/P04906	9
N1 upregulated	rno00982	Drug metabolism - cytochrome P450	7/116	83/7871	0.000207475	0.00990694	0.00889959	Q8K4D8/P11883/Q9Z0U5/P04904/Q9WU21/P08009/P04906	7
N1 upregulated	rno04976	Bile secretion	6/116	76/7871	0.000849932	0.0324674	0.0291661	Q8R427/O88563/P29975/P34158/P07687/Q9JI66	6
N1 upregulated	rno00830	Retinol metabolism	6/116	86/7871	0.00162264	0.0516541	0.0464019	P51647/P13601/Q9Z0U5/P00185/Q8VIL0/P11510	6
N1 upregulated	rno00040	Pentose and glucuronate interconversions	4/116	37/7871	0.00203261	0.0554611	0.0498218	Q6AY99/Q91W30/Q811X6/O70199	4
N1 upregulated	rno04216	Ferroptosis	4/116	41/7871	0.002979	0.0665412	0.0597752	P19468/P48508/P13852/D4ADU2	4
N1 upregulated	rno04512	ECM-receptor interaction	5/116	69/7871	0.00338304	0.0665412	0.0597752	O08779/P02466/A0A0G2KAN1/Q6AYF4/F1M957	5
N1 upregulated	rno04933	AGE-RAGE signaling pathway in diabetic complications	6/116	100/7871	0.00348383	0.0665412	0.0597752	P02466/A0A0G2KAN1/P13941/O35251/P33436/Q07258	6
N1 upregulated	rno05418	Fluid shear stress and atherosclerosis	7/116	156/7871	0.00807235	0.140165	0.125913	P04904/Q9WU21/P08009/P04906/P34058/P33436/P05982	7
N1 upregulated	rno05146	Amoebiasis	5/116	88/7871	0.0094609	0.150586	0.135274	P02466/A0A0G2KAN1/P13941/D4A7A8/Q07258	5
N1 upregulated	rno04926	Relaxin signaling pathway	6/116	130/7871	0.0122254	0.151155	0.135786	P02466/A0A0G2KAN1/P13941/O35251/Q45QN0/P33436	6
N1 upregulated	rno05225	Hepatocellular carcinoma	7/116	169/7871	0.01223	0.151155	0.135786	Q08464/P04904/Q9WU21/P08009/P04906/P05982/Q07258	7
N1 upregulated	rno04923	Regulation of lipolysis in adipocytes	4/116	61/7871	0.0122615	0.151155	0.135786	P25099/P56403/Q9R290/Q45QN0	4
N1 upregulated	rno04611	Platelet activation	6/116	131/7871	0.0126622	0.151155	0.135786	P02466/A0A0G2KAN1/P13941/Q5U324/Q45QN0/F1M957	6
N1 upregulated	rno00350	Tyrosine metabolism	3/116	37/7871	0.0168407	0.18921	0.169971	Q8K4D8/P11883/Q9Z0U5	3
N1 upregulated	rno00983	Drug metabolism - other enzymes	5/116	104/7871	0.0184677	0.195963	0.176037	O70631/P04904/Q9WU21/P08009/P04906	5
N1 upregulated	rno04151	PI3K-Akt signaling pathway	10/116	326/7871	0.0217194	0.218338	0.196137	P02466/A0A0G2KAN1/Q5U324/Q9JHX9/O35251/P34058/Q6AYF4/P21581/Q65Z14/F1M957	10
A9 upregulated	rno00240	Pyrimidine metabolism	2020-02-01	53/7871	0.0134227	0.0328165	NA	D4A9N9	1
A9 upregulated	rno00561	Glycerolipid metabolism	2020-02-01	59/7871	0.0149365	0.0328165	NA	Q5XIM8	1
A9 upregulated	rno00564	Glycerophospholipid metabolism	2020-02-01	91/7871	0.0229906	0.0328165	NA	Q5XIM8	1
A9 upregulated	rno00983	Drug metabolism - other enzymes	2020-02-01	104/7871	0.0262532	0.0328165	NA	D4A9N9	1
A9 upregulated	rno04150	mTOR signaling pathway	2020-02-01	151/7871	0.038003	0.038003	NA	Q5XIM8	1
A9 downregulated	rno04726	Serotonergic synapse	2020-01-01	131/7871	0.0166434	0.0386228	NA	Q64623	1
A9 downregulated	rno05418	Fluid shear stress and atherosclerosis	2020-01-01	156/7871	0.0198196	0.0386228	NA	Q64623	1
A9 downregulated	rno05012	Parkinson disease	2020-01-01	273/7871	0.0346843	0.0386228	NA	Q64623	1
A9 downregulated	rno04010	MAPK signaling pathway	2020-01-01	304/7871	0.0386228	0.0386228	NA	Q64623	1
N9 upregulated	rno00980	Metabolism of xenobiotics by cytochrome P450	2020-10-03	81/7871	0.000119619	0.00311008	0.00151097	P38918/P04904/P04906	3
N9 upregulated	rno00983	Drug metabolism - other enzymes	2020-10-03	104/7871	0.000251401	0.00326821	0.00158779	P04904/P04906/D4A9N9	3
N9 upregulated	rno00561	Glycerolipid metabolism	2020-10-02	59/7871	0.00239166	0.0207277	0.0100702	Q91W30/Q5XIM8	2
N9 upregulated	rno00480	Glutathione metabolism	2020-10-02	73/7871	0.00363873	0.0232421	0.0112917	P04904/P04906	2
N9 upregulated	rno00982	Drug metabolism - cytochrome P450	2020-10-02	83/7871	0.00467994	0.0232421	0.0112917	P04904/P04906	2
N9 upregulated	rno01524	Platinum drug resistance	2020-10-02	89/7871	0.00536356	0.0232421	0.0112917	P04904/P04906	2
N9 upregulated	rno05204	Chemical carcinogenesis	2020-10-02	104/7871	0.00726156	0.0269715	0.0131036	P04904/P04906	2
N9 upregulated	rno05418	Fluid shear stress and atherosclerosis	2020-10-02	156/7871	0.015823	0.0514247	0.0249836	P04904/P04906	2
N9 upregulated	rno05225	Hepatocellular carcinoma	2020-10-02	169/7871	0.018416	0.0532017	0.025847	P04904/P04906	2
N9 upregulated	rno00790	Folate biosynthesis	2020-10-01	26/7871	0.0325643	0.0785625	0.038168	Q91W30	1
N9 upregulated	rno00052	Galactose metabolism	2020-10-01	29/7871	0.0362596	0.0785625	0.038168	Q91W30	1
N9 upregulated	rno01523	Antifolate resistance	2020-10-01	29/7871	0.0362596	0.0785625	0.038168	O88563	1
N9 upregulated	rno00040	Pentose and glucuronate interconversions	2020-10-01	37/7871	0.0460518	0.0877861	0.0426491	Q91W30	1
N9 upregulated	rno00051	Fructose and mannose metabolism	2020-10-01	38/7871	0.0472695	0.0877861	0.0426491	Q91W30	1
N9 upregulated	rno02010	ABC transporters	2020-10-01	46/7871	0.0569608	0.0945197	0.0459205	O88563	1
N9 upregulated	rno00600	Sphingolipid metabolism	2020-10-01	47/7871	0.058166	0.0945197	0.0459205	D3ZNW4	1
N9 upregulated	rno00240	Pyrimidine metabolism	2020-10-01	53/7871	0.0653679	0.0999744	0.0485706	D4A9N9	1
N9 upregulated	rno04976	Bile secretion	2020-10-01	76/7871	0.0925184	0.133638	0.0649252	O88563	1
N9 upregulated	rno00564	Glycerophospholipid metabolism	2020-10-01	91/7871	0.109841	0.148732	0.0722585	Q5XIM8	1
N9 upregulated	rno04612	Antigen processing and presentation	2020-10-01	95/7871	0.114409	0.148732	0.0722585	Q6GT70	1
N9 upregulated	rno05215	Prostate cancer	2020-10-01	101/7871	0.121223	0.150085	0.072916	P04906	1
N9 upregulated	rno04071	Sphingolipid signaling pathway	2020-10-01	130/7871	0.153494	0.181403	0.0881308	D3ZNW4	1
N9 upregulated	rno04150	mTOR signaling pathway	2020-10-01	151/7871	0.176193	0.199175	0.0967652	Q5XIM8	1
N9 upregulated	rno05152	Tuberculosis	2020-10-01	173/7871	0.199384	0.216	0.104939	Q6GT70	1
N9 upregulated	rno05168	Herpes simplex virus 1 infection	2020-10-01	297/7871	0.319456	0.332234	0.161409	Q6GT70	1
N9 upregulated	rno05010	Alzheimer disease	2020-10-01	347/7871	0.363096	0.363096	0.176403	Q9JK11	1
N9 downregulated	rno04726	Serotonergic synapse	2020-01-01	131/7871	0.0166434	0.0386228	NA	Q64623	1
N9 downregulated	rno05418	Fluid shear stress and atherosclerosis	2020-01-01	156/7871	0.0198196	0.0386228	NA	Q64623	1
N9 downregulated	rno05012	Parkinson disease	2020-01-01	273/7871	0.0346843	0.0386228	NA	Q64623	1
N9 downregulated	rno04010	MAPK signaling pathway	2020-01-01	304/7871	0.0386228	0.0386228	NA	Q64623	1
T9 upregulated	rno00480	Glutathione metabolism	12/184	73/7871	9.86213e-08	2.43595e-05	2.19043e-05	P05370/P19468/P48508/F1LRE1/P46413/P04903/P04904/P46418/P04905/Q5BK56/P04906/P09057	12
T9 upregulated	rno04216	Ferroptosis	8/184	41/7871	3.78217e-06	0.000467098	0.00042002	Q9ER28/P19468/P48508/P46413/P13852/Q794F9/Q923U9/D4ADU2	8
T9 upregulated	rno00980	Metabolism of xenobiotics by cytochrome P450	10/184	81/7871	1.70132e-05	0.00140075	0.00125957	P38918/P11883/P07687/P04903/P04904/P46418/P04905/Q5BK56/P04906/Q62789	10
T9 upregulated	rno00982	Drug metabolism - cytochrome P450	9/184	83/7871	0.000127011	0.00672394	0.00604625	P11883/Q9Z0U5/P04903/P04904/P46418/P04905/Q5BK56/P04906/Q62789	9
T9 upregulated	rno05204	Chemical carcinogenesis	10/184	104/7871	0.000148582	0.00672394	0.00604625	P11883/P11510/P07687/P04903/P04904/P46418/P04905/Q5BK56/P04906/Q62789	10
T9 upregulated	rno00040	Pentose and glucuronate interconversions	6/184	37/7871	0.000191299	0.00672394	0.00604625	P07943/Q6AY99/Q91W30/Q811X6/O70199/Q62789	6
T9 upregulated	rno00240	Pyrimidine metabolism	7/184	53/7871	0.000211401	0.00672394	0.00604625	B1WC02/Q5U2N0/Q5M9G0/Q6P6S9/Q6PEC0/P45352/D4ABC7	7
T9 upregulated	rno01524	Platinum drug resistance	9/184	89/7871	0.00021778	0.00672394	0.00604625	Q9JK59/P04903/P04904/P46418/P04905/Q5BK56/P04906/D3ZVH5/P41516	9
T9 upregulated	rno05205	Proteoglycans in cancer	13/184	205/7871	0.00099847	0.0274025	0.0246406	P39948/O08779/P28648/Q01129/P31977/C0JPT7/P13265/P49134/D3ZVH5/O35763/P09416/P35465/F1LWB1	13
T9 upregulated	rno04979	Cholesterol metabolism	6/184	52/7871	0.00125344	0.03096	0.0278396	Q5BKE5/Q6IMX5/O70536/O54861/P97826/P16257	6
T9 upregulated	rno00051	Fructose and mannose metabolism	5/184	38/7871	0.00177435	0.0398422	0.0358265	P07943/Q6AY99/Q91W30/O35552/P47860	5
T9 upregulated	rno00983	Drug metabolism - other enzymes	8/184	104/7871	0.00291606	0.0600222	0.0539726	O70631/P04903/P04904/P46418/P04905/Q5BK56/P04906/Q62789	8
T9 upregulated	rno04152	AMPK signaling pathway	9/184	129/7871	0.00315911	0.060023	0.0539734	P39948/Q5BKE5/Q6IMX5/P51639/O35552/P47860/Q4QQT4/P54645/Q6P7B9	9
T9 upregulated	rno00052	Galactose metabolism	4/184	29/7871	0.00434542	0.0717031	0.0644762	P07943/Q6AY99/Q91W30/P47860	4
T9 upregulated	rno04670	Leukocyte transendothelial migration	8/184	111/7871	0.00435444	0.0717031	0.0644762	Q5U302/Q9ER28/P31977/Q45QN0/P49134/O35763/P70600/F1LWB1	8
T9 upregulated	rno00030	Pentose phosphate pathway	4/184	31/7871	0.0055517	0.0857044	0.0770664	P05370/P47860/Q9EQS0/P50137	4
T9 upregulated	rno05225	Hepatocellular carcinoma	10/184	169/7871	0.00616451	0.0895667	0.0805394	Q9JK59/P39948/P04903/P04904/P46418/P04905/Q5BK56/P04906/P09416/P05982	10
T9 upregulated	rno04110	Cell cycle	8/184	123/7871	0.00802245	0.110086	0.0989904	P30277/P39948/Q62623/P39951/D3ZVH5/P09416/Q6P9Z8/P68255	8
T9 upregulated	rno04115	p53 signaling pathway	6/184	78/7871	0.00960487	0.124863	0.112279	P30277/P39948/P39951/P15473/D3ZVH5/D4A469	6
T9 upregulated	rno05132	Salmonella infection	11/184	212/7871	0.0108019	0.133403	0.119958	Q07936/Q9JK59/Q9Z336/C0JPT7/P09416/Q9JLT0/P35465/P04157/D4A7A8/P05943/E9PU84	11
T9 upregulated	rno00830	Retinol metabolism	6/184	86/7871	0.015098	0.177582	0.159684	P51647/P13601/Q9Z0U5/P11510/Q8VD48/Q62789	6
T9 downregulated	rno00830	Retinol metabolism	5/61	86/7871	0.000509572	0.0560529	0.0504208	Q5QE80/P04799/Q5EB99/Q06884/P55006	5
T9 downregulated	rno00591	Linoleic acid metabolism	3/61	38/7871	0.00308085	0.128901	0.115949	P04799/Q5EB99/Q06884	3
T9 downregulated	rno00140	Steroid hormone biosynthesis	4/61	87/7871	0.00449999	0.128901	0.115949	P04799/Q5EB99/Q64680/Q06884	4
T9 downregulated	rno04146	Peroxisome	4/61	88/7871	0.0046873	0.128901	0.115949	Q5I0N5/Q5BK88/P11466/Q07523	4
T9 downregulated	rno00380	Tryptophan metabolism	3/61	50/7871	0.00670236	0.147452	0.132636	Q5QE80/P04799/P70712	3
T9 downregulated	rno00220	Arginine biosynthesis	2/61	19/7871	0.00928187	0.170168	0.153069	P28492/D4A904	2
T18 upregulated	rno00480	Glutathione metabolism	8/86	73/7871	1.10168e-06	0.000212624	0.000198302	P05370/P19468/P48508/P23764/F1LRE1/P04904/P04905/P04906	8
T18 upregulated	rno04216	Ferroptosis	6/86	41/7871	4.7223e-06	0.000455702	0.000425007	P19468/P48508/P13852/Q794F9/Q923U9/D4ADU2	6
T18 upregulated	rno00980	Metabolism of xenobiotics by cytochrome P450	7/86	81/7871	2.62703e-05	0.00169005	0.00157622	P38918/P11883/P07687/P04904/P04905/P04906/Q6T5F0	7
T18 upregulated	rno05204	Chemical carcinogenesis	7/86	104/7871	0.00013109	0.00632507	0.00589903	P11883/P11510/P07687/P04904/P04905/P04906/Q6T5F0	7
T18 upregulated	rno00982	Drug metabolism - cytochrome P450	6/86	83/7871	0.000274892	0.0106108	0.00989613	P11883/Q9Z0U5/P04904/P04905/P04906/Q6T5F0	6
T18 upregulated	rno00040	Pentose and glucuronate interconversions	4/86	37/7871	0.000666509	0.0214394	0.0199953	P07943/Q91W30/O70199/Q6T5F0	4
T18 upregulated	rno05132	Salmonella infection	8/86	212/7871	0.00212326	0.0579729	0.054068	Q07936/Q9JK59/Q9Z336/Q9JLT0/Q9WTQ2/D4A7A8/Q5RJS2/P05943	8
T18 upregulated	rno05225	Hepatocellular carcinoma	7/86	169/7871	0.00240302	0.0579729	0.054068	Q9JK59/P39948/P04904/P04905/P04906/P05982/Q07257	7
T18 upregulated	rno00052	Galactose metabolism	3/86	29/7871	0.00374838	0.0803819	0.0749676	P07943/Q91W30/P47860	3
T18 upregulated	rno00051	Fructose and mannose metabolism	3/86	38/7871	0.0080646	0.155647	0.145163	P07943/Q91W30/P47860	3
T18 downregulated	rno03320	PPAR signaling pathway	10/90	86/7871	3.9931e-08	5.11117e-06	4.70766e-06	P18163/O88813/Q6TMA8/P08516/P24464/P07896/P02692/Q63060/Q68G44/Q5BJR8	10
T18 downregulated	rno00071	Fatty acid degradation	6/90	51/7871	2.25069e-05	0.00144044	0.00132672	P18163/O88813/P08516/P24464/Q68G41/P07896	6
T18 downregulated	rno00650	Butanoate metabolism	4/90	30/7871	0.000349001	0.0148907	0.0137151	Q6AYT9/P29147/P07896/Q68G44	4
T18 downregulated	rno04146	Peroxisome	6/90	88/7871	0.000482917	0.0154533	0.0142333	P18163/O88813/P11466/P07896/O70597/Q5RK24	6
T18 downregulated	rno00100	Steroid biosynthesis	3/90	19/7871	0.00122701	0.0314116	0.0289317	Q64654/Q9JJ46/Q9EQS5	3
T18 downregulated	rno00830	Retinol metabolism	5/90	86/7871	0.00294014	0.0627231	0.0577713	Q5EB99/P08516/P24464/Q80ZF7/P55006	5
T18 downregulated	rno00072	Synthesis and degradation of ketone bodies	2/90	7871-12-01	0.0079213	0.144847	0.133411	P29147/Q68G44	2
T18 downregulated	rno04976	Bile secretion	4/90	76/7871	0.0109691	0.163144	0.150264	P56627/P70604/P26435/Q5RLM2	4
T18 downregulated	rno00590	Arachidonic acid metabolism	4/90	77/7871	0.0114711	0.163144	0.150264	Q5EB99/P08516/P24464/P04041	4
T18 downregulated	rno00140	Steroid hormone biosynthesis	4/90	87/7871	0.0173163	0.195202	0.179791	Q5EB99/P10634/P12939/P24008	4
T18 downregulated	rno00061	Fatty acid biosynthesis	2/90	18/7871	0.0175652	0.195202	0.179791	P18163/O88813	2
T18 downregulated	rno00380	Tryptophan metabolism	3/90	50/7871	0.0192456	0.195202	0.179791	Q64602/P07896/P46953	3
T18 downregulated	rno04610	Complement and coagulation cascades	4/90	92/7871	0.0208265	0.195202	0.179791	D3ZPI8/G3V615/Q63207/P19999	4
T18 downregulated	rno04979	Cholesterol metabolism	3/90	52/7871	0.0213502	0.195202	0.179791	Q6TMA8/P19939/O35849	3
