# Supplementary material for: Integration of chronological omics data reveals mitochondrial regulatory mechanisms during the development of hepatocellular carcinoma
Source: PLoS One. 2021 Aug 12;16(8):e0256016. doi: 10.1371/journal.pone.0256016 (PMC8360386; doi:10.1371/journal.pone.0256016)
Supplement: S11 Table — (XLSX) [file pone.0256016.s015.xlsx]

## Sheet: Hoja 1
Chronological omics data integration disclose mitochondrial regulation mechanisms throughout hepatocellular carcinoma development
J. Noé García-Chávez, Verónica R. Vásquez-Garzón, Mercedes G. López, Saúl Villa-Treviño, Rafael Montiel
Supplementary Table S11. KEGG based over-representation pathway analysis of differentially expressed proteins
Cluster	ID	Description	GeneRatio	BgRatio	pvalue	p.adjust	qvalue	geneID	Count
D1 upregulated	rno05410	Hypertrophic cardiomyopathy (HCM)	3/24	89/7864	0.00238805	0.052589	0.0421024	P04692/P49134/P09495	3
D1 upregulated	rno04610	Complement and coagulation cascades	3/24	92/7864	0.00262493	0.052589	0.0421024	P14480/Q01177/Q7TQ70	3
D1 upregulated	rno05414	Dilated cardiomyopathy (DCM)	3/24	94/7864	0.00279067	0.052589	0.0421024	P04692/P49134/P09495	3
D1 upregulated	rno04260	Cardiac muscle contraction	3/24	96/7864	0.00296276	0.052589	0.0421024	P04692/P09495/P20788	3
D1 upregulated	rno00410	beta-Alanine metabolism	2/24	32/7864	0.00418707	0.0526456	0.0421477	P14604/P11884	2
D1 upregulated	rno00053	Ascorbate and aldarate metabolism	2/24	33/7864	0.00444892	0.0526456	0.0421477	P11884/Q03336	2
D1 upregulated	rno03040	Spliceosome	3/24	123/7864	0.00594568	0.0603062	0.0482807	P04256/Q6AYI1/Q6URK4	3
D1 upregulated	rno04611	Platelet activation	3/24	131/7864	0.0070798	0.0628332	0.0503038	P14480/P49134/Q7TQ70	3
D1 upregulated	rno00380	Tryptophan metabolism	2/24	49/7864	0.00961887	0.0661945	0.0529948	P14604/P11884	2
D1 upregulated	rno00330	Arginine and proline metabolism	2/24	50/7864	0.0100011	0.0661945	0.0529948	P11884/Q0D2L3	2
D1 upregulated	rno00071	Fatty acid degradation	2/24	51/7864	0.01039	0.0661945	0.0529948	P14604/P11884	2
D1 upregulated	rno00310	Lysine degradation	2/24	53/7864	0.0111878	0.0661945	0.0529948	P14604/P11884	2
D1 upregulated	rno00280	Valine, leucine and isoleucine degradation	2/24	60/7864	0.0141852	0.0774731	0.0620244	P14604/P11884	2
D1 upregulated	rno04512	ECM-receptor interaction	2/24	69/7864	0.0184909	0.0937751	0.0750757	F1LUN5/P49134	2
D1 upregulated	rno05222	Small cell lung cancer	2/24	84/7864	0.0267253	0.1265	0.101275	F1LUN5/P49134	2
D1 upregulated	rno05322	Systemic lupus erythematosus	2/24	89/7864	0.0297463	0.131999	0.105678	B1WC28/Q66HM7	2
D1 upregulated	rno05016	Huntington disease	3/24	271/7864	0.0480188	0.200549	0.160558	P19234/Q5XIF6/P20788	3
D1 upregulated	rno01200	Carbon metabolism	2/24	123/7864	0.0535396	0.211184	0.169072	P14604/Q03336	2
D1 upregulated	rno00340	Histidine metabolism	1/24	24/7864	0.0708312	0.221734	0.177519	P11884	1
D1 upregulated	rno00190	Oxidative phosphorylation	2/24	147/7864	0.0732832	0.221734	0.177519	P19234/P20788	2
D1 upregulated	rno05012	Parkinson disease	2/24	157/7864	0.0821169	0.221734	0.177519	P19234/P20788	2
D1 upregulated	rno00062	Fatty acid elongation	1/24	28/7864	0.0821588	0.221734	0.177519	P14604	1
D1 upregulated	rno04966	Collecting duct acid secretion	1/24	28/7864	0.0821588	0.221734	0.177519	F8WFT7	1
D1 upregulated	rno04261	Adrenergic signaling in cardiomyocytes	2/24	158/7864	0.0830182	0.221734	0.177519	P04692/P09495	2
D1 upregulated	rno04530	Tight junction	2/24	161/7864	0.0857409	0.221734	0.177519	P49134/Q5XIF6	2
D1 upregulated	rno05010	Alzheimer disease	3/24	347/7864	0.0869677	0.221734	0.177519	P19234/Q5XIF6/P20788	3
D1 upregulated	rno04932	Non-alcoholic fatty liver disease (NAFLD)	2/24	163/7864	0.0875714	0.221734	0.177519	P19234/P20788	2
D1 upregulated	rno00650	Butanoate metabolism	1/24	30/7864	0.0877728	0.221734	0.177519	P14604	1
D1 upregulated	rno00030	Pentose phosphate pathway	1/24	31/7864	0.0905675	0.221734	0.177519	Q03336	1
D1 upregulated	rno04145	Phagosome	2/24	181/7864	0.104567	0.243844	0.19522	P49134/Q5XIF6	2
D1 upregulated	rno04510	Focal adhesion	2/24	185/7864	0.108462	0.243844	0.19522	F1LUN5/P49134	2
D1 upregulated	rno00640	Propanoate metabolism	1/24	38/7864	0.109902	0.243844	0.19522	P14604	1
D1 downregulated	rno00830	Retinol metabolism	7/46	86/7864	5.53719e-07	7.64132e-05	6.7612e-05	P08542/P00185/P11711/D4A820/F1LTB8/Q64550/Q68G19	7
D1 downregulated	rno00040	Pentose and glucuronate interconversions	5/46	37/7864	2.07647e-06	0.000143276	0.000126774	P08542/F1LTB8/Q4V8I9/Q64550/Q68G19	5
D1 downregulated	rno00860	Porphyrin and chlorophyll metabolism	5/46	43/7864	4.46726e-06	0.000205494	0.000181825	P08542/Q6TXE9/F1LTB8/Q64550/Q68G19	5
D1 downregulated	rno00980	Metabolism of xenobiotics by cytochrome P450	6/46	81/7864	6.67791e-06	0.000230388	0.000203852	P08542/P00185/D4A820/F1LTB8/Q64550/Q68G19	6
D1 downregulated	rno05204	Chemical carcinogenesis	6/46	104/7864	2.82313e-05	0.000779184	0.000689438	P08542/P00185/F1LTB8/P17988/Q64550/Q68G19	6
D1 downregulated	rno00053	Ascorbate and aldarate metabolism	4/46	33/7864	3.70413e-05	0.000851951	0.000753824	P08542/F1LTB8/Q64550/Q68G19	4
D1 downregulated	rno00982	Drug metabolism - cytochrome P450	5/46	83/7864	0.000113217	0.00223199	0.00197491	P08542/D3ZD07/F1LTB8/Q64550/Q68G19	5
D1 downregulated	rno00140	Steroid hormone biosynthesis	5/46	87/7864	0.000141597	0.00244255	0.00216122	P08542/P00185/F1LTB8/Q64550/Q68G19	5
D1 downregulated	rno00120	Primary bile acid biosynthesis	3/46	19/7864	0.000170002	0.00260669	0.00230646	P17178/F1LNW3/P11915	3
D1 downregulated	rno03010	Ribosome	5/46	137/7864	0.00115199	0.0158975	0.0140664	B0BN81/P62832/P19945/P27952/P62909	5
D1 downregulated	rno03320	PPAR signaling pathway	4/46	85/7864	0.00146827	0.0184201	0.0162985	P17178/F1LNW3/P11915/G3V796	4
D1 downregulated	rno00983	Drug metabolism - other enzymes	4/46	104/7864	0.00307558	0.0353691	0.0312954	P08542/F1LTB8/Q64550/Q68G19	4
D1 downregulated	rno04520	Adherens junction	3/46	60/7864	0.00507792	0.053904	0.0476954	Q9QXQ0/Q9QX70/Q5U302	3
D1 downregulated	rno01212	Fatty acid metabolism	3/46	65/7864	0.00635124	0.062605	0.0553942	B3SVE9/P11915/G3V796	3
D1 downregulated	rno05412	Arrhythmogenic right ventricular cardiomyopathy (ARVC)	3/46	68/7864	0.00719877	0.0662287	0.0586005	P18596/Q9Z1Y3/Q5U302	3
D1 downregulated	rno00190	Oxidative phosphorylation	4/46	147/7864	0.0104085	0.0897734	0.0794334	D3ZCZ9/Q5XIF3/Q8HIC8/P21913	4
D1 downregulated	rno05012	Parkinson disease	4/46	157/7864	0.013017	0.105668	0.0934968	D3ZCZ9/Q5XIF3/Q8HIC8/P21913	4
D1 downregulated	rno04146	Peroxisome	3/46	88/7864	0.0145352	0.111437	0.0986015	Q62651/F1LNW3/P11915	3
D1 downregulated	rno01040	Biosynthesis of unsaturated fatty acids	2/46	33/7864	0.0157519	0.114409	0.101231	B3SVE9/P11915	2
D7 upregulated	rno00980	Metabolism of xenobiotics by cytochrome P450	2020-04-02	81/7864	0.000620381	0.00970448	0.00376351	P05182/P07687	2
D7 upregulated	rno05204	Chemical carcinogenesis	2020-04-02	104/7864	0.00102152	0.00970448	0.00376351	P05182/P07687	2
D7 upregulated	rno00591	Linoleic acid metabolism	2020-04-01	38/7864	0.0191926	0.0758083	0.0293993	P05182	1
D7 upregulated	rno04512	ECM-receptor interaction	2020-04-01	69/7864	0.0346439	0.0758083	0.0293993	F1LUN5	1
D7 upregulated	rno04976	Bile secretion	2020-04-01	76/7864	0.0381075	0.0758083	0.0293993	P07687	1
D7 upregulated	rno00590	Arachidonic acid metabolism	2020-04-01	77/7864	0.0386016	0.0758083	0.0293993	P05182	1
D7 upregulated	rno00982	Drug metabolism - cytochrome P450	2020-04-01	83/7864	0.0415618	0.0758083	0.0293993	P05182	1
D7 upregulated	rno04974	Protein digestion and absorption	2020-04-01	84/7864	0.0420545	0.0758083	0.0293993	F1LUN5	1
D7 upregulated	rno05222	Small cell lung cancer	2020-04-01	84/7864	0.0420545	0.0758083	0.0293993	F1LUN5	1
D7 upregulated	rno00140	Steroid hormone biosynthesis	2020-04-01	87/7864	0.0435315	0.0758083	0.0293993	P05182	1
D7 upregulated	rno05146	Amoebiasis	2020-04-01	88/7864	0.0440235	0.0758083	0.0293993	F1LUN5	1
D7 upregulated	rno04933	AGE-RAGE signaling pathway in diabetic complications	2020-04-01	100/7864	0.049912	0.0758083	0.0293993	F1LUN5	1
D7 upregulated	rno00983	Drug metabolism - other enzymes	2020-04-01	104/7864	0.0518688	0.0758083	0.0293993	P05182	1
D7 upregulated	rno03040	Spliceosome	2020-04-01	123/7864	0.0611224	0.0817183	0.0316913	P04256	1
D7 upregulated	rno04926	Relaxin signaling pathway	2020-04-01	130/7864	0.0645145	0.0817183	0.0316913	F1LUN5	1
D7 upregulated	rno04932	Non-alcoholic fatty liver disease (NAFLD)	2020-04-01	163/7864	0.080382	0.0954536	0.037018	P05182	1
D7 upregulated	rno04510	Focal adhesion	2020-04-01	185/7864	0.0908476	0.101536	0.0393767	F1LUN5	1
D7 upregulated	rno04151	PI3K-Akt signaling pathway	2020-04-01	326/7864	0.155818	0.159843	0.061989	F1LUN5	1
D7 upregulated	rno05165	Human papillomavirus infection	2020-04-01	335/7864	0.159843	0.159843	0.061989	F1LUN5	1
D7 downregulated	rno00120	Primary bile acid biosynthesis	3/18	19/7864	9.5378e-06	0.000448277	0.000371472	P17178/Q63276/P11915	3
D7 downregulated	rno04146	Peroxisome	3/18	88/7864	0.000978471	0.0229941	0.0190544	B6DYQ0/Q63276/P11915	3
D7 downregulated	rno01040	Biosynthesis of unsaturated fatty acids	2/18	33/7864	0.00250534	0.0392503	0.0325254	Q63276/P11915	2
D7 downregulated	rno04976	Bile secretion	2/18	76/7864	0.0127592	0.148423	0.122994	Q63276/P70502	2
D7 downregulated	rno03320	PPAR signaling pathway	2/18	85/7864	0.0157897	0.148423	0.122994	P17178/P11915	2
D7 downregulated	rno00430	Taurine and hypotaurine metabolism	1/18	7864-10-01	0.0226676	0.177563	0.147141	Q63276	1
D7 downregulated	rno03010	Ribosome	2/18	137/7864	0.0384187	0.218002	0.180651	P62832/P62909	2
D7 downregulated	rno00910	Nitrogen metabolism	1/18	18/7864	0.0404514	0.218002	0.180651	P09606	1
D7 downregulated	rno00220	Arginine biosynthesis	1/18	19/7864	0.0426528	0.218002	0.180651	P09606	1
D7 downregulated	rno03013	RNA transport	2/18	152/7864	0.0463834	0.218002	0.180651	B5DF80/Q1JU68	2
D7 downregulated	rno00052	Galactose metabolism	1/18	29/7864	0.0644056	0.232851	0.192956	Q4V8I9	1
D7 downregulated	rno00500	Starch and sucrose metabolism	1/18	29/7864	0.0644056	0.232851	0.192956	Q4V8I9	1
D7 downregulated	rno00630	Glyoxylate and dicarboxylate metabolism	1/18	29/7864	0.0644056	0.232851	0.192956	P09606	1
D11 upregulated	rno00980	Metabolism of xenobiotics by cytochrome P450	2020-08-02	81/7864	0.00281851	0.0690731	0.0557432	P05182/P07687	2
D11 upregulated	rno05204	Chemical carcinogenesis	2020-08-02	104/7864	0.00460487	0.0690731	0.0557432	P05182/P07687	2
D11 upregulated	rno04932	Non-alcoholic fatty liver disease (NAFLD)	2020-08-02	163/7864	0.0110143	0.110143	0.0888875	P05182/Q5XIF3	2
D11 upregulated	rno03430	Mismatch repair	2020-08-01	20/7864	0.0201746	0.151309	0.122109	A0A0G2K747	1
D11 upregulated	rno03440	Homologous recombination	2020-08-01	32/7864	0.0321076	0.151994	0.122662	A0A0G2K747	1
D11 upregulated	rno03030	DNA replication	2020-08-01	34/7864	0.034084	0.151994	0.122662	A0A0G2K747	1
D11 upregulated	rno00591	Linoleic acid metabolism	2020-08-01	38/7864	0.0380263	0.151994	0.122662	P05182	1
D11 upregulated	rno04512	ECM-receptor interaction	2020-08-01	69/7864	0.0681045	0.151994	0.122662	F1LUN5	1
D11 upregulated	rno04976	Bile secretion	2020-08-01	76/7864	0.0747813	0.151994	0.122662	P07687	1
D11 upregulated	rno00590	Arachidonic acid metabolism	2020-08-01	77/7864	0.0757317	0.151994	0.122662	P05182	1
D11 upregulated	rno00982	Drug metabolism - cytochrome P450	2020-08-01	83/7864	0.0814162	0.151994	0.122662	P05182	1
D11 upregulated	rno04974	Protein digestion and absorption	2020-08-01	84/7864	0.0823606	0.151994	0.122662	F1LUN5	1
D11 upregulated	rno05222	Small cell lung cancer	2020-08-01	84/7864	0.0823606	0.151994	0.122662	F1LUN5	1
D11 upregulated	rno03320	PPAR signaling pathway	2020-08-01	85/7864	0.0833042	0.151994	0.122662	Q5U2U5	1
D11 upregulated	rno00140	Steroid hormone biosynthesis	2020-08-01	87/7864	0.0851889	0.151994	0.122662	P05182	1
D11 upregulated	rno04657	IL-17 signaling pathway	2020-08-01	87/7864	0.0851889	0.151994	0.122662	P50116	1
D11 upregulated	rno05146	Amoebiasis	2020-08-01	88/7864	0.0861299	0.151994	0.122662	F1LUN5	1
D11 upregulated	rno04933	AGE-RAGE signaling pathway in diabetic complications	2020-08-01	100/7864	0.0973565	0.159587	0.12879	F1LUN5	1
D11 upregulated	rno00983	Drug metabolism - other enzymes	2020-08-01	104/7864	0.101072	0.159587	0.12879	P05182	1
D11 upregulated	rno03040	Spliceosome	2020-08-01	123/7864	0.118537	0.177806	0.143493	P04256	1
D11 upregulated	rno04926	Relaxin signaling pathway	2020-08-01	130/7864	0.124897	0.178424	0.143991	F1LUN5	1
D11 upregulated	rno00190	Oxidative phosphorylation	2020-08-01	147/7864	0.140174	0.191147	0.154259	Q5XIF3	1
D11 upregulated	rno05012	Parkinson disease	2020-08-01	157/7864	0.149051	0.194415	0.156896	Q5XIF3	1
D11 upregulated	rno04723	Retrograde endocannabinoid signaling	2020-08-01	165/7864	0.156095	0.195119	0.157465	Q5XIF3	1
D11 upregulated	rno04510	Focal adhesion	2020-08-01	185/7864	0.173483	0.208179	0.168004	F1LUN5	1
D11 downregulated	rno00520	Amino sugar and nucleotide sugar metabolism	2020-06-02	48/7864	0.000538782	0.0091593	0.00453711	P20070/Q4V8I9	2
D11 downregulated	rno04530	Tight junction	2020-06-02	161/7864	0.00591946	0.0503154	0.024924	D4A4X4/Q5PQK5	2
D11 downregulated	rno00910	Nitrogen metabolism	2020-06-01	18/7864	0.0136594	0.0527164	0.0261134	P09606	1
D11 downregulated	rno00220	Arginine biosynthesis	2020-06-01	19/7864	0.0144137	0.0527164	0.0261134	P09606	1
D11 downregulated	rno00052	Galactose metabolism	2020-06-01	29/7864	0.0219301	0.0527164	0.0261134	Q4V8I9	1
D11 downregulated	rno00500	Starch and sucrose metabolism	2020-06-01	29/7864	0.0219301	0.0527164	0.0261134	Q4V8I9	1
D11 downregulated	rno00630	Glyoxylate and dicarboxylate metabolism	2020-06-01	29/7864	0.0219301	0.0527164	0.0261134	P09606	1
D11 downregulated	rno00250	Alanine, aspartate and glutamate metabolism	2020-06-01	36/7864	0.027163	0.0527164	0.0261134	P09606	1
D11 downregulated	rno00040	Pentose and glucuronate interconversions	2020-06-01	37/7864	0.0279087	0.0527164	0.0261134	Q4V8I9	1
D11 downregulated	rno01230	Biosynthesis of amino acids	2020-06-01	80/7864	0.0595247	0.101192	0.050126	P09606	1
D11 downregulated	rno04727	GABAergic synapse	2020-06-01	95/7864	0.0703498	0.108722	0.0538563	P09606	1
D11 downregulated	rno04724	Glutamatergic synapse	2020-06-01	124/7864	0.0909841	0.126644	0.0627339	P09606	1
D11 downregulated	rno03010	Ribosome	2020-06-01	137/7864	0.100109	0.126644	0.0627339	P62912	1
D11 downregulated	rno04217	Necroptosis	2020-06-01	143/7864	0.104295	0.126644	0.0627339	P09606	1
D11 downregulated	rno05206	MicroRNAs in cancer	2020-06-01	161/7864	0.116755	0.132323	0.0655468	Q5PQK5	1
D11 downregulated	rno05205	Proteoglycans in cancer	2020-06-01	205/7864	0.146607	0.152608	0.0755953	Q5PQK5	1
D11 downregulated	rno04810	Regulation of actin cytoskeleton	2020-06-01	214/7864	0.152608	0.152608	0.0755953	Q5PQK5	1
D16 upregulated	rno05010	Alzheimer disease	2020-06-02	347/7864	0.0258807	0.161269	0.161269	Q9JK11/M0R8B6	2
D16 upregulated	rno04512	ECM-receptor interaction	2020-06-01	69/7864	0.0515196	0.161269	0.161269	F1LUN5	1
D16 upregulated	rno04976	Bile secretion	2020-06-01	76/7864	0.0566203	0.161269	0.161269	P07687	1
D16 upregulated	rno00980	Metabolism of xenobiotics by cytochrome P450	2020-06-01	81/7864	0.0602496	0.161269	0.161269	P07687	1
D16 upregulated	rno04974	Protein digestion and absorption	2020-06-01	84/7864	0.0624216	0.161269	0.161269	F1LUN5	1
D16 upregulated	rno05222	Small cell lung cancer	2020-06-01	84/7864	0.0624216	0.161269	0.161269	F1LUN5	1
D16 upregulated	rno05146	Amoebiasis	2020-06-01	88/7864	0.0653111	0.161269	0.161269	F1LUN5	1
D16 upregulated	rno04540	Gap junction	2020-06-01	95/7864	0.0703498	0.161269	0.161269	M0R8B6	1
D16 upregulated	rno04933	AGE-RAGE signaling pathway in diabetic complications	2020-06-01	100/7864	0.073935	0.161269	0.161269	F1LUN5	1
D16 upregulated	rno05204	Chemical carcinogenesis	2020-06-01	104/7864	0.0767949	0.161269	0.161269	P07687	1
D16 upregulated	rno03040	Spliceosome	2020-06-01	123/7864	0.090279	0.164472	0.164472	Q6AYI1	1
D16 upregulated	rno04926	Relaxin signaling pathway	2020-06-01	130/7864	0.0952053	0.164472	0.164472	F1LUN5	1
D16 upregulated	rno05164	Influenza A	2020-06-01	158/7864	0.114689	0.164472	0.164472	Q9R0T3	1
D16 upregulated	rno04141	Protein processing in endoplasmic reticulum	2020-06-01	164/7864	0.118818	0.164472	0.164472	Q9R0T3	1
D16 upregulated	rno05202	Transcriptional misregulation in cancer	2020-06-01	167/7864	0.120876	0.164472	0.164472	Q6AYI1	1
D16 upregulated	rno04145	Phagosome	2020-06-01	181/7864	0.13043	0.164472	0.164472	M0R8B6	1
D16 upregulated	rno04510	Focal adhesion	2020-06-01	185/7864	0.133144	0.164472	0.164472	F1LUN5	1
D16 upregulated	rno05205	Proteoglycans in cancer	2020-06-01	205/7864	0.146607	0.171041	0.171041	Q6AYI1	1
D16 downregulated	rno00330	Arginine and proline metabolism	2020-11-02	50/7864	0.00210079	0.0525197	0.0420158	D4A2K1/Q0D2L3	2
D16 downregulated	rno00072	Synthesis and degradation of ketone bodies	2020-11-01	7864-12-01	0.0166684	0.171657	0.137326	A0A0G2JSH2	1
D16 downregulated	rno00910	Nitrogen metabolism	2020-11-01	18/7864	0.0249075	0.171657	0.137326	P14141	1
D16 downregulated	rno05205	Proteoglycans in cancer	2020-11-02	205/7864	0.0318586	0.171657	0.137326	P02454/Q5PQK5	2
D16 downregulated	rno00630	Glyoxylate and dicarboxylate metabolism	2020-11-01	29/7864	0.0398497	0.171657	0.137326	D4A2K1	1
D16 downregulated	rno00650	Butanoate metabolism	2020-11-01	30/7864	0.0411978	0.171657	0.137326	A0A0G2JSH2	1
D16 downregulated	rno00260	Glycine, serine and threonine metabolism	2020-11-01	40/7864	0.0545835	0.178876	0.143101	Q6UPE0	1
D16 downregulated	rno05143	African trypanosomiasis	2020-11-01	42/7864	0.0572402	0.178876	0.143101	A0A0G2JSV6	1
D16 downregulated	rno00520	Amino sugar and nucleotide sugar metabolism	2020-11-01	48/7864	0.0651696	0.180794	0.144635	P20070	1
D16 downregulated	rno05134	Legionellosis	2020-11-01	55/7864	0.0743439	0.180794	0.144635	P46462	1
D16 downregulated	rno05144	Malaria	2020-11-01	59/7864	0.0795495	0.180794	0.144635	A0A0G2JSV6	1
D16 downregulated	rno04512	ECM-receptor interaction	2020-11-01	69/7864	0.0924473	0.192599	0.154079	P02454	1
D16 downregulated	rno04974	Protein digestion and absorption	2020-11-01	84/7864	0.111486	0.208038	0.166431	P02454	1
D16 downregulated	rno05146	Amoebiasis	2020-11-01	88/7864	0.116502	0.208038	0.166431	P02454	1
D16 downregulated	rno04933	AGE-RAGE signaling pathway in diabetic complications	2020-11-01	100/7864	0.131393	0.212979	0.170383	P02454	1
D16 downregulated	rno00983	Drug metabolism - other enzymes	2020-11-01	104/7864	0.136307	0.212979	0.170383	P16303	1
D16 downregulated	rno04926	Relaxin signaling pathway	2020-11-01	130/7864	0.16763	0.234464	0.187571	P02454	1
D16 downregulated	rno04611	Platelet activation	2020-11-01	131/7864	0.168814	0.234464	0.187571	P02454	1
D16 downregulated	rno04530	Tight junction	2020-11-01	161/7864	0.203627	0.246469	0.197175	Q5PQK5	1
D16 downregulated	rno05206	MicroRNAs in cancer	2020-11-01	161/7864	0.203627	0.246469	0.197175	Q5PQK5	1
D16 downregulated	rno04141	Protein processing in endoplasmic reticulum	2020-11-01	164/7864	0.207034	0.246469	0.197175	P46462	1
A1 downregulated	rno00190	Oxidative phosphorylation	5/21	147/7864	3.40768e-05	0.000415227	0.000287224	A9UMV9/D3ZS58/D4A0T0/D4A3V2/D4A7L4	5
A1 downregulated	rno05012	Parkinson disease	5/21	157/7864	4.67576e-05	0.000415227	0.000287224	A9UMV9/D3ZS58/D4A0T0/D4A3V2/D4A7L4	5
A1 downregulated	rno05016	Huntington disease	6/21	271/7864	5.55553e-05	0.000415227	0.000287224	A9UMV9/D3ZS58/D4A0T0/D4A3V2/D4A7L4/Q6P6R6	6
A1 downregulated	rno04932	Non-alcoholic fatty liver disease (NAFLD)	5/21	163/7864	5.59584e-05	0.000415227	0.000287224	A9UMV9/D3ZS58/D4A0T0/D4A3V2/D4A7L4	5
A1 downregulated	rno04723	Retrograde endocannabinoid signaling	5/21	165/7864	5.93181e-05	0.000415227	0.000287224	A9UMV9/D3ZS58/D4A0T0/D4A3V2/D4A7L4	5
A1 downregulated	rno04714	Thermogenesis	5/21	245/7864	0.000380754	0.00222106	0.00153637	A9UMV9/D3ZS58/D4A0T0/D4A3V2/D4A7L4	5
A1 downregulated	rno05010	Alzheimer disease	5/21	347/7864	0.00184187	0.00920936	0.00637038	A9UMV9/D3ZS58/D4A0T0/D4A3V2/D4A7L4	5
A1 downregulated	rno03010	Ribosome	3/21	137/7864	0.00546718	0.0239189	0.0165454	Q5BJN7/P62919/P62856	3
A1 downregulated	rno00330	Arginine and proline metabolism	2/21	50/7864	0.00770241	0.0299538	0.0207199	D4A2K1/Q0D2L3	2
A1 downregulated	rno05412	Arrhythmogenic right ventricular cardiomyopathy (ARVC)	2/21	68/7864	0.0139161	0.0487064	0.0336916	G3V8L3/Q5U302	2
A1 downregulated	rno03040	Spliceosome	2/21	123/7864	0.0419845	0.133587	0.0924062	A0A0G2JXW4/P61980	2
A1 downregulated	rno00120	Primary bile acid biosynthesis	1/21	19/7864	0.0495918	0.144643	0.100054	P11915	1
A1 downregulated	rno04530	Tight junction	2/21	161/7864	0.0678565	0.169641	0.117346	D4A4X4/Q5PQK5	2
A1 downregulated	rno05206	MicroRNAs in cancer	2/21	161/7864	0.0678565	0.169641	0.117346	Q5PQK5/P61980	2
A1 downregulated	rno00630	Glyoxylate and dicarboxylate metabolism	1/21	29/7864	0.0747429	0.1744	0.120638	D4A2K1	1
A1 downregulated	rno01040	Biosynthesis of unsaturated fatty acids	1/21	33/7864	0.0846248	0.185117	0.128051	P11915	1
A1 downregulated	rno05213	Endometrial cancer	1/21	57/7864	0.141838	0.280245	0.193854	Q5U302	1
A1 downregulated	rno04520	Adherens junction	1/21	60/7864	0.148745	0.280245	0.193854	Q5U302	1
A1 downregulated	rno05014	Amyotrophic lateral sclerosis (ALS)	1/21	62/7864	0.153321	0.280245	0.193854	F1M7P4	1
A1 downregulated	rno01212	Fatty acid metabolism	1/21	65/7864	0.16014	0.280245	0.193854	P11915	1
A9 upregulated	rno05162	Measles	2020-02-01	139/7864	0.0350408	0.0504493	0.00965538	P68101	1
A9 upregulated	rno04140	Autophagy - animal	2020-02-01	140/7864	0.0352906	0.0504493	0.00965538	P68101	1
A9 upregulated	rno04210	Apoptosis	2020-02-01	143/7864	0.0360399	0.0504493	0.00965538	P68101	1
A9 upregulated	rno03013	RNA transport	2020-02-01	152/7864	0.038286	0.0504493	0.00965538	P68101	1
A9 upregulated	rno05160	Hepatitis C	2020-02-01	153/7864	0.0385354	0.0504493	0.00965538	P68101	1
A9 upregulated	rno05164	Influenza A	2020-02-01	158/7864	0.0397819	0.0504493	0.00965538	P68101	1
A9 upregulated	rno04530	Tight junction	2020-02-01	161/7864	0.0405295	0.0504493	0.00965538	D4A4X4	1
A9 upregulated	rno04932	Non-alcoholic fatty liver disease (NAFLD)	2020-02-01	163/7864	0.0410277	0.0504493	0.00965538	P68101	1
A9 upregulated	rno04141	Protein processing in endoplasmic reticulum	2020-02-01	164/7864	0.0412767	0.0504493	0.00965538	P68101	1
A9 upregulated	rno05168	Herpes simplex virus 1 infection	2020-02-01	297/7864	0.0741124	0.0815236	0.0156026	P68101	1
A9 upregulated	rno05010	Alzheimer disease	2020-02-01	347/7864	0.0863086	0.0863086	0.0165184	P68101	1
N9 downregulated	rno03010	Ribosome	2020-07-05	137/7864	3.04693e-08	2.74224e-07	2.24511e-07	P12001/Q6PDW1/P27952/P62856/P62275	5
N9 downregulated	rno00240	Pyrimidine metabolism	2020-07-01	53/7864	0.0462511	0.120595	0.0987329	P19804	1
N9 downregulated	rno04622	RIG-I-like receptor signaling pathway	2020-07-01	61/7864	0.0530705	0.120595	0.0987329	Q66H62	1
N9 downregulated	rno04064	NF-kappa B signaling pathway	2020-07-01	92/7864	0.0791025	0.120595	0.0987329	Q66H62	1
N9 downregulated	rno00983	Drug metabolism - other enzymes	2020-07-01	104/7864	0.0890135	0.120595	0.0987329	P19804	1
N9 downregulated	rno04625	C-type lectin receptor signaling pathway	2020-07-01	108/7864	0.0922967	0.120595	0.0987329	Q66H62	1
N9 downregulated	rno04380	Osteoclast differentiation	2020-07-01	125/7864	0.106138	0.120595	0.0987329	Q66H62	1
N9 downregulated	rno00230	Purine metabolism	2020-07-01	130/7864	0.110174	0.120595	0.0987329	P19804	1
N9 downregulated	rno04217	Necroptosis	2020-07-01	143/7864	0.120595	0.120595	0.0987329	Q66H62	1
T9 upregulated	rno00053	Ascorbate and aldarate metabolism	2020-06-01	33/7864	0.0249232	0.109707	0.0808367	P08430	1
T9 upregulated	rno00040	Pentose and glucuronate interconversions	2020-06-01	37/7864	0.0279087	0.109707	0.0808367	P08430	1
T9 upregulated	rno04216	Ferroptosis	2020-06-01	41/7864	0.0308866	0.109707	0.0808367	P48508	1
T9 upregulated	rno00860	Porphyrin and chlorophyll metabolism	2020-06-01	43/7864	0.0323727	0.109707	0.0808367	P08430	1
T9 upregulated	rno00270	Cysteine and methionine metabolism	2020-06-01	51/7864	0.038298	0.109707	0.0808367	P48508	1
T9 upregulated	rno05134	Legionellosis	2020-06-01	55/7864	0.0412494	0.109707	0.0808367	P46462	1
T9 upregulated	rno00480	Glutathione metabolism	2020-06-01	72/7864	0.0537084	0.109707	0.0808367	P48508	1
T9 upregulated	rno00980	Metabolism of xenobiotics by cytochrome P450	2020-06-01	81/7864	0.0602496	0.109707	0.0808367	P08430	1
T9 upregulated	rno00982	Drug metabolism - cytochrome P450	2020-06-01	83/7864	0.061698	0.109707	0.0808367	P08430	1
T9 upregulated	rno00830	Retinol metabolism	2020-06-01	86/7864	0.0638672	0.109707	0.0808367	P08430	1
T9 upregulated	rno00140	Steroid hormone biosynthesis	2020-06-01	87/7864	0.0645894	0.109707	0.0808367	P08430	1
T9 upregulated	rno05150	Staphylococcus aureus infection	2020-06-01	99/7864	0.0732189	0.109707	0.0808367	Q63279	1
T9 upregulated	rno00983	Drug metabolism - other enzymes	2020-06-01	104/7864	0.0767949	0.109707	0.0808367	P08430	1
T9 upregulated	rno05204	Chemical carcinogenesis	2020-06-01	104/7864	0.0767949	0.109707	0.0808367	P08430	1
T9 upregulated	rno03040	Spliceosome	2020-06-01	123/7864	0.090279	0.120372	0.0886952	Q6AYI1	1
T9 upregulated	rno04915	Estrogen signaling pathway	2020-06-01	142/7864	0.103599	0.129498	0.0954198	Q63279	1
T9 upregulated	rno04141	Protein processing in endoplasmic reticulum	2020-06-01	164/7864	0.118818	0.134307	0.0989632	P46462	1
T9 upregulated	rno05202	Transcriptional misregulation in cancer	2020-06-01	167/7864	0.120876	0.134307	0.0989632	Q6AYI1	1
T9 upregulated	rno05205	Proteoglycans in cancer	2020-06-01	205/7864	0.146607	0.154323	0.113712	Q6AYI1	1
T9 upregulated	rno05010	Alzheimer disease	2020-06-01	347/7864	0.237275	0.237275	0.174834	Q9JK11	1
T9 downregulated	rno03010	Ribosome	13/41	137/7864	8.90043e-14	9.96848e-12	9.96848e-12	P12001/B0K031/B2RYQ8/Q6PDW1/Q6PDV7/P41123/P21531/P62282/P62845/P62268/P62856/P62275/P29314	13
A18 upregulated	rno00240	Pyrimidine metabolism	2020-01-01	53/7864	0.00673957	0.016531	NA	P19804	1
A18 upregulated	rno00983	Drug metabolism - other enzymes	2020-01-01	104/7864	0.0132248	0.016531	NA	P19804	1
A18 upregulated	rno00230	Purine metabolism	2020-01-01	130/7864	0.016531	0.016531	NA	P19804	1
A18 downregulated	rno00920	Sulfur metabolism	2020-06-02	7864-10-01	2.17732e-05	0.000130639	4.58384e-05	B0BMT9/G3V6R5	2
A18 downregulated	rno00730	Thiamine metabolism	2020-06-01	15/7864	0.0113937	0.0341812	0.0119934	Q9WUS0	1
A18 downregulated	rno00020	Citrate cycle (TCA cycle)	2020-06-01	32/7864	0.0241756	0.0483513	0.0169654	G3V888	1
A18 downregulated	rno05134	Legionellosis	2020-06-01	55/7864	0.0412494	0.061874	0.0217102	Q68FR6	1
A18 downregulated	rno03040	Spliceosome	2020-06-01	123/7864	0.090279	0.0952053	0.0334054	G3V7T6	1
A18 downregulated	rno00230	Purine metabolism	2020-06-01	130/7864	0.0952053	0.0952053	0.0334054	Q9WUS0	1
T18 upregulated	rno05150	Staphylococcus aureus infection	2020-08-03	99/7864	0.000103537	0.00258843	0.00185277	P25030/G3V9R2/Q63279	3
T18 upregulated	rno00480	Glutathione metabolism	2020-08-02	72/7864	0.00223372	0.0279215	0.0199859	P07314/P48508	2
T18 upregulated	rno04915	Estrogen signaling pathway	2020-08-02	142/7864	0.0084416	0.0633267	0.0453286	P25030/Q63279	2
T18 upregulated	rno00430	Taurine and hypotaurine metabolism	2020-08-01	7864-10-01	0.0101323	0.0633267	0.0453286	P07314	1
T18 upregulated	rno00053	Ascorbate and aldarate metabolism	2020-08-01	33/7864	0.0330963	0.13417	0.0960373	P08430	1
T18 upregulated	rno00040	Pentose and glucuronate interconversions	2020-08-01	37/7864	0.0370421	0.13417	0.0960373	P08430	1
T18 upregulated	rno04216	Ferroptosis	2020-08-01	41/7864	0.0409738	0.13417	0.0960373	P48508	1
T18 upregulated	rno00860	Porphyrin and chlorophyll metabolism	2020-08-01	43/7864	0.0429343	0.13417	0.0960373	P08430	1
T18 upregulated	rno00270	Cysteine and methionine metabolism	2020-08-01	51/7864	0.0507416	0.140949	0.10089	P48508	1
T18 upregulated	rno00590	Arachidonic acid metabolism	2020-08-01	77/7864	0.0757317	0.148635	0.106391	P07314	1
T18 upregulated	rno00980	Metabolism of xenobiotics by cytochrome P450	2020-08-01	81/7864	0.0795248	0.148635	0.106391	P08430	1
T18 upregulated	rno00982	Drug metabolism - cytochrome P450	2020-08-01	83/7864	0.0814162	0.148635	0.106391	P08430	1
T18 upregulated	rno00830	Retinol metabolism	2020-08-01	86/7864	0.084247	0.148635	0.106391	P08430	1
T18 upregulated	rno00140	Steroid hormone biosynthesis	2020-08-01	87/7864	0.0851889	0.148635	0.106391	P08430	1
T18 upregulated	rno04610	Complement and coagulation cascades	2020-08-01	92/7864	0.0898856	0.148635	0.106391	G3V9R2	1
T18 upregulated	rno00983	Drug metabolism - other enzymes	2020-08-01	104/7864	0.101072	0.148635	0.106391	P08430	1
T18 upregulated	rno05204	Chemical carcinogenesis	2020-08-01	104/7864	0.101072	0.148635	0.106391	P08430	1
T18 upregulated	rno04114	Oocyte meiosis	2020-08-01	116/7864	0.112138	0.155747	0.111482	P63102	1
T18 upregulated	rno04110	Cell cycle	2020-08-01	123/7864	0.118537	0.15597	0.111642	P63102	1
T18 upregulated	rno04390	Hippo signaling pathway	2020-08-01	151/7864	0.143735	0.168372	0.120519	P63102	1
T18 upregulated	rno05160	Hepatitis C	2020-08-01	153/7864	0.14551	0.168372	0.120519	P63102	1
T18 upregulated	rno05161	Hepatitis B	2020-08-01	156/7864	0.148167	0.168372	0.120519	P63102	1
T18 upregulated	rno04141	Protein processing in endoplasmic reticulum	2020-08-01	164/7864	0.155218	0.168715	0.120764	D3ZH41	1
T18 upregulated	rno05203	Viral carcinogenesis	2020-08-01	215/7864	0.198976	0.207266	0.148359	P63102	1
T18 downregulated	rno03320	PPAR signaling pathway	6/18	85/7864	2.23212e-08	9.82135e-07	6.10897e-07	P18163/P20816/P07896/F1LNW3/O88813/P02692	6
T18 downregulated	rno04146	Peroxisome	5/18	88/7864	1.1955e-06	2.63009e-05	1.63594e-05	P18163/B6DYQ0/P07896/F1LNW3/O88813	5
T18 downregulated	rno00071	Fatty acid degradation	4/18	51/7864	4.49075e-06	6.58644e-05	4.09683e-05	P18163/P20816/P07896/O88813	4
T18 downregulated	rno00920	Sulfur metabolism	2/18	7864-10-01	0.000220286	0.00242314	0.00150722	B0BMT9/G3V6R5	2
T18 downregulated	rno01212	Fatty acid metabolism	3/18	65/7864	0.000402523	0.00354221	0.00220329	P18163/P07896/O88813	3
T18 downregulated	rno00061	Fatty acid biosynthesis	2/18	18/7864	0.000740888	0.00543318	0.00337949	P18163/O88813	2
T18 downregulated	rno04216	Ferroptosis	2/18	41/7864	0.00384894	0.0241933	0.0150485	P18163/O88813	2
T18 downregulated	rno04920	Adipocytokine signaling pathway	2/18	74/7864	0.0121249	0.0558511	0.0347399	P18163/O88813	2
T18 downregulated	rno00590	Arachidonic acid metabolism	2/18	77/7864	0.0130818	0.0558511	0.0347399	P05182/P20816	2
T18 downregulated	rno00980	Metabolism of xenobiotics by cytochrome P450	2/18	81/7864	0.0144077	0.0558511	0.0347399	B6DYQ0/P05182	2
T18 downregulated	rno00982	Drug metabolism - cytochrome P450	2/18	83/7864	0.0150918	0.0558511	0.0347399	B6DYQ0/P05182	2
T18 downregulated	rno00830	Retinol metabolism	2/18	86/7864	0.0161439	0.0558511	0.0347399	P11711/P20816	2
T18 downregulated	rno00140	Steroid hormone biosynthesis	2/18	87/7864	0.0165015	0.0558511	0.0347399	P10634/P05182	2
T18 downregulated	rno05204	Chemical carcinogenesis	2/18	104/7864	0.0230901	0.0725689	0.0451385	B6DYQ0/P05182	2
T18 downregulated	rno00730	Thiamine metabolism	1/18	15/7864	0.0338186	0.0992013	0.0617041	Q9WUS0	1
T18 downregulated	rno00670	One carbon pool by folate	1/18	18/7864	0.0404514	0.104262	0.0648522	O88618	1
T18 downregulated	rno00120	Primary bile acid biosynthesis	1/18	19/7864	0.0426528	0.104262	0.0648522	F1LNW3	1
T18 downregulated	rno00220	Arginine biosynthesis	1/18	19/7864	0.0426528	0.104262	0.0648522	P09034	1
T18 downregulated	rno04964	Proximal tubule bicarbonate reclamation	1/18	23/7864	0.0514106	0.117894	0.0733312	Q9JHZ9	1
T18 downregulated	rno00340	Histidine metabolism	1/18	24/7864	0.0535882	0.117894	0.0733312	O88618	1
T18 downregulated	rno00650	Butanoate metabolism	1/18	30/7864	0.066555	0.133788	0.0832175	P07896	1
T18 downregulated	rno00020	Citrate cycle (TCA cycle)	1/18	32/7864	0.0708399	0.133788	0.0832175	G3V888	1
T18 downregulated	rno00410	beta-Alanine metabolism	1/18	32/7864	0.0708399	0.133788	0.0832175	P07896	1
T18 downregulated	rno00053	Ascorbate and aldarate metabolism	1/18	33/7864	0.0729753	0.133788	0.0832175	P10867	1
T18 downregulated	rno00250	Alanine, aspartate and glutamate metabolism	1/18	36/7864	0.0793539	0.13621	0.0847238	P09034	1
T18 downregulated	rno00591	Linoleic acid metabolism	1/18	38/7864	0.0835833	0.13621	0.0847238	P05182	1
T18 downregulated	rno00640	Propanoate metabolism	1/18	38/7864	0.0835833	0.13621	0.0847238	P07896	1
T18 downregulated	rno04975	Fat digestion and absorption	1/18	42/7864	0.091987	0.144551	0.0899121	P02692	1
T18 downregulated	rno00380	Tryptophan metabolism	1/18	49/7864	0.106519	0.156498	0.0973433	P07896	1
T18 downregulated	rno04714	Thermogenesis	2/18	245/7864	0.106703	0.156498	0.0973433	P18163/O88813	2
T18 downregulated	rno00310	Lysine degradation	1/18	53/7864	0.114723	0.162833	0.101284	P07896	1
T18 downregulated	rno00280	Valine, leucine and isoleucine degradation	1/18	60/7864	0.128911	0.177253	0.110253	P07896	1
T18 downregulated	rno00480	Glutathione metabolism	1/18	72/7864	0.152734	0.203646	0.126669	B6DYQ0	1
T18 downregulated	rno01230	Biosynthesis of amino acids	1/18	80/7864	0.168273	0.217765	0.135452	P09034	1
T18 downregulated	rno04727	GABAergic synapse	1/18	95/7864	0.196685	0.247262	0.153799	Q9JHZ9	1
T18 downregulated	rno00983	Drug metabolism - other enzymes	1/18	104/7864	0.21329	0.260688	0.162151	P05182	1
T18 downregulated	rno01200	Carbon metabolism	1/18	123/7864	0.247287	0.280292	0.174345	P07896	1
T18 downregulated	rno04750	Inflammatory mediator regulation of TRP channels	1/18	123/7864	0.247287	0.280292	0.174345	P20816	1
T18 downregulated	rno04724	Glutamatergic synapse	1/18	124/7864	0.249037	0.280292	0.174345	Q9JHZ9	1
T18 downregulated	rno00230	Purine metabolism	1/18	130/7864	0.259458	0.280292	0.174345	Q9WUS0	1
T18 downregulated	rno04726	Serotonergic synapse	1/18	131/7864	0.261182	0.280292	0.174345	P10634	1
T18 downregulated	rno04270	Vascular smooth muscle contraction	1/18	142/7864	0.279892	0.29322	0.182386	P20816	1
T18 downregulated	rno05418	Fluid shear stress and atherosclerosis	1/18	156/7864	0.303058	0.310106	0.192889	P09034	1
T18 downregulated	rno04932	Non-alcoholic fatty liver disease (NAFLD)	1/18	163/7864	0.314376	0.314376	0.195545	P05182	1
