# Supplementary material for: Integration of chronological omics data reveals mitochondrial regulatory mechanisms during the development of hepatocellular carcinoma
Source: PLoS One. 2021 Aug 12;16(8):e0256016. doi: 10.1371/journal.pone.0256016 (PMC8360386; doi:10.1371/journal.pone.0256016)
Supplement: S12 Table — (XLSX) [file pone.0256016.s016.xlsx]

## Sheet: Hoja1
Chronological omics data integration disclose mitochondrial regulation mechanisms throughout hepatocellular carcinoma development
J. Noé García-Chávez, Verónica R. Vásquez-Garzón, Mercedes G. López, Saúl Villa-Treviño, Rafael Montiel
Supplementary Table S12. Metabolic profiles and metabolic differential analysis in HCC development.
Metabolite	D1 fold change	D7 fold change	D11 fold change	D16 fold change	A1 fold change	N1 fold change	A9 fold change	N9 fold change	T9 fold change	A18 fold change	T18 fold change	D1 p-value	D7 p-value	D11 p-value	D16 p-value	A1 p-value	N1 p-value	A9 p-value	N9 p-value	T9 p-value	A18 p-value	T18 p-value	C0_1	C0_2	C0_3	D1_1	D1_2	D1_3	D7_1	D7_2	D7_3	D11_1	D11_2	D11_3	D16_1	D16_2	D16_3	A1_1	N1_1	N1_2	N1_3	C9_1	C9_2	C9_3	A9_2	A9_3	C18_1	C18_2	N9_1
Glutamic acid	-3.95292	3.37111	0.943937	2.05235	-3.64881	-1.9867	2.26239	-0.0121613	2.91426	-3.0423	1.06241	0.00381367	0.0369171	0.70588	0.0553616	1	0.788838	0.515085	0.99561	0.409705	0.21656	0.511258	15.2574	15.7897	16.3693	11.3848	11.183	12.9898	17.09	20.3553	20.0844	17.698	12.3669	20.1833	19.1795	16.8188	17.5752	12.1567	19.7835	0	21.6729	15.0449	15.221	10.9167	19.889	10.4562	15.0792	17.4912	16.1903
Succinic acid	1.73023	0.440553	-0.355335	-1.70211	-2.42916	-0.510717	1.50698	0.796492	0.819592	-0.397688	1.86148	0.40069	0.866116	0.871924	0.390933	1	0.855066	0.444627	0.455264	0.72732	0.912086	0.326172	16.5348	16.7593	21.9468	19.4872	19.7808	21.1636	16.9738	22.2443	17.3445	16.4395	20.0888	17.6466	16.5969	16.9266	16.6111	15.9845	16.9265	15.1451	21.6373	17.8837	15.9754	15.7899	21.3531	16.4196	16.9323	16.8041	16.9821
Fumaric acid	-1.96509	1.23557	0.0599368	0.140283	-2.67216	-4.60104	0.279217	-3.24866	0.560869	-0.430551	0.428463	0.0752615	0.256367	0.956865	0.779702	1	0.461901	0.75878	0.0984511	0.620672	0.728616	0.597605	14.9404	15.9872	16.5061	12.4828	14.5246	14.531	15.4316	18.0077	17.7011	14.4385	15.5491	17.6259	16.093	15.9731	15.7884	13.1391	15.7078	0	17.9228	14.8906	15.8237	14.7954	17.0098	14.5532	15.0785	16.5694	14.6923
Malic acid	1.58686	4.63226	3.90998	2.65895	0.494846	-1.04111	1.2174	-0.674512	1.99024	-0.123333	0.00181754	0.0602173	0.0222541	0.0383778	0.0682168	1	0.868671	0.279352	0.544139	0.152926	0.876719	0.998185	11.9237	12.3415	13.8525	14.072	14.1716	14.6347	15.0763	18.2912	18.6469	14.566	16.758	18.5237	17.0438	15.0775	13.9732	13.2008	16.2265	0	18.7679	14.0198	12.8668	14.6504	16.7048	14.1723	13.9187	14.5334	14.9192
Citric acid	-12.0474	-0.943274	-0.916165	-6.03249	-12.0474	-3.90429	3.18362	2.62649	3.55803	0.21565	-2.73199	0.000343508	0.441865	0.540871	0.14427	1	0.406109	0.571025	0.6153	0.529079	0.975151	0.70879	10.4579	11.6236	14.0606	0	0	0	10.4958	11.2906	11.5259	9.97366	10.5859	12.834	7.36408	10.6805	0	0	12.3971	0	12.0321	0	10.9796	0	12.4418	0	0	12.7007	9.12838
Oxoglutaric acid	-17.8253	-2.08198	-3.0967	-2.24269	-17.8253	-7.08211	-1.62956	-9.37311	-1.3684	-0.232685	-2.83107	4.17e-06	0.107209	0.320914	0.22211	1	0.263747	0.307988	0.114007	0.223973	0.861817	0.0931427	17.0664	17.6007	18.8089	0	0	0	17.3915	14.4719	15.3666	18.596	9.56415	16.0256	18.5061	13.964	14.2777	0	17.4587	0	14.7709	19.1534	16.7768	18.7285	14.2287	18.0158	17.3824	18.097	15.4013
[truncated: 11 more columns]
