# Supplementary material for: Integration of chronological omics data reveals mitochondrial regulatory mechanisms during the development of hepatocellular carcinoma
Source: PLoS One. 2021 Aug 12;16(8):e0256016. doi: 10.1371/journal.pone.0256016 (PMC8360386; doi:10.1371/journal.pone.0256016)
Supplement: S13 Table — (XLSX) [file pone.0256016.s017.xlsx]

## Sheet: Hoja 1
Chronological omics data integration disclose mitochondrial regulation mechanisms throughout hepatocellular carcinoma development
J. Noé García-Chávez, Verónica R. Vásquez-Garzón, Mercedes G. López, Saúl Villa-Treviño, Rafael Montiel
Supplementary Table S13. Pathway over-representation-based Integration using Biological level expression.
Description	D1	D7	D11	D16	A1	N1	A9	N9	T9	A18	T18
Tight junction	3	4	4	4	4	4	4	4	4	4	4
Focal adhesion	4	4	4	4	3	4	4	4	4	4	4
Hypertrophic cardiomyopathy (HCM)	4	4	4	4	4	4	4	4	4	4	4
Glyoxylate and dicarboxylate metabolism	5	4	4	4	4	4	4	4	4	4	4
Progesterone-mediated oocyte maturation	4	4	4	4	4	4	4	4	4	4	4
Oocyte meiosis	4	3	4	4	4	4	4	4	4	4	4
Cell cycle	4	3	4	4	4	4	4	4	4	4	4
p53 signaling pathway	3	4	3	4	4	4	4	4	4	4	4
Thiamine metabolism	4	4	4	4	4	4	4	4	4	6	4
Citrate cycle (TCA cycle)	4	4	4	4	4	4	4	4	4	6	4
Sulfur metabolism	4	4	5	4	4	4	4	4	4	6	6
Ribosome	6	4	4	4	6	4	4	6	6	4	4
Staphylococcus aureus infection	4	3	4	3	4	4	4	4	4	4	2
Parkinson disease	4	4	4	4	6	4	5	5	4	4	4
Arginine and proline metabolism	5	4	4	4	6	4	4	4	4	4	4
Oxidative phosphorylation	4	4	4	4	6	4	4	4	4	4	4
Non-alcoholic fatty liver disease (NAFLD)	4	4	4	4	6	4	4	4	4	4	4
Retrograde endocannabinoid signaling	4	4	4	4	6	4	4	4	4	4	4
Huntington disease	4	4	4	4	6	4	4	4	4	4	4
Thermogenesis	4	4	4	4	6	4	4	4	4	4	4
Arrhythmogenic right ventricular cardiomyopathy (ARVC)	4	4	4	4	6	4	4	4	4	4	4
Alzheimer disease	4	4	4	4	6	4	4	4	4	4	4
Pertussis	3	3	4	4	4	4	4	4	4	4	4
Osteoclast differentiation	3	3	4	4	4	4	4	4	4	4	4
Prion diseases	3	4	4	3	4	4	4	4	4	4	4
Malaria	3	4	4	4	4	4	4	4	4	4	4
Cytokine-cytokine receptor interaction	3	4	4	4	4	4	4	4	4	4	4
Chagas disease (American trypanosomiasis)	3	4	4	4	4	4	4	4	4	4	4
Purine metabolism	4	4	4	4	4	4	4	4	4	2	4
Pyrimidine metabolism	4	4	4	4	4	4	3	4	3	2	4
Amino sugar and nucleotide sugar metabolism	4	4	6	4	4	4	4	4	4	4	4
Butanoate metabolism	5	4	5	4	4	4	4	4	4	4	5
Linoleic acid metabolism	5	4	5	4	4	4	4	4	4	4	4
Glycine, serine and threonine metabolism	5	4	5	4	4	4	4	4	4	4	4
Tryptophan metabolism	5	4	5	4	4	4	4	4	4	4	4
Tyrosine metabolism	5	4	4	4	4	4	4	4	4	4	4
Histidine metabolism	5	4	4	4	4	4	4	4	4	4	4
Complement and coagulation cascades	5	4	4	4	4	4	4	4	4	4	4
Arachidonic acid metabolism	5	4	4	4	4	4	4	4	4	4	4
Mineral absorption	4	4	4	4	4	4	4	4	4	4	4
Systemic lupus erythematosus	4	4	4	4	4	4	4	4	4	4	4
alpha-Linolenic acid metabolism	4	4	4	4	4	4	4	4	4	4	4
Ferroptosis	4	4	4	4	4	4	4	4	3	4	8
Fatty acid degradation	5	4	4	4	4	4	4	4	4	4	7
Fatty acid biosynthesis	4	4	4	4	4	4	4	4	4	4	6
Fatty acid metabolism	5	4	5	4	4	4	4	4	4	4	6
Peroxisome	5	6	5	4	4	4	4	4	4	4	7
Small cell lung cancer	3	4	4	4	4	4	4	4	4	4	4
PPAR signaling pathway	7	4	5	4	4	4	4	4	4	4	7
Drug metabolism - other enzymes	6	4	4	4	4	4	3	3	4	2	4
Retinol metabolism	7	4	5	4	4	4	4	4	4	4	4
Steroid hormone biosynthesis	7	4	5	4	4	4	4	4	4	4	4
Pentose and glucuronate interconversions	6	4	4	4	4	4	4	4	3	4	3
Drug metabolism - cytochrome P450	6	4	4	4	4	3	4	3	3	4	3
Metabolism of xenobiotics by cytochrome P450	6	2	4	4	3	3	4	3	3	4	3
Chemical carcinogenesis	7	2	4	4	4	3	4	3	3	4	3
Porphyrin and chlorophyll metabolism	6	4	4	4	4	4	4	4	4	4	4
Ascorbate and aldarate metabolism	6	4	4	4	4	4	4	4	4	4	4
Biosynthesis of unsaturated fatty acids	5	6	4	4	4	4	4	4	4	4	4
Primary bile acid biosynthesis	7	6	4	4	4	4	4	4	4	4	4
ECM-receptor interaction	4	4	4	4	3	4	4	4	4	4	4
Proteoglycans in cancer	3	3	4	4	3	4	4	4	3	4	4
Phagosome	3	3	4	4	4	4	4	4	4	4	4
Amoebiasis	3	3	4	4	4	4	4	4	4	4	4
Arginine biosynthesis	5	4	4	4	4	4	4	4	4	4	4
Glutathione metabolism	4	4	4	4	4	3	4	3	3	4	1
Bile secretion	5	4	5	4	4	3	4	4	4	4	4
AGE-RAGE signaling pathway in diabetic complications	3	3	3	3	3	4	4	4	4	4	4
