# Supplementary material for: Integration of chronological omics data reveals mitochondrial regulatory mechanisms during the development of hepatocellular carcinoma
Source: PLoS One. 2021 Aug 12;16(8):e0256016. doi: 10.1371/journal.pone.0256016 (PMC8360386; doi:10.1371/journal.pone.0256016)
Supplement: S14 Table — (XLSX) [file pone.0256016.s018.xlsx]

## Sheet: Hoja1
Chronological omics data integration disclose mitochondrial regulation mechanisms throughout hepatocellular carcinoma development
J. Noé García-Chávez, Verónica R. Vásquez-Garzón, Mercedes G. López, Saúl Villa-Treviño, Rafael Montiel
Supplementary Table S14. Integration based in pathway Stouffer's Z.
D1 downregulated pathways	SumZ	p. value
rno00053	2.11871	0.0170575
rno00120	5.29188	6.05322e-08
rno00140	6.3753	9.13058e-11
rno00830	5.54221	1.49339e-08
rno00980	2.18899	0.0142986
rno00982	2.49696	0.00626317
rno01040	5.03056	2.44522e-07
rno01212	6.95916	1.71156e-12
rno03320	5.78071	3.71919e-09
rno04146	7.72832	5.44868e-15
rno05204	3.32394	0.000443773
D1 upregulated pathways
rno03040	1.5741	0.057732
rno04145	3.32861	0.000436411
rno04530	2.66464	0.00385352
rno04966	1.53976	0.0618095
rno05222	3.51199	0.000222379
rno05410	1.74698	0.04032
D7 downregulated pathways
rno00220	2.33931	0.00965977
D7 upregulated pathways
rno00980	2.14249	0.0160769
rno04510	2.33197	0.00985107
rno04512	2.37884	0.00868369
rno04933	3.4581	0.000272001
rno04976	2.20375	0.0137711
rno05146	2.8755	0.00201696
D11 downregulated pathways
rno00220	2.48214	0.00652984
rno00630	2.01475	0.0219652
D11 upregulated pathways
rno03320	2.73737	0.00309659
rno04933	3.65255	0.000129823
rno05222	2.32731	0.00997441
D16 upregulated pathways
rno00980	2.55556	0.0053008
rno04145	2.18978	0.01427
rno04512	2.79302	0.00261089
rno04933	3.29799	0.00048689
rno05146	2.42928	0.00756433
rno05204	2.16686	0.0151228
T9 upregulated pathways
rno00040	3.62201	0.00014616
rno00480	5.25942	7.22567e-08
rno00830	2.2239	0.0130775
rno00980	4.20078	1.32997e-05
rno00982	3.71415	0.000101943
rno00983	2.80938	0.00248184
rno04216	4.545	2.74676e-06
rno05204	3.66944	0.00012154
rno05205	3.12845	0.000878659
T18 downregulated pathways
rno00061	2.22628	0.0129978
rno00071	4.24614	1.08743e-05
rno00140	2.19224	0.0141813
rno00380	2.11548	0.0171947
rno00590	2.35738	0.00920226
rno00650	3.44507	0.000285461
rno00830	2.83386	0.00229948
rno03320	5.57177	1.2608e-08
rno04146	3.47742	0.00025313
T18 upregulated pathways
rno00040	3.27442	0.000529392
rno00480	4.83859	6.5383e-07
rno00980	4.09469	2.11364e-05
rno00982	3.50586	0.00022757
rno04216	4.4925	3.51955e-06
rno05204	3.69596	0.000109531
