# Supplementary material for: Integration of chronological omics data reveals mitochondrial regulatory mechanisms during the development of hepatocellular carcinoma
Source: PLoS One. 2021 Aug 12;16(8):e0256016. doi: 10.1371/journal.pone.0256016 (PMC8360386; doi:10.1371/journal.pone.0256016)
Supplement: S15 Table — (XLSX) [file pone.0256016.s019.xlsx]

## Sheet: Hoja1
Chronological omics data integration disclose mitochondrial regulation mechanisms throughout hepatocellular carcinoma development
J. Noé García-Chávez, Verónica R. Vásquez-Garzón, Mercedes G. López, Saúl Villa-Treviño, Rafael Montiel
Supplementary Table S15. Transcriptomic gene expresion and modules identification in WGCNA
Gene	Module color	C0_1	C0_2	C0_3	C0_4	D1_1	D1_2	D1_3	D1_4	D7_1	D7_2	D7_3	D7_4	D11_1	D11_2	D11_3	D11_4	D16_1	D16_2	D16_3	D16_4	A1_1	A1_2	A1_3	A1_4	N1_1	N1_2	N1_3	N1_4	C9_1	C9_2	C9_3	C9_4	A9_1	A9_2	A9_3	A9_4	N9_1	N9_2	N9_3	N9_4	T9_1	T9_2	T9_3	T9_4	C18_1	C18_2	C18_3	C18_4
A1cf	greenyellow	10.1067	10.0382	9.87856	9.83993	8.33804	8.08319	8.11279	6.98128	9.79621	9.72961	9.91232	9.88199	9.60022	9.58129	9.49439	9.70818	9.67266	9.73859	9.86503	9.61182	10.0514	9.95085	9.96448	9.78969	10.3303	10.1796	10.0708	9.77262	9.76407	9.65637	9.53517	9.40854	9.97439	9.58939	9.54274	9.75496	9.61587	9.61195	9.62842	9.74035	9.54347	9.47435	9.53567	9.44902	9.39077	9.37641	9.07323	9.46027
A1i3	greenyellow	11.7264	12.0398	11.8021	11.8785	9.13544	8.41001	8.83859	8.57459	9.94625	10.6931	11.4003	11.3338	10.5998	10.4117	10.3708	11.1008	10.9183	10.47	11.5841	9.93571	11.0422	11.912	11.2426	11.675	11.3592	12.064	11.109	11.6499	12.0637	12.046	12.0298	11.9177	12.2213	12.1132	12.035	12.0754	12.0134	11.9707	12.1798	12.0291	11.9319	11.5815	11.899	10.7836	11.79	11.7938	11.709	11.6612
A2m	royalblue	5.18963	4.88143	5.22385	5.37335	4.57244	4.7253	5.77234	7.41177	6.46911	8.66693	7.95334	7.82702	11.8151	12.3262	11.6828	12.3466	8.50419	9.65689	9.06078	9.46047	6.15422	6.11435	6.75313	5.4348	6.91795	6.04308	6.19794	5.32899	4.1883	4.15666	4.3036	4.32667	4.5934	4.35	4.59573	5.70197	4.78915	4.44652	4.92065	5.05784	4.84672	4.30193	4.61613	3.82091	5.16545	5.53594	6.76896	4.68224
A2ml1	greenyellow	3.14423	3.23572	3.28824	3.09732	3.1179	2.85553	3.33167	3.11937	3.00016	3.44562	3.08421	3.15306	3.70659	4.19357	3.3758	3.05943	3.4994	3.0155	2.96245	3.69706	4.60181	4.65902	3.35468	4.3257	3.54752	4.51057	3.09827	4.04845	3.89253	4.49422	4.38207	4.94715	3.79857	3.98083	4.0285	3.77387	3.83663	3.93886	3.83964	3.37734	3.48758	4.02671	3.5733	3.3806	4.04547	3.70331	3.89367	4.1855
A3galt2	royalblue	3.99719	3.85907	4.56355	3.99153	5.47956	5.92119	6.1364	5.76886	5.76952	4.9361	4.90662	4.87532	5.27893	5.5303	5.18443	5.50377	5.3385	4.90762	5.15276	5.39396	5.59549	5.2165	4.89484	4.61783	4.97803	4.32146	5.04681	4.97805	4.2795	4.62399	3.74998	4.3214	4.42728	4.23868	4.44504	4.22897	4.05312	4.28824	3.95253	4.08072	4.63464	4.84692	4.5812	4.88697	3.86384	4.18507	4.23371	3.67251
Aadac	greenyellow	7.22807	7.35942	6.34422	6.50945	4.9223	4.47093	4.39155	4.54085	6.59096	6.95572	7.5482	7.60415	6.00789	6.0038	5.99044	5.97905	6.33199	6.36736	7.01166	6.38826	6.10639	6.26469	5.89459	7.08162	6.66075	6.5193	6.21839	6.34559	6.8105	5.89942	6.41246	6.00352	4.75731	6.3595	6.29154	6.42731	6.47079	6.463	6.65378	6.34829	6.22717	6.29141	6.46378	5.55734	6.62681	5.92207	5.21187	5.88564
Aadat	greenyellow	10.5511	10.6689	10.291	10.0075	8.51028	7.28792	7.76801	7.98491	9.38673	9.80829	10.2126	10.177	9.20423	8.81012	8.9143	9.09359	9.82576	9.56088	10.3153	9.52091	9.12534	9.49746	10.0158	9.82249	9.10967	9.52715	9.61861	9.79381	9.80805	9.8872	9.91256	9.81982	9.38942	9.62732	9.78677	9.5339	9.70777	9.61409	9.69308	9.60955	9.38656	9.36601	9.30585	8.8208	9.68178	9.54986	9.41206	9.60213
Aatf	royalblue	5.76747	5.79399	5.33962	5.38135	6.86234	6.97201	6.6409	6.97033	5.89735	5.75611	5.91545	5.68531	6.29186	6.1508	6.10063	6.20515	5.43923	5.52804	5.67492	5.68537	5.43007	4.97353	5.61821	5.58497	5.58124	5.35611	5.68659	5.1874	5.2713	5.21048	5.06122	5.01159	4.69797	5.23194	5.14674	5.62542	5.1814	5.30691	5.33183	5.2798	5.33275	5.54812	5.32672	5.939	5.42659	5.32241	5.06669	5.32918
Abat	greenyellow	8.62424	9.2364	8.72829	8.89374	6.33123	4.30623	5.51927	5.0908	7.67957	8.28489	8.4966	8.50959	7.03054	7.2276	7.4163	7.61632	8.44182	8.12061	8.49947	7.96651	7.95938	8.57919	8.51075	8.75448	8.02242	8.58625	8.41168	8.39547	8.80491	8.34129	8.66937	8.38472	7.56917	8.52498	8.43383	8.63297	8.61763	8.48757	8.52521	8.59548	8.33435	8.07662	8.25092	7.2908	8.15617	8.01849	7.53412	8.18259
Abca6	greenyellow	8.77751	8.72524	8.69896	8.64825	6.81891	5.94482	6.28921	5.95384	8.17821	8.38329	8.56787	8.61426	8.25177	7.7413	7.93161	8.16536	8.0753	7.70515	8.10931	7.77461	7.85443	8.34574	7.77123	8.37129	7.80189	8.33383	7.74084	7.96332	8.62242	8.15918	8.31112	8.00006	7.57463	8.1358	8.25561	8.44404	8.38794	8.19186	8.34012	8.3093	7.994	7.77963	8.17421	7.04345	8.03804	7.95083	7.51176	7.81644
Abca8	greenyellow	6.20932	6.07003	6.24695	6.15883	5.29791	4.54566	4.89403	4.71757	6.68359	6.84306	6.80816	6.99131	6.74876	6.21402	6.35867	6.71542	6.65578	6.31699	6.65164	6.62367	6.60434	6.26407	6.3984	6.40503	6.33617	6.32041	6.28077	6.20128	5.80726	5.58072	5.67387	5.24148	5.0114	5.69735	6.02596	6.40095	5.91988	5.82026	6.00167	6.09146	5.55381	5.53513	6.09612	4.77689	5.65012	5.46509	5.30629	5.24011
Abca8a	greenyellow	8.4416	8.52435	8.08934	8.23386	6.44827	5.56657	6.35372	6.50286	7.92171	8.35234	8.52716	8.50315	8.42791	7.6836	8.16805	8.32541	8.51528	8.4751	8.81885	8.50074	9.1143	8.56604	8.46899	8.8097	8.87783	8.50111	8.34421	8.51475	8.5633	8.18968	8.13253	7.94047	7.83484	8.19805	8.49652	8.56322	8.2984	8.21124	8.45361	8.40705	8.09779	7.79738	8.35377	6.77717	8.57027	8.22492	8.07158	8.19806
Abca9	greenyellow	5.17131	4.9022	4.89347	4.70231	3.91862	3.783	3.83225	3.694	4.51266	4.58923	4.71493	4.45202	4.51705	4.11414	4.21983	4.30511	4.3663	4.1605	4.23918	4.27887	4.76255	4.57853	4.33037	4.53712	4.2203	4.60809	4.34131	4.4327	5.04447	4.72713	4.60278	4.58376	4.23015	4.16356	4.07844	4.45827	4.09061	4.07304	4.30311	4.09345	4.11507	3.96312	4.28759	3.43846	4.3017	4.19794	4.02503	4.36067
Abcb1b	royalblue	5.26878	5.46489	5.50372	5.47592	10.8329	10.72	10.7107	10.8043	10.6769	10.0314	10.4069	10.2454	11.6775	11.5276	11.4469	11.3324	8.86663	8.42025	8.72336	9.80732	8.98636	6.68577	8.37988	7.59059	8.93431	7.74415	8.6957	7.85599	7.89431	7.43214	8.56059	8.0481	6.21297	6.66439	6.88868	7.46473	7.10037	7.23957	7.20453	7.25946	8.48707	8.65833	8.04245	10.2374	7.87677	7.43999	7.41365	7.23494
Abcb6	greenyellow	7.01608	7.24788	7.49133	7.61323	6.45189	6.03933	6.03489	6.14037	7.2305	7.41532	7.56105	7.57692	6.63202	7.04243	7.16411	6.98814	7.46746	7.20746	7.30763	7.31969	7.23666	7.42114	7.05707	7.26629	7.36074	7.68806	7.10086	7.31454	7.36824	6.94304	7.20614	7.0186	6.00752	6.79065	6.55729	7.14586	6.91611	6.95919	6.95302	7.06939	7.27859	7.18079	6.91401	7.96732	6.57342	6.44884	6.2188	6.50799
Abcb7	greenyellow	8.17467	8.30968	7.763	7.82751	6.91959	6.7032	6.73764	6.77089	7.66453	7.6288	7.75136	7.92212	7.75503	7.48225	7.77729	7.81457	7.55984	7.44889	7.48365	7.40982	6.97052	7.49817	7.06799	7.77226	7.21426	7.40574	7.13932	7.31398	7.64891	7.35101	7.18786	6.97464	7.04181	6.98838	7.21521	7.31635	7.27839	7.269	7.31158	7.16305	7.19913	7.19895	7.10179	7.09728	7.11815	7.14804	6.63596	6.97417
Abcc1	purple	3.77422	4.23816	4.27164	4.36612	4.25075	4.34133	4.25487	4.15172	4.64559	4.81268	4.53507	4.56224	4.27613	4.3416	4.43804	4.40385	4.56121	4.85578	4.46732	4.6359	5.21134	4.07962	4.67314	4.32494	4.75423	5.05512	5.21735	4.92499	4.32127	4.10055	4.47489	4.506	4.69229	4.42238	4.53932	4.41051	4.6733	4.52183	4.35436	4.45446	5.39454	5.31121	4.75631	5.73866	4.26562	4.32621	4.54468	4.48902
Abcc3	purple	4.6352	4.79777	4.64748	4.77059	5.43649	5.48542	5.56304	5.51373	6.81117	6.11711	5.80222	5.69725	6.05766	6.59291	6.17781	5.68457	6.12141	7.1388	6.06937	7.16874	7.79385	6.54972	8.5927	7.33339	8.9369	8.39883	9.28647	8.30498	4.71481	4.83554	4.78074	5.08729	5.41101	6.99256	5.39222	6.66819	6.65221	7.60278	7.35177	7.49917	8.52716	8.96169	7.87258	9.73052	5.23833	4.96973	5.10993	5.28726
Abcc4	purple	5.47025	5.25028	5.70939	5.3992	4.59759	4.65529	4.61083	4.60812	5.90217	5.75651	5.56755	5.5801	5.31722	5.25459	5.2994	5.07641	5.58548	5.54677	5.46341	5.60784	5.49814	5.57018	5.81876	5.47472	5.60868	6.061	6.09016	5.53846	4.9685	5.13113	5.06896	4.6111	5.25291	5.26528	5.06942	5.44648	5.42127	5.34596	5.30157	5.54251	6.4073	7.33187	5.38902	7.57665	4.86008	5.10716	4.93477	5.10147
Abcc6	greenyellow	7.99642	8.38094	8.56397	8.42916	7.29598	6.31312	7.04498	6.51441	7.22215	7.6823	7.60099	7.69136	7.13493	7.43332	7.45621	7.7808	8.3004	8.27871	7.96916	7.67309	8.25666	8.75005	8.03496	7.82048	7.96429	8.72471	7.83273	7.88049	8.85437	8.56279	8.58221	8.48343	7.98674	8.13609	7.98142	8.2724	8.05708	8.03822	8.2083	7.93564	7.59636	7.13285	7.54864	6.48687	8.11051	8.1598	7.84845	8.28205
Abcd1	greenyellow	6.70653	6.50669	6.73912	6.57864	6.60303	6.40168	6.2977	6.095	5.80297	6.05209	6.26087	6.33391	5.19899	5.41226	5.51719	5.78512	6.35666	6.19054	6.34121	6.06642	6.19605	6.76866	6.76209	6.60566	6.2279	6.59117	6.79241	6.67427	6.97101	6.84571	6.84568	6.46754	6.55573	6.77375	6.64477	6.59112	6.72823	6.86193	6.68674	6.49589	6.50053	6.41892	6.41528	6.30524	6.29784	6.41505	6.09442	6.56543
Abcd2	pink	3.73462	4.10418	4.63591	4.03813	2.95152	2.9186	2.89746	3.03657	5.7014	6.07754	5.89924	6.14655	5.33704	5.20945	5.5306	5.12289	5.26002	6.15772	4.78454	5.58801	4.20838	4.00922	4.70266	4.87698	4.07761	3.83324	4.83444	4.06624	2.9395	2.97536	2.88495	2.87804	2.7042	3.00718	3.03932	3.16079	2.97221	2.94337	2.9659	2.95312	2.79771	2.88626	2.81699	3.12569	3.15151	3.23288	3.40022	3.36203
Abcd3	greenyellow	9.79815	9.70709	9.25935	9.2809	8.5881	8.4681	8.31035	8.48665	9.07426	8.89976	9.39697	9.3547	8.72272	9.20069	8.94631	9.24538	8.92221	8.43945	8.77761	8.63153	8.55908	8.6589	8.30047	9.12284	8.47539	8.79955	8.43485	8.5613	9.35628	9.24929	8.99789	9.07206	8.73167	8.84642	8.77443	8.87621	8.77585	8.70738	8.691	8.71104	8.54109	8.48383	8.73529	8.13066	8.69953	8.88331	8.29962	8.73008
Abcg1	royalblue	5.09673	5.24349	5.36015	5.35908	6.60537	6.8829	6.86513	6.59218	6.10797	6.20301	6.11464	5.94275	5.733	5.2599	5.58667	5.79379	6.3256	6.48419	6.15098	6.20737	6.26563	5.61411	6.29991	5.80065	6.15075	5.69036	6.1302	5.63678	5.36532	5.282	5.33385	5.34083	5.24717	5.45721	5.44981	5.44161	5.40657	5.39603	5.41837	5.51098	5.55338	5.69914	5.61483	5.87383	5.66872	5.54637	5.7425	5.72483
Abcg2	pink	5.71936	5.42351	5.4798	4.74487	3.55237	4.09319	4.24137	4.18308	6.10523	6.04797	6.77494	6.68485	5.14315	5.46068	5.3158	5.2605	5.79163	5.39161	5.32505	5.73595	4.49362	4.74889	4.48592	4.77758	4.06117	4.69872	4.76562	4.5056	3.64786	3.6398	3.46581	3.58753	3.48427	3.56885	3.5181	3.57996	3.62721	3.59048	3.70936	3.58071	3.76202	3.61768	3.673	3.15083	3.22355	3.55224	3.26816	3.1954
Abcg5	greenyellow	5.25758	4.64986	5.39304	6.70325	4.63255	3.96757	3.94136	4.14053	5.23412	5.83182	5.32506	5.7319	4.37896	4.93667	4.54756	4.62046	5.03109	5.23613	4.96681	4.21043	4.33954	5.34637	4.534	5.33912	4.98035	6.001	5.00704	5.76836	6.1305	5.46043	5.48422	5.121	4.78709	5.36557	5.25691	6.02713	5.82104	5.49529	5.57304	5.89658	6.09638	5.31791	5.44807	5.72269	5.89192	4.24008	4.56259	4.73054
Abhd1	darkturquoise	8.30757	8.32554	8.48093	8.25949	8.18056	7.58872	7.89983	7.71928	7.85013	8.12464	8.13095	7.94919	7.6509	7.83772	7.91111	7.96323	7.77481	7.55208	7.73608	7.74698	7.47587	7.90541	7.38652	7.64882	7.1474	7.83541	7.46975	7.24002	7.77073	7.50807	7.86704	7.72693	6.60011	7.45591	7.76669	7.5547	7.50864	7.55376	7.37286	7.35675	7.05874	7.03729	7.31618	6.43746	7.28946	7.98911	7.4591	7.61168
Abi1	royalblue	7.2044	6.87014	6.80791	6.82513	7.78882	8.06665	7.92609	8.10342	7.43779	7.29384	6.93447	7.0795	6.84819	6.9716	6.7801	7.10271	7.11117	7.16866	7.15166	7.06025	7.47584	7.15365	7.30604	7.03721	7.09975	7.40389	7.38141	6.99977	7.03043	6.84218	6.87922	6.41324	6.56131	6.514	6.70441	6.98142	6.56179	6.61377	6.76744	6.62365	6.86168	7.11042	6.94596	7.56196	6.66768	6.88661	6.47746	6.46654
Ablim3	royalblue	4.74056	4.16913	4.80342	4.57568	5.21335	5.1669	5.11002	5.25658	5.14667	4.9833	5.19771	5.20915	6.21352	6.05235	6.04656	6.30551	5.203	5.15054	5.05742	5.47699	5.13143	4.65449	5.64054	4.6531	4.93944	4.45399	5.43542	4.70993	4.23029	4.41609	4.55509	4.40144	4.45369	4.62028	5.10792	5.33547	4.54548	4.91522	4.96657	5.36739	4.6933	4.71279	5.2117	4.20954	5.11549	5.36144	5.13877	5.03213
Abtb2	greenyellow	6.26501	6.51652	7.09951	6.79026	5.58744	5.24904	5.29846	5.34617	5.84859	6.02508	6.32471	6.62353	5.72264	5.89854	5.89475	6.49715	6.26429	5.92978	6.14696	6.12395	5.95727	6.61862	6.44132	6.72916	5.81119	6.73963	6.56191	6.80817	7.09733	6.76806	7.09527	6.80441	6.00699	6.62125	6.36825	6.52055	6.94509	6.62681	6.67304	6.49696	6.68963	6.25461	6.45831	6.16533	6.77395	6.75114	6.31503	6.78716
Acaa1	greenyellow	8.47266	8.82443	8.95792	8.95989	8.07309	7.56401	7.72645	7.58516	8.39807	8.4414	8.84861	8.75546	7.65557	7.93877	7.88269	8.21152	8.61556	8.39424	8.95882	8.66966	8.2286	8.31561	8.60565	8.47329	8.14769	8.34063	8.25993	8.20131	8.36294	8.23773	8.2917	8.19456	7.40913	8.35782	8.25041	8.07283	8.28807	8.31868	8.15363	8.29701	8.12375	8.13781	8.17954	7.95	8.0678	8.25127	8.07158	7.9827
Acaca	greenyellow	8.39968	8.7593	7.86846	7.41631	5.68714	4.87311	5.23378	4.71675	6.96449	7.32656	7.59517	7.69858	6.03601	5.76617	5.92962	6.23922	7.93426	7.42251	7.90473	7.25438	8.18239	7.76998	7.87528	7.53933	8.17719	7.84104	7.84576	7.39489	7.43663	7.93961	7.27332	7.41763	6.79739	7.47696	7.26327	7.36488	7.28006	7.79201	7.52995	7.20844	7.00023	7.45305	7.34806	6.46634	7.19927	7.61992	7.19359	7.81635
Acad9	royalblue	7.96353	8.17588	7.94186	8.10004	9.89626	9.87027	9.57877	9.50842	8.69416	8.55287	8.66714	8.77627	8.42001	8.68132	8.93575	8.85117	8.1803	8.20881	8.07154	8.10836	8.08481	7.83016	7.98524	8.33533	8.11424	8.0811	8.1336	8.60868	7.8516	7.49799	7.84908	7.41309	6.95426	7.82565	7.60446	7.87286	7.84585	7.99925	7.73113	7.75855	8.59867	8.91547	8.15113	8.90725	7.39262	7.34076	7.05798	7.33257
Acadm	greenyellow	10.9379	10.9914	10.8512	10.9589	9.59867	9.39154	9.1548	9.31493	10.712	10.6322	10.9187	10.9726	10.164	10.3258	10.216	10.2995	10.4314	9.9439	10.3823	10.0976	10.2274	10.6707	9.99082	10.6252	10.1444	10.6999	10.165	10.5176	10.7002	10.4538	10.6038	10.4483	9.90574	10.4442	10.5391	10.4512	10.4769	10.4544	10.4203	10.4678	10.5288	10.466	10.4215	10.8379	10.0551	10.1426	9.62368	9.81224
Acads	greenyellow	7.81952	8.11299	8.53236	8.45625	7.72551	6.93443	7.01781	6.97135	7.45517	7.78769	7.89796	7.85675	7.46598	7.74908	8.02745	7.95794	8.21235	8.17617	7.88736	8.0996	7.58513	7.79542	8.03117	7.89955	7.57143	7.80403	8.06895	7.86325	7.8432	7.90648	7.8745	7.76159	6.80915	7.8853	7.63811	7.59151	8.01857	7.7562	7.71375	7.88163	7.7664	7.76409	7.44737	7.53666	7.67171	7.89879	7.54425	7.71509
Acadsb	greenyellow	8.98536	9.22124	8.70803	9.05246	6.75081	6.49226	6.89766	7.11172	8.85847	8.77556	9.16634	9.22135	8.91895	8.04458	8.57168	8.90317	8.30158	8.19197	8.49966	8.46928	8.89782	9.04378	8.56824	9.27363	9.2236	9.0911	8.65008	9.05254	8.66472	8.47087	8.44835	8.27665	8.40803	8.53899	8.63696	8.75255	8.5989	8.44743	8.58875	8.84038	8.60174	8.6474	8.65085	8.8262	8.63436	8.14799	7.78958	8.10128
Acat1	greenyellow	10.0003	10.2334	9.95342	10.117	8.82106	8.28835	8.41204	8.70794	10.0344	10.2615	10.4214	10.4958	9.1833	9.66707	9.55551	9.54689	9.79359	9.27013	9.82696	9.52518	9.20638	9.92669	9.4327	9.83764	9.3621	10.0278	9.64292	9.61056	9.62644	9.17113	9.40244	9.22638	8.25012	9.40661	9.16385	9.43663	9.29139	9.38177	9.36229	9.42648	9.54351	9.68387	9.29994	9.49874	9.2634	9.42215	9.10321	9.14781
Acat2	greenyellow	8.54805	8.19537	7.98226	8.03438	6.13061	6.51347	6.26641	6.22969	7.89276	7.70444	7.88214	7.93427	5.90272	5.37602	5.19664	5.69125	8.76457	8.80837	8.58249	8.52488	8.50161	7.44673	8.8652	8.23113	8.40658	7.92364	8.0184	6.85967	7.60237	7.36769	8.08623	7.11049	6.04459	6.98959	7.39991	7.41547	8.03251	7.44419	7.35826	7.80545	7.42375	7.77763	7.47955	7.46621	7.43278	7.68441	7.81887	7.43307
Acbd3	royalblue	6.72763	6.63486	6.56652	6.66055	7.72916	7.70531	7.7062	7.93906	7.00758	7.05863	6.97945	6.90784	7.15172	7.3387	7.24011	7.43633	6.71815	6.71032	6.42	6.7812	7.03815	6.78137	6.57094	6.80901	6.9279	7.2058	6.8184	6.91828	6.79256	6.69882	6.5166	6.5407	5.76561	6.38535	6.73787	6.83553	6.5532	6.55227	6.67734	6.6321	6.90065	6.99873	7.01937	6.96864	6.33379	6.63505	6.25027	6.50867
Ace2	pink	3.05655	2.91016	2.68374	3.11126	3.1054	2.8249	2.59224	3.11961	5.61228	4.46802	4.40602	4.02605	3.81044	3.70195	4.56748	4.20878	4.66423	4.06817	3.91784	4.54126	4.19119	4.32731	3.38716	4.79304	3.53124	4.34905	3.69755	3.81122	3.04283	2.77753	2.95141	2.8754	2.91059	2.94791	3.13216	3.27932	3.27294	3.15983	3.14984	3.80238	3.47123	4.1761	3.86402	4.25129	2.91908	2.87141	2.78974	3.02337
Acer2	royalblue	5.96147	5.56757	5.6006	5.90316	6.75225	6.48431	6.69147	7.2626	6.19124	6.54441	6.19015	5.99429	6.73057	6.4595	6.86281	6.69665	7.14489	7.15071	6.84348	7.30163	7.40427	7.02523	7.31007	6.8043	7.00051	6.86681	7.17852	6.86664	5.48626	5.2325	5.64514	5.48987	6.1848	6.30033	6.75079	7.0174	6.09981	6.49708	6.86107	6.94075	6.28493	6.35503	6.89617	6.48071	5.81425	5.85256	5.93572	5.9398
Ackr3	royalblue	5.59054	6.09371	5.74425	5.0306	8.06974	9.04576	8.98839	9.16538	7.13102	6.81138	6.6921	6.61309	7.10539	7.29781	7.04604	7.1022	6.22702	6.52251	6.33894	6.41928	6.49294	6.40525	6.2084	6.60653	5.78285	6.06187	6.13952	5.92329	4.68501	4.74817	4.69215	4.59231	5.17874	4.10501	4.86079	4.94889	4.91879	5.22047	4.68041	4.54366	5.00523	5.36372	5.0089	5.61458	4.96926	4.87696	5.16441	4.77845
Acly	greenyellow	9.85283	10.9113	9.64257	9.10358	7.78735	7.36292	7.40167	7.1868	8.61892	8.7785	9.11822	8.93972	7.34827	7.56884	7.27292	7.51089	9.42445	9.21794	9.3851	8.86414	8.90427	9.17097	9.18104	9.00371	8.6716	9.24754	9.21511	8.96115	8.86864	9.61172	8.7029	9.49036	8.27824	8.94956	8.67648	8.52917	8.87221	9.14662	8.86618	8.48674	8.53513	8.84218	8.47599	7.81942	8.64474	9.00184	8.5705	8.92493
Acmsd	greenyellow	8.86424	9.35545	8.49752	8.4588	7.55543	6.34388	6.8265	7.76056	7.70385	7.78215	8.38204	8.6476	9.5739	7.859	8.57142	8.5088	7.94722	8.31265	8.09933	7.86827	8.4454	8.39366	8.45003	9.1658	8.57066	8.11538	8.56923	9.17089	8.38274	7.9331	8.15997	7.72969	7.69366	7.67531	8.04289	7.67335	8.08188	7.7596	7.84589	7.66403	7.65902	7.01726	7.65305	7.19129	8.85729	7.23186	7.29907	8.04669
Acnat2	greenyellow	9.09211	9.01675	9.39528	9.04647	7.78586	6.95896	7.4736	6.97522	7.78029	8.82872	8.52619	8.95538	8.14807	7.36579	8.02707	8.63808	8.81743	7.36836	9.14845	7.7561	9.03695	9.43423	7.93839	8.60089	9.05391	9.60086	7.2962	7.76634	9.08573	8.83506	9.05822	8.74411	8.30542	8.54292	8.82894	9.20428	8.73851	8.76968	8.66692	8.61707	8.09938	7.91451	8.54436	6.4009	8.32704	8.36018	8.29773	8.05979
Acot1	pink	2.64962	2.16604	2.65897	2.8972	2.53865	2.28255	2.20992	2.28252	4.14914	3.19137	2.97835	2.85449	2.66942	6.42142	4.30787	5.18929	2.98626	3.04805	2.17145	2.912	2.65643	2.42316	2.30895	3.00672	2.86092	2.42155	2.30662	2.48299	2.14801	2.50623	2.53974	2.62032	2.34285	3.04386	2.52083	2.91135	2.38064	2.58733	2.30514	2.924	2.52934	2.33787	2.59866	2.42506	2.15046	2.17867	2.35596	2.36881
Acot12	greenyellow	9.48392	9.40764	9.61857	9.62176	7.80524	6.78774	6.60015	6.84455	8.53199	8.84398	9.04915	9.10413	8.02654	8.28628	8.21218	8.44477	9.20705	8.84559	9.37477	8.42667	8.72395	8.97347	8.84793	8.85031	8.70591	9.24705	8.90506	8.87794	9.17473	9.13413	9.15135	9.02483	8.60071	9.29175	9.24993	9.52099	9.0229	9.22675	9.38008	9.60517	9.18626	9.20652	9.27161	9.05742	8.69081	8.84525	8.8256	8.93495
Acot13	greenyellow	5.9927	5.43329	4.82084	5.45826	4.50862	4.33303	4.00866	4.08668	4.90823	4.97593	5.23541	5.13691	4.91704	4.8193	4.90584	5.04652	4.99888	5.40415	5.25089	5.4088	4.65278	4.75598	4.19212	5.1824	4.4386	5.10696	4.72112	4.99565	5.34965	5.44338	5.19306	5.59258	4.3313	5.57505	5.89871	5.56651	5.62848	5.85771	5.65552	5.74655	5.25418	5.43249	5.59466	5.16653	5.4966	5.06804	5.25803	5.37725
Acot2	royalblue	6.91481	6.95556	7.37566	7.39796	7.85358	7.36986	7.38017	7.48561	8.29483	7.695	8.03642	8.20455	8.93306	9.88157	9.50871	9.67006	7.40285	7.01004	7.35426	7.5369	7.25067	7.40595	6.08328	6.83864	7.13413	6.9948	6.42758	6.65396	6.65819	6.24324	6.47055	6.61698	5.38428	6.89074	6.42931	6.87416	6.58784	6.62544	6.3811	6.64549	6.38567	6.28411	6.13569	5.83537	5.77289	6.84559	6.38517	6.36896
Acot9	lightcyan	4.15997	3.70433	3.70955	3.70332	5.59994	6.23354	5.71551	6.48748	6.00118	5.43939	5.71955	5.69647	5.64587	5.70993	5.62347	5.09278	4.87122	4.93401	4.80451	5.86072	5.2205	4.17182	4.65248	5.11696	6.16041	5.29835	5.53006	4.68293	3.59988	3.28189	3.28444	3.36655	3.20998	3.55475	3.91032	4.39852	4.17522	4.27455	3.52809	4.21084	5.78275	6.04569	4.60452	7.27109	3.63185	3.72732	3.5574	3.45273
Acox1	greenyellow	10.4251	10.6144	10.4831	10.5276	9.32012	8.91422	9.0706	8.86166	10.0451	10.1397	10.3397	10.3446	9.5876	10.0255	9.61123	9.63595	10.205	9.88738	10.3214	9.91159	10.0503	10.1359	10.0048	10.3563	9.90691	10.2554	10.1454	10.1336	10.1865	10.1146	10.3537	10.0514	9.66079	10.1008	9.99532	10.0521	10.1544	10.1111	10.1092	10.2562	10.3015	10.1244	10.0898	10.0976	9.9079	9.86558	9.47936	9.72958
Acox2	greenyellow	10.0536	10.5196	10.5077	10.3962	9.14383	7.55016	8.32342	8.9335	9.8559	10.3493	10.2007	10.0104	9.82637	10.3151	10.3424	10.3938	9.8517	9.93428	10.1205	10.0134	9.4224	9.51122	9.72881	9.88619	9.12379	9.49393	9.74077	9.72534	9.6151	9.44008	9.80657	9.37826	8.72761	9.3258	9.55513	9.36969	9.52376	9.34703	9.51756	9.51118	8.87554	8.60842	8.95651	8.3965	9.53912	9.2772	9.18456	9.43179
Acpp	greenyellow	6.08823	6.48675	5.78987	5.64333	4.37495	4.05147	4.18481	4.21924	4.29809	4.81363	4.89545	5.022	4.57366	4.72727	4.70023	4.62345	4.42726	4.67798	5.0764	4.28224	4.84758	5.45938	5.49121	5.19015	4.68231	5.20233	5.2248	4.82635	5.41425	5.32034	5.01054	5.00533	4.83758	5.28401	5.4546	5.75119	5.67265	5.18108	5.23904	5.0646	5.06509	4.90204	5.05417	3.85589	4.92743	4.91184	4.75996	4.7614
Acsf2	pink	7.58986	7.46693	7.57636	7.42469	6.06379	5.55637	6.02968	5.84969	7.4979	7.91315	7.60941	7.72469	6.59951	6.77649	7.17021	6.95217	8.14607	8.16574	8.19273	8.16486	7.56545	7.06957	8.52348	7.69803	7.40217	6.80688	8.07257	7.59114	6.02812	7.16154	6.37052	6.24557	5.9165	6.127	6.03417	5.9136	6.03882	6.06299	5.85959	6.17578	6.32873	6.06323	6.06899	5.7588	5.69432	6.19938	5.91837	6.01369
Acsl1	greenyellow	11.8593	11.9681	11.7674	11.7087	9.3317	8.30864	8.46178	7.97399	10.8741	11.2275	11.4253	11.516	9.76549	10.2603	10.0631	10.3167	11.3284	11.2527	11.4974	10.9133	10.6368	11.4038	11.2832	11.4687	10.5971	11.3911	11.0755	11.2461	11.5756	11.6604	11.4612	11.4527	11.7088	11.4998	11.5136	11.3875	11.5227	11.4201	11.4831	11.3835	11.1892	10.9385	11.2086	9.95511	11.1718	11.1686	10.9879	11.2476
Acsl3	pink	7.68018	7.7168	7.34575	6.80696	6.1879	6.71552	6.14988	6.5449	8.70592	8.11504	8.82811	8.84275	7.08952	6.89747	6.73314	6.84853	7.68908	7.41351	7.73611	7.70582	7.47924	7.28168	7.19026	7.7277	7.22054	7.46848	7.34854	7.40475	6.63227	6.3232	6.76516	6.27386	6.64676	6.5449	6.77551	7.03054	6.94004	6.96279	6.85835	6.82839	7.15924	7.22045	7.19381	6.96629	6.53693	6.58127	6.25901	6.27642
Acsl4	greenyellow	9.56782	9.47967	9.3345	9.43763	8.60636	7.86721	8.19786	8.97905	9.80139	9.94243	10.0657	10.1246	9.85737	9.60434	10.1025	10.1216	9.46981	9.79143	9.62365	9.95909	9.32865	9.07203	10.2579	10.1917	9.89736	9.35532	10.2674	9.89816	9.49164	9.36829	9.24851	8.85121	9.22468	9.19424	9.18529	9.33868	9.23389	9.13472	9.36708	9.19727	9.60045	9.66888	9.20892	10.3365	9.30597	9.16692	8.86728	9.2272
Acsl5	greenyellow	10.622	10.9105	10.151	10.1089	9.79917	9.78951	9.64662	9.57632	10.5557	10.7269	10.8331	10.7118	10.0603	9.82069	10.0949	10.0727	10.2501	10.339	10.4694	10.5285	9.86193	9.83059	10.6584	10.5726	9.71219	9.77397	10.3489	10.0553	9.95548	10.078	9.67484	9.91463	9.3486	9.77494	10.0706	9.83704	9.90546	9.69481	9.98755	9.66939	9.34296	9.57782	9.51849	9.25802	9.82463	9.92272	9.50734	10.016
Acsm3	greenyellow	8.098	7.89339	7.56292	8.20872	4.32774	3.41277	4.25732	4.30311	6.53929	7.28939	7.44084	7.3675	6.17278	5.6702	6.03653	5.79084	7.48247	7.43514	8.01094	6.969	7.4317	7.06475	7.98317	8.49339	7.3515	6.93163	7.86818	7.99233	7.97726	6.83754	7.93534	6.18699	6.70574	7.04114	7.54671	7.60235	7.54493	7.13403	7.20928	7.65453	7.16205	5.8927	7.60978	5.00195	7.33438	6.49056	6.45886	6.50873
Acsm5	greenyellow	6.19924	4.83304	5.93842	8.29726	4.66218	4.86003	4.68917	4.70629	8.97856	9.43015	8.46926	8.83509	7.32661	8.37813	8.09426	7.6861	8.71552	8.93944	8.94306	8.79365	8.35228	6.58073	8.40387	8.89223	7.38566	7.05736	8.10323	8.23902	7.53463	5.9734	8.03037	6.99034	7.3529	7.8322	7.34711	8.75839	8.45511	8.03771	7.73466	9.01362	8.36604	7.50401	7.88516	6.82746	9.03809	9.76011	9.37953	9.69993
Acss1	purple	3.99957	4.29176	4.30476	4.25234	3.78434	3.91277	3.88016	3.59293	4.80864	4.59457	4.50589	4.66922	4.24488	4.20357	4.55141	4.29213	4.0492	4.45374	4.19084	4.16073	4.50807	4.43683	4.40186	4.38967	4.73389	4.67686	4.42094	4.36044	4.17275	4.14063	4.35295	4.06818	4.51411	4.34235	4.22006	4.2591	4.31815	4.18673	4.40364	4.14936	6.09496	5.16072	4.30364	5.50473	4.22192	4.24959	4.3287	4.28241
Actb	royalblue	10.0996	11.0003	11.2085	11.1216	11.8146	12.0575	12.2653	11.8379	11.6494	11.4665	11.4561	11.2386	11.7661	11.6426	11.698	11.5794	11.3305	11.4546	11.054	11.5529	10.9534	10.4931	11.1445	10.5742	10.6977	10.5928	11.4507	10.9663	10.3838	10.2732	10.5092	10.2372	9.89162	10.3282	10.3064	9.86857	10.4793	10.2939	10.2946	10.2892	10.7749	10.8041	10.3744	11.1583	10.2568	10.1223	10.2425	10.0144
Actl7a	salmon	3.45871	4.61485	4.2449	3.60444	2.55319	2.56126	2.73898	3.04288	2.95496	2.3154	2.69392	2.89762	2.93053	3.44211	3.67344	2.57714	2.54546	3.15075	4.00166	2.87407	3.08818	1.88007	3.67954	2.89666	3.24082	4.38029	3.14262	3.3792	3.55802	3.68445	4.03196	4.25874	4.16642	3.49058	4.22017	3.45549	3.19047	3.9717	3.93294	4.36065	3.4286	3.06863	4.38031	3.41502	3.61036	3.61262	4.3778	3.64336
Actr2	royalblue	9.86614	9.97244	9.90478	9.97274	10.9528	11.446	11.2752	11.3015	10.7623	10.5313	10.3106	10.2419	10.9814	10.819	10.8587	10.7475	10.0834	10.0896	9.81109	10.1581	9.84017	9.54789	9.48811	10.1443	9.74045	9.71784	9.73761	10.1154	9.44873	9.38228	9.28233	9.18131	8.439	9.48462	9.31616	9.32356	9.46523	9.54334	9.28804	9.54811	9.74965	9.79498	9.53152	10.382	8.99949	9.20431	9.06233	8.91491
Acy3	greenyellow	8.48346	8.45007	9.00304	8.96012	7.387	6.68078	6.69362	6.58341	7.10694	7.63671	7.73196	7.6686	7.51102	7.15414	7.1918	7.2416	8.30625	8.24395	8.29009	7.5936	7.84309	8.54495	8.04555	7.85306	7.83217	8.7528	8.00936	7.88267	8.70383	8.50322	8.95479	8.87717	7.69952	8.14135	8.21294	8.12073	8.24112	8.09943	8.05108	8.15021	7.84167	7.82428	7.96476	7.69163	8.61534	8.44352	8.5928	8.51417
Adam17	royalblue	6.83634	6.71735	6.77719	6.57105	7.66273	8.05415	7.86305	7.79456	7.54103	7.43813	7.4135	7.4625	6.80601	6.95581	7.01885	6.97342	6.77181	6.67128	6.81948	6.96624	6.99309	6.44914	6.53839	6.98968	7.00551	6.66798	6.90058	6.72997	6.38045	5.98265	5.92817	5.72243	5.7635	6.1179	6.26616	6.36359	6.24926	6.21753	6.25033	6.30703	6.41733	6.71221	6.38431	6.86869	6.23399	6.13755	5.80817	5.99619
Adamts1	royalblue	5.73259	6.31172	6.54642	6.20974	7.44705	7.38054	7.24414	7.09091	6.54296	7.15075	6.87256	6.28195	6.37051	6.38428	7.01434	6.70071	6.44821	6.43952	6.27467	6.47977	6.49779	6.03527	6.10172	6.31542	5.8523	5.9666	5.97533	5.88941	5.51861	5.21855	5.45315	5.567	5.82528	5.61152	5.94556	5.71924	5.92011	5.79279	5.96975	5.75903	5.93333	5.55947	5.82592	5.37028	5.87518	5.68438	5.6039	5.82037
Adamts12	greenyellow	5.0938	5.11123	4.96808	4.82666	3.89097	3.94979	3.9754	4.11185	5.18047	5.34433	4.94055	5.17771	4.82118	4.83811	4.67626	4.97351	5.07597	4.98172	4.69418	4.92383	5.77031	5.38456	5.29904	5.38021	4.73373	5.22376	5.3608	5.11449	4.78816	4.811	4.60827	4.7056	4.79521	4.52108	4.71386	4.67244	4.65063	4.47139	4.60793	4.62422	5.16044	5.31319	4.70502	4.0213	4.75651	4.55351	4.47134	4.65492
Adamtsl2	cyan	4.93085	5.26375	4.7963	4.99759	4.36597	4.55814	4.40815	4.55375	5.62897	5.51655	5.19638	5.14002	5.23417	5.85081	5.67664	5.92771	5.25369	5.6961	5.33339	5.71916	8.05286	6.31423	7.28682	6.62443	6.20994	6.54501	7.1095	6.69118	4.70517	5.11723	5.17071	5.26618	5.5435	5.3371	5.25016	5.18798	5.19583	5.38059	5.23715	5.4043	4.91419	5.2049	5.33078	4.62248	4.98851	4.95838	5.22015	4.96263
Adck3	darkturquoise	9.57313	10.0828	9.83221	10.011	10.2017	9.88611	9.72147	9.24578	9.48932	9.66839	10.0237	10.0279	8.72735	8.35851	8.91689	9.21694	9.714	9.61923	9.94849	9.33427	9.28372	9.67202	9.5797	9.77864	9.35551	9.72817	9.50454	9.75477	9.73278	9.40241	9.64794	9.31662	8.80455	9.40272	9.35544	9.5077	9.45398	9.49028	9.44957	9.54455	9.13696	8.97098	9.36609	9.09832	9.34493	9.24464	9.03752	9.32498
Add3	lightcyan	5.78559	5.53309	5.72094	5.92693	5.21886	5.69103	5.3636	5.35284	6.9093	6.80905	6.82891	6.61854	6.10311	5.99252	6.05253	5.90877	6.24472	6.26246	6.2185	6.46829	6.82357	6.04507	6.77588	6.65709	6.9253	6.69754	7.19759	6.80665	5.40627	4.93888	5.05642	4.71846	5.12972	5.41943	5.28707	5.89672	5.51124	5.71992	5.8516	5.96354	7.25481	7.37731	6.50005	7.16991	5.30374	5.03894	4.89605	5.14594
Adgre1	royalblue	6.46971	6.28991	6.08631	6.04276	6.11903	6.16132	6.0272	5.80282	7.48435	7.39616	7.51592	7.21566	6.37719	5.90901	6.47667	6.47351	6.84579	6.96538	7.42474	6.88688	6.92337	6.14968	6.9827	6.47132	6.58869	5.88203	6.90991	6.19237	5.81772	5.13696	5.46962	5.25423	5.43181	5.48841	5.84131	6.18693	5.86987	5.73207	5.54528	6.12651	6.17814	6.11112	6.25963	5.89362	6.26059	6.0655	5.97555	5.54419
Adgre5	royalblue	6.96108	6.7309	7.05487	7.03611	7.66458	8.28412	8.17573	7.81651	7.52837	7.56391	7.77516	7.87818	7.5025	6.82582	7.32829	7.10123	7.59706	7.79558	7.45958	7.86803	7.01855	6.95162	7.6696	7.10573	6.87056	7.07628	7.30816	6.87274	6.3493	5.69383	6.17368	6.0714	6.2611	6.43705	6.63102	6.66833	6.53373	6.51354	6.44826	6.79646	6.6134	6.48241	6.92569	6.50305	6.71919	6.49959	6.75538	6.42455
Adgrf3	royalblue	3.74436	3.69184	3.56975	3.93001	4.0721	3.70666	3.87222	3.99942	4.09511	3.9194	4.00707	3.90891	4.99096	5.20088	4.90393	5.49792	4.28653	3.86545	3.96898	3.90461	3.7161	3.90711	3.8375	3.78281	3.87385	3.85996	3.66294	3.69417	3.92414	3.83953	3.8692	3.99684	4.17428	4.00167	3.68448	3.38685	3.76551	3.96655	3.94979	3.78659	3.73333	3.89067	4.01709	3.67262	3.78109	3.78256	4.09413	3.78489
Adgrg1	purple	3.7606	3.60241	4.04427	3.82437	4.5147	4.54744	4.75256	4.30177	5.53263	4.37203	4.20817	4.09301	4.20982	4.7467	4.54645	4.6043	3.95336	4.46253	4.21409	4.89736	5.41096	4.19276	5.8226	4.44454	4.12047	4.4421	5.23272	4.7595	3.99163	4.31932	4.03457	4.45794	4.51548	4.47474	4.4646	4.32544	4.55584	4.39779	4.50829	4.5134	4.88737	5.56578	4.54611	6.13853	3.98434	3.95788	4.26843	4.54061
Adh4	greenyellow	7.69146	7.4743	7.22351	7.54357	6.46062	6.01301	6.09569	5.47439	8.56586	8.18915	8.39111	8.58393	8.24175	7.90537	8.3039	8.0926	8.04336	8.03575	8.10422	8.43896	7.78809	7.1203	7.7885	8.18714	7.9835	7.24956	7.78837	7.91684	6.6505	6.21451	6.75494	6.004	6.18379	7.02457	6.7291	6.98643	7.20437	7.25586	6.82692	7.30514	7.15176	7.23907	7.31332	5.61698	7.53601	6.73262	6.44222	6.74224
Adh7	greenyellow	6.0411	6.31524	6.30843	6.78523	5.51365	5.38192	4.51051	4.75546	6.86454	7.11311	7.37686	7.1576	6.19649	5.40539	6.29045	5.90034	7.15626	7.15293	6.95774	6.85844	6.28569	6.10733	6.24135	6.49756	6.63986	6.02743	6.07402	6.49769	6.42786	6.17635	6.48594	5.71884	5.77153	5.9409	5.93613	6.14225	6.41844	6.10593	6.10644	6.11092	6.19418	5.86326	6.23005	5.07349	6.31165	6.31486	5.9174	6.29328
Adhfe1	greenyellow	9.07619	9.06052	8.85966	8.84812	6.78134	6.16248	6.27122	5.85707	7.62213	8.14416	8.37043	8.34996	7.25255	6.87434	7.05988	7.09177	8.42282	8.02761	8.47162	7.69798	8.09731	8.5549	8.56512	8.58922	8.10889	8.48179	8.38102	8.31659	8.67006	8.33094	8.67853	8.36505	8.04468	8.40336	8.365	8.44427	8.41672	8.41172	8.38199	8.35542	7.94194	7.71892	8.25154	7.03343	8.18299	7.99941	7.67729	7.98633
Adipor2	darkturquoise	8.41899	8.49536	8.26787	8.17187	7.82202	7.76974	7.50368	7.82217	7.49469	7.5663	7.91152	7.78625	7.10549	7.21955	7.23295	7.38024	7.76103	7.67155	7.99249	7.55612	7.72102	8.24166	7.36029	8.05125	7.80662	8.39106	7.37797	8.02046	7.60228	7.79241	7.54426	7.79213	7.01536	7.70657	7.57451	7.52468	7.52819	7.65654	7.55745	7.3177	7.38067	7.4372	7.39578	7.21185	7.40727	7.45187	7.11214	7.31101
Adk	greenyellow	11.0154	11.0769	10.9263	10.972	9.32501	8.39091	8.74075	9.28307	10.4533	10.613	10.6501	10.5068	10.7714	10.7385	10.8336	10.9508	10.2963	10.2861	10.4217	10.6033	10.3849	10.5148	10.2057	10.5163	10.4565	10.6565	10.3816	10.4776	10.7017	10.5423	10.659	10.4786	9.78039	10.2816	10.3446	10.2101	10.3713	10.3908	10.2828	10.3859	10.292	10.4081	10.2975	10.3689	10.1543	10.1216	9.79006	10.0585
Adm	royalblue	4.13247	4.89784	4.89611	4.86122	5.53937	6.10104	6.1776	6.23376	5.0413	5.28921	4.95755	5.47954	5.41037	5.09286	5.28165	5.09233	4.97853	5.27118	4.78239	4.61786	5.61044	5.37956	4.62836	5.04998	4.60823	5.15304	4.63319	4.97743	4.46399	4.18902	4.29871	5.01784	5.10032	5.18401	4.58273	4.16053	4.99368	4.77146	4.42693	4.92302	5.60955	4.96675	4.99753	6.41265	4.4969	4.10507	4.37126	4.17614
Adora1	purple	4.23094	4.05933	4.62795	4.44962	5.23578	5.33989	5.41762	4.40431	6.46789	5.63443	5.97156	6.11553	5.1221	6.18845	6.05369	5.95634	5.65771	6.5434	5.08401	6.41304	5.65909	5.20682	6.56833	5.46005	5.66784	5.44767	6.54887	5.78574	5.36799	5.18735	5.52747	5.49895	5.53061	5.71427	5.40136	5.29402	4.94021	5.43369	5.54062	5.51563	6.10488	6.49678	5.65872	7.28262	4.8857	5.00797	5.10781	5.62494
Adora2a	royalblue	6.23441	5.70091	5.99507	5.9341	7.0094	7.33921	7.47605	7.03774	6.12156	6.36501	6.34816	6.16022	6.08557	5.52596	6.0243	6.24322	6.64801	6.59995	6.2514	6.36473	6.24592	6.02558	5.88506	5.83786	6.25902	5.94245	6.08331	5.50265	5.63488	5.6211	5.44888	5.67677	5.77907	5.64261	5.69427	5.56321	5.18206	5.59156	5.78508	5.59394	5.18972	5.18265	5.45743	4.89831	5.59392	5.78491	5.83198	6.00311
Adprm	royalblue	6.98121	6.69779	6.84112	6.76592	8.05045	8.21701	7.97682	8.08304	7.08849	6.72435	7.0992	7.28549	7.33823	6.87423	7.11117	7.17952	6.42477	6.72629	6.84406	6.67884	6.87306	6.29666	6.54484	6.44293	6.43175	6.58243	6.95943	6.57263	6.73512	5.93316	5.96505	6.01664	4.80025	6.18337	6.05352	6.09743	6.02886	6.18007	5.8298	6.20464	6.74386	6.85439	6.50192	7.13763	6.38145	6.39866	5.91804	6.34608
Adra1b	greenyellow	7.55654	7.40796	7.90803	7.60565	5.3423	4.90713	4.86206	4.74669	6.4898	6.98712	6.63227	6.31989	6.1358	5.95521	6.20245	6.51186	7.79025	7.71492	7.2048	6.66816	7.03685	7.78507	7.57155	7.37932	7.51525	7.42095	7.32168	7.22644	7.69577	7.40129	7.61169	7.17271	6.19228	6.9433	7.01246	7.30615	6.99463	6.64311	7.03124	6.93695	6.66266	5.96971	6.80808	5.60126	7.58942	7.51893	7.15866	7.86793
Adrb2	royalblue	2.5135	2.34782	2.51848	2.44059	2.81922	3.43146	3.56348	3.70048	3.34732	3.42524	3.90893	3.98079	3.74897	3.67186	3.64577	3.35309	3.49733	3.23318	3.0428	4.08817	3.46133	3.07692	3.15842	2.97411	3.35999	2.57695	3.35866	2.85765	2.75038	3.1801	2.44084	2.69361	3.38201	2.73483	2.34081	3.14813	2.91577	2.75434	2.76508	2.75838	2.63225	2.75951	2.5734	2.73806	3.21511	2.75	3.06826	3.40142
Adrbk1	royalblue	6.2308	6.13768	6.29789	6.23607	7.50343	7.51996	7.28903	7.36679	6.55468	6.41905	6.52553	6.55436	6.4922	6.73296	6.74747	6.91278	6.84671	6.94898	6.35707	6.54222	6.52553	6.41465	6.16567	6.35428	6.35221	6.41018	6.31734	6.13095	6.21955	5.98962	5.99539	5.76956	5.81409	6.08439	6.07096	5.97932	6.13249	6.13019	6.23382	6.26933	6.12719	6.11663	6.23566	6.39423	5.9021	6.09034	5.76746	5.74823
Adtrp	darkturquoise	11.4643	11.0932	11.1759	11.1093	10.6175	10.6015	10.4378	10.6904	10.5507	10.679	10.9817	10.8617	10.7435	10.4996	10.8286	10.5366	10.6164	10.1809	10.873	10.4923	10.3712	10.7462	10.3685	10.5682	10.5368	10.8161	10.3364	10.633	10.7774	10.5582	10.8164	10.7994	9.84472	10.6084	10.6247	10.4822	10.6775	10.6227	10.499	10.5765	10.4069	10.3975	10.4715	9.31514	10.3073	10.4057	10.0765	10.2696
Aebp1	royalblue	4.52566	4.79071	4.53197	4.50761	5.46287	6.10518	5.89549	5.901	5.31738	5.1255	4.91683	4.84346	5.29025	5.61426	5.24386	5.48294	4.81838	4.91807	4.71402	5.08392	5.87285	5.44514	5.46458	5.32403	5.12718	5.19344	5.3134	5.46508	4.17976	4.52401	4.18307	4.51658	4.37376	4.58436	4.55991	4.51052	4.33449	4.76208	4.52004	4.64349	4.40535	4.50143	4.70452	4.50591	4.54774	4.47251	4.67485	4.5364
Aen	royalblue	3.92083	3.92914	4.09921	4.06992	6.80937	6.92467	6.90282	7.13337	4.86168	4.60653	5.02386	4.69653	5.61239	5.29537	5.60462	5.79272	4.34602	4.04232	4.08712	4.14843	4.04351	4.2343	4.13329	4.07302	4.37665	4.41945	4.21156	4.29814	4.46745	4.56834	4.30052	4.39172	4.36328	4.22374	4.13463	4.51591	4.03622	4.25415	4.14303	3.97496	4.02803	4.1854	4.01306	4.57581	4.50614	4.48824	4.15056	4.37461
Aff4	royalblue	6.5694	6.19978	6.1942	5.9033	7.09888	7.45321	7.21152	7.36014	6.45687	6.4388	6.48951	6.29724	6.67629	6.31145	6.48115	6.63551	5.76378	6.06609	5.97208	6.23234	6.02456	5.92862	6.3669	6.24622	5.91026	5.91958	6.26333	6.00583	5.88526	5.77879	5.87928	5.81999	5.54858	5.89181	6.04149	6.05153	5.9989	6.07523	6.03369	6.04899	6.13362	6.30145	6.20872	6.33006	5.77671	5.81477	5.72848	5.85032
Afg3l2	lightcyan	6.18295	6.14462	6.16928	6.13086	6.58213	6.47086	6.48038	6.49179	6.05899	6.31441	6.30357	6.47051	6.16097	6.57891	6.37157	6.52555	6.6238	6.33284	6.21034	5.99839	6.43663	6.33405	6.2174	6.13967	6.90907	6.62996	6.69418	6.32636	5.98968	5.70533	5.5907	5.49602	5.09417	5.88025	5.7338	6.33573	5.7443	6.03822	5.783	6.08177	6.41765	7.08462	5.97699	7.76924	5.5196	5.88435	5.33293	5.58122
Afm	greenyellow	11.4496	11.3308	11.2452	11.045	9.62322	8.92475	9.08262	9.08177	11.2615	11.3147	11.5359	11.5323	10.5574	10.5831	10.6905	10.5338	10.6273	10.6159	10.984	11.0296	10.432	10.9447	10.5344	11.0184	10.2896	10.9239	10.3584	10.6873	10.597	10.615	10.7332	10.483	10.1944	10.6549	10.6017	10.4871	10.5929	10.4677	10.5561	10.5129	10.1035	9.97501	10.4151	8.22393	10.2923	10.3526	10.0973	10.1051
Afp	pink	6.10482	5.64415	5.57641	5.31134	4.68783	4.21386	4.32808	4.4653	9.01672	7.19007	7.04657	6.33077	6.05684	6.73801	6.66054	6.82213	5.57669	5.97095	5.75536	6.87496	6.28794	4.77873	5.91474	5.60703	4.77039	4.45181	5.7545	5.41073	4.3265	4.37234	4.43615	4.29429	4.16568	4.46448	4.59164	4.43186	4.68655	4.45812	4.50035	4.54182	4.26922	4.44456	4.32759	4.01585	3.97553	4.11774	3.89621	3.99087
Agmat	greenyellow	8.02907	8.38178	8.68882	8.67495	7.07973	6.4635	6.23379	6.33302	7.8816	8.23448	8.35487	8.14895	7.88942	7.98992	8.30548	8.28154	8.41861	8.3443	8.2536	8.11386	7.81231	8.15699	8.23126	8.33327	7.63538	8.1021	7.99425	8.3392	8.19595	7.78949	8.42906	8.03363	7.11609	7.82206	7.86238	7.81842	7.93232	8.01099	7.77386	8.00263	7.54679	7.35416	7.59416	7.06406	7.95889	7.69778	7.63843	7.68818
Agmo	greenyellow	8.89258	8.86684	8.70815	9.01035	6.49424	6.28545	6.35858	5.94778	8.33194	8.18746	8.7911	8.80262	8.17934	7.63059	7.94084	7.81259	8.14379	7.72815	8.46871	7.85488	8.02037	8.52766	7.81713	8.53306	8.12941	8.44784	7.75321	8.07123	9.04536	8.55074	9.02142	8.60188	8.15828	8.85831	8.79829	8.81799	8.80932	8.828	8.7533	8.96166	8.88067	8.44128	8.7767	8.10331	8.10914	8.07993	7.75796	7.81255
Agpat1	royalblue	5.05186	4.61481	5.19509	4.81388	6.14769	6.37254	6.23703	6.2025	5.55761	5.78505	5.15147	5.16843	5.36828	5.83374	5.51889	5.64233	5.60684	5.97451	5.3776	5.79634	5.9933	5.42161	6.60547	5.09146	5.34882	5.70896	6.16745	5.59393	5.11629	5.34945	4.98245	5.4036	5.38329	5.00676	4.88396	5.29281	5.29207	4.97653	5.31912	5.31471	4.88401	5.21386	5.39291	5.66629	5.33969	5.38145	5.59127	5.40239
Agpat4	royalblue	3.81415	3.95466	4.52234	4.06559	5.60126	6.20322	6.01471	5.60732	4.83595	4.66497	4.45465	4.30003	4.60309	4.7159	4.72057	4.79037	4.35004	4.55242	4.05537	4.39463	4.49464	4.94052	4.60943	4.54545	4.50701	4.17936	4.65821	3.91974	4.0582	4.08471	4.08796	3.97454	4.57349	3.98538	4.34219	4.35917	4.11102	3.84989	4.03764	3.78709	4.02525	4.13104	4.24124	3.86886	3.55194	3.5039	3.70191	3.51605
Agt	greenyellow	10.4983	10.5987	10.8022	10.6904	9.77691	8.88932	9.1816	9.55776	9.56465	10.0445	10.1806	10.0785	10.8424	11.5683	11.2398	11.0598	10.5665	10.3814	10.4353	10.0381	9.84427	10.3963	10.0575	10.3558	9.83307	10.3023	9.92278	10.2726	10.2715	10.4152	10.3173	10.2278	9.72867	10.3428	10.301	10.1709	10.222	10.2335	10.3752	10.1336	9.75498	9.84379	9.9389	8.9139	10.0831	9.97017	9.84034	10.0182
Agtpbp1	lightcyan	3.36294	3.44814	3.56416	3.37854	4.62663	4.63946	4.46051	4.67084	4.01978	3.77892	3.92145	3.79997	4.44513	4.31494	4.13425	4.16216	3.81986	3.98342	3.47398	4.026	3.94479	3.62119	3.88502	3.84151	4.79035	4.47289	4.72784	4.16536	3.00011	3.21817	3.07696	3.25621	3.33024	3.26957	3.0768	3.12171	3.19411	3.30969	3.28264	3.29775	5.01546	5.47279	3.41033	5.44551	3.31618	3.39185	3.62047	3.46096
Agtr1a	greenyellow	8.18836	8.273	8.40435	8.2838	7.2188	7.15406	6.8557	6.82939	7.64638	8.30575	8.34966	8.47004	7.82935	7.28144	7.57923	7.76027	7.77838	8.07617	7.82984	8.05436	8.42125	8.09635	8.01472	7.84645	7.88564	8.32995	7.75544	7.60112	7.76474	7.4726	7.58196	7.60619	6.96819	7.5509	7.65087	7.79806	7.53835	7.65074	7.65403	7.70222	7.13782	6.95169	7.68854	5.97909	8.10854	7.83976	7.46389	7.90638
Agxt	greenyellow	8.5301	9.25028	8.92168	9.03217	8.36877	7.29479	7.7056	7.91491	7.40382	8.37347	8.39497	8.43137	8.50505	9.3925	8.89078	8.95685	8.80161	8.85045	8.83808	8.42929	7.60346	8.14947	8.07542	8.52732	7.6117	7.92817	8.21028	8.19963	8.5246	8.42641	8.46349	8.50241	6.85537	8.18307	8.51005	8.02235	8.36008	8.25883	8.37222	7.93713	7.62288	7.66239	7.53005	5.55207	8.42335	8.33329	8.07594	8.53339
Agxt2	greenyellow	9.6811	10.1641	9.70227	9.78717	8.36326	7.45476	7.73159	7.81176	9.9155	10.203	10.2588	10.2344	9.9761	9.66687	9.87203	9.7739	9.86929	9.79893	10.1964	10.0026	9.88134	9.38704	10.0374	10.0923	9.85	9.66654	10.0318	9.94864	9.22954	9.0274	9.16064	8.81083	8.45148	9.19114	9.21827	9.18008	9.2834	9.31243	9.17423	9.2737	9.2153	9.21473	9.07899	8.88868	9.24332	9.21091	8.88983	9.12282
Ahsa2	royalblue	4.70848	4.83789	4.77758	4.72634	5.8308	6.16379	5.75223	6.21171	4.61235	4.30301	4.54081	4.77805	4.97028	4.84659	4.98104	4.93932	4.74667	4.72095	4.6666	4.84422	4.45417	4.77371	4.56804	4.80854	4.58383	4.84589	4.28853	4.7348	4.34994	4.58712	4.40501	4.46683	4.08496	4.36508	4.11402	4.56832	4.356	4.16928	4.3372	4.367	4.3584	4.46035	4.06839	4.34057	4.37578	4.31633	4.53528	4.36031
Aig1	greenyellow	4.45856	4.66248	4.52187	4.64332	4.46972	4.42271	4.20587	4.50132	5.29178	5.44033	5.11716	5.15097	5.54567	6.16219	5.96388	5.92028	5.20963	5.28548	5.09719	5.27447	4.97283	4.64729	4.48707	4.53932	4.73479	4.2552	4.52649	4.14731	4.56564	4.49814	4.86911	5.08804	4.89225	4.83508	4.74446	4.92407	4.90523	4.76815	4.78612	4.70754	4.59057	4.65206	4.6304	3.99205	4.68245	4.66717	4.8055	4.50333
Aim1l	greenyellow	6.12975	6.11133	6.48469	6.8056	5.22448	4.8016	5.26066	4.87437	5.5351	5.78217	5.86384	5.96152	5.43335	5.62669	5.67032	5.65469	6.36836	5.96794	6.18777	5.67806	5.69806	6.92234	5.86875	6.17096	5.90307	6.51576	5.68118	5.9	6.53718	6.75797	6.68876	6.58997	6.31688	6.54542	6.40931	6.49981	6.65693	6.59497	6.39337	6.61148	5.78888	5.69252	6.67157	5.24924	6.12074	6.11814	6.03917	6.01048
Aimp1	royalblue	6.23066	6.02623	5.8171	6.07676	7.0601	7.05447	7.07727	7.26588	6.60678	6.50062	6.43964	6.50082	6.99713	6.69435	6.83903	6.72599	5.70201	6.21835	5.9071	6.06747	5.54891	5.88053	5.95562	5.76298	6.13415	5.53613	5.81866	6.04036	5.54078	5.34786	5.47706	5.19235	4.76272	5.40582	5.4243	5.70326	5.39693	5.30804	5.21913	5.49086	5.38694	5.95518	5.41472	6.30784	5.03101	5.45652	5.10189	5.18287
Aimp2	royalblue	5.82715	6.19494	5.94198	6.50118	7.82094	7.80611	7.70391	7.95986	6.61865	6.32345	6.68557	6.56868	6.73118	6.94077	6.87808	6.613	6.42568	6.16541	6.49975	6.66925	5.8624	5.9186	6.42523	6.35096	6.16184	5.69649	6.57086	6.15319	5.73176	5.39649	5.74067	5.30722	4.6411	5.66919	5.79449	5.50403	5.93269	5.76921	5.69378	5.82956	6.16528	6.54653	5.85371	7.02543	5.56713	5.42245	5.20338	5.66427
Ajuba	royalblue	5.72903	5.57717	6.23163	6.22477	7.65877	8.06952	8.1873	7.80327	6.77598	6.71502	6.47721	6.5895	7.40466	7.63706	7.71342	7.97857	6.46249	6.77342	6.2224	6.68194	7.0236	6.9491	7.00526	6.699	7.08146	6.60973	6.95554	6.59093	5.88709	5.46392	6.06548	5.94124	5.72917	5.93912	5.88157	6.08831	6.12482	6.08059	5.92306	6.23918	6.28107	6.3451	6.33286	7.23058	6.19444	6.44579	6.24805	6.04602
Ak4	greenyellow	8.68329	8.72296	8.69698	8.61741	8.2932	8.06445	7.88772	7.47386	8.97193	8.78072	9.08916	9.15349	8.37355	8.28405	8.30649	8.29883	8.38906	8.12766	7.99869	8.17968	8.4448	8.58362	8.54015	8.09186	7.76022	8.30342	8.26098	8.0625	8.57643	8.72081	8.23936	8.6953	8.28586	8.62149	8.91962	8.69	8.7374	8.63374	8.72797	8.71153	8.08068	8.22828	8.75325	6.48679	8.47976	8.53733	8.55176	8.75722
Ak6	royalblue	6.60557	6.39909	6.48511	6.57141	8.31509	8.43723	7.87594	8.6881	7.47279	7.25566	7.27444	7.20165	7.75175	7.85448	7.69627	7.57526	6.05458	6.72223	6.31027	7.18839	6.32435	5.90397	6.59308	6.68029	6.78705	6.46443	6.88455	6.11279	5.6173	5.31653	5.5086	5.4002	4.3001	4.95057	5.86296	5.43967	5.19402	5.42571	5.48425	5.59181	5.85918	6.46596	5.62599	6.66203	5.59216	5.86231	5.87187	5.37869
Akap2	royalblue	6.11606	6.12123	5.83456	5.81397	6.67299	7.32007	7.06738	7.33161	6.06197	6.05513	6.17994	6.07298	6.5421	6.69517	6.59143	6.51247	6.20828	6.0437	6.04328	6.26957	6.22244	5.90917	6.35315	5.83694	5.56556	5.94339	6.23079	5.99874	5.79847	6.05091	5.77221	5.9281	5.65682	5.83147	5.80883	5.98395	5.7464	6.01743	5.95033	5.84378	5.73389	5.7254	6.03912	5.45426	5.22295	5.01936	5.07165	5.28666
Akap5	grey	3.63501	3.69691	4.22457	3.81957	2.42139	2.92458	2.82476	2.75244	3.345	3.40806	3.61343	3.94942	3.34843	3.36289	3.51212	3.60528	2.99047	3.57849	3.30415	3.82402	3.34074	3.15804	3.11299	3.63437	4.16174	3.65284	3.78774	3.59412	3.24081	3.56054	3.64068	3.56132	2.54299	3.64026	3.76884	3.64732	4.03848	3.82083	3.51515	4.38042	3.53033	3.93939	4.4894	2.63671	3.68439	3.90494	3.22924	3.59193
Akap6	salmon	4.59949	4.39773	4.73525	4.5699	3.84461	3.43156	3.09085	3.42907	3.9491	3.97797	3.82391	3.92386	3.89889	3.43823	3.93329	3.80492	4.1424	3.84973	3.88951	3.88287	4.341	4.23831	4.04027	4.24388	3.88465	4.23625	4.04265	4.02145	4.37527	4.64873	4.29135	4.65802	4.53648	4.76178	4.53072	4.43978	4.55046	4.07721	4.61265	4.58969	4.26634	4.3073	4.19959	3.93951	4.26696	4.22028	4.79894	4.19644
Aknad1	greenyellow	4.27651	4.45416	3.53213	3.70382	2.9922	2.83441	2.72206	2.48714	3.10749	3.63272	3.54326	3.31133	3.18848	3.05612	3.01378	3.30417	3.53122	3.77262	3.38287	3.11947	2.9729	3.52995	3.26612	3.31172	3.06	3.28233	3.43639	3.42222	3.99002	3.54862	3.71898	3.60906	3.34155	3.49161	3.48789	4.06812	3.57247	3.53395	3.65603	3.50403	3.39946	3.45975	3.47776	2.84278	3.08356	3.50747	3.14096	3.76536
Akr1b1	lightcyan	7.09718	6.81066	7.03222	7.12225	7.33651	7.76183	7.61927	7.59003	7.93075	7.79459	7.51093	7.39004	7.92053	7.6865	7.76216	7.38475	8.10634	8.35004	7.95716	7.91784	7.65422	7.33683	7.96291	8.12367	7.82098	7.66632	7.92409	7.97032	7.08427	7.05834	6.70446	7.12893	7.81617	6.67587	7.04224	6.96015	7.00511	7.48885	6.94209	7.51997	8.59302	8.43169	7.52834	8.9256	6.83452	6.61928	6.86098	6.45302
Akr1b10	purple	2.74707	2.80172	2.5754	2.87947	2.33825	2.47258	2.67681	2.49045	2.74817	2.87777	2.48763	2.72601	3.07223	2.48928	2.66371	2.81614	2.8645	3.23352	2.91866	2.88659	3.54056	3.05845	3.85623	3.71841	5.11047	4.11136	5.55936	3.84231	2.78153	2.71827	2.71072	2.69934	3.19137	2.63597	2.77464	2.85803	2.63991	3.17075	3.06825	3.10127	4.72119	5.91376	3.30646	4.82928	2.77055	2.86318	3.11658	2.74502
Akr1b7	royalblue	2.58165	2.61703	2.91276	2.43622	2.76054	2.33126	2.481	3.39418	2.9155	3.97389	2.93276	2.79045	4.54109	3.04769	5.45093	3.78423	2.97231	5.14841	2.67299	4.94146	2.97931	2.72745	3.58547	2.92363	2.69607	2.71416	4.51411	2.83609	2.47944	2.85751	2.69738	2.62918	2.90464	2.71386	2.56252	2.55263	2.56132	2.56467	2.5469	2.84612	2.6104	2.68424	2.86577	2.46989	2.89617	2.44168	2.53849	2.64355
Akr1b8	purple	4.02813	3.97062	4.32265	3.5037	6.16197	6.81887	6.41322	6.72906	6.68154	5.33582	5.89468	5.02206	5.48273	5.60649	5.82045	5.57816	4.58791	5.38973	4.62402	6.69725	6.96613	6.35603	8.52112	8.28602	9.54726	8.98287	9.8711	9.01457	3.53035	3.45247	4.0943	3.72403	4.04312	6.48673	5.01758	6.46918	5.98152	7.6384	6.83115	7.53236	10.5322	10.9874	8.65984	11.7054	3.83205	3.59069	3.49842	3.65608
Akr1c1	greenyellow	6.83284	5.93308	6.04045	6.04402	3.29418	3.42195	3.48843	3.83695	4.80276	5.25568	5.84115	5.77704	4.38347	3.8685	3.82262	3.83352	4.27573	4.59299	4.67145	4.65947	4.078	4.12958	5.35319	5.9436	4.45325	4.26764	5.52279	4.88526	4.86797	3.99302	5.27403	3.86537	4.54384	4.59369	4.49385	4.97942	5.05317	4.8528	4.72888	5.4229	4.79468	4.60577	5.19544	3.80888	5.23021	4.07395	3.51298	3.9631
Akr1c13	greenyellow	9.55434	9.67377	9.02241	9.25113	7.42241	7.21787	6.80623	7.1661	8.29332	8.49107	8.96378	8.87981	8.17004	7.1749	8.01904	7.83526	8.46026	8.167	9.42346	8.52528	8.238	8.43998	8.85176	9.54778	8.52389	8.57318	8.32811	8.59302	8.71671	8.64501	8.77194	8.32926	8.71089	8.54699	8.57282	8.30798	8.63419	8.54018	8.44679	8.66449	8.29525	8.20092	8.29028	7.8051	8.54185	8.37479	8.03163	7.84341
Akr1c2	greenyellow	10.5189	10.2879	10.2853	9.90636	8.35987	8.27962	8.51517	8.47673	10.1528	10.4349	10.4628	10.3471	10.7189	10.1687	10.6976	10.4477	9.70971	10.317	10.0607	10.0717	9.25715	9.1585	10.0827	10.4252	9.59776	8.78654	9.74953	9.75173	9.1308	8.75982	9.86484	8.61907	9.39862	9.06377	9.03874	9.20166	9.53289	8.98013	9.12042	9.30594	9.15736	8.36426	8.69818	7.81853	9.83044	9.5095	8.32233	9.23072
Akr1c3	greenyellow	4.64862	5.11185	4.13297	3.88537	2.89035	2.91451	2.20981	2.83676	3.51178	3.66961	4.48376	4.36822	3.12074	2.63301	3.15154	3.71759	3.94929	3.41508	4.66231	3.6101	3.32309	3.99083	3.69839	3.93939	3.99083	3.83586	3.45262	3.49138	4.01766	3.68306	3.59252	3.38794	3.23471	3.331	3.55244	3.77855	3.37997	3.49469	3.54864	3.40554	3.10655	2.7752	3.09055	2.58293	3.3477	3.53411	3.00903	3.36699
Akr1d1	greenyellow	11.3998	11.5824	11.4337	11.5347	10.7562	9.94282	9.98903	10.1194	12.2849	12.1431	12.2969	12.1906	11.8597	11.1798	11.644	11.6981	11.8461	11.972	11.8256	11.9646	11.8095	11.2372	11.8399	12.02	11.8544	11.4988	11.9486	11.8493	11.3867	11.2116	11.2912	10.9419	11.4107	11.3156	11.2909	11.3286	11.3913	11.3854	11.3111	11.4122	11.722	11.7685	11.4142	11.8944	10.8895	10.823	10.6351	10.9034
Akr7a2	greenyellow	8.37255	8.83089	9.0416	9.01877	7.47106	6.89946	6.98489	6.5174	8.03242	8.31085	8.33596	8.37876	7.10192	7.82011	7.67523	7.47932	8.49969	8.17478	8.4973	8.22818	8.00636	8.37865	8.45896	8.38266	8.2281	8.54039	8.34848	8.07022	8.30643	7.91932	8.53082	8.15082	7.18644	8.1884	7.8526	8.01567	8.31251	8.43858	8.15132	8.36198	8.40054	8.21496	7.8353	8.46215	8.32701	8.53818	8.1629	8.11938
Akr7a3	purple	7.54304	7.55066	8.20493	8.58251	8.42223	7.99546	8.02966	7.17819	9.86363	8.63521	9.67261	9.5177	7.29429	7.34581	7.77444	7.36926	9.06468	8.6579	8.98666	9.72096	9.67693	9.39287	10.7253	10.0379	11.4939	11.2909	11.8214	11.0498	8.01793	6.92328	8.6254	7.54518	8.02036	10.0724	8.29686	9.26107	9.8441	10.9553	10.2615	10.5253	10.7356	11.5382	10.7693	12.0848	7.34691	7.36407	6.85814	6.72674
Alad	greenyellow	7.34112	7.4719	7.58102	7.84123	6.42403	5.84926	5.82882	5.59731	6.936	7.32907	7.39241	7.31382	6.62507	6.6854	6.65934	6.71558	7.45929	7.45499	7.36094	7.19516	7.01395	7.04981	7.25285	7.23479	6.59322	7.16336	6.98843	7.13127	7.06846	6.94358	7.22347	7.09812	6.65285	7.04779	7.16476	6.93466	7.19839	7.17718	7.04642	6.9996	6.92003	6.24247	6.95655	6.30554	6.99285	6.96118	7.135	6.96839
Aldh1a1	royalblue	8.51438	7.95298	8.35048	10.0308	10.5569	10.7172	10.6709	10.7598	11.5679	10.9655	11.496	11.4658	11.4607	11.3398	11.3121	11.312	10.351	10.0402	10.4993	10.503	10.1915	9.48849	10.3929	10.4616	10.6626	10.6641	10.7918	10.5509	9.55378	8.7187	9.85323	9.19341	8.11201	9.65701	8.79646	9.85553	9.72339	10.1565	9.57662	10.3494	11.0535	11.1228	10.4006	10.5061	9.78356	9.88146	9.59069	9.69419
Aldh1a3	cyan	5.72711	5.86904	5.51716	5.69802	4.8958	4.89133	4.62788	4.79041	6.68075	6.86351	6.48099	6.48047	5.51051	5.32284	5.7382	6.06757	6.03471	6.45599	6.2075	6.36249	8.38977	6.86662	6.93042	7.05636	7.02745	6.8395	6.6871	7.04926	5.05303	4.89169	5.23444	5.02873	5.3951	5.47564	5.45267	5.66152	5.60232	5.8223	5.43619	5.72115	5.36724	5.61846	6.05047	4.80911	4.88748	4.96026	5.12916	4.80584
Aldh1a7	lightcyan	2.24152	2.31079	2.30029	2.37687	3.94862	4.07418	3.38657	4.54456	4.46172	3.34171	3.50408	3.39276	4.67213	4.10866	4.11163	4.46809	3.25141	2.77189	2.78043	3.38457	3.38531	3.15094	3.67787	3.11766	4.11191	4.05644	5.15604	3.40305	2.41105	2.22332	2.31411	2.2914	2.39374	2.92513	2.60071	2.67075	2.47579	2.97437	2.24315	2.71788	3.88108	5.36649	3.35412	3.80115	2.27319	2.41146	2.58106	2.3238
Aldh1b1	greenyellow	5.55857	6.34173	5.85908	5.1986	5.37423	4.59135	4.73558	4.66997	7.10712	6.8601	8.63371	8.63133	4.86747	4.63469	5.0753	4.49119	6.6439	6.92815	5.78012	6.99766	4.32703	4.96576	5.38574	5.95067	3.84271	5.49237	5.10706	5.28113	4.52365	4.53269	5.01052	4.51611	4.83175	5.06576	5.6149	5.2849	5.626	5.32346	5.61348	4.98425	4.9575	5.02714	5.49452	4.3195	4.89337	3.66924	4.51749	4.15509
Aldh2	greenyellow	10.6583	11.3143	11.3742	11.5393	10.3505	9.87277	10.2303	9.81218	10.847	11.0219	11.1413	11.1342	10.6568	10.9051	10.918	10.9664	11.0379	10.6897	11.0122	10.8501	11.1494	11.309	11.2209	10.9754	11.1678	11.5615	11.1696	10.8745	11.3157	10.8538	11.2457	11.2874	10.4646	11.0075	10.8408	11.0042	10.9993	10.9803	10.9394	11.0695	10.9826	10.8963	10.7156	10.8037	10.7759	10.789	10.7308	10.8683
Aldh3a1	purple	3.24958	3.2471	3.211	3.26064	3.04461	3.23155	3.07613	3.02291	3.2419	3.28779	3.30769	3.00712	3.34311	3.12231	2.97659	3.15213	3.12963	3.31948	3.33817	3.12326	2.90074	3.66507	3.6219	3.85414	4.59842	6.43107	3.62865	4.00936	3.96432	4.17657	3.64846	4.45244	4.37887	5.82175	4.22582	3.94469	4.0314	4.76202	5.02135	6.3441	9.68666	10.3517	6.96561	9.16131	3.64391	3.85591	4.09865	3.77278
Aldh3a2	greenyellow	10.3449	10.6367	10.4883	10.3507	9.79955	9.1853	9.09031	9.06446	10.2649	10.3692	10.5966	10.4938	10.055	10.5635	10.2649	10.3652	10.0299	9.95113	10.2741	9.98819	9.61885	9.68022	9.71375	9.97195	9.76597	10.0351	9.7723	9.75842	10.0442	9.97297	9.88275	9.74044	9.23619	9.86373	9.71307	9.53883	9.87004	9.83443	9.79249	9.61629	10.0596	9.96169	9.65103	10.2515	9.5222	9.50169	9.18876	9.4184
Aldh6a1	greenyellow	10.4825	10.926	10.5965	10.5786	9.36741	8.84469	9.02992	8.97464	10.5532	10.6931	10.8721	10.8212	10.4564	10.1506	10.2474	10.3396	10.2845	10.0526	10.817	10.5742	10.4405	10.2394	10.4878	10.7288	10.3961	10.4375	10.5379	10.4987	10.2894	10.0813	10.2697	10.0447	9.81398	10.1879	10.2377	10.1178	10.2568	10.2767	10.2218	10.2693	10.2304	10.2207	10.0774	10.2675	10.1199	9.90725	9.60291	9.84906
Aldh7a1	greenyellow	10.0372	10.4033	10.2817	10.3928	9.3177	8.67309	9.13088	8.91446	9.70565	10.1137	10.1394	10.0973	9.78784	9.69664	9.83291	9.94695	10.2063	10.1861	10.1875	10.0577	10.2695	10.2758	10.1736	10.2323	10.2212	10.3012	10.173	10.2277	10.1455	9.80463	10.0127	9.8714	9.11559	9.92101	9.83827	9.91786	9.8547	9.89554	9.87915	9.96474	9.91088	9.83311	9.86379	9.5953	9.69877	9.59244	9.3858	9.47046
Aldoa	royalblue	6.19341	6.10516	5.78571	5.93503	7.35973	7.70918	7.57568	7.91376	6.68409	6.52285	6.22571	6.15608	6.85084	6.93203	6.57222	6.51062	6.52406	6.39345	6.19441	7.06705	6.5334	5.95688	7.5487	6.70563	6.76682	6.62625	7.17637	6.79699	6.26586	6.60336	6.75575	7.00711	8.18977	6.69408	6.6466	6.64314	6.29367	6.76872	6.61973	6.66339	7.25812	7.03293	7.11791	8.18581	6.41856	6.92108	7.01273	7.05033
Alox15	royalblue	3.9127	4.08193	3.83339	3.8194	4.19734	4.33176	4.02731	5.3714	4.5764	6.06349	3.7186	4.14583	4.43516	4.3745	4.10781	3.52067	5.17599	5.41059	5.32058	4.60944	7.0353	4.13518	7.09542	5.17516	6.84579	4.21684	6.6378	5.05241	4.26725	4.63141	4.42161	4.24451	4.31776	4.32745	4.27528	4.64374	4.21339	4.50658	4.30507	4.30691	3.81975	3.85658	4.6483	4.05169	4.01154	3.60331	4.11646	3.82044
Alox5	royalblue	3.12284	3.3529	3.43462	3.51508	5.87704	5.55354	5.83429	6.03857	5.3431	4.76669	4.71814	4.97735	5.91055	5.75867	6.56521	6.7075	3.60035	3.72777	3.65562	4.2344	4.41847	3.76698	3.44973	3.34243	3.5944	3.3861	3.55912	3.69502	2.55583	2.78574	2.78624	2.99094	3.10399	3.02065	2.59867	2.71504	2.81089	2.91978	2.69512	2.64866	2.60882	2.68111	2.92492	2.59553	2.7123	2.89601	3.07573	2.83337
Alox5ap	royalblue	4.82683	4.42655	4.54205	4.95127	5.89826	6.85023	6.66567	6.63891	6.08543	5.92234	5.88024	5.26278	5.85266	5.67071	6.08103	5.62431	5.47623	6.00935	5.65438	5.92995	5.46343	5.04482	5.57748	5.73044	5.01469	4.41742	4.79372	5.5071	4.12858	4.65324	4.47185	4.29721	4.51868	5.09075	4.70016	4.46014	3.99891	4.66914	4.80845	4.94639	4.30872	4.37	4.59189	4.36774	4.51734	4.56228	5.01098	4.71708
Aloxe3	grey60	3.19712	3.19483	3.40873	3.2034	5.39855	5.85944	5.59749	5.92625	3.05739	3.08484	2.99976	2.95798	3.43236	3.48791	3.31525	3.15504	3.61095	3.33076	3.38276	3.4105	3.14747	3.77637	3.13916	3.31186	3.40518	3.28827	3.28185	3.51879	3.559	3.49031	3.6389	3.88577	3.88479	3.51465	3.69148	3.2702	3.57193	3.53942	3.34232	3.51087	3.65696	3.6654	3.41939	3.5876	3.57843	3.44974	3.68116	3.89199
Alyref	royalblue	6.20884	6.07782	6.43954	6.30446	7.66189	8.00139	7.70394	7.90975	6.6401	6.36183	6.52629	6.47103	6.6406	6.95424	6.90583	6.72525	5.97877	6.45943	6.18491	6.55745	6.01238	6.0652	6.58627	6.1866	6.25145	6.16979	6.21369	6.46662	6.22232	6.16647	6.2162	6.19827	6.01951	5.89688	5.77621	5.72514	6.01689	5.85006	6.08388	6.04534	6.11114	6.10032	5.99253	6.35376	5.48343	5.24789	5.2841	5.0953
Amacr	greenyellow	11.0902	11.2324	11.4348	11.7237	10.5861	9.44197	9.902	9.96219	10.8438	11.1485	10.9533	10.8933	10.0683	10.5129	10.533	10.7054	11.1863	10.5825	11.2201	10.2563	11.4173	11.6031	10.3119	10.9268	11.2541	11.4261	10.1814	10.7364	10.7009	10.2302	10.69	10.5625	9.67408	9.992	9.97685	10.1666	10.381	10.0784	9.85838	10.1981	10.0459	9.16054	9.54626	8.2822	9.95108	9.68331	9.46371	9.76426
Amigo1	grey	5.20479	5.7445	5.85515	4.83438	5.09761	4.52941	5.06583	4.7084	5.17561	4.72084	3.47729	4.87818	4.17545	4.3328	4.59129	4.26383	5.57291	5.21622	4.9357	4.1691	4.86774	4.83839	4.88266	5.34729	3.94287	4.44903	4.09657	6.06362	5.22248	5.23975	6.07999	5.93623	4.42513	5.50243	5.47225	4.5618	5.88809	4.95945	4.83189	5.59492	5.64076	5.22604	4.38032	4.4916	5.52706	5.68332	5.77123	5.53517
Amn1	royalblue	4.1346	3.8151	3.92233	3.8907	4.85586	5.32197	4.76181	5.74905	4.30185	4.22258	4.31445	4.37007	4.21411	4.28524	4.77452	4.46825	4.18303	4.24512	3.94725	4.01211	4.18146	4.39465	3.85803	4.48232	5.35802	4.54621	3.87819	4.14289	4.37035	3.79831	3.44717	3.59436	3.3702	3.32443	3.5541	4.14371	3.5906	3.63718	3.87222	3.75574	4.15066	4.00645	3.92217	5.0223	3.59737	3.13683	2.92954	3.47779
Ampd2	royalblue	6.16742	6.24098	6.48136	6.65508	7.62491	7.46458	7.474	7.29836	6.15893	6.16444	6.21155	6.11596	6.20155	6.32632	6.24034	6.55827	6.46287	6.33504	6.17705	6.33886	6.6025	6.6544	6.69705	6.07057	6.33288	6.61426	6.74173	6.30247	6.6028	6.26565	6.39351	6.46469	6.05601	6.32144	6.27599	6.46575	6.15474	6.4548	6.32801	6.33116	6.21731	6.32965	6.34259	6.41241	6.05533	6.30709	6.18396	6.40269
Ampd3	purple	3.72361	3.77106	3.97028	3.89809	4.45326	4.94456	5.16118	4.90587	4.45065	4.21079	3.83608	3.84166	4.03891	4.10819	3.86146	3.8212	3.92954	3.84816	3.89623	4.14289	4.35653	4.15297	4.27406	4.0986	4.87278	4.94175	4.96168	4.35476	3.70424	3.7515	3.83209	3.93847	4.18612	4.16399	4.04007	4.02567	3.80724	4.06027	4.15201	4.12524	7.48269	8.2555	4.82299	8.72083	3.81438	3.93153	4.20724	4.09219
Anapc16	royalblue	5.28261	5.62113	5.46108	5.60564	6.72711	6.70364	6.44208	7.04119	5.73289	5.90309	5.83573	5.663	5.98852	5.80595	5.78642	5.85689	5.78042	5.93273	5.42574	5.88259	5.65327	5.64593	5.48972	5.48871	5.84975	5.62726	5.47254	5.44271	5.72523	5.07277	5.33055	5.25059	4.73563	5.22556	5.39596	5.60697	5.45164	5.0831	5.25929	5.46152	5.36241	5.42825	5.67196	5.40039	5.06148	5.33085	5.05863	5.30767
Anapc2	royalblue	6.5121	6.78427	6.80122	6.87482	7.95427	7.95195	7.93518	7.78912	7.29123	7.13389	7.16451	7.14796	6.91351	7.34596	7.15188	7.17838	6.79982	7.00355	6.81261	7.15914	7.25166	7.0276	6.92162	6.95111	7.464	7.32896	6.99379	6.96488	6.73582	6.53719	6.6178	6.36309	6.04716	6.83526	6.36523	6.80265	6.70493	6.88161	6.84867	6.90747	7.35727	7.21629	6.79893	7.62258	6.34054	6.43846	6.03711	6.46115
Angpt1	cyan	4.22864	4.48003	3.9847	3.9584	4.48721	4.70137	4.65793	4.59069	5.26316	5.08858	4.9487	4.64555	4.81449	4.90648	5.13267	4.86554	4.38407	4.57925	4.48139	4.76866	5.77074	4.70418	5.17678	5.69709	4.79811	4.35709	5.07056	4.71225	2.93479	3.05396	3.03717	2.94058	3.0842	3.1604	3.03171	3.60442	2.99178	2.79438	3.25293	3.49113	3.16696	3.56087	3.27961	2.82349	2.90569	3.13196	2.73324	3.05077
Angptl3	greenyellow	11.4438	11.4727	10.9433	11.0194	9.79764	9.43704	9.08001	9.65869	10.8069	11.0454	11.489	11.2662	10.6713	10.1772	10.2005	10.3125	10.6763	10.8669	11.1412	10.7852	10.6835	10.7001	11.0001	11.3899	10.7448	10.8299	10.8878	10.9506	10.6553	10.6234	10.5815	10.2702	10.9508	10.7248	10.8181	10.7832	10.5558	10.654	10.7721	10.7742	10.455	10.3799	10.5541	10.0052	10.7802	10.4957	10.364	10.4785
Angptl4	darkturquoise	6.90534	6.80954	8.06671	8.21703	8.33736	8.24423	8.03391	7.93189	7.27108	6.7161	7.07117	7.56194	7.70576	8.80415	7.88178	8.64834	7.35268	5.38057	7.25572	7.15186	6.27942	7.34368	5.11387	7.40638	5.73312	7.48353	5.46732	6.60246	7.71782	6.94655	7.46493	7.83024	6.3037	7.52061	7.15256	7.34617	7.44706	7.39733	7.26343	7.13536	7.03367	6.54491	6.78095	4.86082	7.74961	8.03103	7.01854	7.66833
Ankrd13d	royalblue	4.31035	4.52219	4.39313	4.48662	5.84066	5.90108	5.81369	5.87972	4.54592	4.34058	4.42921	4.39493	5.21585	4.88747	5.03288	5.29692	4.65528	4.62864	4.36002	4.30191	4.17329	4.58661	4.37921	4.42805	4.47064	4.22294	4.53703	4.48696	4.34112	4.56308	4.51683	4.92436	4.82076	4.80603	4.49032	4.32479	4.50332	4.61369	4.41019	4.47292	4.30332	4.27776	4.49478	4.43993	4.45645	4.62306	4.75471	4.5224
Anp32e	royalblue	5.658	5.46308	5.29096	5.47065	6.5055	6.72103	6.55013	6.97955	6.82945	6.36174	6.62158	6.617	5.92086	6.54438	6.17955	5.98899	5.01711	5.12725	5.4694	5.7841	6.30494	5.26988	5.65939	5.66019	6.01193	5.70272	5.85581	4.67881	5.32036	4.43206	4.55204	4.03496	3.55363	4.20083	4.30633	5.00704	4.61255	4.57678	4.86396	4.63653	5.45234	5.73875	5.10721	6.64703	4.60177	4.62017	4.02317	4.41081
Anxa1	lightcyan	6.26065	5.53003	5.17245	4.86693	6.72995	7.87415	7.25217	7.87357	8.04284	7.7108	7.19003	7.20672	7.72807	7.70681	7.64086	6.92932	6.49911	6.47794	6.22412	7.03204	7.31999	6.05792	7.04124	7.1217	6.76121	6.44888	7.29792	6.78416	4.30232	4.1148	4.46363	4.2943	4.6984	5.05707	4.68378	4.9214	4.87175	5.01098	4.91636	5.66457	8.38761	9.0389	6.49763	7.3358	4.59729	5.0025	4.96857	4.66288
Anxa2	lightcyan	5.657	5.39533	5.66231	5.82002	8.18941	9.47402	9.34491	9.04238	9.0386	8.5228	8.09019	8.24115	8.82126	9.29217	8.75077	8.48696	7.50761	7.51067	7.49981	8.92806	8.29214	6.92929	8.32282	7.47627	9.50716	8.48149	9.15952	8.35377	5.2642	4.48705	4.97992	4.82677	5.11991	5.20008	5.36508	6.10393	5.15663	5.98265	5.72585	6.37399	8.56493	8.71003	6.843	9.44978	5.41279	5.74377	5.7456	5.257
Anxa3	royalblue	6.98563	6.9461	6.92618	7.2818	7.32731	7.3709	7.35163	7.51935	8.34462	7.9887	8.36957	8.11266	7.61761	7.36613	7.85597	7.71106	7.74551	7.65269	7.89723	7.97184	7.35218	6.33191	7.14967	7.33342	7.66625	6.74389	7.50839	6.97966	6.51679	5.4602	6.22791	5.37777	5.10669	6.29965	6.72797	7.24998	6.37821	6.30511	6.53478	6.95661	7.39633	7.65651	7.26254	8.0234	6.79587	6.346	6.17812	5.93538
Anxa4	lightcyan	7.80737	7.84371	7.66194	7.68149	8.44275	9.00871	8.91847	8.98378	9.47774	8.85738	8.94769	8.761	9.24317	9.23806	9.12081	8.86829	8.10082	8.38173	8.19089	8.83173	8.73642	7.76994	8.3237	8.16628	8.87717	8.27405	8.67036	8.37993	7.2212	6.83514	7.1834	6.45141	6.20295	6.94568	7.20182	7.17742	7.29772	7.51033	7.26263	7.45211	8.13729	8.4153	7.75233	8.86943	7.13505	7.14075	6.8019	6.85735
Anxa5	lightcyan	6.76536	6.98153	7.21729	7.07909	8.48962	9.43914	9.31376	8.90452	9.92464	9.05521	9.03861	8.76258	9.47156	10.0107	9.68702	9.47191	8.41064	9.00701	8.40508	9.63627	10.019	8.53058	9.97727	8.85022	10.1542	9.37071	10.1771	9.46857	6.61803	6.18226	6.89383	6.50835	6.20967	6.85751	6.91142	7.33531	7.28708	7.56675	7.39117	7.89839	9.47962	9.733	8.24175	9.04763	6.98889	6.92117	6.79628	7.10664
Anxa7	royalblue	4.58391	5.01952	4.33989	4.98031	6.59822	6.86784	6.76534	7.13556	5.56464	5.05206	5.53399	5.07684	5.71602	5.87607	5.66957	5.41257	5.03463	5.2077	5.46386	5.51005	4.97857	4.61464	5.41915	5.23631	6.2018	5.17893	5.61782	5.45088	4.06303	3.88426	4.24752	4.13968	3.68575	4.18846	4.13402	4.35363	3.95545	4.25848	4.14216	4.13968	5.84764	6.05595	4.72775	6.18544	3.81702	4.24662	4.0395	4.4059
Aox1	purple	9.54646	9.67659	9.64632	9.85242	7.34071	6.78512	7.0387	6.87492	9.90178	9.96265	9.97313	10.0666	7.94956	8.21675	8.11178	7.96507	9.85732	9.48524	10.0073	9.55653	10.4903	10.2054	10.5716	10.4702	11.1049	10.9906	11.0304	10.6587	9.84603	9.16177	9.81917	9.19774	9.35429	9.89064	9.37468	9.9312	9.80975	10.2276	10.0935	10.2925	11.2015	11.3641	10.4163	11.5588	9.4748	9.27761	9.05746	9.16329
Aox3	salmon	9.80098	9.74117	9.69918	9.6012	4.29595	3.45094	3.64862	3.28186	4.25821	5.46127	6.30102	5.43701	3.50978	3.1892	3.3242	3.3758	4.86263	3.49707	4.55393	3.49042	4.98281	8.134	4.09248	4.97128	4.38989	8.17176	3.84934	4.36351	9.78703	9.42461	9.73454	9.31729	8.55677	8.9627	9.13307	9.07532	9.15653	8.83776	8.98467	8.81507	8.82283	7.7327	8.51823	6.25089	9.29147	8.73591	8.55964	8.93648
Ap1s2	royalblue	5.05647	3.9758	4.63534	4.26099	5.39993	6.1211	5.79502	5.81297	6.13514	5.29726	5.64714	5.47894	5.35247	4.89439	5.15125	5.15045	5.41114	5.40287	4.90212	5.35827	5.65875	4.91718	5.10817	5.28575	5.43285	4.94962	5.05937	4.94268	4.6094	4.2721	4.34812	4.30332	4.43364	4.45203	4.44241	4.59193	4.56912	4.11652	4.60945	4.46204	4.74806	4.77944	4.95755	4.65006	4.15568	4.07115	4.25492	4.4071
Ap2m1	royalblue	8.84682	9.04762	9.20803	9.22665	10.2119	10.3595	9.96045	10.2567	9.80671	9.71545	9.62309	9.60557	9.74887	9.68512	9.63983	9.53727	9.34639	9.50544	9.27132	9.56479	9.41519	9.1127	9.34099	8.99269	9.38489	9.20518	9.37308	9.10301	8.76983	8.65602	8.62249	8.42647	8.37515	8.5654	8.6991	8.58872	8.72312	8.7408	8.6783	8.83482	8.76223	8.93016	8.85048	9.29852	8.53678	8.71571	8.55479	8.61874
Ap3m1	royalblue	8.0268	7.97782	7.80738	7.66173	8.84817	8.89919	8.60677	9.17821	8.41929	8.32449	8.47771	8.41622	8.89844	8.77473	8.77148	8.78697	7.5431	7.65646	7.78159	8.23299	7.47098	6.89196	7.17772	7.50016	7.54744	7.16307	7.48733	7.5344	7.08085	6.70389	6.91121	6.45379	5.60431	6.78082	7.06595	7.08672	6.87447	6.97322	6.87446	6.82484	7.6936	7.87244	7.12441	8.36431	6.92361	6.67797	6.31739	6.49265
Ap3m2	royalblue	4.94145	4.71446	4.85281	4.95483	6.42757	6.34841	6.34611	6.40072	5.1914	5.2628	5.14004	4.96804	5.06563	5.32366	5.15909	5.13782	5.0726	5.36652	5.04952	4.81115	5.33888	5.07454	4.90604	5.05216	5.04988	4.84043	5.20148	5.17449	4.58435	4.57423	4.79036	4.61662	4.87952	4.37455	4.53749	4.89181	4.54105	4.536	4.5861	4.49343	4.74766	4.64258	4.48537	4.58233	4.75788	4.83539	4.88843	4.72085
Ap4b1	royalblue	5.11546	4.99219	4.87282	5.02754	6.06156	5.85736	5.96625	6.19574	5.12339	5.26403	5.13857	5.18622	5.0979	5.29648	5.22092	5.37663	4.90152	5.23419	4.78276	4.77548	5.20411	5.13987	4.79677	5.09043	5.01899	4.93287	4.81288	4.77166	5.18607	5.03923	5.19546	4.94232	4.85218	5.17859	4.93817	5.43028	5.24575	5.13895	5.09504	5.1257	5.14245	5.25495	5.2788	5.30426	4.7579	4.81515	4.70895	4.85088
Apaf1	royalblue	5.12308	4.94568	5.1017	4.88648	6.1557	6.26778	6.14906	6.16288	5.91381	5.71203	5.43071	5.68342	5.42384	5.4137	5.51224	5.55158	5.37732	5.47653	4.95341	5.36694	5.94712	5.35315	5.17925	5.50264	5.73736	5.62413	5.49843	5.46118	4.9977	4.74003	4.78015	4.44402	4.79209	4.76331	4.98129	5.16212	4.86387	4.98755	4.92074	4.92746	5.2002	5.19655	5.2054	5.28838	4.57432	4.55842	4.48146	4.66857
Apcs	darkturquoise	10.3683	9.74796	9.91857	10.0642	10.0857	10.0773	10.1227	10.5135	9.03927	9.64846	9.62121	9.5676	9.65861	9.27664	9.45373	8.90573	9.54058	9.80298	10.0022	9.92618	8.81236	9.04878	9.79962	10.0593	9.16707	9.01967	9.37602	9.3708	9.81501	9.35958	9.80147	9.64316	9.23125	9.65429	9.90806	9.66388	9.76133	9.58603	9.66246	9.58291	9.46516	9.30591	9.3445	9.07031	9.65514	9.52215	9.45089	9.70178
Apmap	greenyellow	8.86887	9.2734	9.00977	8.95606	7.41491	7.20029	7.17939	7.2331	8.35278	8.61788	8.86444	8.92387	8.04911	8.46985	8.32145	8.19618	8.67979	8.3	8.54766	8.23936	8.08088	8.80908	8.17697	8.72157	8.08721	8.82124	8.18764	8.47335	8.78557	8.50188	8.5243	8.4839	7.2068	8.43823	8.40553	8.46396	8.3628	8.36822	8.36419	8.2378	8.27596	8.36026	8.05943	8.19242	8.29811	8.40386	7.87357	8.30523
Apoa2	greenyellow	11.4555	11.4352	11.5817	11.5739	10.7287	11.1766	10.773	10.1899	10.1485	10.7237	10.9884	10.4393	7.9379	8.98516	8.29243	8.23206	11.1929	10.8571	11.2656	9.89963	9.51317	10.1709	11.4049	11.3021	9.27851	10.132	10.9392	11.1382	10.7114	10.7849	11.2262	11.0052	10.6994	11.0641	11.0803	10.7093	11.1466	10.9259	10.9137	11.006	10.6412	10.2833	10.5797	8.43944	10.8024	10.8907	10.4757	11.0762
Apoc1	greenyellow	11.4693	11.5753	11.8302	11.9326	11.2582	11.3905	11.1728	10.987	10.262	10.9505	10.9303	10.9345	10.1825	10.4091	10.3125	10.0939	11.207	11.2132	11.2653	10.8853	11.22	11.7151	11.6036	11.2353	11.4349	11.6788	11.3978	11.1805	11.6178	11.3224	11.6611	11.6439	11.2166	11.3625	11.3394	11.313	11.5193	11.4885	11.3909	11.4722	11.1331	10.8902	11.1743	10.0882	11.1945	11.1004	10.7625	11.1621
Apof	greenyellow	10.1433	10.2919	10.232	9.96244	8.53962	6.91049	7.32458	7.88929	8.91035	9.32993	9.77271	9.69384	9.01979	7.76797	8.54093	8.38925	9.14601	8.8782	9.52182	9.45689	8.97528	9.83803	8.99695	9.30595	9.00542	9.8382	9.11564	9.32639	9.70814	9.54158	9.4066	9.48243	8.194	9.45473	9.43168	9.16151	9.3513	9.56675	9.35274	9.11492	8.61596	8.90753	9.22817	6.64737	9.35631	9.04575	8.6883	8.9218
Apol3	greenyellow	5.85628	5.50685	4.07935	4.74003	3.36883	3.38648	3.22915	4.32803	3.75598	4.07982	5.24248	5.22364	3.97275	3.68238	3.85489	5.17537	5.29706	2.29833	4.97621	5.1561	5.73532	5.36044	4.93644	5.53054	6.3912	4.64779	4.54945	3.95411	5.35097	4.74626	5.38463	5.05224	4.25829	5.82298	4.2394	6.2158	5.19097	5.51132	6.30045	6.26719	5.22768	5.30439	5.82184	4.49115	4.77172	4.5529	4.25598	4.12569
Apold1	royalblue	5.2055	4.15497	4.54752	4.79409	6.2538	6.27477	6.3377	6.4944	5.6807	5.40865	5.80269	5.51539	5.59247	5.18651	5.30571	5.06473	4.99091	4.7582	4.87018	5.25553	4.86265	4.76164	4.89953	4.91094	5.99385	5.36806	3.8973	5.2054	4.70383	5.29376	4.5901	5.33895	5.00285	4.99377	5.08196	4.53183	5.08216	5.28094	4.7396	4.66346	4.92678	4.45392	4.16055	5.11667	4.42316	4.58757	5.04455	3.23684
Apom	greenyellow	8.72453	9.10658	9.09123	9.11923	8.59286	8.23618	7.867	8.2638	8.38683	9.06042	9.02973	9.02286	8.47169	8.49987	8.44211	8.94125	9.02001	9.0748	8.93556	9.01314	8.60984	8.62766	8.86605	8.90474	8.45106	8.75363	8.45513	8.5869	8.66898	8.35206	8.31381	8.51676	6.97301	7.89547	8.25485	8.51666	7.88253	7.97651	8.34885	8.22838	7.73953	7.64605	7.43124	6.17553	8.70857	8.49342	8.28126	8.52507
Apon	greenyellow	10.5027	10.5177	11.0005	10.5932	9.73631	9.1157	9.18729	9.39522	9.30408	9.89393	10.1313	10.0347	9.0575	8.40945	8.4977	9.07667	10.2918	9.61715	10.2617	9.47984	9.81667	10.641	9.87233	10.0997	9.86758	10.5442	9.78773	10.1782	10.8413	10.4527	10.5897	10.7278	8.73743	10.3309	10.5068	10.4224	10.5246	10.2931	10.5398	10.3237	9.67424	9.59264	10.0191	8.47702	9.90563	10.041	9.94956	10.0652
App	cyan	8.92867	8.91548	8.72931	8.79498	9.29902	9.38156	9.43166	9.4639	10.4301	10.1116	10.0513	9.90434	10.2413	10.3201	10.3579	10.6551	9.50889	9.55437	9.67797	10.2228	10.6909	9.50944	10.1986	9.83142	10.4074	9.85473	10.3451	9.99842	8.00273	8.02368	7.96667	7.94364	8.35198	8.43151	8.59988	8.68882	8.56058	8.62486	8.63077	8.93373	9.41908	9.49426	9.04455	8.39135	8.0821	8.1231	7.82353	7.91232
Appbp2	royalblue	7.78685	7.7267	7.42552	7.33367	8.57795	8.73817	8.67639	8.97899	8.0449	7.83488	7.94562	8.07535	8.27718	8.15493	8.12205	8.24355	7.59997	7.46942	7.47307	7.80815	7.69983	7.22742	7.50591	7.82394	7.9686	7.32093	7.8534	7.55409	7.28781	6.63919	6.82916	6.46343	5.99871	6.93074	6.74944	7.26431	6.96435	7.03861	7.01588	7.3072	7.37719	7.3752	7.14504	7.8345	6.74496	6.70202	6.26062	6.52793
Aprt	royalblue	8.08345	8.36994	8.66032	8.69294	9.86815	9.59942	9.78646	9.94114	9.18433	9.11311	8.93772	8.8398	9.58819	9.77009	9.7015	9.46933	9.29188	9.63646	8.94929	9.58302	9.19653	8.49281	9.10281	8.76641	9.13443	8.7744	9.19549	8.96221	8.39679	8.01568	8.2427	8.27459	7.53642	8.29255	8.20311	8.34554	8.4327	8.45109	8.27118	8.51354	8.64523	8.81805	8.36841	9.37403	8.27856	8.11808	8.04899	8.02044
Aqp1	lightcyan	5.92175	6.23833	6.65557	6.85365	6.23207	6.96343	6.59359	6.70433	8.63366	8.46948	7.89755	7.64863	6.98936	7.74742	7.2634	7.17805	7.40913	7.33003	6.95439	7.1855	8.86989	7.81379	7.87091	8.2363	8.38177	8.03448	7.44727	7.94309	6.49405	6.50915	6.37197	6.44557	7.6165	6.70118	7.03479	7.59331	7.50293	7.11795	7.0151	7.57237	7.40673	7.49383	7.28998	8.72907	6.40835	6.39454	6.10051	6.90492
Aqp7	pink	3.80493	4.01913	3.62933	3.48398	4.24305	3.84881	4.21372	5.82969	6.35563	6.36158	6.06787	6.58015	5.82515	6.60391	6.63791	5.83465	6.13313	7.19379	6.17032	7.27207	5.87225	3.8632	5.41554	5.40174	6.73907	4.87357	6.1071	5.71064	3.71397	3.97038	3.69296	3.94471	3.83474	3.48158	3.74623	3.41746	3.47682	3.81347	3.7718	3.74828	3.97886	5.26858	3.68659	6.56162	3.54359	3.43633	3.80045	3.84028
Aqp9	greenyellow	9.61002	9.54569	9.56133	9.80741	9.04316	7.61985	8.24509	8.56958	9.72117	9.93868	9.75414	9.55242	9.5891	9.80451	9.95372	9.74889	9.56423	9.80443	9.71444	9.76754	9.60865	9.21452	9.39742	9.65773	9.47445	9.14919	9.25833	9.4573	9.04033	8.5795	8.88459	8.6	7.87705	8.72159	8.94997	8.94584	8.81518	8.6075	8.71783	8.85115	8.51053	7.94368	8.36403	9.29811	8.62228	8.41852	8.41458	8.56157
Arf2	royalblue	4.37242	4.79681	4.72911	4.72752	6.17592	6.39097	5.50473	6.16683	5.62558	5.50846	5.49299	5.39024	5.18305	5.54963	5.49326	5.50363	4.65134	4.85233	4.82217	5.1908	4.95545	5.16742	4.93497	5.10145	4.75505	5.21377	5.06065	4.7929	3.99403	3.91709	3.85574	3.67458	3.1632	3.5107	3.70193	3.66994	3.39436	3.97112	3.48877	3.593	3.85632	4.175	3.62181	4.20916	3.40673	3.76687	3.63845	3.54402
Arf4	royalblue	9.56884	9.74944	9.7413	9.66531	10.5817	10.7267	10.6756	10.8955	10.1388	10.0335	10.1335	10.1765	10.3123	10.5181	10.3787	10.3268	9.68045	9.69701	9.88809	10.0515	9.79462	9.69461	9.94782	9.72001	10.1018	9.8229	9.99898	9.68775	9.48311	9.2873	9.21578	9.15356	9.26776	9.13362	9.04331	9.1524	9.20132	9.08742	9.26795	9.28047	9.89194	10.0071	9.29628	10.4174	9.31544	9.20785	9.27243	9.0409
Arfip1	royalblue	6.6865	6.74717	6.26034	5.98101	7.35153	7.28443	7.17658	7.73596	7.18114	6.90809	7.08474	7.0616	7.68946	7.37131	7.40019	7.48741	5.89687	6.1526	6.40343	6.651	5.63506	4.88459	5.84523	6.11733	5.39909	5.40341	6.11278	5.85407	6.00032	5.85163	6.02442	5.21558	4.96819	5.7812	5.90812	5.64199	5.75683	5.79142	5.96104	5.94263	6.33313	6.66178	6.00152	7.19338	5.52159	5.23281	5.15176	5.11849
Arfrp1	royalblue	5.83693	6.20872	6.05306	6.43601	7.39374	7.42039	7.13688	7.70056	6.52434	6.50666	6.37253	6.54709	6.27574	6.81198	6.77452	6.64272	6.28425	6.29254	5.97414	6.26578	6.23831	6.33047	6.25868	6.0723	6.51875	6.64707	6.1222	6.17169	6.28818	5.67963	5.82334	5.99794	5.33426	5.99066	5.92619	6.22066	6.01548	6.02767	5.96479	5.89585	5.77454	6.26122	5.97788	5.99841	5.94344	5.98668	5.76356	5.88936
Arhgap11a	pink	3.98691	4.10974	4.04462	4.00623	3.88145	4.11472	3.91345	4.08574	5.64947	5.33409	5.30023	5.25117	4.19231	5.43252	4.86145	4.13986	4.56487	4.67692	4.08249	4.79172	4.32814	4.29083	4.37615	4.65017	4.17247	4.01065	4.52919	4.71023	2.98982	3.11067	2.97216	3.37537	3.24536	3.16056	3.13006	3.15957	3.24127	3.10644	3.20336	3.02535	3.40363	3.42753	3.48609	4.7386	3.00258	3.13726	3.38617	2.88785
Arhgap24	greenyellow	6.83231	6.44373	6.2834	6.16471	5.02818	5.41179	4.8082	4.88579	6.56585	6.23445	6.32295	6.32629	6.14149	5.89497	5.86796	5.94757	5.90034	5.64177	5.64309	5.98786	6.18216	5.54614	6.17227	5.80669	5.62174	6.04785	6.21437	5.7406	5.66749	5.63062	6.01402	4.99669	4.87665	5.7439	5.619	5.80399	5.54779	5.85588	5.51504	5.70294	5.75632	6.06703	5.52592	4.96899	5.36429	5.76057	5.27119	5.47345
Arhgap8	salmon	6.54103	6.1144	6.70843	7.1263	5.44022	5.52122	5.66515	5.26012	5.71405	6.08361	5.93613	5.85839	6.13758	6.11047	6.2948	6.12243	6.59783	7.18821	6.53009	6.80674	6.6888	5.65386	6.58502	5.99816	6.88067	6.19991	7.09943	6.69731	6.75102	5.97725	7.06571	6.3993	6.41859	6.72023	6.82206	6.59831	6.79316	6.73599	6.71687	7.01202	6.78262	6.87561	7.2511	6.60413	6.94638	6.8767	6.80821	6.70427
Arhgdia	royalblue	8.87495	8.34423	8.78045	8.83233	10.0514	10.3772	10.1944	10.122	9.32249	9.03201	8.96194	8.97627	9.06706	9.65509	9.5012	9.40026	8.91061	9.08384	8.8249	9.315	8.87051	8.33903	9.45426	8.82104	8.86757	8.5097	9.3334	9.02725	8.61356	8.76534	8.63452	8.45108	8.62561	8.71729	8.88537	8.59023	8.69816	8.82336	8.78734	8.77953	9.24974	9.48369	9.05574	9.94801	8.66565	8.70519	8.58788	8.5864
Arhgdib	royalblue	6.38705	5.99291	6.3725	6.47708	7.43841	8.31163	7.86416	7.6595	7.27097	7.30967	7.32247	7.12813	6.88017	6.8149	7.14051	7.15161	7.23944	7.46802	7.57588	7.78558	7.33112	6.52245	7.48794	7.10815	7.35593	6.40129	7.22494	6.54725	6.2496	5.67592	5.7818	5.71354	6.09222	5.77578	6.46699	6.40744	6.03906	6.01829	6.16984	6.29043	6.36072	6.4685	6.61304	6.46061	6.48349	6.37237	6.16216	5.89571
Arid5b	royalblue	4.94915	4.43553	4.55121	4.69473	5.59345	5.90893	5.78568	5.96033	4.9683	4.92099	4.67223	4.66006	5.26069	4.7792	4.60872	4.82587	4.80503	4.65307	4.81251	4.78205	4.98767	4.4243	4.78824	4.52993	4.78121	4.61825	4.95065	4.57772	4.57401	4.62466	4.64337	4.34424	4.63908	4.55771	4.70528	4.87214	4.62876	4.38431	4.78133	4.97552	4.76289	4.41154	4.66229	4.67255	4.35652	4.76336	4.3232	4.49731
Arl11	royalblue	4.66341	4.52611	4.31458	4.2672	5.1009	5.3061	5.54263	5.90722	5.92552	5.75702	5.15089	4.53496	5.408	5.27055	5.37161	5.52932	5.08857	4.99221	5.26575	4.66153	4.88975	3.6053	4.56514	4.73977	4.89559	4.11116	4.71837	4.72822	4.10719	4.38114	3.96329	4.23659	4.89431	4.53607	4.41194	4.10632	4.49974	4.49324	4.4892	4.03504	4.23676	4.26349	4.2872	4.03774	4.80799	4.60068	5.23632	5.11329
Arl4a	royalblue	6.09106	5.93972	6.03211	6.21901	7.26767	7.64452	7.43787	8.05155	6.21267	6.49092	6.70537	6.59113	6.62561	6.75511	6.58656	6.62974	5.71354	5.5599	5.79728	6.04513	5.7376	5.32893	5.25454	6.4064	6.08671	5.95315	5.70246	6.11791	5.74737	5.50036	5.3191	4.98661	5.10366	6.05708	5.97341	5.77631	5.7902	5.9302	5.71747	5.59013	6.12307	6.36957	6.13175	6.17813	5.62055	5.26691	5.52557	5.87803
Arl5b	royalblue	6.84973	6.55828	6.70003	7.02901	8.76488	8.6335	8.64835	8.97618	7.36528	7.11572	7.23382	7.48594	8.03342	7.48862	8.19326	7.97613	7.18379	7.20446	7.07383	7.29333	7.37206	7.32721	6.33968	7.19258	7.47487	7.4389	6.75386	7.0881	6.24484	5.78935	6.18737	6.01061	6.18117	6.69201	6.98655	7.32645	6.76221	6.85315	6.99553	7.34919	6.87091	6.81506	6.9106	7.55141	5.99322	5.96035	5.88352	6.24453
Arl6ip5	royalblue	8.11803	8.13071	8.13147	8.11119	9.07889	9.40402	8.97565	9.12239	8.32454	8.18772	8.27168	8.24158	7.73516	7.97971	8.35291	7.97128	7.99219	8.10304	8.00203	8.5331	8.10165	8.27974	7.89593	8.16708	8.83049	8.33845	8.0815	8.34802	7.29611	6.91777	7.25119	6.86391	6.37035	6.94369	7.21428	7.44216	7.19146	7.10549	7.3538	7.38521	8.15955	8.25285	7.5518	8.9382	7.0975	6.93375	6.54821	6.72482
Arl8a	royalblue	6.42097	5.938	5.89938	6.14089	7.49009	7.70768	7.39355	7.59133	5.9539	6.14619	6.00477	5.7318	5.79213	5.92997	6.08323	5.96647	6.06294	6.03005	5.93839	6.02399	6.00314	5.86645	6.27642	5.8499	5.83815	6.05228	6.05822	6.03401	5.44958	5.85391	5.86909	5.78169	5.81709	5.85361	5.78134	5.67816	5.81393	5.77958	5.85559	6.12928	5.94414	6.02805	5.89505	5.79323	5.94666	6.13446	6.08199	6.01543
Armc7	royalblue	4.35277	4.10809	4.46475	4.9325	5.77678	5.48012	5.56993	5.69288	4.5172	4.61072	4.21861	4.46174	4.62105	5.03405	4.20404	4.52469	4.76019	4.47843	4.61099	4.62451	4.86504	4.55815	4.08675	4.35381	4.81335	4.71487	4.48183	4.66012	4.41134	4.77049	4.578	4.61009	4.2096	4.35885	4.54687	4.25474	4.85137	4.59286	4.57798	4.15774	4.79642	4.36608	4.14249	4.55833	4.17397	4.63595	4.43614	4.33872
Arntl	greenyellow	6.89187	6.81867	6.85499	6.68025	4.48646	4.85746	4.44813	4.91644	6.44508	6.41011	6.85127	6.72639	6.00805	5.71724	6.10052	6.09362	5.63162	4.82906	5.59411	5.86764	4.56981	6.02898	5.68459	6.62928	5.31059	5.70621	5.92154	6.4434	6.84749	6.45675	6.70958	6.20504	5.53509	5.98198	5.97804	5.86635	6.08096	6.06401	6.1083	5.923	6.094	5.92258	5.98746	5.20945	6.51291	6.23178	5.59583	6.21762
Arpc1b	royalblue	9.7788	9.00779	9.46415	9.51827	10.22	10.6694	10.6792	10.33	10.5263	10.2184	9.96029	9.76796	10.1572	10.1491	10.1929	10.0119	10.2035	10.6002	9.75315	10.0254	10.5704	9.66073	9.79102	9.50109	10.3158	9.95925	9.49737	9.55579	8.70562	8.58578	8.56466	8.74118	8.84339	8.93586	9.11693	8.78152	8.92987	9.03674	8.92553	9.09082	9.41793	9.24493	9.16261	10.0324	8.62544	8.89334	9.01205	8.9429
Arpc4	royalblue	7.87128	8.14335	8.18286	8.14629	9.3423	9.46954	9.39154	9.35456	8.57269	8.56626	8.5271	8.41074	8.7396	8.77622	8.69099	8.55805	8.57056	8.75087	8.53324	8.67703	8.67637	8.46112	8.5699	8.14734	8.7435	8.71998	8.41793	8.0763	8.23675	8.13382	7.99492	7.85272	7.5525	7.92278	8.00901	8.28902	8.0852	7.94259	7.98376	7.98854	8.05715	8.09962	7.98448	8.59388	7.96065	7.97567	7.8398	7.78393
Arsb	royalblue	6.85498	6.64111	6.66887	6.42465	7.07712	6.89583	6.92638	7.27313	7.19719	7.26331	7.38423	7.24523	7.7735	7.92365	7.99122	7.97929	7.20383	7.23797	7.1302	7.36116	7.05453	6.62027	7.07975	6.79721	6.86085	6.66363	7.1672	6.7191	6.39421	5.92198	6.31394	6.11533	5.80489	6.05601	6.24327	6.09117	6.10891	6.15047	6.16045	6.13644	6.52965	6.18302	6.22203	6.81837	6.13502	6.05674	5.90885	6.11014
As3mt	greenyellow	9.05295	9.30801	9.47424	9.38239	8.39411	7.6561	7.63146	8.27199	8.67623	8.98522	9.05802	8.91815	8.8665	8.60319	8.67289	8.8008	8.75096	8.42517	8.96756	8.88887	8.70844	9.0587	8.36179	8.60758	8.59812	9.15548	8.30521	8.40024	8.82073	8.43622	8.86953	8.5726	7.66122	8.55517	8.64643	8.65441	8.38575	8.5044	8.6205	8.61666	8.16066	8.17673	8.45827	7.45926	8.78212	8.58986	8.27196	8.54245
Asah1	lightcyan	6.77442	6.61061	6.47603	6.49603	6.93809	7.6344	7.51999	7.94932	8.03463	7.97993	7.95686	8.00206	7.90057	7.58614	7.76723	7.67295	6.802	7.16308	7.64582	8.04572	7.81047	6.62045	7.3762	7.11382	8.04612	7.09483	7.71791	6.9062	6.24095	5.52593	5.83887	5.35942	5.61377	5.68816	5.92706	6.55765	6.21168	6.03376	6.10368	6.40986	7.36052	7.78818	6.6385	8.10134	6.33135	6.28133	5.8287	5.85618
Ascc2	royalblue	5.27727	5.50559	5.33751	5.39937	6.63098	6.49928	6.51476	6.58877	5.63199	5.71105	5.66101	5.62122	5.99703	6.16169	5.98918	6.12489	5.45461	5.45435	5.49788	5.57995	5.37735	5.24051	5.32645	5.27982	5.08677	5.37603	5.57426	5.38418	5.23184	5.15468	5.11461	5.21928	4.86512	5.12137	5.06783	5.34999	5.14909	5.20058	5.21461	5.30541	5.25038	5.53707	5.21687	5.65655	5.14099	5.10183	4.98827	5.1134
Asf1b	pink	3.23541	3.54755	4.51243	3.4777	3.27254	3.48747	3.82509	3.1333	5.79131	4.99545	5.3806	4.65904	4.25348	6.06737	4.97686	4.38631	3.49385	4.35143	4.22761	4.07013	3.45723	4.08811	4.65509	4.35775	3.76937	3.52725	4.34993	4.26028	3.45256	3.77176	3.8987	4.26578	4.08104	3.67639	3.88305	3.66777	3.91129	4.19844	3.40632	4.54874	4.2245	4.48915	3.44392	5.27132	4.01757	3.92814	4.22367	3.54672
Asgr2	greenyellow	8.56143	8.55499	8.73843	8.54719	7.42631	6.85461	6.77955	6.96979	7.58229	8.23195	8.23038	8.23952	7.55076	7.25792	7.13484	7.60413	8.33155	8.05699	8.55901	8.1199	7.99429	8.35468	8.46146	8.28429	8.00215	8.30864	8.13191	8.46448	8.76974	8.35	8.58769	8.42945	7.5464	8.33726	8.29668	8.55502	8.48167	8.45532	8.50708	8.33776	8.22379	8.08262	8.17752	7.5702	8.505	8.34156	8.28922	8.3869
Asns	lightcyan	4.41005	4.22793	4.53669	4.8358	4.78078	4.49106	4.72932	5.79401	5.22126	5.43364	4.71044	4.75125	4.4739	4.85491	4.94521	4.65794	4.59172	4.61298	4.64691	5.08674	4.92368	4.55607	4.48661	4.27801	5.96923	4.70419	5.33161	4.22349	3.62231	3.60706	3.6609	3.58615	3.72744	3.62892	3.86498	3.49792	3.78379	3.87591	3.8211	4.20215	4.78578	5.45956	4.66095	4.48863	3.24511	3.98831	4.23743	3.28843
Aspa	greenyellow	6.89051	6.3636	6.3275	5.96486	4.8342	4.70809	4.70018	4.71277	6.12507	6.28563	6.55678	6.68599	6.17492	5.60205	6.34161	6.04602	6.09459	5.90805	5.91117	5.80169	5.72035	5.76477	6.03817	6.22596	5.95558	5.28105	5.86666	5.90616	6.43189	5.36249	6.15871	5.36317	5.26677	5.44048	5.39668	5.87957	5.43102	5.55289	5.7801	5.44354	5.69722	5.34907	5.76159	5.46529	5.95949	5.95271	5.13249	5.33266
Aspdh	greenyellow	8.09754	8.03672	8.40983	8.2978	6.90046	5.78374	5.9193	6.15188	7.28094	7.77912	7.6802	7.70138	7.15149	7.05399	7.30235	7.53864	8.58369	8.30012	8.10789	7.84509	7.74332	8.2741	8.01063	7.94713	7.53648	8.20148	7.76446	7.6559	8.53828	8.37012	8.54365	8.27861	7.45542	8.10252	8.13354	7.89974	8.28738	8.16354	8.01002	8.06689	7.72518	7.60812	7.75779	6.94795	8.28108	8.16888	7.61115	8.50283
Aspg	greenyellow	7.29872	8.10008	7.45314	7.83806	6.82269	5.40046	6.56537	7.14525	4.72776	5.75768	6.30642	6.37359	6.76231	5.92208	7.16078	7.14199	7.04905	7.45014	7.15746	6.48212	6.65976	7.16958	6.81719	7.195	7.09531	6.96957	6.8377	7.36107	7.63257	7.91991	7.24493	7.73061	6.7325	7.26258	7.14124	7.09031	7.28591	7.17633	7.19744	6.83089	6.42871	6.47345	6.87294	5.22209	8.00445	7.70997	7.47907	8.02458
Aspn	cyan	3.12746	3.50992	2.92615	3.18798	3.0398	2.88739	2.94263	3.65979	4.25484	5.31112	4.87013	4.846	4.11675	3.51981	3.52388	3.59019	3.89211	4.18272	3.72617	3.54581	6.19892	3.80762	4.39604	5.95892	4.85188	3.57421	4.34827	4.42234	2.51347	2.64789	2.3963	2.48291	2.63979	2.3635	2.71334	2.54338	2.66565	2.3966	2.48638	2.61841	2.68367	2.8837	2.60522	2.54122	2.5455	2.54205	2.57324	2.6563
Asrgl1	darkturquoise	7.39199	7.4977	7.22857	7.47707	6.74873	6.20252	6.51197	6.52543	6.65963	7.11289	7.41841	7.35999	6.57933	6.71201	6.70363	6.89646	6.79998	6.90396	6.84542	6.87879	6.36839	6.47166	6.22803	6.94088	6.56211	6.84296	6.61636	6.4882	7.16241	6.9749	7.13676	6.98149	5.66999	6.4524	6.96185	6.72771	6.81408	6.62545	6.62765	6.72878	6.63514	6.50083	6.22422	6.07522	7.0706	6.97581	6.67103	6.80104
Ass1	greenyellow	12.0042	11.9611	11.7406	11.5479	10.4923	9.9348	10.3181	11.0724	10.9318	10.8519	11.1865	11.0182	11.4056	11.2135	11.3774	11.1486	11.278	11.4747	11.4252	11.4368	11.0604	11.3941	12.1162	11.7473	11.2031	11.367	11.9823	11.876	11.4852	11.8098	11.5742	11.1439	11.8079	11.4195	11.5408	11.2689	11.4998	11.3538	11.5119	11.2989	11.0126	10.9781	11.2322	9.86665	11.1434	11.011	10.8028	11.535
Atf3	royalblue	4.02268	4.27956	4.98482	4.66339	9.42545	9.58619	9.5288	10.0064	6.48801	6.23642	6.08857	5.47605	5.47707	5.43752	5.28035	5.22092	5.08436	4.67414	4.509	4.6868	5.21779	3.26085	5.14027	4.65119	6.81992	5.19996	6.08285	5.13075	4.1564	4.7055	5.04679	4.99712	4.80199	4.29166	4.26048	4.96326	4.16625	4.61533	4.67367	5.14282	5.22186	5.06769	4.0069	5.57897	4.69235	5.26898	4.29629	3.88102
Atf5	greenyellow	8.58301	7.77404	8.57304	8.45792	6.76269	6.2766	6.38372	5.96884	6.54012	7.27961	7.03395	6.82594	7.30194	6.52377	6.98323	7.10698	7.84482	7.45582	7.40896	7.00071	7.31302	8.34037	8.45409	7.84822	7.64884	7.98881	7.78554	7.79608	8.25145	8.3604	8.19865	8.43747	7.90048	7.87804	7.72069	7.71566	7.92925	7.74751	7.94778	7.68031	7.45332	7.37578	7.58928	6.054	8.02526	8.57577	8.54041	8.51617
Atg10	greenyellow	4.52749	4.89669	4.6155	4.51342	3.5417	3.47122	3.5537	3.66782	4.75542	4.8083	5.0801	5.35681	4.83726	4.48121	4.68475	4.83365	4.56158	4.25877	4.74818	4.78441	4.94759	4.92964	4.59079	4.80364	4.41456	4.95878	4.5314	4.36886	5.23247	4.7566	4.96822	5.0119	4.30914	4.93838	4.71423	4.86371	4.85619	4.77859	5.04066	4.80129	4.88567	5.01209	4.69558	5.01692	4.1182	4.32778	4.00832	4.09613
Atg16l1	royalblue	5.33131	5.61128	5.55381	5.55741	6.48212	6.59328	6.45007	6.53415	5.78639	5.84391	5.83871	5.72088	5.83456	6.09557	6.01388	6.14317	5.64428	5.56684	5.56836	5.62755	5.29361	5.18446	5.35839	5.53144	5.41976	5.52428	5.5215	5.36137	5.39468	5.33335	5.37216	5.08866	4.88025	5.0699	5.17161	5.39622	5.27138	5.19867	5.22648	5.29373	5.40994	5.41527	5.09176	5.4872	5.21758	5.38845	5.2055	5.23192
Atg9b	grey60	3.20825	3.52562	3.39383	3.3955	5.1788	5.22737	5.34401	6.12097	3.14492	2.95518	3.08676	2.90091	3.24113	3.51781	3.35368	3.28893	3.31973	3.36385	3.60774	3.46786	3.41975	3.27624	3.20021	3.35462	2.9177	3.22348	3.2666	3.62096	3.60463	4.01341	3.77235	4.10629	3.76275	3.87828	3.50656	3.40033	3.66422	3.69951	3.73884	3.53763	3.35101	3.28758	3.62864	3.19303	3.35184	3.2845	3.58056	3.3318
Atp11c	greenyellow	8.97617	8.50419	8.62361	8.43674	7.10874	6.74826	6.88469	7.01302	8.38608	8.52445	8.55374	8.61682	8.51831	7.99972	8.48768	8.53997	8.54145	8.23076	8.70952	8.31048	8.55331	8.23319	8.33059	9.15024	8.45364	8.12549	8.27564	8.43677	8.15362	7.74319	8.28658	7.44718	8.29087	7.84092	8.07685	8.09924	8.07889	7.94213	8.05739	8.04823	7.96285	7.52805	7.86003	6.79598	8.13451	7.52048	6.88072	7.5589
Atp1b1	lightcyan	7.53953	7.92343	7.56167	6.92841	7.29806	7.34358	7.28078	7.8861	8.68472	8.37624	8.17401	7.99962	9.21972	8.57911	9.31705	8.97344	7.60479	7.97566	7.8315	8.36416	8.32803	7.54782	8.97091	8.19033	7.74617	7.34957	8.65946	8.03956	7.07444	7.40707	7.34143	6.90874	7.14356	7.66946	8.3226	7.44439	7.53119	7.43307	8.42119	7.28271	7.68019	8.17608	7.76779	8.5725	6.88338	6.41377	6.32162	6.89602
Atp2b2	greenyellow	5.47816	5.91412	6.1437	5.87736	4.21907	4.22222	4.19105	4.1678	5.36679	5.7469	5.91298	5.86379	5.14603	5.43705	5.1498	5.14574	5.67837	5.77891	5.46296	5.60026	5.10823	5.85687	5.87421	5.84762	4.85542	5.50176	5.62105	5.52878	5.96716	5.82796	6.10759	5.56653	5.21402	5.53754	5.54379	5.34481	5.55661	5.29605	5.36333	5.40219	5.17255	4.73175	5.21302	4.57539	5.74815	5.1903	5.36415	5.67702
Atp5i	darkturquoise	7.68216	7.34407	7.49395	7.56549	7.31442	6.92539	6.56999	7.11018	6.82665	6.85909	6.97755	6.70593	6.87613	6.86182	6.76113	6.54682	7.50874	7.10216	7.01243	7.48247	6.74468	6.9713	8.28811	6.67098	7.39124	6.89083	6.62986	6.29107	7.25181	7.11848	7.50251	7.74768	7.10499	6.87714	6.83083	6.85134	7.28808	7.09229	6.83983	6.93853	6.95898	7.07576	6.70595	6.25437	7.45369	7.41415	7.33963	7.55823
Atp6ap1	royalblue	8.12396	8.5898	8.75487	8.59578	10.0607	10.1662	9.98758	9.90457	9.11252	9.12226	8.99076	8.9138	9.28777	9.23973	9.27127	9.30967	8.52574	8.7119	8.80561	8.92075	9.20465	8.75924	8.86766	8.66421	8.94164	8.85426	8.86894	8.83459	8.28324	8.08171	8.08743	8.00923	7.30382	7.9431	8.13752	8.21857	8.21722	8.21256	8.10313	8.20294	8.48653	8.66295	8.12054	9.21442	8.14501	7.97015	7.9965	8.16269
Atp6v0b	royalblue	7.30876	7.15554	7.63533	7.54919	8.62137	8.584	8.68721	8.75307	7.6081	7.53122	7.59398	7.54993	7.68856	7.70933	7.84592	7.55167	7.71693	7.80073	7.7473	7.74034	7.51276	7.70414	7.48058	7.4643	7.72597	7.52482	7.40912	7.51358	7.32069	7.0263	7.19662	7.13736	6.43672	6.98198	6.97064	7.10766	6.74737	6.9562	6.99483	6.8631	6.98301	6.96324	6.74123	7.36235	6.84696	7.10634	6.7828	6.98128
Atp6v1b2	royalblue	8.58598	8.85604	8.55499	8.61974	9.95851	10.5474	10.2502	10.3147	9.05901	9.3655	9.19962	9.05993	9.17783	8.85419	8.96767	8.85162	8.48121	8.55023	8.80665	8.89494	8.1991	7.86169	8.51204	8.58577	8.20371	8.00638	8.36964	8.48647	8.13158	7.97672	8.09235	7.66798	6.81527	8.03504	7.98767	8.02677	7.98024	8.03897	8.02909	8.05507	8.36951	8.65988	8.09476	9.34092	7.90431	7.7839	7.7283	7.65971
Atp6v1c1	royalblue	7.72672	7.33953	7.46284	7.4552	8.45847	8.85419	8.63614	8.83181	8.25374	8.1362	8.06504	8.06374	7.95618	8.04262	8.34425	8.22283	7.74166	7.95942	7.70017	8.03565	7.93241	7.36767	7.57478	7.8616	8.00045	7.64504	7.68172	7.43428	7.39925	6.81131	6.88775	6.86857	6.28548	6.82519	6.9044	7.35632	6.72702	7.04764	7.06673	7.12423	7.29493	7.32897	7.21807	7.88185	6.94502	6.97715	6.70452	6.92341
Atp6v1d	royalblue	7.60008	7.17399	6.86756	6.82935	10.386	10.6924	10.3431	10.9191	9.53414	9.07039	9.42157	9.32272	10.2824	10.1506	10.3697	10.5497	8.13318	7.9531	8.11187	8.52848	7.63875	6.24842	7.42462	7.54639	7.82237	6.94641	7.62872	6.95699	6.66447	6.03804	6.41463	6.18599	5.03007	5.89424	5.92819	6.45146	5.95422	6.09589	6.1326	6.26559	6.8592	7.60577	6.5407	8.66727	6.66746	6.70587	6.48533	6.24744
Atp6v1f	royalblue	9.88861	9.19533	10.1393	9.99665	11.104	10.9807	11.1796	11.2007	9.58835	9.50663	9.31909	9.25325	10.3302	9.98903	10.0788	9.64592	9.6552	9.84718	9.69753	10.1921	9.60766	9.25416	9.91251	8.85121	9.54044	9.40806	9.81525	9.3338	9.08408	9.40196	9.3087	9.29353	8.50752	8.76824	8.69291	8.44353	8.97213	8.8764	8.47895	9.13495	8.97904	9.43075	8.83926	9.63785	9.26295	9.18298	8.99735	8.90242
Atp7a	royalblue	5.02842	4.70941	4.59302	4.81796	6.71645	6.92904	6.87895	6.9528	6.09953	5.72469	5.86631	5.76019	6.00364	5.81716	5.79141	5.93574	5.40215	5.33744	5.2187	5.36035	5.50423	4.99357	5.1494	5.20265	5.19513	5.01426	5.40802	5.12984	4.28013	4.08725	4.36067	4.23385	4.041	4.31825	4.56926	4.69342	4.49253	4.44864	4.50628	4.58791	4.71269	4.79506	4.67759	4.9332	4.344	4.10589	4.17713	4.27568
Atpif1	lightcyan	7.71533	6.7904	6.8673	6.94062	7.97568	8.68877	8.34714	8.65909	8.22354	7.94199	7.83507	7.92213	7.93392	7.93382	7.84663	7.60158	7.35893	7.70708	7.18123	8.13768	8.16682	7.17978	8.17161	7.37762	8.71844	8.34329	8.65416	7.90662	6.76436	5.91953	6.6311	6.32484	6.46177	6.82733	6.59505	6.85934	6.84179	7.28713	7.29121	7.56275	9.08676	8.72169	7.95554	9.64646	5.78532	5.81595	5.45095	5.67468
Atrnl1	purple	4.97675	4.62475	4.95853	4.85153	3.82161	3.83439	4.12527	3.96515	4.96401	5.01609	4.72335	4.61509	4.44129	4.57002	4.3867	4.42298	4.65484	4.71991	4.3505	4.53435	5.31605	4.82117	4.91705	4.9553	5.05152	5.30744	5.23258	4.76637	4.9911	4.41082	4.96635	4.77059	4.60107	4.74112	4.70329	4.88536	4.60426	4.93728	4.83502	4.83678	6.35142	6.23769	5.09954	6.4761	4.51717	4.62419	4.55816	4.41033
Atxn1	greenyellow	5.95676	6.07282	6.3826	5.98771	4.30232	4.21662	4.46154	4.03124	5.96637	6.20176	6.10674	6.21663	5.92961	5.75119	5.71036	6.17112	6.25023	6.10777	5.8916	6.34389	6.24308	6.00277	6.41651	5.99821	6.10676	6.28368	6.42165	6.0669	6.564	6.38131	6.51075	6.18788	5.50877	6.37862	6.31874	6.77642	6.41295	6.16063	6.41544	6.60001	6.35738	6.51635	6.38428	6.26477	6.26052	6.39099	5.92102	6.35321
Atxn2l	royalblue	6.39924	5.88147	6.05188	5.7997	6.90271	7.30829	7.0602	7.05134	6.01688	5.95443	5.82109	5.7574	5.67773	6.00473	5.91895	6.05275	6.30823	6.44856	6.09748	6.23717	6.49622	6.28215	6.90062	6.20723	6.29558	6.41171	6.70505	6.15095	6.33371	6.49952	6.35118	6.22931	6.30957	6.16438	6.18617	6.26127	6.2171	6.2221	6.19984	6.22773	6.17687	6.26772	6.14628	6.29579	6.24872	6.35571	6.18314	6.4541
Atxn7l4	greenyellow	5.47573	5.30842	4.76745	5.59265	4.17236	4.20437	4.29751	4.09931	4.74794	4.66137	4.76624	4.75158	4.48217	4.26408	4.06216	4.31594	4.781	4.56327	4.72722	4.47965	4.77821	5.48895	5.19928	4.80746	4.75838	5.41111	5.14452	4.91982	5.30909	4.95877	5.36172	5.10339	4.90292	4.73932	4.73073	5.16967	4.86512	4.68416	4.55915	5.14515	4.77016	4.47201	4.64671	4.57864	4.74854	5.21623	4.55951	4.98697
Aurka	pink	5.6965	5.43317	5.80109	5.08533	6.16221	6.1857	5.78078	5.71315	7.19949	6.82171	7.10194	6.68733	5.51351	7.65582	6.61757	5.74624	5.4267	5.81292	5.68751	6.13034	5.34129	5.87767	6.4436	6.13055	5.97039	5.44906	6.03794	5.67139	5.33422	5.47487	5.12513	5.26144	5.07697	5.2385	4.92797	5.54006	5.32672	4.76997	5.32462	5.3614	5.98021	5.94145	6.25212	6.74539	4.58444	5.07389	4.73679	4.36826
Aurkb	pink	4.71014	5.01567	5.19472	4.93247	4.02725	4.28614	4.12776	4.23129	6.55948	6.39552	6.23011	6.06534	5.16901	7.18026	6.05589	5.08515	5.54549	5.49913	5.30364	5.88356	5.1507	4.69125	5.58985	5.4869	4.85341	5.17275	5.55698	5.58235	4.27749	4.58077	4.40355	4.74031	4.44812	4.70636	4.60777	4.21013	4.33449	4.51353	4.58986	4.4657	4.81218	4.39794	4.7792	5.27394	4.47034	4.38567	4.88728	4.27033
Avpr1a	greenyellow	10.5216	10.7713	10.6672	10.3661	6.3064	4.91102	4.46636	4.61236	9.51201	10.2158	10.2877	10.1721	10.4733	8.27501	9.82239	9.36443	10.0533	10.1088	10.185	9.94722	9.57047	9.88225	10.2771	10.4338	8.84796	9.70673	9.87206	10.1611	9.97512	10.3347	10.1396	9.71467	9.39225	9.87105	10.331	9.45458	9.95347	9.74705	9.80103	9.33979	9.23777	8.94591	9.18431	6.76102	10.1035	9.40379	9.64156	10.1331
Azgp1	greenyellow	11.9539	12.1165	11.8573	11.8509	10.9854	10.6425	10.8605	10.8378	11.5753	11.696	11.7893	11.8211	11.5515	11.0945	11.4327	11.2482	11.536	11.56	11.8324	11.5845	11.1354	11.2052	11.7594	11.6344	11.0757	11.2337	11.5998	11.6124	11.3663	11.1509	11.5449	11.3184	11.3903	11.3273	11.3824	11.0527	11.4755	11.3025	11.404	11.3685	11.0378	10.7436	11.2033	9.29282	11.1249	10.9473	10.8575	11.0539
B3galt1	royalblue	7.52625	7.43196	7.36659	7.7079	8.46289	8.07401	8.31796	8.06791	8.82883	8.5584	8.51022	8.78528	9.38753	8.90267	8.92793	9.10996	8.78374	8.62093	8.52957	8.53234	8.33717	8.13007	8.30928	7.85329	8.29527	7.94425	8.75047	8.02225	7.29358	6.88904	6.90858	6.7497	7.23558	7.08666	7.25152	8.23608	7.62682	7.55376	7.38518	8.17374	7.27504	7.26519	7.61796	6.69718	7.61624	8.12967	7.96853	7.96414
B3gat1	salmon	4.45399	4.15211	4.63043	4.83655	3.95536	3.96338	3.73786	3.48274	3.6155	3.71325	3.35848	3.26619	3.6799	3.82049	3.92631	3.78282	3.67073	3.98461	4.52453	4.24274	3.75661	4.15418	4.23269	3.92306	3.45998	3.9415	4.01263	4.75574	4.45146	5.31885	5.1079	5.30972	4.64284	5.32063	5.20424	3.94441	4.95009	5.0214	4.95916	5.027	4.57146	4.25089	4.4945	4.47476	4.54037	4.31078	5.16022	4.54319
B4galnt1	greenyellow	6.71463	6.42821	6.93433	6.65825	5.52357	4.87675	5.02234	5.32083	5.85808	6.07032	6.17445	6.30195	6.17819	6.65526	6.85994	6.69788	6.74555	6.74814	6.51578	6.81219	6.18836	6.33969	6.95488	6.5593	5.9899	6.31601	6.54248	6.27111	6.49746	6.80323	6.67084	6.38479	6.28508	6.61902	6.52089	6.37598	6.46462	6.62863	6.4808	6.49959	5.79814	5.71337	6.46251	4.80001	6.59723	6.37585	6.77504	6.77027
B4galt1	royalblue	7.01671	6.82499	6.75643	6.62553	7.87345	8.11047	8.03465	8.14852	6.87991	7.00438	6.90225	6.84298	6.93636	7.20506	7.00149	7.0512	7.06816	7.18189	7.0248	7.30008	7.15145	6.92985	7.05765	6.54329	7.03935	6.97633	6.78491	6.53406	6.6951	6.69425	6.569	6.70843	6.32437	6.47985	6.54623	6.6478	6.64689	6.57048	6.51887	6.48955	6.4801	6.44815	6.74009	6.2053	6.57384	6.64483	6.47808	6.5879
B4galt3	royalblue	5.90039	5.94134	6.31284	6.07539	7.16895	7.44198	7.29755	7.15389	6.39339	6.29899	6.30404	6.25071	6.56748	6.68575	6.61039	6.66766	6.38629	6.61968	6.12334	6.68318	6.40957	6.15536	6.43282	6.06845	6.2934	6.20672	6.49061	5.98227	6.23064	5.99056	5.78779	5.63806	5.43577	5.92957	6.00823	6.10043	5.97712	6.22258	5.97802	6.11826	6.00914	6.25341	6.01139	6.41873	6.09342	6.34921	6.29385	6.32035
B4galt6	lightcyan	4.92231	4.63415	4.3862	5.05152	5.3732	5.68987	5.76983	5.63557	6.08443	5.82674	5.58854	5.64775	5.30526	5.49061	5.33715	5.36004	5.49012	5.5774	5.39765	5.59858	6.34659	5.15738	6.15881	5.58578	5.94925	5.83028	6.28039	5.83001	4.39519	3.88437	4.61252	4.26035	4.70245	4.90828	4.74758	4.84457	4.78697	4.93931	4.85648	4.94187	5.54943	5.94449	5.05943	5.14066	4.59239	4.8659	4.80728	4.67073
Baat	greenyellow	10.5319	10.3623	10.3585	10.3846	8.84795	8.38527	8.20529	7.95068	9.84309	10.0389	10.1266	10.2021	9.89153	9.22709	9.53882	9.46902	9.65079	9.35571	9.96844	9.4872	9.64997	9.64247	9.30285	9.90422	9.79259	9.56498	9.3572	9.60885	9.69757	9.65551	9.82554	9.37197	9.3637	9.53415	9.4556	9.47886	9.62997	9.47715	9.32291	9.60764	9.21611	9.07412	9.46415	8.6345	9.21789	9.10174	8.69542	8.935
Bace1	greenyellow	5.81072	5.72632	6.38935	6.26568	5.01925	4.61377	4.90448	4.91273	5.57285	5.56516	5.29133	5.45998	5.33956	5.22814	5.6654	5.51675	5.17598	5.78364	5.16684	5.65535	5.96713	5.78083	5.91901	5.58584	5.75879	5.86357	5.68171	5.55584	5.36568	5.57331	5.16545	5.55968	5.14006	5.1933	5.35577	5.17318	5.30862	5.29587	5.36777	5.32839	4.97249	4.91853	5.21793	4.4659	5.04653	5.21011	5.52745	5.32886
Bag3	grey60	6.72888	6.40641	6.88122	6.80897	8.1916	8.50831	8.51474	8.61427	5.83452	5.99852	6.16932	6.37646	6.07291	6.28376	6.19789	6.38039	6.72638	6.45159	6.72177	6.46049	6.6909	6.89292	6.81488	6.38282	6.61468	6.56367	6.72585	6.46181	6.64131	6.63791	6.69363	6.64389	6.0179	6.82963	6.76394	6.62176	6.74454	6.83997	6.69416	6.6364	7.01308	7.08212	6.70615	7.18116	6.4036	6.62127	6.13521	6.46313
Bag5	royalblue	5.97419	5.39491	5.53525	6.00758	6.9435	6.85174	6.44866	6.82738	5.82842	5.86739	5.52296	6.01447	6.537	6.38054	5.8908	6.06962	6.03225	5.67336	5.05362	5.56118	5.99005	6.27396	5.21145	5.54549	5.21862	5.44226	5.35164	5.4926	5.57479	5.46516	5.40503	5.05689	5.16997	5.11969	5.45812	5.81716	5.34505	5.19423	5.04744	5.85796	5.67984	5.83497	5.57295	5.45196	5.20678	5.23016	5.5676	5.2628
Baiap2	royalblue	6.3067	6.55684	6.57882	6.75936	7.71514	7.61838	7.62947	7.46314	6.9914	7.0738	7.02138	6.88962	6.93196	7.40998	7.25093	7.45386	6.53065	6.97223	6.64118	7.02025	6.5732	6.26209	6.91079	6.41809	6.46991	6.69334	6.97397	6.33626	6.45592	6.46094	6.45768	6.24156	5.14223	6.72792	6.51561	6.80448	6.20032	6.62231	6.6378	6.80843	6.31	6.80014	6.57243	7.42261	6.37814	6.59309	6.37647	6.47068
Bak1	royalblue	5.20646	4.8921	5.35413	5.05716	6.60218	6.81212	6.72324	6.78763	6.34744	6.04177	5.96509	5.61714	5.93186	6.19642	6.32055	5.87973	5.83001	6.27305	6.1124	6.566	5.77602	5.24847	6.09982	5.64485	5.95322	5.62807	5.96386	5.59112	4.99016	5.10151	4.92385	5.34277	5.53699	5.12381	5.24539	5.23182	5.43912	5.26626	5.15845	5.38539	6.05622	5.94854	5.73358	6.79744	5.44279	4.93061	5.13652	4.86446
Banp	royalblue	4.5531	4.76415	4.70535	5.01712	6.42205	6.65024	6.61118	6.66472	4.88986	4.93899	4.9489	5.01988	5.65843	5.96228	5.98658	6.12348	5.54816	5.22576	5.51829	5.33951	5.38239	5.14997	5.47739	5.33725	5.22634	5.18636	5.48358	5.65407	5.2202	5.12828	4.94384	5.09607	5.55812	5.27969	5.20215	5.64426	4.9289	5.26066	5.32029	5.23522	5.07464	5.2859	5.37225	5.74273	5.14046	5.4271	5.25339	5.3241
Bax	royalblue	3.72011	4.41054	4.11543	4.63184	6.46846	6.57833	6.29029	7.07228	4.56611	4.22429	4.6903	3.82594	5.54746	5.17617	5.47537	5.2827	4.32056	4.45007	4.31989	4.79916	4.50394	4.15371	4.7114	4.21556	4.91302	4.2605	4.24617	3.83435	4.22522	4.65886	4.83115	4.8132	5.2709	4.13958	4.12238	4.20707	4.12376	3.77643	4.03748	4.29952	3.89017	3.97874	3.97283	4.39218	3.91447	4.34855	4.61353	4.70539
Baz1a	royalblue	4.80038	4.20081	4.456	4.2757	5.35503	5.71621	5.37303	5.48104	4.59914	4.67697	4.57877	4.63881	4.53608	4.43509	4.57782	4.63665	4.33367	4.11145	4.25968	4.37088	4.38612	4.48676	4.22125	4.35837	4.11643	4.4411	4.38435	4.24276	4.08572	3.98083	4.03213	3.93306	3.87654	4.02876	4.10069	4.16172	4.16391	4.0461	4.11208	4.08937	4.17621	4.39616	4.28346	4.52663	4.07602	3.9861	4.00444	3.90258
Bbox1	greenyellow	10.2424	10.2789	9.69434	9.51234	8.04385	7.36935	7.27849	7.63232	9.16717	9.32354	9.91949	9.65691	9.04772	8.52609	8.95671	9.03268	9.26113	9.17265	9.47672	9.0016	7.98667	8.59661	8.32026	9.75151	8.34997	8.85769	8.47896	9.24389	9.08466	9.00461	8.93475	8.60107	8.07268	8.60797	8.63366	8.57953	8.75496	8.6775	8.64043	8.61246	8.8303	8.893	8.26568	9.18571	8.94061	8.53143	7.81805	8.59791
Bbs4	royalblue	5.1238	5.13241	4.76381	4.84278	6.19403	6.18372	5.99277	6.16396	5.24036	5.35996	5.27057	5.12306	4.83582	4.91599	5.0675	5.19616	4.83209	5.01199	4.89656	4.99371	4.95587	4.49176	4.86253	5.08561	4.82419	4.64521	5.00524	4.97829	4.98947	4.89246	4.9674	4.77324	4.84297	4.73102	4.93325	5.04184	4.96417	4.77383	4.91984	5.03165	4.92276	4.93142	4.77877	5.11709	4.59639	4.64108	4.44623	4.66195
Bcas3	greenyellow	6.02392	5.7541	5.91625	5.56899	4.41861	4.31003	4.38136	4.20774	5.27341	5.48629	5.2846	5.4458	5.05898	5.12334	5.21745	5.37319	5.50131	5.46196	5.52532	5.33983	5.95152	5.82331	5.57624	5.61581	5.68645	5.93052	5.56684	5.55174	5.77931	5.82356	5.60519	5.48057	5.09508	5.53546	5.6572	5.75888	5.61324	5.59055	5.69337	5.62258	5.63577	5.7535	5.65431	5.74625	5.39978	5.42268	5.19583	5.49381
Bcat1	royalblue	3.31911	3.42702	3.45961	3.42008	5.76572	6.74509	6.84928	5.87638	3.50414	3.47997	3.20162	3.23473	4.03361	3.9007	3.76179	3.29019	3.2732	3.35631	3.57856	3.36566	3.64787	3.5202	3.65809	3.2791	3.42219	3.40322	3.47072	3.81987	3.0568	3.03371	3.02324	3.38611	3.75352	3.36879	3.2165	3.00395	3.20068	3.31622	3.1275	3.13399	3.24544	2.91239	3.24972	2.83167	3.089	3.21574	3.45275	3.18583
Bckdhb	greenyellow	8.55017	8.61126	8.44961	8.5745	6.99169	6.24068	6.67514	6.87063	7.89714	8.18522	8.47303	8.39197	7.8762	8.23897	8.12051	7.99488	8.44382	8.47051	8.47347	8.46752	8.20208	8.49036	8.5025	8.67177	8.54748	8.42384	8.48742	8.51755	8.20668	7.83995	8.08883	7.87247	6.99409	8.02949	7.92754	7.83275	8.02666	7.9341	7.90784	7.90756	7.79063	7.91454	7.87556	7.66112	7.83145	7.91051	7.34051	7.57441
Bcl10	royalblue	6.23282	6.21275	5.66151	5.94164	7.25032	7.61272	7.43778	7.8356	6.47272	6.29771	6.30205	6.64682	6.75699	6.48326	6.54971	6.59646	6.41624	6.43999	6.24218	6.40418	6.71105	6.00996	6.02496	6.24669	6.38528	6.23525	6.52131	6.187	5.71192	4.90722	5.36409	4.71237	3.9889	5.13226	4.90998	5.92631	5.58454	5.08416	5.46685	5.28981	5.56186	5.84531	5.39777	6.12816	5.36597	5.39159	4.8214	4.74322
Bcl2a1	royalblue	5.62645	4.69011	4.40225	4.43108	6.12909	7.11475	6.84316	6.94283	5.85686	5.9044	5.70716	5.15826	4.91709	5.15788	4.83097	4.7956	4.74361	5.50978	5.24956	5.88205	5.51868	5.30001	5.12438	4.90431	5.57767	5.1135	4.86677	4.6761	4.93549	3.96955	3.79438	4.20409	4.26804	4.66131	3.99359	4.0503	4.52139	4.54278	5.02595	4.70881	4.95183	4.74413	4.67189	5.00002	4.11296	4.40129	4.13989	3.927
Bcl2l1	royalblue	4.46153	4.47494	4.43449	4.18534	5.9385	6.23539	6.55273	6.87931	5.01337	4.76699	5.06468	4.56562	5.21902	5.40816	5.37908	5.30949	4.35287	4.4159	4.0177	4.27112	5.40196	5.00763	5.01979	4.02274	5.28536	5.00594	5.01513	4.24463	5.17777	4.98336	4.43253	4.77701	5.00514	4.49193	4.52505	5.20536	4.71521	4.84532	4.30619	4.65296	4.64527	5.0501	4.66109	4.65304	4.12002	4.43257	4.15421	3.90659
Bcl2l13	royalblue	5.85443	6.04259	5.92304	5.90765	6.99004	6.85486	6.99548	6.98602	6.24438	6.25322	6.39724	6.27101	6.16456	6.78991	6.69307	6.84523	6.04873	6.14109	5.83853	6.31932	6.30212	5.60107	6.14245	5.85021	6.03345	6.14948	6.34415	5.88725	5.83961	5.44549	5.71571	5.63437	4.9947	5.36036	5.17155	5.88712	5.35457	5.62021	5.40627	5.47638	5.5547	5.64036	5.27792	6.03839	5.48512	5.55014	5.41589	5.6281
Bcl6	grey	5.72959	4.49469	5.56983	4.93271	5.40827	4.76823	4.98297	4.87363	3.48825	3.78859	3.9736	3.81619	4.31079	3.74333	4.04139	4.3863	5.87937	5.13146	6.08049	4.52228	4.00919	4.24185	3.57254	4.22313	3.8467	4.06568	3.46054	4.24723	3.89139	4.21171	4.44294	4.10363	3.95027	5.45502	5.36866	4.2687	3.86826	5.3041	5.29221	4.4115	3.8296	4.8139	5.16507	3.61743	3.69253	3.80064	5.25407	3.95914
Bdh1	greenyellow	9.62363	10.3778	10.4361	10.4641	7.19879	6.13234	6.39803	5.59774	9.78847	10.1992	10.3795	10.4362	8.64679	8.71721	8.82075	8.96576	9.80047	9.40572	10.0503	9.82746	10.1759	10.539	9.63639	10.205	10.1791	10.425	9.67626	10.1613	10.106	9.60088	9.69026	9.6947	8.23388	9.66316	9.48198	9.82869	9.5571	9.59791	9.70468	9.67253	9.22553	9.09124	9.45534	8.57056	9.59805	9.55362	9.03895	9.2615
Bdh2	purple	4.36518	4.53226	4.26188	4.70322	3.92905	3.88129	4.02443	4.22886	4.1739	4.03021	4.32392	4.14979	4.06745	4.08536	4.40941	4.08874	4.43919	4.67361	4.5252	4.70834	4.50051	4.45985	4.6073	4.61	5.0014	4.67059	4.9331	4.86984	4.69803	4.58705	4.52827	4.51783	5.05085	5.01543	4.74804	5.03827	4.89588	4.99481	4.89792	4.97533	5.53537	5.69998	5.21847	6.38658	4.76746	4.6557	4.93223	4.97006
Bgn	cyan	8.49501	8.79275	9.07088	8.80687	8.35752	8.68054	8.71371	8.17467	10.0194	9.61307	9.33994	9.29681	8.91673	9.32762	9.19679	9.32547	9.60002	9.79007	9.66211	9.73566	10.9427	10.0082	10.7638	10.1673	9.79422	10.041	10.4872	9.90517	8.44788	8.21382	8.43207	8.35795	9.01662	8.79281	8.78345	8.91459	8.85921	8.95996	9.0261	9.0379	8.96281	8.94869	9.16778	8.20788	8.393	8.45099	8.06261	8.49501
Bhlhe41	royalblue	2.66574	2.81629	2.89883	2.93725	5.11394	5.2176	5.1993	4.6329	3.2222	3.44749	2.71087	3.01063	2.89759	2.99306	2.95578	3.15647	3.07796	2.988	3.05641	3.1649	3.10945	3.257	3.14882	3.02723	3.21187	2.82224	3.37956	2.96011	2.79994	2.88367	2.77646	3.00728	2.83208	2.85159	2.84536	2.8952	2.87802	2.83076	2.91629	2.85779	2.8102	2.88409	2.96675	3.48687	2.45229	2.62146	2.68035	2.57881
Bhmt	greenyellow	13.0099	13.2628	12.8938	13.0376	11.1792	9.36665	9.49992	10.1587	12.3608	12.8471	13.0098	13.0015	11.8921	12.4393	12.1896	11.8891	12.7507	12.8715	12.9518	12.5386	12.5327	12.8084	12.6856	12.8029	12.307	12.8338	12.9075	12.8362	12.8638	12.609	12.924	12.6986	12.2339	12.7486	12.6506	12.777	12.6676	12.767	12.6882	12.6155	12.4989	12.3845	12.4638	11.8969	12.439	12.1724	11.7238	12.3688
Bhmt2	greenyellow	10.8397	10.7115	10.5218	10.63	9.12855	8.54619	8.70955	8.70614	9.92654	10.0829	10.3279	10.4278	9.62122	10.2611	10.175	10.3422	10.2955	10.2033	10.5368	10.3737	10.5034	10.5832	10.7603	10.5972	10.5677	10.6447	10.5537	10.6544	10.6073	10.4851	10.5135	10.298	10.0962	10.2573	10.2208	10.2833	10.1795	10.1596	10.27	10.1256	9.90578	9.73534	10.0744	8.46025	9.97948	10.0202	9.61814	9.92113
Bicc1	lightcyan	4.8199	4.70514	4.57619	4.84922	4.66301	4.95703	5.095	5.02413	6.79053	5.90361	5.9079	5.80605	6.0885	6.42692	6.17392	6.03357	5.46646	5.8604	5.51524	6.06347	6.84003	5.71513	6.68639	5.79461	5.99886	5.91629	6.59041	6.08135	4.16786	4.48632	4.31034	4.39319	4.51533	4.6284	4.5017	4.66127	4.57978	4.65393	4.72002	4.81945	5.75154	6.30674	5.04297	6.90538	4.38738	4.41064	4.67246	4.64333
Bid	royalblue	7.6429	7.97191	7.9437	8.11398	9.02995	9.11575	9.0483	9.59721	8.37228	8.39622	8.19564	8.13712	8.22028	8.90017	9.06055	8.77157	7.84886	8.09924	8.05905	8.31121	7.28353	7.16211	7.25452	7.91315	8.07864	7.62397	7.77893	7.93906	7.77059	7.13613	7.51173	7.21898	6.68891	7.42121	7.38348	7.24796	7.77577	7.58423	7.4369	7.49892	7.74033	7.43032	7.80691	8.7722	7.19073	7.12088	7.27644	6.99621
Bin1	purple	6.38663	6.3404	6.48212	6.40707	6.18974	6.19336	6.12829	6.24776	6.52861	6.42263	6.4556	6.41839	6.52555	6.62313	6.59382	6.74118	6.38498	6.52852	6.00501	6.53584	6.43204	6.3826	6.27757	6.227	7.04886	6.95977	6.80033	6.41104	6.16418	5.94279	5.96664	6.07065	5.65087	6.18167	5.85837	6.06277	5.9933	5.91364	5.92025	6.16713	7.26759	7.39691	6.36385	7.66328	6.0419	6.09762	6.18232	6.04848
Blcap	royalblue	6.94672	7.13562	7.65974	7.10768	8.96968	8.93601	8.78662	8.96003	7.14348	6.83182	7.11848	7.12355	7.67817	7.5318	7.68916	7.66898	7.11812	7.0778	7.05913	7.04925	7.25744	7.23223	7.13861	6.82332	6.998	6.77159	7.03137	7.16154	7.40409	7.51358	7.24757	7.57356	7.1556	7.1378	7.42785	7.18257	7.24988	7.25804	7.23389	7.21906	7.14523	7.21775	7.08549	7.33182	7.02543	7.29471	7.26882	6.9393
Blzf1	royalblue	5.31739	5.42465	5.39881	5.45868	6.68813	6.74813	5.94531	7.03677	5.33628	5.68772	5.68459	5.91191	6.10219	6.03495	5.93555	6.04807	5.85324	5.93716	5.52261	5.24783	5.24281	5.31881	4.88178	5.64091	5.62437	5.08023	5.46272	5.51651	5.53864	5.48143	5.2832	5.20457	4.33782	5.64828	5.30242	5.2827	5.50684	5.2029	5.34478	5.32809	5.41573	5.44323	5.65225	6.01982	4.89847	5.03081	4.51366	4.86636
Bmf	greenyellow	6.69526	6.9546	7.0365	7.06251	5.70921	5.60986	5.39521	5.11878	5.59442	5.51221	5.84478	6.12094	5.15051	4.47915	4.81394	5.06559	6.10994	5.81085	6.04089	5.24829	6.05157	6.90031	6.11029	5.99647	5.98653	6.92779	6.03363	6.1986	6.98521	6.65892	6.62119	6.90019	6.19374	6.27496	6.4885	6.56267	6.63478	6.34984	6.36085	6.32721	6.26749	5.56762	6.15655	5.57	6.83114	6.34122	6.11188	6.58668
Bmp2k	royalblue	6.21747	5.61399	5.69619	5.81104	6.63788	7.05843	6.80754	6.92021	6.62561	6.41546	6.43245	6.39451	6.22152	6.20023	6.06587	6.07796	6.12652	6.39991	5.9568	6.3515	6.66935	5.89095	6.3577	6.15669	6.36167	5.88697	6.46401	6.11009	5.66626	5.51144	5.59048	5.48935	5.46518	5.46202	5.66026	5.6697	5.78781	5.66517	5.59829	5.83094	6.07025	6.20564	5.94858	6.26243	5.54338	5.59426	5.37316	5.45766
Bok	lightcyan	4.54093	5.0639	5.02585	5.018	4.97349	5.18179	5.22767	4.69311	6.28519	5.58963	5.74779	5.34133	5.99274	6.54641	6.14384	5.80395	5.63906	5.74403	5.80784	6.26	7.15569	5.84609	6.29271	6.1771	6.48414	6.03378	6.28004	6.12835	5.46652	5.37683	5.40312	5.78314	6.10466	5.69681	5.70761	5.33522	5.56582	5.87054	5.62153	5.56421	6.25362	6.60106	6.03649	6.20201	5.413	5.23411	5.41837	5.2553
Bpgm	royalblue	6.06346	5.68381	6.04662	5.90794	6.8198	6.76943	6.95799	7.3222	6.60803	6.69913	6.28356	6.24021	6.94405	6.86456	6.82668	6.81174	6.03365	5.69054	6.03681	6.16899	6.22486	5.67607	5.7595	5.91775	6.25636	6.00602	5.6829	5.906	5.90364	5.799	5.73442	5.47814	5.12191	5.60494	5.68686	5.82206	5.63011	5.64386	5.94018	5.76056	5.78697	6.00995	5.997	6.17733	5.57552	5.34269	5.18174	5.38786
Brd2	royalblue	6.88561	6.76934	6.9413	6.81959	8.69363	9.16796	9.03887	8.93884	6.94241	6.79665	7.00597	6.87613	6.50965	6.606	6.69465	6.94459	6.90044	7.0848	6.63525	6.96903	7.07698	6.80764	7.373	7.03458	6.8872	6.93793	7.29933	7.04518	7.12439	6.70757	6.87977	6.98299	6.83124	6.59244	6.69429	7.11336	6.90727	6.62717	6.81276	7.10153	6.77634	6.96902	6.84577	7.25328	6.77029	6.97044	6.52901	6.8672
Brms1	royalblue	7.84251	7.63399	7.67652	7.77883	9.03156	9.33779	9.0321	9.23205	8.16936	8.16478	8.12927	7.89037	7.98858	8.00936	8.13407	8.18812	7.6325	7.87953	7.71915	8.05047	7.52628	7.77654	7.35676	7.65961	8.02428	7.47065	7.49428	7.95196	7.68637	7.59507	7.31385	7.37268	6.95598	7.54344	7.40273	7.67408	7.50761	7.51312	7.51973	7.7382	7.67502	7.79319	7.8128	8.20848	7.07089	7.16799	7.21035	7.20892
Btaf1	royalblue	6.63122	6.51515	6.33991	6.26573	7.47629	7.53984	7.36093	7.62334	6.81695	6.75166	6.79755	6.74145	6.93037	6.80466	6.90941	6.95823	6.42544	6.13585	6.36329	6.33523	6.39733	6.20898	5.9326	6.52769	6.48766	6.24015	6.30519	6.33406	6.03981	5.91441	5.92552	5.59255	5.48182	5.85599	5.93636	5.956	5.79381	6.08789	6.07261	5.87452	5.81807	6.20227	5.97088	6.2744	5.60284	5.63355	5.46629	5.45554
Btbd10	royalblue	3.69313	4.00543	3.61937	3.7225	6.18409	6.39459	5.89201	6.32486	3.91763	4.30851	4.47556	4.13192	3.9843	4.26338	4.06418	4.84162	4.04184	3.83719	3.68857	3.71785	4.01477	3.99554	3.70146	3.91551	3.81164	3.77285	3.98222	3.63291	3.18317	3.16239	3.45309	3.46617	2.97374	3.33767	3.37685	3.33254	2.99028	3.53906	3.52288	3.33713	3.54187	3.46203	3.40792	3.94292	3.30871	3.40249	3.03017	3.39037
Btc	royalblue	5.08409	4.92227	5.02916	4.48724	5.77757	6.11195	5.92242	6.06068	5.1474	4.73008	4.34549	4.70371	5.64563	5.28625	5.24424	5.33872	4.45348	4.68188	4.27195	4.30348	4.59415	4.94344	4.1547	4.41689	4.6566	4.06602	4.72764	5.10246	4.17447	4.60233	4.48172	4.9224	4.84234	4.35148	5.19031	4.32787	4.57425	4.52056	4.5205	4.51519	4.56449	4.13942	4.48871	4.80353	4.05111	4.04037	4.51153	4.1266
Btd	greenyellow	7.2569	7.63827	7.74148	7.74943	6.77665	6.2402	6.15973	6.30129	7.48237	7.61732	7.62265	7.57862	7.33475	7.4414	7.29592	7.51815	7.80027	7.18728	7.66409	7.45554	7.62385	7.66521	7.34926	7.29558	7.657	7.8882	7.26001	6.91621	7.40152	7.22376	7.3267	7.09373	6.52786	7.02432	7.17833	7.17229	7.37872	7.38806	7.08803	7.00771	7.16582	6.82562	6.7338	7.18201	7.18171	7.17243	7.11586	7.01559
Btg2	royalblue	5.61406	6.83613	6.82673	6.37889	11.2116	11.0496	11.0503	11.4282	8.69002	8.32991	8.6059	8.65041	9.32068	9.29763	9.33113	9.12671	7.83478	7.63713	7.89351	8.14758	7.91255	6.74727	7.5454	6.69228	7.95715	7.41196	7.93148	6.83726	7.30678	7.36093	7.3549	7.49216	6.62625	6.62266	7.31312	7.64817	7.33718	7.03241	7.54653	7.28985	7.18506	7.31809	7.81735	6.88315	7.02911	6.93638	6.57382	6.50956
Bub1	pink	3.29365	3.14823	3.29156	3.01683	2.77023	3.0007	2.86939	3.05788	5.51683	4.9428	5.16333	5.22447	3.40183	5.18956	4.2325	3.34941	3.67215	4.0354	3.34929	4.47161	3.19353	3.13223	3.7165	4.00583	3.53108	2.94146	4.06921	3.40755	2.66023	2.70568	2.57773	2.54335	2.41323	2.46909	2.58964	2.83476	2.48639	2.71976	2.49476	2.70978	3.16209	3.24042	2.87764	4.51128	2.44773	2.61389	2.49563	2.38212
Bub1b	pink	2.87927	2.91383	2.94925	2.82394	2.48434	2.52813	2.60498	2.65766	4.34159	3.91058	3.98294	3.76333	2.85744	4.12619	3.4397	2.73701	3.36849	3.20085	3.14462	3.48229	2.81943	3.0078	3.06718	3.42448	2.99789	2.90213	2.97194	3.25262	2.73553	2.94646	2.64426	2.87555	2.80246	2.67584	2.87811	2.79685	2.90621	2.74846	2.77809	2.79162	2.98405	2.87131	2.75215	3.42706	2.70998	2.95245	3.02115	2.94339
C1qa	royalblue	8.21688	8.17739	8.51444	8.85773	8.58606	8.54252	8.3701	8.90104	9.1901	9.19565	8.94379	9.2786	8.88606	8.4869	8.95051	8.695	9.61394	9.80918	9.38309	9.58289	9.25368	8.72856	8.85408	8.9198	9.27146	8.58433	9.04485	8.38388	8.27832	7.53796	7.74517	7.69677	7.38546	8.10611	8.25243	8.60279	8.07077	8.04616	8.12037	8.51306	8.31216	8.14943	8.74311	7.87584	8.4718	8.22061	8.14294	8.02721
C1qb	royalblue	7.21732	7.74149	7.79245	7.7665	8.07152	8.30787	7.9916	8.28609	8.72673	8.63623	8.67652	8.46984	8.49037	8.23641	8.71477	8.47836	8.46223	8.71191	8.67059	8.99705	7.98214	7.24262	8.33891	7.87857	7.88631	7.00645	8.05235	7.49435	7.16213	6.52884	6.78886	6.742	6.95912	6.85901	7.41753	7.33691	7.31153	7.03014	6.98796	7.33743	7.20956	7.46105	7.52705	7.18203	7.50528	7.1115	7.36453	7.03771
C1qc	royalblue	7.22487	7.45383	7.83785	7.79646	7.86362	8.14849	8.05464	8.42682	8.52986	8.499	8.62814	8.44575	8.68853	7.9902	8.46408	8.17275	8.33995	8.60525	8.90859	9.1024	8.41998	7.58969	8.83714	8.17204	8.01145	7.59622	8.54439	7.72196	7.3833	6.74412	7.373	7.02936	7.47586	7.40527	7.88	7.65219	7.60584	7.57606	7.50132	7.78177	7.69308	7.82028	8.11312	7.48362	8.02426	7.8531	8.09	7.71923
C1qtnf1	royalblue	5.18447	5.42923	5.32695	5.76246	6.34093	6.51171	6.38892	6.18331	6.4477	6.61228	6.69876	6.50192	5.85465	6.20694	6.27469	6.17588	6.32945	6.21383	6.35795	6.2613	6.79141	5.42165	5.98618	5.79857	6.37823	6.29086	5.8999	5.80741	5.02525	4.79325	4.4453	4.82829	3.88669	5.06923	5.35629	5.19895	4.96598	5.25005	5.05515	5.13282	5.41901	5.33036	5.42935	5.74865	5.3644	4.85235	4.7501	5.42834
C1qtnf3	salmon	2.62533	3.05767	2.81626	3.15396	2.69159	2.33086	2.70779	2.71727	2.49775	2.75147	2.55844	2.75842	2.7546	2.85718	2.4735	2.58884	2.91075	2.61336	3.01175	2.5244	2.81007	3.25687	2.50583	2.74217	2.67257	2.85804	2.82311	2.84716	3.68299	4.17013	4.5388	3.93963	3.68848	3.34139	3.78382	3.2423	3.52879	3.16852	3.2439	3.30017	3.07295	2.92511	3.40865	2.86637	3.43344	3.06596	3.22815	3.58333
C2cd2	greenyellow	7.91672	7.99661	8.12061	8.20208	7.39058	7.09661	7.37389	6.87719	7.05765	7.27532	7.48158	7.49756	6.73278	6.8491	6.75521	6.92669	7.79199	7.33311	7.25954	6.9152	7.58594	8.32574	7.69374	7.74273	7.6328	8.26978	7.70833	7.66878	8.05976	7.93007	7.93265	7.74517	7.7589	7.69505	7.66794	7.67414	7.80516	7.86545	7.72297	7.82924	7.83699	7.48389	7.58414	7.41766	7.42189	7.3435	7.05231	7.3798
C3ar1	royalblue	5.74926	5.19112	5.71132	5.84098	7.22664	7.63343	7.34679	7.41652	7.26447	7.33514	6.94809	6.93105	6.73764	6.3931	6.62204	6.57195	6.97812	6.77968	6.87865	6.61714	7.14462	6.29669	7.36238	6.78043	7.05336	6.67861	6.86012	5.88766	5.3291	4.87976	5.51397	5.03319	5.42392	5.54994	5.8643	5.92345	5.22067	5.60198	5.44634	5.44143	5.68074	5.9705	5.75872	5.67264	5.6597	5.2037	5.86242	5.46916
C4b	greenyellow	10.277	10.0579	10.2834	10.4033	8.62201	7.85032	8.42687	7.70567	9.68948	10.767	9.77291	9.94623	9.68188	9.77457	9.72572	10.2666	11.2737	11.0478	11.1525	10.7573	11.3983	10.5214	11.0612	10.5503	11.1351	10.4735	10.916	10.4049	10.1853	10.1789	10.1756	10.2013	10.0245	10.3934	10.4451	10.601	10.3742	10.3081	10.548	10.538	9.99187	9.79841	10.3067	8.54624	10.547	10.5639	10.5736	10.3607
C5	greenyellow	10.2281	10.1957	10.0427	9.98852	9.15535	8.33469	8.99623	8.77369	10.2818	10.8137	10.3642	10.5699	10.6697	10.1328	10.2998	10.5128	10.6528	10.5872	10.8542	10.7342	10.8377	10.0286	10.6173	10.4557	10.7031	9.97832	10.5795	10.2934	9.73208	9.55859	9.58977	9.49182	9.57123	9.79115	9.87027	9.86116	9.8443	9.77959	9.88118	9.88576	9.70197	9.70236	9.92998	8.80507	9.9693	9.86641	9.89742	9.62716
C6	greenyellow	10.3984	10.4887	9.92218	9.71778	9.20015	8.62603	9.0539	8.77604	9.36153	10.017	10.0487	10.1552	10.2318	9.52236	9.82806	10.1802	9.90476	10.0205	10.1969	10.0686	9.96747	9.45885	9.84924	9.94611	10.0494	9.40293	9.76777	9.62039	9.54229	9.45649	9.49357	9.59686	8.59217	9.48004	9.68338	9.5129	9.42332	9.43733	9.59781	9.20457	8.90392	8.81896	9.04525	6.71277	9.85988	9.82647	9.52919	9.67201
C8b	greenyellow	10.714	10.6837	10.5581	10.4783	9.6329	9.21421	9.38795	9.30971	10.0547	10.5343	10.4248	10.4011	10.4478	10.1965	10.2719	10.4949	10.4296	10.3624	10.5503	10.2664	10.425	10.4209	10.0709	10.2528	10.4971	10.4156	10.016	10.1321	10.0798	9.95498	9.95637	9.92427	9.69852	10.0038	10.1451	9.9963	10.0445	10.001	10.0903	10.0185	9.69777	9.73741	9.92195	9.14801	9.97566	9.84571	9.75731	9.7378
C8g	greenyellow	8.78838	9.22416	9.17189	9.18499	8.62157	8.10785	8.09924	8.436	8.32252	8.64413	8.76563	8.66367	8.72321	8.68554	8.59755	8.72874	9.09489	9.01368	8.97402	8.51252	8.89525	9.17762	8.99995	9.01863	8.95972	9.28954	9.02425	9.01441	9.37936	9.11578	9.15731	9.11703	8.89492	9.02445	9.04613	9.02564	9.0181	9.07494	9.0918	8.93408	8.69826	8.64273	8.77558	7.53937	8.91178	8.94252	8.63498	9.02192
Cabp2	greenyellow	8.05002	7.68502	8.09434	8.02099	5.34723	5.39053	5.93468	5.44248	6.29816	6.46281	6.71196	6.55276	5.8658	5.37555	5.74271	5.70354	7.0822	7.35883	7.16996	6.94605	6.49877	7.33777	7.44657	7.2904	6.76751	6.94302	7.39742	7.37074	7.87846	7.6904	7.86937	7.5663	6.79317	7.128	7.10282	7.09089	7.29629	7.13952	7.12723	7.05916	6.6976	6.508	6.85199	5.35252	8.1086	7.28109	7.27016	8.05546
Cacna1d	greenyellow	5.01792	4.83377	5.12499	4.49328	3.84318	3.34906	3.60827	3.6103	4.38576	4.58677	4.56007	4.43215	4.30896	4.46258	4.20283	4.49006	4.94794	4.724	4.69358	4.52628	4.86952	4.98588	4.65783	4.62346	4.84965	5.0997	4.68499	4.56265	4.87616	4.80093	4.84849	4.64339	4.7599	4.81899	4.77891	5.00692	4.7629	4.72457	4.86393	4.77329	4.65461	4.76514	4.88312	4.35407	4.65343	4.73283	4.54692	4.52657
Cacul1	royalblue	7.2657	6.79556	7.07321	6.77713	7.88321	8.32183	7.7676	8.02172	6.94298	6.78841	7.15412	7.19874	7.40844	7.06742	7.20278	7.30832	7.07499	6.67069	6.92688	7.04533	6.94181	6.89797	6.80951	6.8807	7.279	7.13811	7.03847	6.49752	6.70114	6.77562	6.6776	6.47406	6.2992	6.85087	6.67697	6.93274	6.71279	6.98702	6.92124	6.82948	6.99797	7.07371	7.15669	7.57949	6.37568	6.42959	6.02723	6.29361
Cadm1	salmon	6.15685	6.05934	6.34742	6.34769	5.08899	4.93811	4.98429	4.92951	5.57141	5.27346	5.38364	5.31153	5.55239	6.25968	5.68841	5.80967	5.70383	5.74727	5.82686	5.41778	5.28406	5.866	6.23498	5.7684	5.30947	5.85181	6.19137	6.19726	6.58327	6.31959	6.44748	6.55231	5.48235	6.38143	5.91794	6.07734	6.3826	6.22606	6.10495	6.23431	6.30294	6.61315	5.89258	5.55943	6.21234	6.64843	6.29851	6.75407
Calu	royalblue	8.34515	8.50095	8.26331	8.16924	8.63593	8.63065	8.66245	9.13314	8.99162	8.93112	9.02162	9.07063	9.70037	9.67947	9.51219	9.56534	8.55653	8.52854	8.70455	8.94436	8.53361	8.07175	8.31937	8.52761	8.67086	8.27187	8.59709	8.19709	7.60746	7.37423	7.09314	6.99845	6.57245	7.57842	7.6256	7.86393	7.41812	7.60883	7.67026	7.70273	8.09809	7.98488	7.62956	8.2579	7.28526	7.26611	7.07672	7.15543
Camk2d	royalblue	4.13692	3.58189	3.89992	3.65496	4.88114	5.12297	5.13899	5.16433	5.17775	5.34251	5.07466	4.54768	4.12792	4.32562	4.82905	4.64614	4.62375	4.4424	4.1908	4.56548	4.79429	3.99927	4.58373	4.31179	4.12579	4.07781	4.45842	4.08534	3.42041	3.18309	3.28885	3.29423	3.31428	3.35575	3.37959	3.64039	3.50061	3.32504	3.28353	3.46468	3.50914	3.71545	3.7751	3.54392	3.54984	3.3935	3.31841	3.57645
Camlg	royalblue	3.43615	3.79034	4.43042	3.52242	5.71313	5.42794	4.9609	5.78097	4.21529	4.23261	4.2575	4.15155	4.53231	4.00956	4.37098	4.35875	4.00741	3.77275	4.17519	3.74904	4.77693	3.82203	4.28683	4.08204	4.93068	4.15949	4.19924	3.81925	4.54927	4.05741	3.92487	4.25317	3.91422	4.14535	3.81415	4.22621	4.46733	3.85818	4.21034	4.37102	3.91425	4.29646	4.18652	4.82192	3.85844	3.84725	3.83114	3.70445
Cap1	royalblue	8.57553	8.46072	8.48359	8.55402	9.98168	10.5384	10.2439	10.2352	9.57185	9.18058	9.34438	9.19543	9.27434	9.31491	9.48082	9.35423	8.87036	8.95911	8.94843	9.3425	9.24718	8.60285	8.9782	8.98	9.28045	8.8519	9.03796	8.78784	8.0406	7.98192	7.70149	7.63915	7.7023	8.15699	8.24786	8.25977	8.23154	8.25847	8.24064	8.39	8.94008	8.96517	8.58291	9.58953	7.93799	7.90953	7.64276	7.7975
Capg	royalblue	5.99167	5.96385	6.19299	6.22408	8.07921	8.96997	9.0308	8.90691	7.75229	7.37439	7.16448	6.92221	6.98917	7.26019	7.40945	7.18824	6.76339	7.01014	6.73345	7.29923	5.98046	5.76664	6.49095	6.44713	6.2223	6.27326	6.54047	6.23319	5.56012	5.50082	5.20084	5.37794	5.42803	5.63851	5.80931	5.79457	5.66324	5.51478	5.46735	5.72151	5.6299	5.69063	5.80849	5.78496	5.61875	5.51321	5.59349	5.53312
Capn2	royalblue	6.64036	6.53197	6.64994	6.86883	7.55654	8.13609	7.97246	7.91797	7.77263	7.40279	7.58889	7.55751	7.31382	7.33751	6.98091	6.80093	7.29837	7.15395	7.0924	7.51003	7.62202	6.85121	7.19897	7.20443	7.71801	7.34279	7.64156	6.9476	6.3236	5.71657	6.1472	5.68439	5.89391	6.27022	6.38795	6.70286	6.46225	6.51784	6.37195	6.67006	7.23377	7.4423	6.891	7.25622	6.41212	6.72029	6.23659	6.32129
Capza1	royalblue	7.62859	7.57533	7.40872	7.24242	8.68595	9.34245	8.78446	9.21642	8.48838	8.11027	8.3151	8.28	8.28526	8.32112	8.59742	8.45272	7.51749	7.73322	7.6518	8.15056	7.67251	7.03907	7.73665	7.77989	8.02015	7.37537	7.77495	7.25567	6.74711	6.58307	6.40958	6.08751	6.66525	6.56323	6.85927	6.63477	6.69567	6.70271	6.83196	6.83971	7.44312	7.74282	7.19295	8.17281	6.73193	6.71349	6.25585	6.41015
Car14	greenyellow	7.70442	7.25786	7.60245	7.4304	5.84583	4.90632	5.03992	4.8951	6.54303	6.99047	7.2098	7.22497	6.40343	6.64241	6.77025	7.12008	7.02605	7.40875	7.42446	7.14083	6.4656	7.06441	7.39599	7.35448	6.65825	6.92925	7.22161	7.15899	7.21938	7.03485	6.92581	6.84315	6.25202	6.49717	6.7224	6.73736	6.79177	6.59473	6.51159	6.69919	6.33438	6.48289	6.69263	6.729	6.99354	6.97703	6.62598	6.86314
Car2	lightcyan	7.51743	7.57924	6.72595	5.68644	8.70383	8.92043	8.79696	8.88205	10.1592	9.1591	9.27374	8.67065	7.97477	8.65264	8.16127	7.81736	7.73326	7.98969	7.46583	8.65731	7.9936	7.07908	8.74312	9.18901	8.98882	9.09998	9.59125	9.55692	4.28449	6.10271	5.24828	5.12331	4.52783	6.88254	5.92895	6.7998	6.65801	7.61451	6.95944	7.76405	10.8459	10.7613	8.69162	12.1332	5.54696	4.93453	4.20982	4.86724
Car3	greenyellow	12.6869	12.8297	12.8032	12.8102	10.6817	9.94445	10.1665	9.40075	10.7194	11.0185	12.2339	11.9303	9.59428	8.70537	8.07461	9.37407	10.9636	9.47753	11.2389	9.17699	9.94851	11.8788	10.0684	11.094	9.57066	11.9374	9.626	10.7446	12.404	12.2925	12.2195	12.016	11.5069	11.6482	11.9515	11.5481	11.926	11.6578	11.4576	11.6934	11.7986	11.1342	11.4334	9.28973	11.4223	11.2268	11.2052	10.7071
Car4	grey60	2.93704	3.06174	3.51267	3.68934	3.93597	4.3969	5.15067	5.02301	3.23065	3.27523	3.22704	3.05518	3.53144	4.02096	3.66234	3.21226	3.30295	3.34044	3.34634	3.2808	3.29466	3.22471	3.33543	3.50912	3.37208	3.76632	3.35625	3.56136	3.30732	3.55054	3.68317	3.60571	3.73662	3.76195	3.6628	3.60129	3.44199	3.62741	3.54092	3.645	3.61068	4.90212	3.5365	3.58723	3.56731	3.27325	3.52311	3.4236
Car5a	greenyellow	6.65587	6.89514	7.05523	7.48858	4.93775	4.78488	4.84788	4.61131	5.72031	6.5757	6.27118	6.13051	5.31006	5.16353	5.26074	5.20781	7.01394	7.1574	6.98636	6.47619	6.58399	7.0206	7.01476	6.81844	6.78832	6.74459	6.41886	6.74578	6.96629	6.58132	7.1747	6.61722	6.12005	6.85678	6.82248	6.82755	6.70796	6.90722	6.80249	7.09223	6.4177	6.05136	6.54334	5.15939	6.37875	6.54307	5.83664	6.45817
Carnmt1	royalblue	6.29498	6.25774	5.74677	5.72469	6.89781	7.18571	6.80441	7.43749	6.43801	6.1995	6.79722	6.75347	6.64258	6.57397	6.71299	6.72514	5.12005	6.1168	5.82726	5.95404	5.56744	5.44916	5.07262	5.88941	5.94775	5.42917	5.58966	5.11081	5.61127	4.92156	5.00282	4.47092	4.59976	5.07563	5.03216	5.73713	5.24701	5.32639	5.16699	5.24384	5.76935	5.90146	5.16714	6.33652	4.86403	4.78863	4.53931	4.50261
Cars2	greenyellow	5.27923	5.33272	5.36633	5.56726	4.26686	4.1489	4.22062	4.09814	4.6366	4.88061	4.98399	5.05555	4.54218	4.57661	4.59141	4.5478	4.81685	4.76475	4.79506	4.76653	4.7011	4.45398	4.60117	4.80768	4.47288	4.67116	4.58515	4.71662	5.08814	5.09846	5.17554	5.03308	4.84863	4.98349	5.03665	4.88509	5.00159	5.11857	4.96341	4.93991	4.86831	4.9452	4.9329	4.96932	4.73259	4.80939	4.60005	4.79344
Casc3	royalblue	6.29458	6.08015	6.26878	6.2622	7.75708	7.92398	7.72752	7.9351	6.2908	6.41538	6.26347	6.26604	6.36028	6.42537	6.57313	6.49377	5.97543	6.25804	6.22823	6.21816	6.42861	6.16429	6.40909	6.32315	6.35832	6.4139	6.67313	6.16185	6.42017	6.23099	6.39324	6.32475	5.92459	5.97059	6.14515	6.1929	6.15212	6.21268	6.2573	6.19984	6.3209	6.52241	6.39625	6.69668	5.97691	6.16467	6.1367	6.03577
Casc5	pink	2.59078	2.72232	2.71731	2.52931	2.50716	2.4944	2.66461	2.57558	4.39203	4.1745	4.22283	3.95051	3.23694	4.16894	3.26985	2.95772	3.19858	3.49546	3.03576	3.80063	2.98738	2.92373	3.18924	3.60127	3.406	2.984	3.53346	3.22171	2.42947	2.58406	2.36951	2.39498	2.48316	2.39977	2.51554	2.61437	2.49349	2.53815	2.54503	2.49372	2.98466	3.09358	2.72319	4.00852	2.56764	2.5762	2.46177	2.53374
Cask	greenyellow	6.57431	6.11228	6.26485	5.99802	4.35186	4.24053	4.50742	4.33976	5.94047	5.9743	6.00063	6.13082	5.85262	5.69794	5.61316	5.83047	5.73136	5.47834	5.63964	5.53731	5.76284	5.70842	5.61345	5.78016	5.52697	5.63368	5.66502	5.55948	5.69897	5.62715	5.55826	5.37008	5.05673	5.6122	5.73395	5.81599	5.6174	5.60704	5.5939	5.82281	5.8081	5.72676	5.61656	5.5747	5.40477	5.31575	5.06952	5.3373
Casp1	royalblue	4.39328	3.62835	3.59858	3.72856	4.88985	5.81601	5.09269	5.4224	5.56837	5.08021	5.19013	5.28274	4.9336	4.38652	4.90116	4.44127	4.45104	4.59935	4.63156	5.64916	4.88523	4.02623	4.46013	4.37008	4.3417	3.55798	4.46144	3.72763	3.49232	2.99909	3.20259	2.79903	2.98755	3.28675	3.69461	4.12095	3.54485	3.41036	3.45768	3.95011	3.75354	4.15731	4.40773	3.78061	3.49628	3.39798	3.18662	3.24647
Casp12	royalblue	6.91867	6.43512	5.65198	6.16509	7.57923	7.92163	7.66809	7.7367	7.46188	7.35863	7.53501	7.46904	8.74746	7.97956	8.32152	8.41838	6.50646	6.8578	6.54572	7.34668	7.13121	5.7828	6.85595	6.80141	7.60332	6.28096	7.19913	6.64178	6.34244	5.71641	6.2523	5.96807	5.80296	6.30174	6.48567	6.29823	6.45437	6.64451	6.41937	6.28649	6.54723	6.86197	6.96815	5.99118	6.73782	6.83697	6.35628	6.24157
Casp2	royalblue	4.94533	4.74014	5.41902	5.1098	6.39053	6.63858	6.767	6.95498	6.18003	5.95215	5.60534	5.72198	5.70113	5.88655	5.9212	5.70254	5.55417	5.44122	5.31714	6.00655	6.19851	5.48563	5.4719	5.53826	5.52759	5.45951	5.60338	5.8298	5.19567	4.68815	4.85694	4.85495	5.00625	4.87883	4.81195	5.10331	4.86807	4.86459	4.89784	5.04778	5.0637	5.24001	4.93645	5.56785	4.85857	4.50845	4.47758	4.46384
Casp3	royalblue	8.85129	8.44222	8.10485	7.91606	10.1121	10.4433	10.1335	10.4411	8.95988	8.80762	9.11694	8.92425	9.60406	8.98975	9.38216	9.38175	7.86762	8.06513	8.14231	8.28582	8.08243	7.02097	7.12508	7.85411	8.07873	6.83454	7.51934	7.52271	6.90822	6.82782	7.16021	6.28909	6.1103	6.62561	7.08335	6.8897	6.95253	7.13251	6.87026	7.1015	7.42692	7.78057	7.52156	7.44129	6.63741	7.19477	6.26261	6.13482
Casp4	greenyellow	6.93251	6.28045	6.29188	6.32988	4.62166	5.08175	4.6896	5.50243	6.53204	6.18766	6.63579	6.46127	5.8457	5.2815	6.00058	6.07354	5.83253	5.65443	5.72991	6.17466	5.58063	5.44001	5.12664	5.88455	6.4062	5.47813	5.76178	5.45284	5.79822	5.23883	5.91135	4.941	4.46877	4.81476	5.16017	5.21891	5.5684	5.45427	5.09823	5.55132	5.65458	5.89635	5.5796	4.75151	4.91058	5.23812	4.2369	4.31956
Casp8ap2	royalblue	4.71247	4.46868	4.51628	4.32248	5.52129	5.94815	5.58403	5.87878	4.95231	4.80101	4.9861	4.86184	4.83529	4.74755	4.87212	4.73895	4.40735	4.46033	4.12741	4.37338	4.19532	3.9508	4.26517	4.41366	4.46045	3.97925	4.44865	4.11929	4.04876	3.65368	3.8918	3.58846	3.63687	3.55484	3.85033	4.23207	4.11624	3.95136	4.02622	3.94473	4.04297	4.09155	4.06377	4.20955	3.47627	3.70384	3.63771	3.57245
Cat	greenyellow	11.7939	12.0576	11.8665	11.9291	10.3898	9.65961	9.63159	9.1397	11.6638	11.7008	11.9903	11.8741	10.8512	10.5488	10.5598	10.6798	11.4704	11.3144	11.6868	11.3734	11.1889	11.4313	11.6796	11.7586	11.3379	11.7138	11.666	11.6509	11.4901	11.2893	11.6173	11.3908	11.4611	11.7221	11.6718	11.5916	11.7495	11.6912	11.7348	11.8187	11.9336	11.853	11.7405	11.7842	11.1753	11.2152	10.9255	11.124
Cav1	pink	4.27874	5.73272	4.17056	4.08706	3.95735	5.93616	4.95041	4.50722	6.24163	5.98111	6.47892	6.08208	4.27353	5.15002	5.32109	5.09309	4.63225	5.37468	5.75597	4.89361	5.97133	5.47258	6.3377	5.98618	4.13078	4.1753	6.33221	4.79126	3.78514	3.29693	3.28394	3.66586	3.70029	3.2413	2.70119	3.0456	4.4774	2.369	3.42251	3.60169	3.8473	3.71113	4.44041	4.97314	4.11198	3.90263	5.26192	3.59549
Cbln3	greenyellow	7.98519	7.44266	7.20223	7.05508	6.26605	5.44369	5.18619	4.27702	5.22709	6.33707	6.48503	6.02928	5.10648	4.80544	4.50471	5.756	6.8375	6.06353	7.00614	5.49111	6.34013	7.15213	6.5965	6.43887	5.71228	7.18453	6.63387	6.16714	7.15552	7.04721	6.93974	6.86229	6.46184	6.99625	7.09756	7.18567	6.96891	7.09517	7.03213	6.95315	6.41218	6.69176	6.86612	6.48777	6.81516	6.8621	6.53546	6.84994
Cbs	greenyellow	9.37605	9.65794	9.72795	9.46774	7.08671	5.97486	6.29094	7.2861	8.79513	9.06227	9.15195	9.05174	8.45496	8.57897	9.12519	8.80394	9.04009	9.2946	8.74223	8.94449	8.28268	9.01702	9.26737	9.169	8.0365	8.84116	9.10939	9.1895	9.25543	9.53093	9.31236	9.22174	8.26228	8.71519	8.97764	8.56119	9.03449	8.65744	8.89864	8.57869	8.56238	8.1363	8.49383	8.15841	8.64685	8.35064	8.25631	8.67945
Cbwd1	royalblue	5.99507	5.79485	5.42501	5.4386	6.97183	7.21829	6.32046	7.26666	5.9654	6.11662	6.09709	5.73938	6.51908	6.60852	6.72513	6.70568	5.82462	5.82508	6.03661	6.10089	5.60866	5.72599	5.4556	5.84104	5.65526	5.50375	5.75293	5.66003	4.88879	4.77227	4.81255	4.63312	4.51022	4.4943	4.79892	4.79281	4.66171	4.85557	4.80135	4.72942	4.78439	5.09785	4.67042	4.93698	4.91911	5.07127	5.08072	5.04036
Cc2d1b	royalblue	5.62813	5.55419	5.61606	5.70806	7.01246	7.32926	7.08292	7.20344	5.87354	5.65202	5.89482	5.94202	5.77133	5.91429	5.78758	6.1447	5.50646	5.61359	5.97072	5.72132	5.17247	5.02056	5.79622	5.42345	4.99615	5.11296	5.75218	5.63879	5.74015	5.74384	5.91082	5.58399	5.07996	5.77648	5.63067	5.57903	5.74083	5.75301	5.89196	5.89365	6.18892	5.78112	5.62022	6.48399	5.25886	5.46466	5.22686	5.18351
Ccbl1	greenyellow	7.95844	8.14638	8.19828	8.25849	6.90725	6.14074	6.80102	7.34119	7.68818	8.15086	7.91943	7.93901	7.44815	8.116	8.34389	8.38952	8.33259	8.67981	8.31164	8.31346	7.8177	7.58881	7.84726	7.82813	7.71608	7.61481	7.63055	7.76047	7.4306	7.75931	7.35392	7.15748	5.89415	7.00107	7.13077	7.17649	7.3117	7.03847	7.34064	7.19714	6.52799	6.56863	7.0201	6.48357	7.05559	7.15463	6.94465	6.95722
Ccdc117	royalblue	6.56236	7.02599	6.51379	7.01398	7.85859	8.16218	7.82546	8.14462	6.7004	6.66624	6.9427	7.09842	6.7225	6.7633	6.9668	6.99131	6.79394	6.67082	6.40652	6.79271	6.50296	7.26444	6.14732	6.95928	6.61447	7.05139	5.90455	6.26981	6.14947	5.5006	6.14692	5.83544	5.1723	6.07295	5.78253	6.86919	6.43794	6.24977	6.35522	6.60633	6.037	6.16896	6.39267	6.30327	6.04045	5.94159	5.70201	5.32786
Ccdc134	royalblue	4.31239	4.5611	4.50904	4.28724	5.89124	5.80092	5.8269	5.98058	4.94183	5.06018	4.96084	5.20398	4.86002	5.42379	5.37363	5.31566	4.51316	5.15976	4.76199	5.03505	4.81427	4.36963	4.58172	4.77238	4.6833	4.42413	5.01503	4.85645	4.52123	3.90908	4.45586	4.57766	3.79585	4.39634	4.08048	4.3288	4.12498	4.13525	4.07041	3.91691	3.79444	4.46384	4.18861	4.60185	4.32897	4.18531	4.54625	3.97283
Ccdc25	royalblue	6.8473	6.35079	6.32947	5.91702	7.46697	7.78559	7.32271	7.53015	6.37887	6.32187	6.74068	6.57941	6.92717	6.80372	6.9049	7.10892	5.54191	5.32328	5.62551	6.03843	4.68279	4.87592	5.43038	5.64219	5.23498	4.37748	5.42973	5.45898	4.79479	4.75744	4.55473	4.5645	4.36309	4.41836	4.84745	4.60031	4.85516	4.98748	4.89471	4.80511	5.49354	5.56183	4.88566	5.49176	4.86335	4.98425	4.59985	4.67382
Ccdc34	royalblue	4.5452	4.61479	4.53706	4.36496	6.03743	6.14496	5.79265	6.10306	5.12259	5.0965	5.13635	5.01343	5.13927	5.32756	5.16899	5.22591	4.83504	4.51491	4.55012	4.97918	4.7588	4.49004	4.6405	4.57184	4.77224	4.59661	4.75373	4.59062	3.363	3.54279	3.3868	3.59462	3.51006	3.58549	3.47868	3.69104	3.77042	3.53115	3.51685	3.78014	3.85579	4.10244	3.93958	4.20528	3.78258	3.92059	3.93395	3.56437
Ccdc68	royalblue	3.70491	3.45472	3.58214	3.45918	5.24361	5.46081	5.38009	5.57316	4.41366	3.9256	4.3101	4.16991	5.34629	4.84331	4.85931	4.8058	3.92523	3.64062	3.73947	4.29838	3.61572	3.82088	3.57069	3.49932	3.75162	3.78485	3.99245	3.69684	3.13759	3.28769	3.3186	3.31264	3.43799	3.4359	3.21582	3.34538	3.46872	3.21241	3.64172	3.26014	3.57866	3.58315	3.71392	3.79694	3.50761	3.54852	3.5138	3.35584
Ccdc80	cyan	8.16655	7.66264	7.85607	7.81213	6.78501	7.31325	7.04836	6.82793	8.95237	9.2177	8.52432	8.46146	7.46547	7.79919	8.0981	7.91682	8.59807	8.81758	8.32223	8.72168	9.48895	7.94894	9.40433	9.10009	8.51966	7.98358	8.99504	8.85069	7.38628	6.97337	7.14612	6.82676	7.44908	7.49317	7.74428	7.79916	7.65017	7.4749	7.62996	7.77293	7.4263	7.53718	7.98359	6.67606	7.30126	6.95282	6.75418	7.11348
Ccdc82	pink	5.13422	4.6846	4.78721	4.70586	4.77723	5.25115	5.07762	5.16771	6.46201	5.91579	6.24021	5.95052	5.74796	5.55327	5.71863	5.87095	5.16393	5.74776	4.96216	5.52952	5.89447	4.84194	5.058	5.39646	5.27203	4.65935	5.31444	5.08067	4.45922	3.67659	3.98164	3.88147	4.15997	4.04423	4.1808	4.47788	4.25871	3.90151	4.25773	4.23169	4.41963	4.82088	4.55322	5.27118	4.29175	4.01773	3.90895	4.12601
Ccdc86	royalblue	5.05345	4.80627	4.49097	5.14282	6.47289	6.37181	6.19976	6.45404	5.69616	5.41081	5.25956	5.1923	6.02705	6.02392	6.08878	5.83629	5.18493	5.05083	4.57919	5.3094	5.04775	4.60483	4.48282	4.78361	4.89177	4.75608	4.42035	4.37653	4.58703	4.44045	4.80228	4.55273	4.23492	4.71871	4.63657	5.16367	4.9168	4.72687	4.76891	4.7644	4.71063	5.28267	5.20383	5.45354	3.99047	4.68674	4.07104	4.20515
Ccl2	royalblue	4.41824	4.49962	4.889	4.33457	9.75108	10.9533	11.04	10.5527	6.23526	5.85737	5.4015	4.92485	6.65884	6.61603	5.92287	5.14752	5.48349	5.5994	5.19796	6.10685	5.61319	5.00651	5.05287	5.00898	5.50513	4.80205	5.49025	5.18125	3.44655	3.93996	3.77733	3.91512	4.00987	3.43652	3.88134	3.37447	3.7069	3.51109	3.78045	3.84158	3.42865	4.15545	3.85182	4.00927	4.298	4.05371	4.16214	4.31282
Ccl24	royalblue	4.87908	5.04472	5.73988	5.84129	6.26358	6.96263	6.90445	7.10424	4.7121	4.75813	6.06082	5.64359	6.325	5.47859	6.23502	5.21419	5.46258	4.98832	5.34399	4.62468	4.62376	4.82307	4.33784	5.16166	5.30137	4.95835	5.01412	5.12613	5.96505	4.47502	5.55512	5.39391	5.42666	5.98722	5.7718	6.03886	6.00542	6.2154	5.85754	5.59167	5.9466	5.61066	5.61566	4.71803	5.85095	5.56864	5.03607	5.6993
Ccl4	royalblue	4.92033	4.58785	5.2731	5.29125	7.66452	7.76941	8.49137	7.6257	5.73909	5.72084	5.09641	5.79649	5.15116	5.33385	4.82701	4.52385	6.08649	5.43609	5.03612	5.22176	5.19478	5.39058	5.1304	5.04844	5.0706	4.83393	5.38404	5.09332	5.05608	5.30749	4.88971	4.7338	4.86275	4.91876	5.1608	4.99876	5.09232	5.14322	4.78276	5.4415	5.09475	4.31494	5.79592	4.85659	5.29624	5.50266	5.77817	4.82639
Ccl6	royalblue	9.26318	8.7842	9.06676	9.31858	10.0446	10.3732	9.9289	10.3362	10.314	9.74402	10.0981	9.94087	9.88287	8.83803	9.84049	9.34976	9.75093	10.3309	9.9035	10.2022	8.64992	8.40078	9.39925	9.41199	9.20489	8.3295	9.24041	8.94192	8.48874	7.8159	8.41443	8.08146	8.6856	8.59443	9.01246	8.65868	8.62728	8.58883	8.54858	8.92773	8.78951	8.45824	9.29615	7.493	8.87469	8.90482	8.80166	8.58304
Ccl7	grey60	2.54314	2.69402	3.14201	2.63033	6.41034	7.51069	7.86994	6.9889	3.0525	2.82729	2.73332	2.5751	3.20863	2.93714	3.2383	2.7574	2.85807	3.08142	2.92525	2.66533	2.94597	3.38715	2.68154	2.86843	2.86886	2.56825	2.73072	2.64871	2.63366	2.59082	2.77736	2.94708	3.18113	2.72204	3.07018	2.87861	2.86665	3.06646	2.66164	2.28756	2.64935	2.83233	2.7861	2.51348	2.2005	2.305	2.65918	2.40282
Ccnb1	pink	5.39001	5.51865	5.42828	5.15771	4.63656	4.98591	4.44292	4.36495	7.9695	7.55072	7.64047	7.66811	5.33924	7.97937	7.13494	5.41271	6.18814	6.32288	5.86489	7.00462	5.91748	5.32576	6.23563	6.52962	5.53872	5.50253	6.5578	6.48915	3.75327	3.63816	3.84781	3.67792	3.57517	3.83423	3.64771	3.90163	4.08759	3.7469	3.83673	4.08007	4.92621	4.73428	4.50412	6.33759	4.42603	4.25372	4.71244	4.14915
Ccnd1	royalblue	7.13654	6.83301	7.9308	7.73424	9.69055	10.0582	9.63193	8.73526	9.88551	8.83223	9.34093	9.29243	9.66838	9.96375	9.87476	9.78207	8.10764	8.23235	7.53001	8.63128	7.83289	7.32232	8.25077	7.6815	7.2643	7.57536	8.12068	7.39901	7.18447	7.38325	6.65883	6.87014	6.81954	7.46905	7.46455	7.34527	7.37719	7.42482	7.53887	7.43467	7.82399	8.2333	8.13523	7.99477	6.62775	6.05026	6.72253	6.12265
Ccnd2	royalblue	6.95627	7.11009	7.3386	7.34227	7.85104	8.31748	8.3105	7.80673	8.12329	7.72676	7.77678	7.73658	8.07088	7.7606	8.03217	7.66861	7.62535	7.68464	7.17952	7.64828	8.36562	7.20099	7.59013	7.241	7.91661	7.31645	7.68537	7.59946	6.74118	6.47581	6.31766	6.46687	6.72047	6.73483	6.38992	7.06021	6.89613	6.67872	6.73977	6.54354	6.91478	7.3226	6.90039	10.629	6.58665	6.49275	6.49822	6.3531
Ccng1	royalblue	7.97508	8.03691	7.74732	7.64528	12.086	12.2493	11.9204	12.3465	10.0164	9.72225	9.99638	9.88394	10.7872	10.5204	10.8147	10.911	9.33223	9.01121	8.81776	8.83167	9.08706	8.29954	8.70626	8.43893	9.18922	8.56946	8.71832	8.21252	8.02105	8.26477	8.3035	8.20978	7.93079	7.93391	7.85043	8.05973	7.79627	7.96192	7.90314	7.6911	8.18645	8.04105	8.05016	9.10404	7.94811	8.00656	7.66888	7.75327
Ccnk	royalblue	4.5445	4.44051	4.23652	4.14499	5.43726	5.77442	5.41605	5.43974	4.4643	4.89208	4.43695	4.53314	4.24515	4.33002	4.59209	4.54949	4.37476	4.37094	4.15218	4.49919	4.47009	4.5095	4.71616	4.51953	4.57664	4.70167	4.74612	4.17042	4.27439	4.04621	4.18013	3.85807	3.95546	4.28876	4.2346	4.57848	4.35663	4.36083	4.55819	4.15317	4.37304	4.42049	4.53461	4.5072	4.13672	4.24079	4.07579	3.91669
Ccnt1	royalblue	6.63819	6.31914	6.36625	6.31877	7.4445	7.72814	7.4167	7.6048	6.70065	6.5172	6.47944	6.60514	6.58379	6.65052	6.65679	6.72	5.94181	6.28118	6.23916	6.46361	6.30944	6.02193	6.20331	6.53854	6.16712	6.12957	6.56027	6.07767	6.11743	6.08461	6.26755	5.9244	5.75148	5.95549	6.23263	6.19402	6.15604	6.19298	6.33608	6.57655	6.39369	6.40358	6.36567	6.54801	6.06885	6.05957	5.58856	5.99286
Ccr1	royalblue	3.03272	2.97193	2.72875	2.76374	5.50385	6.59301	6.92969	7.27808	3.90764	4.06986	3.43512	3.75957	5.35718	4.53137	4.91713	3.71541	3.53254	3.3322	2.77069	3.28895	3.02733	3.26713	3.13361	2.95032	3.96294	3.48929	2.80887	2.87895	3.36335	3.43609	2.96645	2.97582	3.07796	2.77357	3.32622	2.77288	3.60882	2.50193	3.30495	2.94791	3.19214	2.69686	3.72072	3.88427	2.69613	2.62455	2.69004	2.57134
Ccr4	grey	3.12968	3.73684	2.85861	4.2894	2.32529	3.3533	2.43875	3.30284	2.61374	2.4373	2.68038	3.42615	2.52689	2.67877	2.30309	2.17041	2.03087	3.02085	3.20403	3.22523	2.37026	3.72989	2.62773	2.49188	2.75363	2.70111	3.26872	2.85736	1.88352	4.18354	3.65905	5.28504	5.25072	3.98047	3.89482	2.1872	3.65778	3.8633	4.44316	2.62591	3.78264	2.65818	3.64492	3.27787	2.70642	3.75663	3.99229	3.11776
Ccr5	royalblue	5.5892	4.9129	5.19075	5.40364	5.89655	6.83067	6.4034	6.59722	6.99172	6.22312	6.76217	6.68496	6.30145	5.21219	6.38515	5.73657	5.73133	5.86427	5.66095	6.71213	5.84356	4.16339	4.67469	5.13562	5.94708	4.79043	5.36771	4.92477	4.45535	3.74466	4.18981	3.65741	4.58543	4.38656	4.45948	4.65518	4.39979	4.41165	4.36293	4.69731	4.72921	4.55293	5.05937	5.25562	3.63581	3.97789	3.41442	3.05405
Ccrl2	royalblue	3.56658	3.17845	3.69296	4.06284	4.98744	5.34298	5.26478	5.30554	4.37146	3.95797	4.06724	3.7863	3.92266	3.70417	3.67149	3.14116	4.41092	3.87598	3.59574	3.8262	3.81481	4.02083	3.68414	3.98412	3.93918	3.6636	4.07029	4.04432	3.49434	3.95677	3.99086	4.08016	4.55444	3.85525	4.34393	3.92677	3.55889	3.85389	4.05918	3.72636	3.61269	4.04609	4.08397	4.05664	3.28354	3.47991	3.59544	3.57553
Cct2	royalblue	8.89471	8.95406	8.72101	8.69688	10.2534	10.4889	10.2338	10.3636	9.76782	9.42768	9.508	9.54187	9.84512	9.8777	9.89635	9.63453	8.756	8.74943	8.91425	9.35398	8.92474	8.51661	8.87043	8.94153	8.9549	8.6788	9.19362	8.82496	8.01943	8.02187	8.11796	7.71713	7.54696	7.97976	7.98409	8.06089	8.15896	8.24219	8.07319	8.2066	8.76437	9.16217	8.33853	9.76403	8.07936	7.89391	7.79876	7.84244
Cct3	royalblue	7.96199	7.91612	7.96885	8.02958	8.99086	9.1748	9.11726	9.01803	8.50866	8.33837	8.40996	8.34376	8.23389	8.61767	8.56148	8.27238	8.01843	7.87922	7.81214	8.25834	7.73555	7.94497	7.63954	8.15312	8.03485	7.99706	7.87025	7.67049	7.63021	7.4111	7.34157	7.48809	6.61936	7.36538	7.34306	7.72585	7.48581	7.59813	7.42573	7.70532	7.83504	8.10649	7.60259	8.24844	7.31018	7.20948	6.81429	7.30149
Cct4	royalblue	8.85231	8.69227	8.37517	8.47819	9.64884	10.0186	9.70744	9.86845	9.37527	9.04412	9.15812	9.06295	9.11199	9.39297	9.41735	9.09565	8.40533	8.47997	8.54618	8.98827	8.13038	7.91935	8.14169	8.63917	8.41169	8.18206	8.54263	8.50064	7.61236	7.48448	7.71351	7.42051	6.69788	7.62568	7.7474	7.68497	7.77143	7.85419	7.72094	7.80935	8.08058	8.40173	7.87999	9.03685	7.70633	7.71782	7.35644	7.63901
Cct5	royalblue	9.52031	9.32594	9.29335	9.25991	10.6754	11.0096	10.7701	10.7698	10.1724	9.76445	9.85286	9.8097	9.9457	10.0919	10.1463	9.8996	9.45282	9.63267	9.26929	9.85306	9.32966	8.98096	9.27855	9.67274	9.64937	9.25793	9.46198	9.53709	8.83574	8.71037	8.64424	8.71662	8.47544	8.4518	8.70601	8.78799	8.76683	8.79091	8.775	8.78083	9.08585	9.46242	8.88961	9.86438	8.4962	8.51382	8.30509	8.53728
Cd14	darkturquoise	9.69034	9.85112	9.94602	10.3613	9.82831	10.2328	9.9246	10.2086	8.63935	8.89634	8.6288	8.32569	8.68179	8.52391	8.25516	7.66848	8.99143	9.37151	9.26655	8.95194	9.56024	10.0499	9.36192	9.47135	9.82265	10.033	9.66997	9.50203	9.9565	9.2314	9.71073	9.17407	8.47719	9.42313	9.26675	9.64019	9.53545	9.70825	9.28772	9.82863	9.32383	8.86117	9.41562	7.69935	9.05305	8.95741	8.76005	9.20762
Cd151	royalblue	8.10225	8.81095	8.81016	8.94993	11.0085	11.0404	11.0898	11.046	9.91013	9.37617	9.5798	9.58766	9.76948	10.2762	10.2936	10.2865	8.98114	9.34969	9.14756	9.61698	9.5302	8.95089	9.59523	9.1883	9.7836	9.24538	9.7338	9.48332	8.50855	8.33239	8.50331	8.4574	7.31586	8.2722	8.19894	8.4317	8.29798	8.51073	8.22621	8.46119	9.37914	9.14666	8.61266	9.91487	8.28546	8.42322	8.28741	8.19358
Cd200	royalblue	4.11684	3.75192	3.79384	3.56916	4.84617	5.36284	5.31806	4.73043	4.1571	4.63727	3.93232	3.76639	4.04388	4.27467	3.63138	3.81063	3.34548	4.28333	3.86047	3.73516	4.96523	4.37196	4.52307	4.50877	4.11561	3.94758	4.55467	3.94599	3.92363	3.87467	3.87903	3.85944	3.71468	3.88121	4.23241	3.75046	3.86289	3.71762	3.68523	3.77185	3.71834	3.43543	3.7216	4.12509	3.17065	3.72253	3.35705	3.34995
Cd200r1	royalblue	4.91907	4.77071	4.64833	4.66238	5.41741	6.0552	5.36937	6.0625	5.72436	5.99207	6.03538	5.86924	5.44507	4.7909	5.30981	5.04565	5.07132	5.30301	4.76576	5.06674	5.20024	4.90953	4.38379	5.40297	5.31952	4.02959	4.85749	4.39624	4.20082	3.59843	3.93623	3.37424	3.29308	3.89042	4.42532	4.59502	3.91296	4.11819	3.80296	4.16396	3.8266	4.56149	4.69217	3.92268	3.62151	3.59697	3.63314	2.95822
Cd200r1l	royalblue	5.62526	5.19159	5.35898	5.33512	5.57681	5.59173	5.28316	6.369	6.27553	6.24542	6.89285	6.39707	5.72437	4.82589	6.08905	5.45958	6.00468	6.33071	6.59084	6.592	4.60563	4.92195	5.33785	5.15707	6.01486	5.03604	5.24287	4.7083	4.15295	3.47433	3.98354	3.61556	3.9602	4.19616	4.57137	4.65613	4.32084	3.81299	4.46669	4.68061	4.5601	4.52291	4.74515	4.30935	4.85687	4.77202	4.35852	4.59804
Cd24	lightcyan	4.57073	4.73901	4.64445	4.38537	4.85405	5.40721	5.59174	5.73428	8.53194	6.59368	6.60708	6.26485	7.13402	7.53686	7.29956	6.65645	5.5843	6.65083	5.77922	7.32048	7.96162	6.49449	7.77342	6.85815	7.44493	6.91049	7.77847	6.83609	4.89499	5.2734	5.28464	4.81196	5.37384	5.67466	5.6494	6.19225	5.64837	5.77194	5.89609	6.20544	8.54178	8.31226	6.06224	6.97119	4.82942	4.86467	5.16226	5.09707
Cd274	royalblue	4.80665	4.8722	4.50656	4.37478	5.5652	6.03558	5.98057	6.00805	4.13573	3.98561	5.05643	4.71383	4.08968	3.51253	3.50205	4.1882	3.53333	3.73199	3.56005	3.61569	3.73033	4.25279	3.94135	3.464	3.63178	4.28919	3.87992	4.19431	5.15285	4.57461	4.60321	4.56481	4.1724	4.01117	4.00511	4.49516	4.37618	3.84871	3.89495	4.04825	4.07267	3.92476	3.45451	3.6765	3.83426	4.38867	4.0566	3.87246
Cd28	royalblue	3.58003	3.59442	3.84929	3.24386	4.30586	4.85379	5.00783	4.66526	3.67682	3.31099	4.22558	3.53066	3.64874	3.24158	3.60262	3.31835	3.35542	3.27824	3.67424	3.38657	4.22299	3.36278	3.22858	3.69442	3.77422	3.40018	3.49233	3.6599	3.10075	3.27053	2.81496	3.41911	3.04742	3.36065	3.36108	3.01281	3.1271	3.28531	3.48635	3.4007	3.31289	2.88626	3.32053	3.20671	3.26347	3.32518	3.73862	3.02642
Cd2ap	royalblue	7.84773	7.41803	7.21045	7.07036	7.68467	7.99376	7.68983	7.70242	8.00735	7.61559	7.98405	7.86654	8.31935	7.50542	7.69936	7.71102	7.19914	7.06393	7.2102	7.52258	7.277	6.82338	7.34008	7.4533	7.64801	7.16521	7.68097	7.09338	6.72442	6.35428	6.50526	5.96648	6.44926	6.80179	6.88545	6.94708	6.79857	6.85602	6.95689	7.16109	7.34898	7.5741	7.33642	7.4423	6.77627	6.59835	6.15795	6.50462
Cd302	darkturquoise	10.8276	10.5842	10.6422	10.4697	9.70829	9.27045	9.71266	9.60181	9.3747	10.1148	10.1589	10.0416	10.445	10.1164	10.1924	10.4376	10.6108	10.5022	10.6197	10.2906	9.80417	9.87892	9.80839	10.1176	10.0362	9.71961	9.66314	9.9321	10.1346	9.59476	10.1872	10.0879	9.53408	9.90644	10.0063	9.75443	9.98422	9.9359	9.96513	10.0195	9.65822	9.51853	9.83976	8.23457	9.99405	9.9209	9.69426	9.60628
Cd320	cyan	6.3274	6.75356	7.14703	7.29679	6.73982	6.44883	6.75428	6.94769	6.93638	7.24148	6.94987	6.84584	7.24427	7.3365	7.64783	7.67912	7.51564	8.52317	7.685	8.02608	7.79697	7.57494	8.39133	7.52861	7.93021	7.26778	8.34283	7.53635	7.36428	6.8771	7.51918	7.11986	6.57404	6.72176	6.8858	7.25495	7.00296	6.94785	6.98089	6.99724	6.76347	6.72891	6.72264	7.33196	7.64725	7.35679	7.14586	7.45345
Cd33	grey60	3.88588	3.69763	3.68387	3.81217	4.4897	5.04026	5.06827	5.0168	4.29535	4.22708	3.72756	3.97027	3.83873	3.89824	4.00684	3.85712	4.07506	4.39739	4.06682	3.72293	4.01416	3.63882	4.0409	3.78949	3.90199	3.87122	3.99631	4.1466	4.14989	4.0646	3.95918	4.2803	4.27627	4.25139	4.28882	3.97461	3.86699	3.98461	4.30582	4.06479	3.8818	4.15692	4.45224	3.80053	3.73194	3.72997	3.91557	3.94189
Cd36	lightcyan	5.19698	5.36908	4.15378	5.16533	3.66914	4.313	4.03162	4.67394	5.82492	5.98141	5.70305	5.77029	6.32955	5.42204	5.87255	6.39172	5.61538	5.88055	6.73078	6.08924	6.0054	5.16572	5.67773	6.32773	6.77026	5.21661	6.03058	5.85471	4.08816	3.98168	3.87408	3.40402	3.96561	4.13901	4.28377	4.39016	4.41815	4.42235	4.2422	4.42241	5.87346	6.27701	4.89613	5.10719	5.76242	4.74466	4.6747	5.02157
Cd38	royalblue	6.22731	6.13522	6.2205	6.34056	6.84578	7.13462	6.72419	7.55575	7.2652	7.10219	7.5707	7.43118	6.93609	6.62797	6.89825	6.26849	6.9448	7.13078	6.90915	7.62649	6.42644	6.14768	6.62533	6.63137	6.90889	6.13873	6.87099	5.98783	5.57569	5.27351	5.20806	5.26501	5.66623	5.58223	5.86535	5.73711	5.54744	5.70558	5.70246	5.76163	5.54959	5.7705	5.99676	5.33405	5.97678	5.9349	5.75218	5.59186
Cd44	royalblue	3.85765	3.69041	4.13657	3.86546	6.2619	6.99518	7.06692	6.86669	7.47241	6.27182	5.8836	5.47623	6.50839	6.94459	6.65554	5.93891	5.13503	6.03913	5.02994	6.83184	6.72724	5.24427	6.37086	5.19013	5.71111	5.36106	6.33674	5.3304	3.89697	3.64152	3.98527	3.87609	4.11598	3.98837	4.46897	4.36277	4.21837	4.15654	4.46665	4.34728	5.07496	5.33648	4.85141	5.3821	3.82078	4.13358	4.00322	3.96983
Cd48	royalblue	8.49909	7.95719	7.70698	7.84223	8.86376	9.8255	9.18428	9.53648	9.78335	9.41282	9.15497	9.1625	9.34372	8.82915	9.27353	8.89553	8.4469	9.16918	8.66751	9.04094	8.28448	7.06605	8.72269	8.87239	8.03636	7.19401	8.66155	8.47107	7.46235	6.38737	7.01686	6.4576	7.65643	7.38952	7.92165	7.66331	7.74039	7.64893	7.49056	7.78676	7.76626	8.05268	8.22879	7.53423	7.40013	7.25191	7.06611	7.16386
Cd53	royalblue	7.67324	7.09328	7.13876	7.20643	8.87789	10.1003	9.79939	9.89945	9.39811	9.50894	8.69846	8.66272	8.96321	8.33991	8.73444	8.40476	7.68681	8.50413	8.23413	8.60584	8.56327	7.57143	7.7544	8.1213	8.60693	7.56805	7.70411	7.93841	6.72541	6.22646	5.82424	5.46083	6.82137	6.63707	7.15713	7.37408	6.66626	6.90851	6.8129	7.05963	7.18262	7.34752	7.67462	6.9948	6.42132	6.66432	6.72589	6.25116
Cd63	lightcyan	7.28787	6.42132	6.6546	6.99155	7.3547	8.50867	8.68717	8.94075	8.19669	8.182	7.67686	7.72916	8.03574	8.31437	8.37158	8.02758	8.13928	8.40874	8.03722	8.26384	8.67432	7.55459	8.33876	8.05568	8.332	7.46524	7.7468	7.73639	6.13336	5.99809	6.31574	5.81528	6.78159	7.04377	7.09953	7.61023	7.01618	7.08011	6.8863	7.54202	8.2992	8.52739	7.71426	9.4889	6.23916	6.65743	6.47613	6.28041
Cd68	royalblue	6.39358	5.91287	6.28122	6.53793	7.07139	7.46724	7.51372	7.28875	7.04639	7.6355	7.14284	7.06288	6.5527	6.15862	6.70479	6.64073	7.0949	7.15759	7.38667	7.15351	6.72143	6.227	7.05191	6.64808	6.8989	6.3745	6.9125	6.29082	6.58951	5.84774	6.1446	5.91269	6.34159	6.28057	6.49271	6.7084	6.3637	6.33772	6.3445	6.7271	6.60129	6.64165	6.81559	6.21358	7.19552	6.70381	7.02823	6.5626
Cd74	lightcyan	8.3056	8.83035	8.69167	9.02494	9.52217	10.1117	10.0139	9.37848	11.1504	10.6823	11.0377	10.7601	9.97154	9.89208	10.3466	9.92822	10.2062	11.0565	10.7111	11.233	11.0434	9.24006	11.3943	9.88181	10.3012	9.51736	11.0862	10.3655	8.22472	7.73244	8.4234	8.06269	8.98159	8.81336	9.51088	9.40309	9.17262	9.05959	9.5098	9.81016	9.86516	10.4589	10.0513	9.67296	9.23474	9.51943	9.82034	8.55319
Cd80	royalblue	3.06477	3.32467	3.31541	2.86814	6.97939	7.65605	7.44361	7.13832	5.08969	4.40072	4.56826	4.25772	6.14873	5.10676	5.51063	5.37794	3.52816	3.40309	4.20197	4.17522	3.52474	2.88179	3.07646	3.27908	3.52694	3.16205	3.20771	3.47407	3.43417	3.54454	3.78445	3.51024	5.02324	3.6141	3.84841	3.08473	3.1221	3.30519	3.38351	3.47749	3.15202	4.15814	3.63837	3.27333	3.61127	3.52141	3.86863	3.41848
Cd81	royalblue	10.4928	11.2071	11.2216	11.4037	12.1443	12.1551	12.2441	12.1365	11.3735	11.2923	11.3748	11.3453	11.4644	11.3825	11.4989	11.7313	11.3296	11.4028	11.2933	11.1607	11.523	11.2566	11.5824	11.1808	11.4381	11.4745	11.8037	11.3626	11.4163	11.0794	11.3067	11.4037	10.3579	11.1462	10.9319	10.9689	11.0816	11.0943	10.986	10.9147	11.7152	11.7068	10.9517	11.9513	10.9954	11.1297	11.119	11.2255
Cd83	royalblue	3.68168	3.9832	4.43157	4.35176	5.20917	5.73292	5.72761	5.59316	5.10704	5.17228	5.19996	4.87904	5.02358	3.82514	4.4659	4.48073	3.74325	4.35978	5.17364	4.40775	4.93324	4.51438	4.43353	4.51661	4.27527	4.16046	4.25443	4.72973	4.40117	4.81595	4.56781	4.97423	4.53986	4.80423	4.83601	4.21735	5.06053	4.8648	4.74286	4.57756	4.78277	4.8849	5.1429	4.74186	4.62275	4.3247	5.03908	3.89692
Cd86	royalblue	5.57672	4.80139	5.32164	4.90603	5.82138	6.73063	6.39367	6.13275	7.14923	6.63941	6.94929	6.5402	6.72903	5.99	6.31131	6.19125	5.48935	5.97887	6.02593	6.38959	6.18924	4.80438	5.75365	5.39915	5.37981	5.31454	5.72498	5.52868	4.48494	4.25404	4.8252	4.34193	4.31088	4.75188	4.58429	4.91636	4.91138	5.22861	4.64654	4.87214	4.95393	5.29174	5.41628	5.40596	4.78968	4.60982	4.71049	4.50086
Cd8a	royalblue	4.83097	4.77005	5.05342	4.89237	5.55635	6.43243	6.58327	5.85041	5.7459	5.6154	5.3716	5.26015	5.44072	4.72432	4.81723	4.80689	4.74941	5.1215	4.52268	4.64319	4.51417	4.43397	4.69072	4.46692	5.11241	4.63126	5.02727	4.52201	4.74005	4.87171	4.71906	5.32469	5.59459	4.99207	5.49173	5.52705	5.17061	5.12046	5.04316	5.45063	5.548	5.08228	5.25676	5.02314	4.8304	4.68894	5.50082	5.34483
Cd93	royalblue	5.94575	5.91793	6.02641	5.88775	6.81503	6.95867	6.99516	6.80491	7.23867	7.0587	7.35222	7.25665	6.61871	6.42161	6.55411	6.46025	6.24116	6.37044	6.37507	6.61624	6.45832	6.0073	6.05397	6.43452	6.40176	6.21759	6.17646	5.84667	5.10262	4.81061	4.79458	4.65292	5.42655	5.57416	5.57565	5.88148	5.5561	5.68749	5.59662	5.79517	5.90507	5.81709	5.71839	5.97969	5.30683	5.32272	5.12129	5.30523
Cd99l2	greenyellow	6.23726	6.2691	6.41246	6.4921	4.94347	5.07695	4.95467	4.62819	5.70825	5.6236	5.91297	5.74606	6.05399	5.77784	6.08251	5.94928	6.28038	6.17773	5.99964	5.92492	5.72077	6.04222	6.11136	6.08421	5.6726	6.02861	6.2726	6.37306	6.41543	5.92961	6.47229	6.33795	5.88336	6.14917	6.24754	6.25571	6.23755	6.34851	6.15675	6.49217	6.43954	6.21553	6.04091	6.06524	5.94925	6.22911	6.37159	6.4394
Cdc20	pink	5.26375	5.69522	5.76691	5.48832	3.91318	4.31919	4.28571	3.79293	7.84609	7.52027	7.75505	7.58917	5.06102	7.45002	6.50051	5.14022	6.30387	6.18807	5.35523	6.80057	5.65717	5.0598	6.36798	6.39374	5.52359	6.01071	6.59315	6.53769	4.37713	4.55586	4.39513	4.77023	4.2456	4.71436	4.30944	4.19548	4.4942	4.6125	4.36188	5.18253	5.71844	5.6145	5.27771	6.85952	4.43959	4.98467	4.68916	4.58112
Cdc25a	royalblue	5.16381	5.08342	5.22158	4.92251	6.43949	6.44146	6.13886	6.44173	5.9835	5.75951	5.66392	5.76883	5.91721	6.23624	5.99767	6.09271	5.51125	5.63449	5.40793	5.57043	5.60185	4.88531	5.3628	5.0857	5.46991	5.33194	5.53926	5.25829	5.17046	5.02228	4.77463	4.9078	4.85425	5.17367	5.21741	5.0756	4.93455	5.19505	5.25152	5.21606	5.60172	5.76747	5.42996	5.84018	4.86392	5.15646	4.98544	4.95744
Cdc37	royalblue	8.28473	8.11098	8.2007	8.2928	9.20882	9.33395	9.29612	9.17794	8.558	8.39649	8.49182	8.35391	7.95103	8.50112	8.61199	8.83298	7.98459	8.05735	8.23118	8.55564	7.84857	7.79982	8.19214	8.43298	7.87458	8.06686	8.25998	8.12383	7.77518	7.40713	7.52767	7.22462	6.14022	7.13031	7.48739	7.43136	7.38344	7.46262	7.376	7.77923	7.80617	8.12298	7.56151	8.67321	7.55569	7.33162	7.18118	7.26123
Cdc42ep2	royalblue	5.00273	5.05249	5.05748	5.13024	6.04966	6.82935	6.83487	5.88789	5.43306	5.07491	5.18847	5.15899	5.08434	4.7584	5.1141	4.86824	5.19659	5.56172	5.17218	4.9736	4.71011	4.9264	5.26437	5.21953	5.13296	5.38612	5.51964	4.67171	5.10782	4.91681	4.9229	4.56332	4.89678	5.12665	4.81279	4.85191	4.92735	4.84444	4.90562	5.04176	5.63677	5.62534	4.67477	4.62845	5.28575	5.3579	4.95636	5.36928
Cdc42se1	royalblue	6.5651	6.32908	6.51287	6.34921	7.95685	8.17821	8.18433	8.16889	7.19432	7.20471	7.21056	7.12679	7.7603	7.54894	7.84632	8.01613	6.86309	6.66352	6.65789	7.35557	7.07294	6.63573	7.29293	6.74585	7.33703	6.98461	7.26197	6.57601	6.41476	6.08995	6.4881	6.27937	6.0163	6.91842	6.7915	6.99871	6.79033	7.05814	7.03583	6.96723	6.73182	7.06716	7.10426	7.31847	6.66281	6.97207	6.61389	6.73764
Cdca2	pink	3.47624	3.45601	3.4502	3.47763	3.09312	2.99304	3.05343	2.78125	5.10921	4.68272	4.6374	4.47281	3.62789	5.08775	4.05688	3.64922	3.89793	4.09415	3.55421	4.12551	3.61765	3.85408	3.85905	4.04863	3.7234	3.25873	4.11401	4.0285	3.26956	3.38486	3.20395	3.31424	3.48175	3.32223	3.25713	3.26712	3.23715	3.20133	3.21733	3.23546	3.48788	3.46847	3.47463	3.79119	3.02186	3.00383	3.22756	3.21649
Cdca3	pink	4.87007	5.37502	5.48996	5.52706	4.18266	4.39495	4.31179	4.04983	6.58935	6.76524	6.74511	6.35623	5.17091	7.45162	6.2526	4.99778	5.97452	6.36658	5.87795	6.65869	5.82567	4.7224	6.56855	5.87466	5.88774	5.99932	6.36107	6.75456	5.01459	4.85822	4.95627	4.5917	5.51337	4.77813	4.69187	4.95896	5.18627	5.67833	5.36643	4.68142	5.35801	6.06168	4.98055	6.53226	5.3711	5.39145	5.88295	5.37168
Cdh13	pink	4.39679	4.51273	4.459	4.55852	5.12724	4.41164	4.64168	4.46564	7.10453	6.24788	6.40315	6.06558	6.2881	6.12235	6.59577	6.78221	5.69459	4.9986	5.76036	5.62659	5.31716	4.77125	4.96011	4.92767	5.3745	5.16672	5.1244	5.14379	4.54085	4.77864	4.41456	4.8493	4.58974	4.5804	4.70236	4.39769	4.59484	4.78943	4.44931	4.66211	5.24973	5.18422	4.6129	7.09391	4.53461	4.54282	5.10936	4.71008
Cdh17	royalblue	9.94649	9.80426	9.75531	9.63464	10.8748	10.9881	10.7913	10.6919	9.88261	9.81083	9.84253	9.12337	10.4097	10.4138	10.0666	10.4165	9.34707	8.16706	9.54208	7.43447	9.10581	9.07265	8.58615	8.40867	8.08256	9.0127	8.19913	8.18577	9.45824	9.49091	9.55701	9.34332	8.87565	9.24364	9.3096	9.06291	9.33356	9.16332	9.17204	9.20093	8.90097	8.52346	9.21886	6.5915	8.82588	9.11049	8.79156	8.01111
Cdk1	pink	3.82873	3.90724	3.75056	3.4617	3.1537	3.18396	2.96869	2.78504	5.95233	5.62602	5.75899	5.5768	3.38005	5.85693	4.96829	3.64124	4.56295	4.0998	4.18093	5.44782	3.59543	3.45689	4.14192	5.01231	3.6554	3.82873	4.35271	4.10196	2.58339	2.76467	2.97871	2.98864	3.06849	3.13048	2.94492	3.1866	2.97918	3.18861	3.26397	3.27312	3.66117	3.46571	3.45892	4.80017	3.07949	3.13708	3.10904	2.96491
Cdk12	royalblue	6.39614	5.81205	5.91888	5.56636	7.07906	7.45502	7.11111	7.17841	6.25051	6.1836	6.22956	6.26487	6.25884	6.25385	6.23141	6.44571	5.82381	5.63723	5.73738	5.91482	5.83191	5.8676	6.2788	5.96583	5.93065	5.78854	6.37281	5.83208	5.92986	5.64529	5.62815	5.23742	5.1057	5.30674	5.57783	5.87572	5.57661	5.54943	5.65504	5.68461	5.8624	5.82979	5.68055	5.98061	5.52396	5.72198	5.27063	5.49588
Cdk20	royalblue	4.27331	4.42018	4.50117	4.55205	5.60464	5.84641	5.84406	6.0768	4.49784	4.4778	4.51298	4.50072	4.70715	4.79229	4.78987	4.79412	4.66055	4.85813	4.53382	4.63104	4.34905	4.30398	4.4469	4.4734	4.78416	4.45837	4.63619	4.48807	4.36777	4.35357	4.27231	4.36953	4.34442	4.03137	4.11628	4.05834	4.31147	4.18595	4.23143	4.14059	4.1219	4.35606	4.08324	4.53668	4.16174	4.17639	4.36794	4.24418
Cdkn1a	royalblue	6.79595	6.76363	7.20727	7.01479	11.9389	12.2439	11.9059	11.9979	9.5941	9.18991	9.92059	9.23758	10.2577	10.0475	10.0997	10.4946	8.41651	7.52431	7.44157	8.38792	6.90796	6.08366	7.69467	7.07397	6.30783	7.1374	7.17126	7.00633	7.40933	7.45734	7.79599	7.77198	6.83024	7.91551	8.25146	7.72816	7.58115	8.09894	8.13068	7.91734	7.50219	7.90674	8.2816	7.94184	7.80365	7.65806	7.71422	7.57185
Cdkn2aip	royalblue	5.63632	5.99627	5.32647	5.48361	6.92122	6.95893	6.60887	7.01851	5.95298	6.1039	6.50318	6.22432	6.32165	6.38419	6.53118	6.46651	5.57893	5.26409	5.81851	5.95808	5.62109	5.41188	5.58047	5.59919	5.75312	5.40957	5.87774	5.36429	5.60233	5.34354	5.1474	5.21097	4.86804	4.97371	4.44899	5.43973	4.95483	4.83315	5.34381	4.97944	5.38658	5.1364	5.02679	5.47942	5.5829	5.52016	4.94691	5.47536
Cdkn2aipnl	royalblue	7.20818	6.90103	6.87833	7.00231	8.1929	8.40587	8.30785	8.25283	7.73627	7.48412	7.52196	7.41022	7.69352	7.71578	7.80801	7.41086	7.14515	7.61969	7.18533	7.73947	7.52188	7.33212	7.74348	7.36437	8.13003	7.56536	7.90352	7.45166	7.13418	6.73511	6.71594	6.46696	6.42703	6.85909	6.87954	6.85065	6.68572	7.18674	6.92498	7.09717	7.83617	8.33553	7.37196	7.93233	6.5809	6.48017	6.42764	6.48984
Cdkn3	pink	4.55325	4.32866	4.59532	4.49878	4.75656	5.03716	4.64461	4.72089	6.5588	6.46849	6.09874	6.19323	4.4254	4.91968	4.95525	4.65039	5.33416	5.56268	5.13972	6.12803	4.60667	4.42503	5.51819	5.04404	4.79101	4.69379	5.15	5.03991	2.65573	3.1406	2.95525	3.27181	2.71315	3.01349	3.12603	2.84716	2.81733	2.94623	2.97546	3.06171	3.39706	3.21807	3.32207	4.52744	3.0717	3.30142	3.53047	3.35008
Cdo1	greenyellow	11.727	11.9311	11.7908	11.8985	10.0158	9.0422	9.23935	9.78626	10.526	11.1581	11.1429	11.0416	10.5682	10.303	10.7808	10.7956	11.3044	11.2705	11.3687	10.9931	11.5029	11.8864	11.2849	11.4292	11.7166	11.824	11.1748	11.3115	11.4518	11.4758	11.3544	11.3016	11.3052	11.353	11.2769	11.4988	11.3662	11.2509	11.4315	11.3473	10.9286	10.5638	11.1817	9.90928	11.1368	11.0868	10.9152	11.2333
Ceacam1	greenyellow	9.57456	9.20871	9.19566	9.06582	7.67607	7.30511	7.09596	6.94182	8.28611	8.49965	8.75067	8.84058	8.36373	7.74914	8.12993	8.21842	8.5448	8.41855	8.71918	8.34568	8.74193	9.09405	8.97886	8.71185	8.33908	9.14019	8.82355	8.68978	8.9512	8.9849	8.89578	8.73156	8.24595	8.65302	8.83954	8.78276	8.84095	8.70053	8.85586	8.82092	8.56824	8.22293	8.74334	7.21586	8.74559	8.55306	8.54573	8.76576
Ceacam10	royalblue	3.1184	3.42076	3.58205	3.22683	3.81354	4.8601	3.89889	5.10034	3.84744	4.24914	4.00724	3.89957	4.0269	3.23942	4.70956	3.87296	4.39911	4.39862	4.64503	4.45751	3.19583	3.47307	3.945	3.32962	4.70834	4.38163	3.50392	3.72131	2.89061	3.25469	3.18583	3.42325	3.66244	2.42351	2.724	2.72593	3.09259	3.04826	3.22521	3.16892	3.16514	3.01891	3.37692	2.6775	3.76281	4.01609	3.66496	3.49605
Cebpa	greenyellow	8.18367	8.10773	8.78826	8.87568	7.79516	7.37784	7.61128	7.64876	7.82355	8.11753	7.83426	7.83039	7.44761	7.52303	7.54832	7.37369	8.44114	8.76271	8.09045	8.06747	8.613	9.31558	9.15177	8.28442	8.50204	9.05163	8.6393	8.31062	8.38716	8.7702	8.50123	8.83245	8.4247	8.72138	8.56886	8.38636	8.94038	8.60319	8.56703	8.72028	8.33624	7.93793	8.34427	7.63683	8.11224	8.47731	8.35856	8.70116
Cebpb	grey	7.10954	6.94629	7.67377	7.69628	7.85977	7.62942	7.66461	7.73225	6.81165	6.75714	7.04399	6.71358	6.88821	6.84915	7.14105	6.55903	7.5353	7.42446	7.52441	7.62682	7.04107	7.50518	7.24234	6.9577	7.17708	7.61313	6.82378	6.9352	6.7127	6.82964	7.23588	7.52538	6.81283	7.62707	7.67567	6.69694	7.54882	7.69983	7.49633	7.2753	7.2142	6.96688	7.43639	6.99206	7.668	7.58518	7.91073	7.6678
Cela1	greenyellow	6.14151	5.95134	6.13991	6.37532	5.19034	5.04541	5.23164	4.96203	5.11561	4.73432	4.97542	5.20276	5.22544	5.16508	5.17493	5.02977	5.50619	5.56488	5.44346	5.35855	5.54751	5.63373	5.25427	5.49189	5.35943	5.80389	5.3117	5.65594	5.25751	5.46083	5.37366	5.62902	4.82975	5.58562	5.60481	5.13607	5.32117	5.30829	5.41632	5.27183	5.0581	4.97939	5.33464	4.77873	5.41831	5.2326	5.87798	5.47039
Cemip	royalblue	3.92956	4.19055	3.72449	3.92973	6.50335	6.19263	6.21961	6.60335	4.56047	4.64749	4.70488	4.62585	5.10006	5.45939	5.29736	5.49173	4.40828	4.31133	4.1297	4.43994	4.02408	4.03309	3.94258	4.0964	3.97132	3.91681	4.18672	4.15966	3.3548	3.54898	3.62351	3.67002	3.60041	3.75968	3.6178	3.60689	3.67043	3.73539	3.64477	3.58706	3.43874	3.44529	3.56956	3.02949	3.489	3.64613	3.63498	3.48719
Cenpe	pink	2.56425	2.66921	2.71259	2.58566	2.30984	2.29267	2.39573	2.44421	4.36968	3.8356	3.71717	3.8708	2.64246	3.78656	3.17653	2.70605	2.87702	3.05801	2.65313	3.24302	2.60527	2.81768	2.82117	3.06796	2.79174	2.66113	3.01167	2.82333	2.38169	2.39639	2.35103	2.43457	2.46515	2.3791	2.35339	2.48741	2.26308	2.46079	2.31849	2.33955	2.50789	2.83385	2.63647	3.2005	2.3995	2.38924	2.42864	2.42727
Cenpf	pink	3.36124	3.33535	3.43091	3.33443	2.72277	2.76331	2.89172	2.86354	5.25678	4.85576	4.48554	4.59073	3.29239	4.5043	3.6535	3.00875	3.83824	3.89081	3.46747	4.11122	3.26376	3.29044	4.01251	3.63405	3.53934	3.51688	4.00208	3.83265	2.87134	2.97978	2.8336	3.15135	3.02019	2.8758	3.04384	2.92889	3.04006	2.94448	3.01718	3.03432	3.15565	3.35748	3.21124	4.2848	3.1433	3.14335	3.34868	3.22981
Cenpn	pink	3.69726	3.76881	4.06773	3.59532	4.31566	4.47331	4.2779	4.24559	5.83841	5.3759	5.70373	5.31431	4.72489	5.92108	5.02036	4.72959	4.06717	3.9361	3.99066	4.81588	3.72959	4.10734	4.2082	4.32576	3.74102	3.77412	4.36885	4.40605	3.37787	3.06134	3.0518	3.16247	3.40953	3.08561	3.29411	2.85688	3.17062	3.1499	3.15032	3.39824	3.59039	3.60633	3.47678	4.22269	3.08909	3.27813	3.1946	2.97361
Cep120	royalblue	4.83215	4.80032	4.72873	4.78939	5.78921	6.07549	5.87802	6.18598	5.19869	5.01084	4.90939	4.97664	5.12369	4.99114	4.78025	5.03165	4.9532	4.9648	4.73823	4.92582	4.95971	4.69249	4.91501	4.77398	4.92417	4.52192	5.07309	4.89023	4.73124	4.60351	4.61542	4.67062	4.70873	4.79283	4.83092	4.82067	4.73792	4.8682	4.77171	4.63132	4.83873	4.90422	4.77601	5.06163	4.57019	4.55847	4.45895	4.54594
Cep76	royalblue	4.76491	4.53407	4.68273	4.7001	5.63359	5.79613	5.36125	5.99737	5.41136	5.22273	5.56018	5.52076	5.1998	5.22578	5.39752	5.32898	4.97199	5.05081	4.69823	5.08051	4.49794	4.75529	4.57719	4.93764	4.71991	4.90399	4.81929	4.95785	4.31463	4.0993	4.3767	4.15012	3.9696	4.22892	4.57571	4.42443	4.38197	4.63342	4.5272	4.52146	4.88347	5.01259	4.42676	5.67185	4.01314	3.98767	3.9866	3.6387
Ces1e	greenyellow	8.98199	9.01774	8.69283	9.02924	6.20913	5.29016	5.39727	5.71096	8.31765	8.59517	8.7345	8.80655	6.46983	6.65923	6.29578	6.32485	8.17739	8.03452	8.59674	8.09034	8.52155	8.77505	8.3438	8.7199	8.83608	9.03727	8.55842	8.50569	8.83048	8.42586	8.63642	8.47306	7.54374	8.52566	8.20068	8.69696	8.5595	8.50365	8.53338	8.60625	8.20309	8.39986	8.49871	7.97503	8.23396	8.15651	7.80764	8.18002
Ces2c	royalblue	6.88993	6.73716	6.93693	7.15073	10.5922	10.9275	10.6516	10.6668	9.78922	9.30218	9.70921	9.49281	10.1034	9.81844	9.82941	10.4277	8.15644	7.98407	8.59296	8.71452	8.47945	7.19904	8.20829	7.89784	8.36321	7.77034	8.41168	8.23459	6.72984	6.33535	7.33122	6.46315	6.09386	6.94995	6.90617	7.42074	7.14766	7.21763	7.06746	7.60548	8.01949	8.09392	7.5973	8.10691	7.10166	6.90521	6.69489	6.34838
Ces4a	greenyellow	5.04907	5.52716	5.37234	4.71415	3.91031	3.48976	3.57505	4.01872	4.32927	4.97759	5.15626	4.97661	4.42299	4.17341	4.25612	4.87386	5.30584	4.84278	5.24218	4.56782	4.27987	5.16852	4.4612	4.72932	4.53064	4.82407	4.58934	4.75522	4.83693	5.23674	4.45212	4.80029	4.70338	4.7316	4.73001	4.68273	4.60897	4.89341	4.86543	4.58262	4.65508	4.68859	4.38718	3.94374	4.47584	4.75774	4.52553	4.72214
Cetn3	royalblue	5.76216	5.13555	5.22416	5.29112	6.18122	6.54782	6.10856	6.65756	5.9402	5.8391	5.91617	5.80888	6.0511	6.02774	6.13375	5.87199	5.35079	5.31913	5.2408	5.67662	5.18721	4.738	5.1835	5.73627	5.10908	5.0212	5.43226	5.05547	5.27639	4.5693	5.06782	4.56329	4.66059	4.98765	4.89399	5.05326	4.96701	4.71683	5.04502	4.93056	5.17561	5.60549	5.0973	5.93485	4.72483	4.31174	4.23119	4.56064
Cfb	greenyellow	10.8002	10.8084	10.9373	11.0479	9.87853	9.28109	9.95072	9.55254	10.6633	11.1635	10.8605	10.9551	11.2034	11.2035	11.1609	11.4299	11.3959	11.2189	11.2211	11.2202	11.333	10.9449	10.8744	11.0606	11.289	10.978	10.8247	10.9245	10.6719	10.5351	10.6058	10.5859	9.75659	10.7749	10.7874	10.9903	10.7337	10.7088	10.8241	10.8663	10.3603	10.2541	10.7477	8.70109	10.561	10.5753	10.5794	10.4447
Cftr	cyan	2.81487	3.12328	2.76642	2.81628	3.09431	3.18435	3.19633	3.28294	5.95824	4.11368	4.5835	4.29812	3.98538	3.93415	4.02038	3.90993	3.43936	4.1057	3.52089	4.67438	6.22682	4.2527	5.52025	4.33354	4.36557	4.25345	5.13552	4.351	2.55483	2.75692	2.6658	2.71899	2.87242	2.72797	2.80368	3.01032	3.03744	2.77351	3.03518	2.85974	3.09978	2.73062	3.05173	2.7491	2.5657	2.61181	2.51913	2.74025
Cgn	greenyellow	6.50962	6.61868	6.59624	6.46864	5.023	4.9484	5.0272	4.56693	5.90257	5.83626	6.28829	6.39102	5.73721	5.9374	5.76007	5.9615	5.97342	5.42194	5.55794	5.52078	5.80028	6.10939	5.83399	6.22141	5.66026	6.22836	5.88436	6.01513	6.68188	6.4216	6.31922	6.24137	5.55759	6.24971	6.02492	6.37991	6.19644	6.28519	6.20128	6.19571	6.25981	6.08709	6.26714	5.96104	6.05247	6.12456	5.73925	5.99172
Cgnl1	greenyellow	8.08386	7.79972	7.89313	7.90767	6.38999	6.09301	6.37234	5.65479	7.42366	7.49686	7.56597	7.62077	7.46484	7.22063	7.22802	7.46604	7.78825	7.43975	7.55232	7.58989	7.9853	7.98189	7.76522	7.94244	7.7796	7.94884	8.03135	7.73071	7.77939	7.48806	7.72304	7.52741	7.88903	7.80097	7.95614	7.93453	7.81661	7.84605	7.99957	8.05582	7.90093	7.89167	8.01931	7.48454	7.71989	7.7192	7.66637	7.63708
Cgref1	royalblue	3.38783	4.22461	3.93867	4.079	7.90837	7.44174	7.43161	7.88426	4.79028	5.14129	4.69353	5.1865	6.13093	6.97567	6.6002	6.53287	4.00739	4.65772	3.8319	4.80607	3.8277	3.4202	3.78984	4.09521	4.4555	4.00632	3.48491	4.40007	3.67377	3.81535	3.51316	3.94573	3.80425	3.60038	3.79591	3.79932	3.69018	3.95854	3.62331	3.75343	4.25181	4.20573	3.80573	4.00389	4.1319	3.95871	4.17846	3.97486
Cgrrf1	royalblue	7.26268	7.10676	7.10645	6.99574	8.54996	8.15306	7.86192	8.64648	7.03869	6.97934	7.47634	7.24694	7.64975	7.2502	7.52713	7.69723	7.21113	7.02558	7.13553	7.14035	6.63684	6.85811	6.44006	6.59381	7.09001	6.90418	6.62818	6.54229	6.58569	6.5392	6.75956	6.47113	5.73906	6.41024	6.32419	6.42474	6.34073	6.41879	6.44023	6.39269	6.59719	6.74055	6.36424	6.02749	6.13818	6.10805	5.82751	6.02137
Ch25h	royalblue	3.33174	3.862	4.28568	3.81295	7.20466	8.4115	8.66166	8.30657	5.08315	4.69516	4.23592	3.71708	5.64231	5.00611	4.95763	5.02555	4.0594	4.41006	3.59888	4.47134	5.52043	3.99631	4.3061	4.03061	4.81109	4.54617	4.64983	4.49502	2.72924	2.64415	3.1971	2.90425	2.97816	3.49871	2.93715	2.83722	2.98864	3.2205	3.34985	3.18723	2.67981	3.1746	3.12104	3.41174	3.4856	2.61279	3.31834	3.29301
Chac1	salmon	5.29204	4.49645	5.02691	4.97933	4.43789	4.0642	4.10142	3.96038	3.89878	3.73979	3.60825	3.85288	4.42354	4.28745	4.21382	4.05881	4.631	4.61871	4.21996	4.18431	4.41495	4.33914	4.59926	4.73383	4.39187	4.23298	4.31582	5.06634	4.61699	5.03082	4.81814	5.67613	4.98653	4.91793	5.03963	4.76286	5.12801	4.79233	4.80159	4.67632	4.37346	4.1668	4.87038	4.21085	4.32263	4.48667	4.7002	4.40969
Chchd10	greenyellow	9.56729	9.40379	9.9991	10.0646	8.81402	8.1201	8.34491	8.39978	8.66656	8.76702	8.94037	8.88401	8.74674	8.89467	8.78849	8.67074	9.89497	9.77399	9.26801	9.13099	9.19726	9.79075	9.48268	9.32048	8.94458	9.70076	9.39714	9.44846	9.80793	9.47389	10.0104	9.97217	8.7276	9.76913	9.42717	9.32675	9.53771	9.72847	9.40626	9.54798	9.2821	8.8523	9.43281	8.53786	9.35976	9.53929	9.5153	9.66332
Chchd4	royalblue	5.18805	4.58856	4.18742	5.2729	6.92895	7.14766	6.55545	7.02585	5.25214	4.41342	4.71479	5.12877	5.5991	5.37979	6.07205	5.62689	4.56898	5.41208	4.84269	5.61403	5.05603	4.56944	4.79138	5.34977	4.82844	4.93017	4.97533	4.33376	3.72555	4.36153	4.14333	4.42106	4.13136	4.57476	3.41791	5.21977	4.28768	4.31683	4.85584	4.31204	4.36255	5.30171	4.20281	5.42014	4.45346	3.89062	3.60786	4.64319
Chd1	royalblue	6.57991	6.36462	6.38913	6.53569	7.40591	7.55976	7.42369	7.66264	6.89905	6.86635	6.79886	6.89678	6.86046	6.70964	6.66644	7.07083	6.65643	6.63611	6.25148	6.34092	6.30105	6.44279	5.84721	6.5778	6.45546	6.31304	6.47934	6.70107	6.00937	5.63491	6.03249	5.69593	5.28336	6.13628	5.73594	6.22224	5.91424	6.20579	6.03476	5.92905	6.10797	6.34116	6.03331	6.22392	5.98529	5.89707	5.40053	5.69313
Chdh	greenyellow	8.1765	8.93875	8.89442	9.04019	7.71272	6.86264	7.75407	6.65796	7.52873	8.11502	8.18957	8.17875	6.97534	8.02011	7.50234	8.05952	8.8519	8.64699	8.65486	8.17592	8.85293	8.64237	8.26222	8.20267	8.85423	8.77216	8.52001	8.48191	8.68861	8.38715	8.5792	8.41962	7.53965	8.37561	8.17368	8.36255	8.52341	8.53952	8.39197	8.4939	8.23981	8.34024	8.08806	8.40708	8.2133	8.12185	7.91939	8.14286
Chek1	pink	5.47378	5.40371	5.09956	4.51497	5.1842	4.99448	4.76512	5.24105	6.62187	6.53479	6.14407	6.3263	6.28072	7.02302	7.07868	6.80169	5.73196	5.94541	5.66136	6.0466	5.28929	4.92026	5.0606	5.94987	6.38435	4.89114	5.4574	5.62986	3.51488	3.7353	3.31443	3.28281	3.5588	3.36971	3.39397	3.74664	3.5288	3.28262	3.41884	3.61808	4.15584	4.36738	3.80031	5.24405	3.42344	3.27459	2.99037	3.47812
Chi3l1	royalblue	4.44254	4.50421	4.45825	4.51	7.09245	8.16009	7.90456	7.69279	4.80708	4.96504	4.55553	4.42775	6.38902	5.39983	5.77058	5.40227	4.9356	5.45059	5.25139	5.34304	4.98626	4.21498	4.65877	4.57581	5.24155	4.21372	4.66467	4.62176	4.08003	4.59889	4.29991	4.57704	4.47407	4.57861	4.739	4.23506	4.30488	4.4799	4.7539	4.57462	4.45123	4.07498	5.1373	4.12777	4.72852	4.75316	5.0227	4.31915
Chic1	darkturquoise	5.52247	4.94721	5.10827	5.1674	4.60297	4.39324	4.30844	4.35812	4.13324	4.46481	4.70367	4.46474	4.43563	3.91744	4.05813	4.14022	4.71318	4.81099	4.46411	4.18565	4.4756	4.79927	4.13537	4.75821	4.42835	4.73171	3.88473	4.19046	4.78527	4.54107	4.59249	4.4004	4.16838	4.80875	4.90854	5.12455	4.69573	4.82906	4.69408	4.67128	4.47417	4.49273	4.51893	3.72276	4.34259	4.226	3.77581	4.39967
Chka	greenyellow	7.85881	8.03444	7.60877	7.72112	6.96154	7.35963	7.17318	6.52696	7.11634	7.27582	7.70484	7.57215	6.7382	6.24915	6.53652	6.54158	6.91842	6.78015	6.96122	7.05126	6.48599	7.42814	7.74542	7.70516	6.72358	7.43057	7.72871	7.36459	8.04614	7.21349	7.66895	7.83313	6.97018	6.83649	6.63314	7.39688	7.40067	6.76402	6.78709	7.26375	6.8919	6.4796	6.63535	6.54061	7.78693	7.80095	7.07285	7.37728
Chmp7	royalblue	6.24547	6.50463	6.40966	6.48786	7.39917	7.41644	7.41464	7.44642	6.54366	6.5181	6.51974	6.53275	6.41284	6.80105	6.71881	6.77032	6.55475	6.60398	6.49187	6.38621	6.43177	6.35797	6.38707	6.37172	6.28712	6.49312	6.48304	6.36633	6.81747	6.4582	6.48447	6.42463	6.14797	6.36505	6.29917	6.52415	6.43596	6.37832	6.47153	6.48401	6.15556	6.31836	6.41403	6.38282	6.35617	6.49178	6.30836	6.40195
Chn2	greenyellow	8.64005	8.03023	8.28389	8.15082	6.44206	6.1165	6.24745	6.01151	7.79436	7.77353	7.87126	7.77465	7.95756	8.21046	8.21204	8.37834	7.92817	7.82966	7.71048	7.56165	7.13537	7.72487	8.14675	7.71219	6.86447	7.42014	8.07984	7.84032	7.42121	7.27077	7.57148	7.21615	7.18677	7.3332	7.39885	7.23831	7.30323	7.43042	7.28804	7.48127	7.28511	7.23279	7.41862	6.4284	7.17324	7.34683	7.07549	7.42609
Chordc1	royalblue	5.78709	5.82797	5.55024	5.43741	7.27179	7.79931	7.58779	8.00272	6.14768	5.90579	6.40237	6.25485	6.87121	6.63994	7.04476	6.82309	5.80757	5.65508	5.92973	6.00345	5.64975	5.67239	5.13581	5.98138	6.36049	5.94524	5.57603	5.67093	5.26107	4.91043	4.88411	4.69039	4.18441	4.83423	4.92304	5.35165	4.93078	5.03741	5.08289	5.01033	5.26232	5.38791	5.0696	5.28106	4.89577	4.91881	4.47385	4.88113
Ciapin1	royalblue	6.98706	7.15786	7.56174	7.4399	8.57467	8.7219	8.33485	8.39636	7.40412	7.38109	7.39013	7.58164	7.80217	7.95368	7.71349	7.87917	7.31059	7.24877	7.39365	7.39455	6.97844	7.38317	7.03891	7.0612	7.42594	7.36198	7.29148	7.28295	7.25982	7.25741	7.00852	6.91048	5.94491	6.89748	6.82165	6.86886	6.87992	7.21172	6.8447	6.71608	7.23541	7.30832	6.82815	7.70179	6.84013	6.82669	7.02451	6.8763
Cib1	royalblue	7.02255	7.07922	7.48439	7.35893	8.41283	8.44207	8.17225	8.4642	7.44503	7.31516	7.52871	7.20118	7.67477	7.70037	7.77009	7.69808	7.12394	7.16661	7.10635	7.70039	6.55547	6.37675	6.9161	6.67432	6.89986	6.5041	7.12164	6.84148	6.4096	6.5127	6.76377	6.15275	5.73754	6.54025	6.57239	6.52786	6.47791	6.69927	6.37776	6.65923	6.74613	7.10039	6.72377	7.23899	6.50884	6.51523	6.41861	6.31529
Cirh1a	royalblue	7.56481	7.52764	7.36231	7.34478	9.30895	9.63772	9.19255	9.50625	8.107	7.85978	7.99701	7.92227	8.71917	8.78669	8.85252	8.7566	7.28034	7.26094	7.49446	7.81054	7.42186	7.26564	7.47339	7.42786	7.53684	7.50944	7.71163	7.69722	7.28332	7.20444	6.98119	6.72036	6.3285	6.88994	7.00292	7.04892	7.05771	7.21019	7.09621	7.22367	7.59776	7.8012	7.2091	8.6061	6.74371	6.77453	6.49853	6.70542
Cited2	grey60	8.43158	8.41496	8.45346	8.87032	9.26239	9.18711	8.83294	8.82962	7.36618	7.54195	7.7892	7.25959	7.3683	7.22876	7.4691	7.30058	8.44749	8.28272	8.71459	8.04785	8.17394	8.57225	8.45824	8.25078	7.97183	8.41672	8.29832	8.39762	8.29618	8.09095	8.81718	7.98251	8.24039	8.55139	8.6492	8.05578	8.29743	8.5902	8.57455	8.38834	8.28449	8.31259	8.37942	8.57532	8.13591	8.16797	8.8849	8.45295
Cited4	royalblue	3.84836	4.74376	4.51876	4.86362	6.76261	6.19198	6.84031	7.21412	5.42115	4.48415	5.55095	3.66696	5.32578	5.47685	5.72602	5.74774	3.89547	4.79955	3.94215	5.26284	4.928	4.87001	4.54933	4.03097	4.21746	4.99618	4.83797	4.61376	4.90988	5.35077	3.97037	4.77889	3.97389	5.49482	4.90792	5.14722	4.73077	5.21749	5.25226	4.89857	5.52591	5.83408	4.20558	5.40731	4.92007	4.24616	4.82193	3.99664
Ckb	cyan	4.7787	5.3749	5.42969	5.50887	5.47227	5.81961	5.85093	5.61156	6.81018	6.73068	6.25772	5.79859	6.05013	6.53435	6.51595	5.9554	6.21638	6.46859	5.76944	6.42443	6.68706	5.52306	6.45394	6.03303	5.98677	5.73998	6.32711	5.89874	5.46833	5.60512	5.80518	5.80387	5.46704	5.83277	6.03166	5.61514	6.01449	5.95125	5.9743	5.97265	5.92398	6.47269	6.29988	5.75572	5.61703	5.66205	5.98043	5.70719
Clcf1	grey	3.50107	3.54139	3.36581	3.44229	4.34538	4.40268	4.54381	4.62376	3.9289	3.69588	3.28211	3.35616	4.00512	4.62364	4.10584	3.70796	3.84868	3.27906	3.4923	4.01762	3.60531	3.96435	4.72646	3.71983	4.16931	4.10946	4.58157	4.79043	4.31993	4.14539	4.5918	4.57669	5.04292	4.41689	4.38568	4.23993	4.37004	4.05996	4.27641	4.3315	4.43531	4.41234	4.35877	4.17753	4.45736	4.27949	5.019	4.77838
Clcn4	greenyellow	8.66454	9.04265	8.66704	8.63734	6.14525	5.31621	5.71182	5.251	7.90412	8.18646	8.56022	8.48013	8.1622	7.68732	7.93945	8.10998	8.17857	8.05933	8.22006	8.10424	8.27588	8.79676	7.60603	8.30799	8.30046	8.59069	7.98974	8.4183	8.26415	8.26828	8.17436	7.99536	7.34251	8.2108	8.2358	8.09721	8.26284	8.27718	8.22749	8.02418	7.75435	7.72482	8.04308	6.56226	7.89444	7.71467	7.53734	7.7559
Clcn5	lightcyan	5.78425	5.37356	6.07245	5.68912	6.30023	6.73508	6.17437	5.76236	6.69699	6.03097	6.21393	6.08196	5.81081	6.03565	5.82443	5.90695	5.77901	5.47115	5.39764	5.71732	5.85776	5.29108	5.79598	5.87931	6.31437	6.58073	6.2152	6.0579	5.32464	5.33693	5.35205	4.88304	4.67585	5.15366	5.20477	5.37765	5.21871	5.29746	5.40963	5.00855	7.27795	7.25771	5.47097	8.26922	5.06833	5.42147	5.02557	5.18154
Clcn7	royalblue	6.01991	6.57814	6.73827	6.5506	7.89018	7.87411	8.01059	7.82078	6.4818	6.85346	6.57661	6.60733	6.40007	6.77902	6.67847	7.12735	6.38837	6.26919	6.46925	6.42906	6.94935	6.66253	6.29337	6.13886	6.73315	6.87049	6.39628	6.06359	6.68601	6.55538	6.22853	6.21605	5.26148	6.19501	6.00312	6.39189	6.1843	6.2522	6.28379	6.161	6.18275	6.20771	5.9521	6.76693	5.95734	6.18613	5.90896	6.09833
Cldn1	greenyellow	7.60839	7.67288	8.37349	8.03191	7.09225	5.90844	6.03944	6.90776	7.94971	8.30054	8.29228	8.56514	9.00646	9.16949	9.28753	9.2567	7.32015	7.87563	7.43905	7.90907	6.39402	7.48832	7.19367	7.5045	6.48883	7.07559	7.15342	7.41696	7.97902	7.94038	7.53655	7.65324	6.53809	7.53284	7.99092	7.81705	7.65488	7.4353	7.8234	7.44702	6.82667	6.74377	7.08127	4.96659	7.85013	7.98891	7.71144	7.94222
Cldn17	grey60	2.36841	1.82566	1.82343	2.32173	3.59481	4.47611	3.6091	4.33177	2.17828	2.21188	2.35617	2.12383	2.02542	2.39195	2.18087	2.34654	2.34514	2.3553	2.29437	2.30479	2.51957	2.46824	2.13325	2.48145	2.3994	2.35744	2.14412	2.0383	2.30644	2.4922	2.22106	2.70102	2.69514	2.63413	2.6306	2.49259	2.46051	2.52582	2.25698	2.43351	2.33068	2.4275	2.62554	2.45754	2.57492	2.38967	2.11512	2.54681
Cldn4	royalblue	4.60864	4.6578	4.66096	5.57014	5.07203	5.86685	5.42597	6.96682	5.93443	5.50042	5.39179	4.88128	6.30258	6.44866	6.03986	5.45342	5.58787	5.67996	4.52263	5.39739	5.88354	5.72479	6.0306	5.53932	4.42692	5.93167	5.27032	5.14334	4.10728	4.55284	5.46048	5.47617	4.33544	5.17059	5.30557	4.92701	4.73971	4.87101	5.1394	4.81113	4.62945	4.45883	4.48209	4.80636	4.79754	4.01358	4.14441	4.79223
Cldn7	cyan	4.30574	4.79679	3.83401	4.46209	4.16659	4.47597	4.49085	3.99551	6.05231	4.91058	4.5411	4.75094	5.17237	5.76162	5.21292	5.13986	4.82497	4.96043	4.78171	5.54463	6.49643	5.00271	5.89918	5.53095	6.21296	5.41551	6.53974	5.98444	3.50199	4.51074	4.63532	4.72072	4.09835	4.70651	4.54736	4.75034	4.83189	5.02613	4.77462	4.42941	5.08304	5.67245	5.3476	4.33065	4.21216	4.20468	3.88786	4.30618
Cldnd1	royalblue	9.28883	9.07287	9.08794	9.03045	10.7914	11.3942	11.0636	11.153	9.48891	9.33261	9.43271	9.19552	9.83599	9.80527	9.75109	9.7527	9.00955	8.86381	9.12368	9.49679	9.59126	9.13255	9.3038	9.34479	9.58539	9.35757	9.30341	9.30835	8.81747	8.7889	8.50245	8.47921	8.66874	8.6452	8.85849	8.70353	8.48097	8.58658	8.73039	8.63777	8.94005	9.02817	8.66482	9.57551	8.44588	8.54247	8.41562	8.62603
Clec4a	royalblue	3.98156	3.66639	3.67503	3.6832	3.87725	4.35754	3.84693	4.37697	5.26258	5.72789	5.11714	4.95244	4.29964	4.03856	4.20021	4.06738	4.15122	4.1272	4.31038	4.39611	4.89258	3.8455	3.9665	4.08855	4.27261	3.85687	4.13041	4.10891	3.43379	3.20525	3.25506	2.37613	3.32422	3.18258	2.94871	3.59133	3.30341	3.29585	3.21522	3.14783	3.26947	3.42724	3.7212	3.5749	3.09525	3.04365	2.71221	3.05656
Clec4a1	royalblue	5.34586	4.51024	5.29223	5.31764	6.16257	6.80808	6.71797	6.42859	6.98651	7.36812	6.80856	6.44309	6.05905	5.80752	6.48797	6.19487	6.2405	6.7192	6.53721	6.50352	6.90202	5.53655	6.41166	6.49729	6.26998	5.25834	6.37466	6.22102	5.00804	4.571	4.53283	3.89636	4.64578	4.4994	4.942	5.60648	4.63278	5.02145	5.31535	5.05332	5.27959	5.66835	5.49858	5.36512	4.6519	5.00582	4.50632	4.80583
Clec4a2	royalblue	3.7864	3.09654	3.45155	3.4912	3.31645	3.72842	3.6166	4.45137	4.80077	4.86928	4.67477	3.8922	4.29605	4.03084	4.4124	4.00728	3.52489	3.78312	3.51885	3.69328	3.7464	3.30565	3.4269	3.36923	4.19485	3.52275	3.91098	3.5164	2.67622	2.77353	2.85258	3.03864	2.77642	2.83264	2.81879	3.33558	2.96813	2.83858	2.8636	3.0418	2.87089	3.55978	2.88813	2.43517	2.65295	2.4036	2.63724	2.44961
Clec4a3	royalblue	5.60527	5.30206	4.65433	5.14979	5.69472	6.78631	6.31188	6.55754	7.49974	7.65358	7.27362	6.98038	6.19811	5.65102	6.13382	5.90747	6.01493	6.56473	6.39849	6.74914	6.9269	5.29028	6.06586	6.1544	6.85526	5.44126	6.24643	5.25469	4.33894	3.52052	4.14953	3.51184	3.63454	4.13793	4.66696	5.0077	4.3173	4.50243	4.58761	4.79148	4.88755	5.63682	5.51476	5.48861	4.12687	4.22117	4.40178	3.75105
Clec4b2	royalblue	2.33662	2.70741	2.49968	2.638	3.41113	3.49971	3.98689	3.72963	2.66332	2.53987	2.43562	2.88431	2.83269	2.62034	2.88153	3.38847	2.65796	2.84313	2.63003	2.79626	2.77997	2.55303	2.53442	2.70592	2.42736	2.91201	2.78932	2.82812	2.51739	2.68964	2.55999	2.92079	2.8316	2.56904	2.98043	2.44066	2.79246	2.92918	2.71442	2.6582	2.4253	2.68758	2.69101	2.42766	2.33501	2.50759	2.70529	2.57716
Clec4d	royalblue	3.00829	2.84325	2.82517	2.72625	4.76069	5.69041	5.82609	6.47891	2.62088	3.58507	3.18344	2.69304	4.56681	3.13139	3.70819	3.1836	3.19875	2.72251	3.07354	3.35736	2.78195	2.9323	2.88455	2.85428	3.02118	3.12995	2.68989	2.50852	2.86142	3.01562	2.72855	3.08633	2.94791	2.69342	3.04165	3.24004	2.67559	2.74518	3.02749	2.82342	2.60662	2.68112	3.14288	2.54347	2.59855	2.52945	2.6597	2.40496
Clec4e	royalblue	2.57457	2.7434	2.51461	2.80023	4.08167	5.17546	5.07114	5.59601	2.78395	3.00749	2.91541	2.60386	3.2306	2.69395	3.18272	2.92846	3.1775	3.15399	2.99432	2.82258	2.81299	3.40673	2.70557	2.93599	2.78026	3.11193	2.55077	2.76621	2.59764	2.63486	2.8046	2.58939	2.74199	2.47198	2.57672	2.70477	2.46955	2.55568	2.76384	2.7313	2.6992	2.61575	2.74052	2.43935	2.62772	2.58755	2.67845	2.72368
Clec5a	royalblue	2.59426	2.30765	2.58599	2.79057	3.3189	5.00927	4.8094	4.52956	2.24121	3.28293	2.49978	2.17791	2.42245	2.55851	2.53503	2.35397	2.65724	2.90235	2.45134	2.57831	2.71394	2.82617	2.50472	2.44542	2.78527	2.77746	2.38791	2.59283	2.50967	2.52765	2.33587	2.33353	2.34667	2.55166	2.3358	2.52032	2.26196	2.56024	2.5012	2.23028	2.33749	2.5362	2.4377	2.28056	2.29036	2.24852	2.4593	2.48504
Clec7a	royalblue	2.95432	3.10739	2.82149	3.2403	3.85302	4.51828	4.33624	4.75314	4.62982	4.86977	3.82269	3.7617	3.86964	3.71624	3.88769	3.88082	3.54684	3.95382	3.38214	3.77304	3.8916	3.4186	3.48902	3.38377	3.71725	3.27417	3.4276	3.45213	2.72111	2.57167	2.836	2.59425	2.66164	2.62897	2.66034	2.99887	2.86351	2.69013	2.89218	2.89878	2.73369	3.18308	3.14445	2.64163	2.73491	2.82965	2.86779	2.49888
Clec9a	grey	3.21356	2.83095	3.0009	2.97556	3.14035	3.20339	3.01599	2.87127	4.25692	3.74082	4.45212	4.00725	3.12012	3.29739	3.0858	3.36587	3.25153	3.26025	3.10273	3.2774	3.89018	3.5249	3.27374	3.36876	2.9612	3.26799	3.00985	3.12539	3.37248	3.60209	3.36598	3.4092	3.66147	3.45843	3.4501	3.54122	3.40506	3.56949	3.35231	3.73529	3.572	3.29981	3.68432	3.19779	3.03416	3.02937	3.12645	3.05692
Clic1	royalblue	5.02508	4.61763	5.12983	4.92618	6.48122	7.02255	6.82926	7.04113	6.75962	6.43027	6.22882	6.07947	6.04869	6.59933	6.34856	5.97583	6.08683	5.97749	5.67812	6.49274	6.24748	5.09889	6.08994	5.60334	6.09772	5.73527	5.90395	5.53463	4.83491	4.92425	4.54069	4.63828	4.67121	5.19504	5.19819	5.0082	4.80632	5.30233	5.1393	5.50693	5.8679	6.31451	5.66328	6.49305	5.07525	5.0658	4.8942	5.08898
Clic2	lightcyan	6.77351	6.23495	6.39134	6.14483	6.41766	6.87222	6.51633	6.81723	7.115	7.04063	6.91485	6.78556	6.64162	6.23553	6.54262	6.54207	6.90823	6.85721	6.48038	6.79316	7.35603	6.22222	6.67599	7.12212	7.24359	6.61599	6.89637	6.69657	5.85214	4.98442	5.36576	5.26558	5.4726	5.77159	6.09511	6.22429	5.9963	6.49842	6.11534	6.27092	7.20977	7.35246	6.72383	8.08081	5.70002	5.3163	5.17368	5.5514
Clic5	royalblue	3.20468	4.37934	3.9148	3.68191	5.07286	6.31894	6.2782	6.07532	5.05924	4.609	4.61831	4.79043	5.04964	5.57111	5.23064	5.05248	4.71993	4.85537	4.29642	4.73195	4.90354	4.1769	5.02747	4.88943	4.77689	4.76538	5.43198	5.16525	3.92146	4.3468	4.3041	4.21254	4.35269	4.17102	4.12476	3.85383	4.52426	4.54519	4.44491	4.29019	6.42244	6.18209	4.37529	7.82889	4.04967	4.12754	4.19358	3.89484
Clip1	royalblue	6.46765	5.98621	6.09043	5.8563	6.9963	7.41776	7.08908	7.51447	6.29307	6.22233	6.58505	6.44298	6.02008	5.93997	5.90397	6.00932	5.87373	5.6536	5.63765	5.98513	5.83921	5.68493	6.03855	5.88973	5.9053	6.08124	6.21566	5.69871	5.82518	5.60082	5.7968	5.43805	5.48646	5.77492	5.89433	5.93774	5.81584	5.97309	6.00131	6.09951	6.27241	6.51316	6.17221	6.71968	5.62254	5.48863	5.35922	5.35639
Clk3	royalblue	7.61706	7.44409	7.36071	7.3474	8.39228	8.61793	8.36155	8.63482	7.3575	7.37843	7.44868	7.3563	7.69474	7.57279	7.61085	7.75569	7.38853	7.35781	7.42123	7.31512	7.06415	6.78881	7.24389	7.15635	6.94749	7.30978	7.33535	7.29186	7.43998	7.21234	7.24357	7.14105	6.77772	6.97799	7.12712	7.15695	7.09347	7.15792	7.11253	7.20997	7.00515	7.15111	7.24616	7.3049	7.00029	6.86924	6.97033	7.03028
Cln3	royalblue	5.18563	5.4977	5.78145	6.13131	6.76385	6.65907	6.93773	6.48062	6.0477	5.7808	5.84323	5.84297	5.64262	6.09492	6.11532	6.24591	6.10538	6.01435	5.91678	6.1348	6.43302	6.18021	6.04739	5.97389	6.02721	6.19164	5.94165	6.09569	6.13033	5.97174	5.89546	5.69272	5.51278	5.84582	5.80769	6.28329	5.91596	5.95299	5.86515	5.87694	5.86918	5.75379	5.72531	6.02216	5.71996	5.79963	5.59336	5.91227
Clp1	royalblue	6.68786	6.31189	6.10375	6.34759	7.46976	8.00429	7.60663	7.82103	6.45585	6.60227	6.46763	6.4224	6.6666	6.56271	7.08883	6.61665	5.9905	5.99751	5.72558	6.05344	5.85135	6.00515	5.54962	6.17058	5.94214	5.84511	5.73902	6.27541	5.67666	4.83272	5.26428	5.58925	4.91545	5.31136	5.13102	5.80365	5.18016	5.4594	5.21905	5.4509	5.56118	5.53106	5.63988	6.164	5.09406	4.86799	4.98438	4.76998
Clpx	greenyellow	10.6303	10.3382	10.2325	10.3285	7.72548	7.3913	7.35219	7.54373	9.42035	9.70353	9.95608	9.97038	9.1511	9.22664	9.33667	9.45634	9.54619	9.03187	9.59526	9.30693	8.94911	9.51128	9.21742	10.1091	9.14258	9.62061	9.35905	9.72281	10.1166	9.71184	9.90883	9.68414	9.15322	9.54458	9.42253	9.47847	9.52718	9.41122	9.51802	9.55495	9.15025	9.07527	9.32924	8.14672	9.66159	9.63434	9.09585	9.47412
Cltb	royalblue	8.40499	8.45944	8.61044	8.76549	9.62915	9.66885	9.7257	9.65035	8.08882	8.23625	8.24421	8.14213	8.48288	8.62975	8.56783	8.67556	8.79443	8.5619	8.42158	8.46082	8.40849	8.44265	8.37798	8.37912	8.4709	8.80126	8.27717	8.35628	8.12625	8.02099	7.81892	7.77449	7.50618	7.72934	7.71523	7.64568	7.62811	7.80071	7.77048	8.01539	7.78421	7.80952	7.93609	7.95819	7.46482	7.79496	7.85411	7.44324
Clybl	greenyellow	5.73455	5.57672	5.36006	5.35482	3.84964	3.84652	3.97538	3.29856	4.96371	5.3891	5.45909	5.42999	4.03295	4.57681	4.25376	4.11168	5.62448	6.14028	5.6098	6.0024	5.29298	5.26345	5.60162	5.44113	5.85227	5.12849	5.90987	5.65064	4.96226	4.89429	4.71884	4.62609	4.54947	4.88891	4.93059	4.94754	4.53575	4.56174	4.90318	4.89157	4.75616	5.46082	4.93732	5.41874	5.38149	5.00953	4.79607	5.24952
Cmbl	greenyellow	9.8049	9.67022	9.62414	9.63762	8.50023	8.04181	8.04219	8.29694	9.24029	9.31578	9.6356	9.65095	9.42696	9.04483	9.35386	9.23017	9.3374	9.44279	9.33791	9.18576	9.12959	9.67754	9.16688	9.51571	9.8187	9.58995	9.50913	9.46258	9.69906	9.24565	9.46265	9.26667	8.88236	9.20949	9.23476	9.28463	9.38342	9.38234	9.19245	9.26694	9.22042	9.24381	9.2536	9.55648	9.22254	9.0609	8.58092	9.12379
Cmklr1	royalblue	3.47254	3.80482	4.59835	4.23508	6.08829	6.45373	6.25712	6.15914	5.37013	4.97612	5.07366	4.77964	5.38058	5.03678	5.0387	5.07813	3.80419	4.9197	5.06192	5.40366	4.26638	5.34646	4.67403	2.67042	3.67166	3.88361	5.09378	3.5247	3.53465	3.78128	4.08183	3.37085	4.67913	4.55572	4.08595	4.29084	2.85614	4.0931	3.12138	3.72097	3.42294	3.06326	4.76467	4.409	3.59144	4.83891	4.77574	4.66793
Cml2	darkturquoise	4.00008	4.80047	4.86208	5.54188	3.84876	3.55228	3.22099	3.25463	3.59498	4.0989	4.75943	4.41179	3.41711	3.05938	3.28253	3.58041	3.98081	3.48539	3.98342	3.39725	3.5633	4.52048	3.17925	4.37356	3.53078	3.83533	3.14612	3.54529	4.48096	3.80861	4.58833	3.7049	3.1902	3.79012	3.97471	3.88633	4.17078	4.27921	3.51435	3.59296	3.9377	3.26094	4.03428	2.31818	4.30066	3.20358	2.82535	3.06639
Cmpk2	royalblue	5.21777	5.33399	5.49986	5.7208	6.76252	6.33411	6.6825	6.72622	6.24102	6.35076	6.01145	6.21249	6.398	6.02328	5.96551	6.25821	5.94297	5.6926	5.56257	5.99473	5.59998	5.10599	6.20817	5.44849	5.72824	5.62162	6.3284	5.72664	5.10523	4.84494	5.04974	5.37748	5.32587	5.28141	5.31172	4.77354	5.43081	5.11003	5.28481	5.18071	5.93243	5.48129	5.22705	5.53795	5.46157	5.37011	5.47439	5.32867
Cmss1	pink	4.61103	4.45146	4.19638	4.60086	3.20046	3.46932	3.39628	3.26251	4.94485	5.20217	5.16802	4.79177	4.81206	5.14594	4.72121	4.75886	4.86948	4.55212	4.54074	4.99153	4.19255	4.56576	4.67802	4.58122	4.32449	4.37132	4.81266	4.78814	3.79687	4.16251	3.89898	3.96614	3.77651	3.89994	3.84277	4.21826	4.02373	4.02574	4.08055	4.14993	4.23758	4.20098	4.09057	4.86307	4.2821	4.08668	4.27954	4.60203
Cmtm4	purple	5.9227	5.94561	5.88966	6.20027	5.50153	5.5175	5.40112	5.44497	5.89098	5.82873	6.05189	5.70222	5.91677	5.57541	5.89231	5.66318	6.1513	5.83097	6.06573	6.17636	6.41499	5.87997	5.87997	6.00091	6.70414	6.73716	6.26595	6.31318	6.14343	5.95113	6.01407	6.38946	6.17197	6.24947	6.10912	5.80979	6.25102	6.19227	6.32565	6.4533	6.98825	7.82135	6.2551	8.03586	5.95568	6.03345	5.8408	6.19151
Cmtm8	greenyellow	7.1365	7.01332	7.68159	7.57291	7.67191	6.94195	6.99417	7.01916	7.05704	6.9536	7.34918	7.45296	7.2008	7.50142	7.53197	7.51458	7.51217	7.94044	7.24612	7.34711	7.16543	6.98526	7.52152	6.85164	6.98235	7.1194	7.65084	6.74579	7.90796	6.91993	7.80713	7.53147	6.26435	7.42997	7.20485	7.33682	7.23703	7.30125	7.39033	7.36165	6.77993	6.67374	7.16102	6.81465	7.35957	7.4838	7.37203	7.62981
Cnn3	lightcyan	7.79097	7.53351	7.84464	8.03421	7.27952	7.72638	7.49685	6.98455	8.46116	8.14718	8.30966	8.1234	8.07948	7.85371	7.9424	7.69976	7.80841	7.78636	7.50538	8.25307	7.98048	7.32102	8.013	7.82791	7.93302	7.51523	8.14354	7.79869	7.12244	6.54444	7.16652	6.53457	5.87352	6.93587	7.21918	7.09512	7.12957	7.04293	6.75685	7.38297	7.92272	7.69699	7.74775	9.19873	7.18503	6.93876	6.82294	6.6049
Cnnm4	royalblue	5.06762	5.28095	5.3769	5.14529	6.19409	6.5093	6.09828	6.10419	5.03816	5.20705	5.19945	5.18193	5.34529	5.01539	5.07296	5.06179	5.08229	5.18615	4.92353	5.21693	5.3991	5.40758	5.39013	5.04333	5.33356	5.63188	5.73283	5.36733	5.35952	5.38815	5.54272	5.25241	5.43265	5.48225	5.43932	5.57369	5.50668	5.6307	5.29055	5.45662	5.55162	5.24559	5.6793	5.43619	5.31598	5.40855	5.37038	5.56652
Cnp	royalblue	4.97895	5.35071	5.35784	5.94285	6.43942	6.22024	6.72458	6.64816	6.578	6.35772	6.13107	6.16197	6.57875	6.57763	6.78925	6.59762	6.26809	6.45538	6.12742	6.96587	7.05283	5.66272	6.35608	5.72784	7.07936	6.05471	6.77369	5.40336	4.88925	4.47222	5.16696	4.87175	4.1629	4.83919	4.84531	5.59205	5.24201	5.39155	4.97237	5.25623	5.82355	6.20156	5.56845	6.26778	5.55916	5.62938	5.20153	5.01162
Cog6	royalblue	6.16241	6.3683	6.12988	6.45143	7.56891	7.47238	7.43871	7.64779	6.57732	6.5802	6.56941	6.61329	6.83853	7.22128	7.17916	7.34711	6.21349	6.33096	6.12044	6.28551	6.44637	6.17824	6.0134	6.02132	6.22889	6.2045	6.12113	6.07902	5.80102	5.55713	5.67406	5.57628	5.08637	5.55201	5.49432	6.1829	5.72554	5.77057	5.91979	5.9135	6.02873	6.10667	5.75399	6.47015	5.4464	5.61326	5.56837	5.50583
Coil	royalblue	3.8612	3.39224	3.34748	3.35745	4.56915	4.57076	4.31451	4.68976	3.6394	3.40115	3.76739	3.44924	3.47304	3.68958	3.47025	3.57261	3.10903	3.43397	3.6874	3.40805	3.20168	3.33102	3.15757	3.25627	3.59207	4.08637	3.24949	3.45035	2.96966	2.89509	2.97033	2.88029	2.84478	2.96384	2.99737	3.44527	2.94507	3.23341	3.04731	2.95866	3.03367	3.49922	3.08396	3.30704	3.15781	3.0178	3.03158	2.94803
Col14a1	greenyellow	6.40913	6.3994	6.14591	5.97304	4.60846	4.5107	4.4009	4.15234	6.72936	7.57083	7.04904	7.07302	5.64185	5.39126	5.76583	5.97117	7.14528	6.70716	7.21274	6.34858	7.69047	6.89659	6.66947	7.11415	7.04358	6.88396	6.77879	6.84112	5.70493	5.54301	5.42612	5.50823	5.8281	5.90701	6.13805	6.32323	6.03367	6.0556	6.13329	6.34645	5.99406	6.31192	6.41896	5.07612	5.618	5.55989	5.23314	5.37662
Col18a1	greenyellow	7.76901	7.81621	8.2227	8.10614	7.30158	6.58929	7.28274	6.68166	7.2316	7.52665	7.2914	7.48908	7.43517	7.81382	7.66502	8.02715	8.56825	8.29157	8.13471	7.9735	8.38886	8.42679	8.69927	8.05119	8.17441	8.45366	8.50302	8.23757	8.28275	8.33386	8.22873	8.26178	7.89344	8.30285	8.24128	8.43367	8.23071	8.26831	8.4033	8.30233	7.96589	7.65258	8.13542	6.82607	8.00232	8.05977	8.14284	8.21572
Col1a2	cyan	6.62511	6.72934	7.13408	6.85831	6.02333	6.35306	6.38968	6.27014	8.40081	8.48778	7.75497	7.76934	7.32916	8.05498	7.87327	7.57028	8.23866	8.32343	7.99971	8.37027	9.78392	8.59411	9.12337	8.50874	8.55864	8.70505	8.8427	8.46922	6.39773	6.5941	6.39356	6.60107	6.82185	6.83617	6.66236	6.80296	6.85993	7.02364	6.70638	6.88564	7.01594	6.84389	6.99468	6.93438	6.17358	6.36228	6.63134	6.34905
Col3a1	cyan	8.00222	8.32705	8.46641	8.19803	6.38104	6.89309	6.66594	6.49713	9.72449	9.79397	9.21974	9.19714	8.06587	8.76564	8.75082	8.883	9.06138	9.16246	9.11867	9.39856	10.5727	9.23406	9.93987	9.50459	9.3504	9.25101	9.72612	9.40349	7.01847	6.95368	7.04399	7.00443	6.94879	7.28977	7.07737	7.31365	7.27512	7.49926	7.22847	7.40411	7.45183	7.59285	7.61527	7.16097	6.81835	6.88992	6.85817	6.50759
Col4a1	cyan	6.02893	6.06383	6.21865	6.07283	5.8167	5.97004	6.12424	5.71732	6.94112	6.78199	6.46093	6.59329	6.51068	7.26759	6.78417	6.6396	7.19887	7.01005	6.72205	7.1255	7.30534	6.72383	7.66069	6.98827	6.77207	6.72886	7.52173	6.97544	5.79719	5.94271	5.92555	6.02362	6.03788	6.03463	6.11041	6.18566	6.10215	6.1979	6.17402	6.19553	6.43695	6.43018	6.28443	6.692	5.91267	5.7469	5.95324	5.7555
Col4a2	cyan	5.86392	6.02368	6.22179	6.08489	5.69907	5.79298	5.87245	5.59891	6.86323	6.66965	6.27852	6.40577	6.48387	6.94359	6.62153	6.53243	6.73748	6.57195	6.58038	6.87352	7.0689	6.64438	7.31643	6.77777	6.55197	6.60325	7.24963	6.66725	5.63551	5.88538	5.8012	6.04867	5.8362	5.92042	5.8942	5.8391	5.81238	5.89392	5.89915	5.91647	6.14407	6.09935	5.94321	6.16115	5.70927	5.53246	5.89195	5.63049
Col6a1	cyan	6.39224	6.51747	6.75459	6.61339	6.12206	6.33797	6.22953	6.25949	7.17551	7.39332	6.95864	6.95144	6.36497	6.88566	6.70178	6.94341	6.86347	6.86862	6.82135	6.83191	8.43994	7.34253	7.82646	7.6717	6.77442	7.28144	7.62938	7.46352	6.20354	6.08648	6.3521	6.07363	6.08851	6.24751	6.27531	6.35445	6.41578	6.46227	6.3413	6.46645	6.29696	6.41139	6.58274	5.98942	6.15167	6.1088	5.91957	6.16338
Col6a3	cyan	5.48856	5.39406	5.15849	5.38237	4.91917	5.29007	5.28881	5.08774	6.57406	6.27626	5.74528	5.78934	5.91363	6.43527	6.00341	5.79475	5.97147	6.18848	5.66087	6.54553	7.40315	6.18547	7.20598	6.71454	6.14712	6.46652	6.98196	6.58583	5.07446	5.3129	5.47121	5.32605	5.5905	5.37788	5.26465	5.37074	5.39983	5.48107	5.39368	5.51289	5.2582	5.58119	5.63241	5.45765	5.06179	5.07035	5.2017	5.09819
Colec10	greenyellow	7.94829	8.00058	7.76176	7.77319	6.35746	6.31605	6.25569	6.13502	8.35957	8.37071	8.45534	8.48045	7.57844	7.05834	7.97322	7.86896	7.87034	8.12338	8.22677	7.68066	8.08509	7.9945	6.99462	8.132	8.50734	7.85848	7.2666	7.243	7.65848	7.16254	6.98616	7.2549	7.50337	7.28686	7.38422	7.92116	7.42413	7.49126	7.26934	7.46395	7.27833	7.0757	7.51692	6.30073	7.18699	7.06578	6.65311	7.0859
Colec12	cyan	3.66521	3.70469	3.6438	3.82177	3.5366	3.83667	3.53819	3.41115	4.74634	5.84064	4.29686	4.17191	3.85552	3.93619	4.21064	3.99361	4.16055	4.54447	4.05551	4.25755	6.63496	5.00817	5.12232	5.41021	5.14792	4.53644	5.62307	5.14757	3.27823	3.63342	3.56497	3.48939	4.02211	3.26831	3.79693	3.98303	3.63709	3.84106	3.54395	3.76283	3.52167	3.61433	3.85681	3.48324	3.3744	3.51026	3.34533	3.45477
Commd3	royalblue	9.06959	8.97905	8.99705	8.81085	10.089	10.4671	10.0339	10.5739	9.42225	9.14279	9.58079	9.50861	10.0963	9.77063	9.79492	9.88033	8.89036	8.9302	9.25074	9.18965	8.47426	8.28521	8.83194	8.88144	8.86679	8.47769	9.05461	8.49421	8.70921	8.0306	8.50516	8.29982	7.50804	8.21794	7.987	8.09459	8.27997	8.26242	8.20404	8.20587	8.48166	8.59372	8.19244	8.92316	8.35378	8.11871	7.70271	7.83428
Copa	royalblue	8.32045	8.50437	8.49133	8.53007	9.43213	9.25024	9.641	9.38406	9.124	9.02495	8.96649	9.08536	9.47592	9.53759	9.41676	9.59307	8.72283	8.75122	8.66066	8.90816	9.0736	8.81996	8.49683	8.51783	8.91481	8.93128	8.70476	8.52222	8.12762	7.98672	7.77637	7.66008	7.38463	7.99292	8.07147	8.22106	7.9814	8.05662	8.06466	8.05237	8.65548	8.45141	8.20058	8.78358	7.82747	7.86558	7.8005	7.7461
Cops2	royalblue	8.44745	8.2663	7.80684	7.7558	8.51269	9.08262	8.3768	8.95149	8.35243	8.20923	8.47329	8.32485	8.75011	8.36465	8.57128	8.54656	7.14586	7.4452	7.60397	7.79513	6.35628	6.08251	6.84829	7.89829	6.83957	6.38124	7.38124	7.36151	6.94865	6.58681	6.75298	6.46981	6.49223	6.68562	6.85173	6.88207	6.95354	6.90275	6.88941	6.95169	7.3388	7.61618	7.03126	7.78684	6.88046	6.57917	6.15691	6.53748
Coq10a	darkturquoise	5.15388	5.32578	5.47022	5.56608	5.14379	5.08105	4.89053	5.0494	4.38583	4.83403	4.7789	4.92835	4.27726	3.87523	4.54894	4.42275	4.90707	4.79835	5.13034	4.65118	5.08032	5.32443	4.86713	5.06369	4.58749	5.32627	4.90267	4.82767	5.39836	5.25095	5.49395	5.27551	4.98191	5.02455	4.93755	5.19496	5.06586	5.21033	5.04363	5.12311	4.74727	4.72619	5.0526	4.72858	4.95912	4.46016	4.36154	5.00915
Coq10b	royalblue	6.89058	7.13394	6.36681	6.20851	8.43588	8.76738	8.44	9.61302	6.84043	7.26489	7.50912	7.10352	7.78564	7.47152	8.31751	7.67558	6.84836	7.42821	6.98177	7.74509	7.04839	6.80669	5.67092	6.80222	7.64898	6.85955	6.31787	6.29195	5.91996	5.60262	6.25615	5.88794	6.03313	6.45617	7.04897	6.46406	6.58374	6.33198	6.96976	5.94787	6.29245	6.50885	6.57128	6.29568	5.69328	5.45667	5.04049	5.24869
Coro1a	royalblue	5.3591	5.28444	5.54095	5.9459	7.73563	8.23791	8.21827	8.15097	7.16914	6.79368	6.56622	6.55113	6.50448	6.50386	6.45111	6.33346	6.22527	6.86239	6.19951	6.89481	7.05677	6.45934	6.69162	6.3463	6.41787	6.2379	6.55613	6.24137	5.95417	5.65618	5.61212	5.49172	5.88418	5.77094	5.97476	6.29466	6.07395	5.8527	5.96481	6.14367	6.23854	6.2114	6.20115	5.98497	5.96774	5.78909	6.09324	6.13874
Coro1b	royalblue	7.83129	8.06058	8.22284	8.30153	8.96832	9.24633	9.21626	9.11039	8.73715	8.54051	8.52901	8.57936	8.15069	8.53844	8.62457	8.61948	8.41046	8.55577	8.56724	8.7699	8.37215	7.9543	8.90198	8.27805	8.37091	7.87522	8.66621	8.38176	7.95029	7.73659	7.86401	7.73341	7.66206	7.72952	7.80941	7.83232	7.832	7.84248	7.78555	7.95002	8.07412	8.01082	7.86215	8.87918	7.87474	7.86247	7.83704	7.86098
Cort	greenyellow	6.38504	6.21601	6.28591	6.66784	5.59272	5.15833	5.9812	5.43118	5.60294	5.08586	5.34121	5.38971	5.87701	5.83819	6.19933	5.47273	5.58582	6.01125	6.18703	6.27467	5.58067	5.58528	5.90252	5.61895	5.46293	6.06586	5.96754	6.68749	5.46159	6.45012	6.21513	6.18791	6.23062	6.63749	6.37448	5.44842	6.51666	6.13667	6.35727	6.1284	6.12198	5.46385	6.16321	5.52572	5.67327	5.77902	6.50351	5.96716
Cp	greenyellow	11.9073	11.7751	11.545	11.6094	10.5683	10.1876	11.062	9.99227	11.649	11.9677	11.6501	11.772	12.2007	11.6616	11.9952	12.0343	11.9871	12.0371	12.2977	12.2259	12.2402	11.5815	11.7488	11.9502	12.2475	11.5958	11.7552	11.8177	11.3768	11.3035	11.4245	11.3742	11.4284	11.7301	11.7775	11.6993	11.6206	11.7346	11.7063	11.7521	11.5317	11.6136	12.0387	11.1605	11.535	11.6473	11.6859	11.2822
Cpb2	greenyellow	10.8497	11.0009	10.7862	10.6913	9.71799	9.10077	9.57225	9.66607	10.3616	10.7689	10.813	10.8282	11.0508	10.9861	10.9672	11.11	10.6565	10.7222	10.9966	10.7897	10.8556	10.6565	10.698	10.7659	10.9993	10.6595	10.6703	10.8348	10.4736	10.1	10.4067	10.3115	9.4539	10.5037	10.5746	10.4045	10.4373	10.5072	10.5685	10.4185	10.2089	10.3271	10.5427	9.38545	10.6326	10.5845	10.5214	10.4277
Cpeb3	salmon	5.53993	5.12993	5.24531	5.611	4.66609	4.1687	3.98987	4.09195	4.70407	4.76326	4.86149	4.48171	4.5355	4.38145	4.48614	4.17769	4.95326	5.10956	4.7037	4.73844	4.7634	5.05632	4.75914	4.92528	4.67462	4.99254	4.71156	5.16348	5.47046	5.44101	5.55043	5.66489	5.26692	5.57696	5.66249	5.37708	5.47296	5.61723	5.32054	5.4157	5.49366	5.3815	5.45138	5.10392	5.23192	5.39849	5.33443	5.41498
Cped1	greenyellow	7.2178	7.28211	7.19099	7.01128	6.07276	5.47708	5.66168	5.69861	6.79689	6.9067	6.88337	6.98907	6.99958	6.80809	6.88393	7.19703	6.75357	6.81004	6.82904	6.77946	7.20086	6.98396	6.79301	6.79525	6.6815	7.10992	6.80791	6.6373	6.86535	6.56965	6.56839	6.47864	7.13732	6.64598	6.65773	6.92785	7.09807	6.66089	6.82631	6.88125	6.90272	6.44475	6.58869	5.25145	6.34563	6.54207	5.99738	6.48764
Cpn2	greenyellow	8.63242	8.92996	9.14302	9.15477	8.00159	7.18468	7.62655	7.16606	8.1703	8.9113	8.702	8.64415	8.62838	8.39224	8.51048	8.76446	9.21383	9.08868	9.13907	8.8324	9.22385	9.01923	9.03626	8.8514	9.01022	8.98742	8.82895	8.55582	8.9417	8.50101	8.77598	8.49908	8.09907	8.67108	8.59494	8.8243	8.82666	8.62302	8.84048	8.6547	8.29764	8.20856	8.56239	7.73139	8.87537	8.62403	8.73537	8.56838
Cpped1	greenyellow	7.47943	8.19234	7.99129	8.41462	7.13938	6.59852	6.57417	6.9772	7.58792	7.93688	8.14794	8.13242	7.9531	7.9191	7.90524	7.88148	7.92606	7.62399	7.79321	7.63221	7.81682	8.02106	6.95909	7.61571	8.10322	8.4629	7.62932	7.30251	7.88373	7.29683	7.55551	7.50337	6.36084	7.69435	7.56624	7.76917	7.49948	7.76435	7.65428	7.78162	7.86621	7.80548	7.61749	8.47612	7.53023	7.52781	7.1359	7.42009
Cpq	greenyellow	9.69909	9.74705	9.50283	9.71792	7.71675	6.95506	7.01054	7.21563	7.87395	8.4735	8.4844	8.53316	8.29177	7.81942	8.0114	8.34819	8.8803	8.55211	9.00004	8.03087	9.2911	9.81539	8.6904	9.16218	9.41792	9.61172	8.72366	9.03132	9.82966	9.42565	9.50716	9.484	8.31314	9.25012	9.51239	9.41362	9.30707	9.2955	9.40482	9.27846	8.99774	8.90621	9.17639	8.46301	8.93419	9.0107	8.87265	9.00571
Cps1	greenyellow	12.2532	12.5393	12.2641	12.2072	11.628	10.2415	11.2532	11.7103	12.5056	12.3993	12.5697	12.5815	12.4793	12.6578	12.6307	12.6626	12.2318	12.3072	12.2924	12.5125	12.2794	12.3608	12.4874	12.4787	12.0651	12.3472	12.4677	12.4234	12.1929	12.2889	12.0792	12.0622	12.0661	12.0664	12.1351	12.1864	12.0404	12.033	12.168	12.0685	11.8728	11.8365	11.9391	11.3142	11.6205	11.4337	11.341	11.7291
Cpt1c	grey60	3.92778	4.13745	4.11381	4.14939	5.09334	5.12408	5.12162	5.29127	3.82013	3.87713	3.70718	3.86344	4.13843	4.31992	4.29184	4.31694	4.28656	4.26288	4.03738	4.06025	4.10248	4.20707	4.21531	4.14884	3.96376	4.19473	3.94375	4.38606	4.22339	4.52125	4.34916	4.50504	4.63173	4.40853	4.24749	4.11134	4.1849	4.40115	4.31236	4.07499	4.13059	4.03446	4.08367	3.71771	4.09176	4.26036	4.35845	4.28992
Cpz	cyan	5.31281	5.59909	5.48613	5.07731	4.64663	4.75317	4.6936	5.00558	6.19815	6.21541	5.83008	5.85622	5.12984	5.75012	5.81481	6.06335	6.00248	6.13174	5.86814	6.19257	7.31396	6.26288	7.53242	6.43704	6.04704	6.12117	7.17431	6.38289	5.09105	5.53006	5.5575	5.51677	5.56703	5.43792	5.31186	4.96426	5.28825	5.30963	5.14795	5.58338	5.17028	5.09165	5.53129	4.79651	5.13037	5.41536	5.61175	5.08403
Creb3	royalblue	7.84263	7.84949	7.91092	7.98608	9.68331	10.0392	9.80722	10.209	8.49682	8.34218	8.30139	8.26443	8.65211	8.95645	8.84386	8.89533	8.235	8.07579	7.91302	8.18048	8.32592	7.91801	7.69246	7.99634	8.41771	8.25098	7.93822	7.63946	7.43122	7.1123	7.26914	7.14548	6.06023	7.19719	7.2068	7.64306	7.19117	7.27724	7.28502	7.41111	7.78884	7.83036	7.78621	8.00664	7.12019	7.18917	6.54332	6.79633
Crem	darkturquoise	7.22159	7.32032	6.86281	7.11876	6.62329	6.2898	6.21545	7.24862	6.31433	6.4486	6.85686	6.82579	6.85977	6.46346	6.61763	6.63517	5.76435	5.92835	6.07464	5.68092	5.6471	6.74803	5.81382	6.37633	6.07372	6.40761	5.76153	6.25648	6.6595	6.84066	6.51883	6.62108	6.08651	6.09313	6.12594	6.33589	6.1826	6.23123	6.25194	6.08676	6.12684	6.005	5.88457	5.51252	6.0012	6.12052	5.59844	5.92013
Crip2	greenyellow	8.41669	8.53044	9.00697	8.90214	7.34155	7.09232	7.11735	6.82288	8.0013	8.64446	8.06559	8.21837	8.33629	8.20923	8.54026	8.26052	8.88756	8.93589	8.93147	8.90625	8.57795	8.41394	8.70645	8.55209	8.24662	8.16298	8.62768	8.80699	8.60162	8.27994	8.61845	8.56694	7.73438	8.27901	8.36821	7.94928	8.5091	8.38655	8.2212	8.30812	7.99564	7.69378	8.2978	7.53776	8.50241	8.15011	8.40714	8.20898
Crk	royalblue	8.26194	8.01027	8.26279	8.17543	9.28749	9.50108	9.38298	9.53174	8.60752	8.31694	8.28661	8.32145	8.79876	8.55617	8.81149	8.78972	8.47356	8.46752	8.26414	8.48995	8.67383	8.38096	8.13845	8.05152	8.73609	8.46571	8.34352	8.1086	7.83153	7.66606	7.84798	7.48485	7.2981	7.51309	7.64325	7.69571	7.61137	7.6743	7.65894	7.39691	8.02344	7.84951	7.8413	8.18151	6.91398	7.38122	6.87565	7.24114
Crkl	royalblue	6.86661	6.79119	7.02714	6.78486	7.877	7.88804	8.09164	7.89471	7.0542	7.01843	7.22157	7.14323	7.05989	7.38715	7.2204	7.35767	6.82359	7.03428	6.79995	6.91858	7.42233	7.01621	6.84239	6.96121	7.25734	7.47285	7.16329	6.71002	6.34641	6.23874	6.1932	6.21371	5.73667	6.35536	6.61047	6.83215	6.63995	6.69011	6.52578	6.71371	6.65122	6.78942	6.54644	7.11319	6.68065	6.49208	5.84182	6.45772
Crot	greenyellow	9.77358	9.81278	9.62171	9.63799	8.82804	7.59813	7.54934	8.57808	9.7514	9.97813	10.0662	10.2283	10.5138	10.6085	10.9334	11.1234	9.38656	9.3787	9.42412	9.24171	8.35282	9.17398	9.20907	10.1774	8.06912	9.02798	9.02209	9.43608	8.93897	9.4702	8.71803	9.07481	8.90554	8.9524	8.94324	8.80157	9.08807	8.63743	8.82617	8.55938	8.70305	8.18136	8.14023	6.77292	8.98356	9.68179	8.93346	9.47283
Crtap	lightcyan	5.16548	4.23433	4.81108	4.78681	5.0458	5.19158	5.17451	5.19078	5.42753	5.24143	5.2504	5.19227	5.0422	5.71405	5.27143	5.751	4.78603	5.07772	5.62746	5.71289	6.02611	5.23993	6.35822	5.02985	6.12638	6.0984	6.06381	5.25172	4.90593	4.79382	4.90607	4.98996	4.83431	4.9046	4.72154	5.22131	4.95873	5.30455	4.85066	5.18452	6.33006	6.12073	5.03293	7.14285	4.69551	4.7049	4.67655	4.48033
Cry1	darkturquoise	6.1351	6.23487	6.07951	5.61967	5.46857	5.57697	5.31692	5.69332	4.9862	5.08215	5.8464	5.20284	5.33823	4.88853	4.74747	5.17154	4.64799	4.85652	4.72022	4.6569	4.23421	5.12747	4.28088	4.97098	4.63051	4.84167	4.2793	4.83341	5.78244	5.2058	5.79223	5.18311	4.30102	4.72294	4.52333	4.50262	4.88425	4.63065	4.83455	4.52271	4.70351	4.22233	4.58198	3.9888	4.51316	4.21455	4.12742	4.32523
Cryab	royalblue	4.76371	4.56419	4.7993	4.29201	8.38026	9.17545	8.62501	9.99936	6.64896	6.06741	6.21239	5.85525	6.15238	6.43388	6.56224	6.46474	5.26314	4.89493	4.91804	6.04674	6.148	5.07076	6.48174	5.84942	5.40914	6.06225	6.48223	5.61563	4.75174	4.8046	4.80194	4.49596	4.68334	4.96875	4.84358	5.38891	5.05104	5.35541	5.1397	6.08111	8.13325	8.55453	6.68674	9.47902	4.69473	4.30945	4.49696	4.49773
Cryl1	purple	5.65065	5.89036	6.00801	6.75725	6.06731	5.96908	6.04278	5.4272	6.25021	5.5238	7.23189	7.20228	6.69601	5.82802	6.32712	6.41187	6.13952	6.40843	5.47125	5.91829	6.61444	6.46475	7.00803	6.81365	8.04732	7.73868	8.47423	8.0466	6.62028	6.15212	6.87853	6.62691	6.72159	7.93444	7.12736	7.77268	7.82002	8.37487	7.96119	8.52389	10.0509	8.92304	8.56305	8.31779	6.94913	6.97247	6.5059	5.97927
Cryzl1	grey	4.42251	5.35778	5.58155	4.99665	4.77789	5.08242	5.3269	4.98501	3.83567	3.37569	4.25611	3.46126	4.36905	3.80008	3.72284	3.92883	4.84682	3.71259	3.95477	4.09221	4.76805	4.29051	4.57456	5.32918	4.66136	4.91354	4.17146	4.55883	4.80413	3.57873	5.50013	4.05812	4.47046	4.43252	4.8536	4.66536	4.16525	3.99926	4.59032	3.78932	3.79004	5.5003	4.82932	3.34148	3.72022	3.52828	4.01946	4.24066
Csad	greenyellow	9.62963	10.2264	10.7416	10.7047	6.51805	5.68421	5.73335	6.07348	9.44277	9.76502	10.0513	10.0049	8.03643	8.21365	8.53964	8.59102	10.0319	9.52501	10.1123	9.56186	9.42459	10.3923	9.54804	9.53298	9.59649	10.455	9.88169	9.4224	9.72787	9.96793	9.93236	9.51121	8.29536	9.60673	9.42939	9.46746	9.25354	9.77586	9.57697	9.70327	9.81415	9.78502	9.52862	9.89665	8.44011	9.21082	9.25215	8.77657
Csf1	royalblue	5.11714	4.78402	5.33905	5.20253	6.94202	8.01677	8.05013	7.39044	5.83292	5.88358	5.7793	5.70585	5.60115	5.78987	5.86353	6.06883	5.781	5.52951	5.56555	5.99786	5.84661	5.06967	5.78933	5.31613	5.46705	5.21292	5.70998	5.17307	5.14357	5.02642	4.94774	4.86625	4.971	4.90392	4.95558	4.98226	4.89902	5.00758	4.81776	5.06255	5.15271	5.29859	5.34719	5.0406	5.44916	5.23504	5.17966	5.06511
Csf3r	grey60	3.61423	3.71203	3.73674	3.65021	4.26513	5.16332	4.73373	5.15237	3.72795	3.62129	3.76112	3.68102	4.13824	3.90003	4.13446	3.7055	3.99943	4.13756	4.06926	3.97098	3.88156	3.96546	3.85536	3.72542	3.87655	3.9332	3.68421	3.85939	3.78996	3.96821	3.93445	4.03522	4.20032	3.93107	4.08861	3.89286	3.86915	4.00007	3.97673	3.92696	3.70525	3.75156	4.16224	3.50634	4.42256	4.21879	4.584	4.20347
Csmd1	purple	3.69025	3.89411	3.88932	3.79548	3.6237	3.3987	3.66972	3.4778	4.49814	3.97601	4.02869	4.17339	4.06851	4.33866	4.48067	4.29149	4.119	4.04197	3.9863	4.28748	4.56801	4.69166	5.23919	4.73071	5.78007	5.72055	6.10659	5.48725	4.20817	4.69537	4.64484	4.64153	4.90542	5.30788	4.54478	4.97851	5.21538	5.7322	5.62048	5.51725	6.10126	6.40294	5.75656	6.77373	4.22715	4.22472	4.43277	4.32139
Csnk1g1	royalblue	4.81854	4.62621	4.33423	4.47548	6.30607	6.62281	6.31349	6.69701	5.68284	5.28768	5.45355	5.60759	6.25939	5.66171	5.94317	6.33621	4.92133	4.68004	4.85419	5.06898	5.39857	4.71962	4.79338	4.77047	5.08873	4.77802	5.22434	4.56354	4.6432	4.44731	4.33471	4.0642	4.12835	4.48405	4.39072	4.97671	4.54723	4.52928	4.613	4.90777	4.81377	5.10122	4.71461	5.44163	4.26633	4.50617	3.96909	3.94179
Csnk2b	royalblue	7.81224	7.81542	8.2501	8.11866	9.18179	9.04855	9.14649	8.99764	8.12278	8.16211	8.29215	8.23692	8.44865	8.56003	8.56429	8.67178	8.33745	8.61587	8.21479	8.41782	8.251	8.25235	8.58592	7.92635	8.14816	8.32608	8.38417	7.99487	7.99497	7.70847	7.85634	7.94689	7.26299	7.465	7.33182	7.46322	7.51783	7.46561	7.43112	7.25973	7.29908	7.23655	7.24774	7.78579	7.71389	7.7348	7.71199	7.76369
Csrnp1	grey60	5.13536	4.89692	4.77684	5.34093	6.73554	6.51163	6.95734	6.78108	5.32301	4.87765	5.26059	5.15528	5.01753	5.37507	5.32151	5.46543	5.3672	4.81143	5.16391	5.13738	5.10153	4.74585	5.4605	4.59741	5.0513	4.98212	4.86555	5.1494	6.04125	5.53421	5.34674	5.79922	5.61542	5.63534	5.54355	5.78535	5.70386	5.29129	5.76151	5.74254	5.38065	4.81454	5.35716	5.40801	5.05872	5.5036	5.17933	5.16922
Cstb	royalblue	7.40718	6.8615	7.11319	7.13606	8.41089	8.68985	8.66653	8.9655	7.66737	7.72384	7.44964	7.33784	7.82327	7.61515	7.77934	7.43606	7.43049	7.71003	7.40312	7.9427	6.69226	6.82191	7.49938	7.22738	6.73876	6.6167	7.73618	6.91216	6.73039	5.87275	6.74502	6.38628	6.56625	6.50368	6.52884	6.66632	6.85571	6.71052	6.70504	6.68655	7.12455	7.54462	6.84781	7.95084	6.46318	6.55526	6.22068	6.41732
Ctdp1	royalblue	5.39557	5.7478	6.03776	5.97709	6.95426	6.85023	6.88009	7.0013	6.006	5.74052	5.92957	5.90908	5.89074	5.89542	5.92915	6.08829	6.08851	5.80567	5.77819	5.60502	6.01094	6.02213	5.56695	5.62201	5.83975	5.85559	5.93204	5.88911	5.63784	5.72869	5.6856	5.60849	5.27296	5.61902	5.61214	5.78545	5.56196	5.69495	5.61595	5.63669	5.63907	5.48288	5.55178	5.71662	5.47362	5.30638	5.48698	5.52433
Ctgf	cyan	5.72782	5.8596	6.0452	6.00414	5.42608	5.51775	5.57433	5.87275	6.58866	6.00915	5.91993	5.64666	6.67342	7.45817	7.45835	6.42472	5.81162	6.47168	5.82379	6.31256	6.93268	6.51695	6.66471	6.40396	6.12362	6.45945	6.52811	6.47567	5.2671	5.5197	5.45062	5.74845	6.10336	6.37613	6.12272	5.77601	6.01078	6.27971	6.61037	6.24523	6.32362	6.84292	6.77218	5.77424	5.15365	5.69075	5.91925	5.88101
Ctnna1	lightcyan	7.87325	8.20334	8.02983	8.04088	8.63912	8.80081	8.70075	8.5125	8.87809	8.55049	8.58288	8.64081	8.34508	8.52779	8.43815	8.46705	8.14747	8.1892	8.11466	8.54559	8.51256	7.84254	8.34756	8.18012	8.26573	8.10465	8.66126	8.29872	7.59069	7.39427	7.50097	7.14444	6.49061	7.61801	7.69651	7.7609	7.70988	7.76077	7.72038	7.97321	8.38862	8.56054	8.07093	8.7986	7.67816	7.59246	7.28819	7.4456
Ctns	royalblue	3.91267	4.47392	4.33593	4.27472	5.27836	5.45671	5.27979	5.52673	4.13459	4.2796	4.29396	4.609	4.17367	4.3559	4.34651	4.36813	4.36534	4.17094	4.37428	4.35337	4.47974	4.47539	4.48403	4.00959	4.5774	4.82089	4.3863	4.13019	3.98618	4.0327	3.91967	3.69707	3.83187	4.31746	4.17501	4.3348	3.99796	4.26033	4.21338	4.44773	4.48593	4.54235	4.22379	5.55612	3.84296	3.65939	3.5741	3.75271
Ctps1	royalblue	4.66809	4.4929	4.72763	4.85765	5.84019	6.53122	5.98731	7.11522	5.29943	5.34948	5.19127	5.40397	5.78981	5.96914	6.05338	5.74641	4.77223	4.89363	4.15889	5.11222	4.77179	4.61383	4.6613	4.74742	4.77377	4.89734	5.05368	4.65482	3.7996	3.43883	3.72371	3.54162	3.31874	3.58254	3.72089	3.68347	3.84521	3.86737	3.71213	3.75467	5.01698	4.9732	3.77431	5.61936	3.84599	3.9595	3.81749	4.14757
Ctps2	lightcyan	7.03987	6.8008	6.68128	6.47255	6.92386	7.08465	6.87619	7.10235	7.627	7.49313	7.46102	7.58469	7.81649	7.51567	7.44456	7.38937	6.82821	7.09875	6.93565	7.39096	7.44361	6.5645	7.06917	7.14491	7.65133	6.91936	7.30574	6.97277	6.18268	5.54071	6.18545	5.67408	5.47637	6.43593	6.53318	6.93379	6.49641	6.71604	6.66643	6.75712	7.25901	7.33064	6.6825	7.86449	6.89308	6.73257	6.47282	6.58927
Ctsb	royalblue	11.0695	11.0821	11.0318	11.0777	11.9194	12.1892	12.155	12.1916	11.4894	11.5647	11.3494	11.2779	11.5785	11.7636	11.7675	11.8043	11.3479	11.3316	11.3712	11.4905	11.5001	11.1855	11.4559	11.2437	11.4618	11.3358	11.5736	11.2963	10.8858	10.8135	10.9308	10.8556	10.5759	10.8294	10.8439	10.8342	10.8041	10.7796	10.828	10.8318	10.9869	11.1233	10.9461	10.9486	10.7921	10.8251	10.6721	10.8334
Ctsd	royalblue	9.29749	9.66676	9.91767	9.79291	10.5359	10.8081	10.8574	10.7383	10.2586	10.5451	10.0231	10.0359	9.79109	9.83819	10.044	9.93225	10.1394	10.2845	10.1649	10.2035	10.1031	9.76873	10.2543	9.78063	9.98841	9.89142	10.2802	9.80284	9.62809	9.29575	9.52775	9.57084	8.83886	9.54818	9.4374	9.59579	9.55782	9.62048	9.62378	9.63491	9.8532	9.99553	9.66412	10.2339	9.43372	9.5099	9.36142	9.37203
Ctse	purple	4.34401	4.41832	4.67858	4.60902	4.57554	4.84098	4.47946	4.14994	6.67283	5.73529	5.76576	5.23254	5.06743	5.20454	5.1094	5.1613	4.63513	4.66565	4.55814	5.17845	5.93087	5.25689	5.49876	5.57611	6.87272	7.42723	6.36555	5.60505	4.8766	4.9288	4.70639	5.2678	5.19619	4.77204	4.6639	5.04088	4.52569	5.05966	4.70706	5.05759	8.50919	8.67655	5.70715	9.49262	5.02063	4.81774	5.18774	5.04472
Ctsk	royalblue	4.43638	4.50636	4.69562	4.53187	5.55767	5.96014	6.03506	6.15759	6.55588	9.17538	5.88422	5.34442	5.41105	5.6342	5.55531	5.63446	5.31634	6.10289	5.37368	6.05757	6.59803	5.34053	5.61474	5.71611	6.00025	5.26019	5.429	5.39647	4.38913	4.22592	4.36014	4.23364	4.65644	4.26143	4.56919	4.80749	4.39803	4.62853	4.6	4.44617	4.62325	5.00853	4.70357	4.45304	4.73403	4.3501	4.19935	4.52828
Ctsl	royalblue	10.5361	10.2812	10.3604	10.3564	11.8121	12.0737	12.0095	12.3676	11.0284	10.7582	10.6561	10.7163	11.2222	11.4627	11.2168	11.1137	10.2137	10.4454	10.5196	10.8701	10.6885	9.83549	10.3522	10.5296	10.9237	10.266	10.7985	10.5365	9.8502	9.34008	9.93648	9.52496	9.16036	9.99635	10.105	10.0466	10.0514	10.1234	10.0035	10.2992	10.6746	10.652	10.3227	10.6429	10.0887	9.67552	9.7348	9.70068
Cttn	royalblue	7.22569	7.56436	7.47782	7.59011	9.08256	9.3395	9.05476	9.21735	8.18459	7.89896	7.81552	7.87283	8.04727	8.70695	8.44893	8.49212	7.57975	7.41624	7.36386	7.82494	7.73967	7.44404	7.39582	7.54939	7.9132	7.65132	7.69408	7.4596	7.32888	7.08625	6.925	7.14077	6.39805	7.10382	7.25987	7.19647	7.01083	7.30668	7.30585	7.27783	7.99388	8.21545	7.35869	8.85491	6.83685	6.96429	6.77762	7.0863
Cx3cl1	cyan	3.96607	4.12791	4.14988	4.74387	3.92724	3.41592	3.84813	3.47458	4.22635	4.12824	4.15059	3.97993	4.45247	4.52607	4.33438	4.07676	4.3964	5.02854	3.5715	4.6217	6.78255	5.09978	6.70145	5.28696	5.24587	4.94735	6.14833	5.61751	4.53539	4.53365	4.03792	4.68356	5.0203	4.81651	4.75743	3.93389	4.64659	4.69459	4.64244	4.55537	4.59344	4.49996	5.0074	4.81802	4.42653	4.88215	5.03936	5.03648
Cx3cr1	cyan	4.25486	4.72946	4.54255	4.73438	4.98694	5.4922	4.7567	4.67844	6.52278	6.63686	5.13697	5.59955	5.58111	5.89549	5.41788	5.9155	5.95102	6.3651	5.74022	5.44564	7.43874	6.09273	6.69973	5.95762	6.57492	6.04805	6.26864	6.48625	5.20851	4.98984	4.97878	5.60922	5.10882	5.22813	5.24069	4.77851	5.63387	5.59449	5.27335	4.99317	4.7472	5.43086	5.01353	5.59946	5.05154	5.2791	5.36859	5.33034
Cxadr	royalblue	8.68179	9.11484	8.75104	8.40178	9.7801	10.0168	9.91005	9.90436	9.41792	9.13998	9.3088	9.36673	9.73969	9.49399	9.58678	9.66732	8.52854	8.82295	8.61703	9.22728	9.1058	8.19499	8.83341	8.72319	9.56015	8.95069	9.36594	9.13592	7.93207	8.07078	8.00919	7.81518	7.25113	8.17158	8.19677	8.13246	8.41882	8.38087	8.27162	8.10302	8.67719	9.19937	8.80905	8.54934	8.02542	8.0415	7.64682	7.67047
Cxcl1	royalblue	6.62767	5.77528	5.65632	6.93335	8.54921	8.73465	9.25072	9.07925	5.56514	5.83573	5.76576	5.34577	7.44671	6.71995	6.7078	6.37981	8.40194	8.28271	8.44782	8.43294	8.40223	6.24372	6.93907	6.20416	8.40377	6.18006	7.20308	5.33857	5.84278	5.56575	6.3008	4.87858	5.47567	5.37201	6.09464	5.81891	5.20398	5.24958	6.90834	5.645	5.14376	5.92435	8.28116	5.3745	6.4574	5.49939	6.5049	5.54179
Cxcl10	royalblue	4.05018	4.01096	4.35036	4.59968	8.66805	8.7371	8.35794	7.40081	5.51323	4.83068	4.86687	5.14637	5.48344	4.68927	4.36148	4.9249	4.79118	4.74362	4.65203	5.24033	4.89323	4.80316	5.67333	4.74362	4.89817	3.71009	5.8414	4.9413	5.09251	4.83939	5.11339	5.47282	5.31269	5.11088	4.72647	5.31159	5.10259	5.18781	4.95725	5.03531	5.04816	5.28875	5.06293	6.08252	5.20416	5.08151	5.24255	5.07106
Cxcl12	greenyellow	7.22846	6.86075	7.34381	7.88876	5.53092	4.60227	5.02985	4.58007	6.47179	6.79084	6.79831	6.773	5.90056	5.28227	5.5921	5.75663	6.76252	6.9059	7.16062	6.60388	7.44221	7.23584	7.09444	6.84908	6.21682	6.91954	6.60182	6.50149	7.7669	7.21136	7.70961	7.12895	7.48653	7.23312	6.96268	6.99821	7.19824	7.15857	6.96828	7.09242	6.85669	6.41384	6.81604	5.22172	7.46949	7.73594	7.36568	7.62857
Cxcl13	greenyellow	5.07922	4.71465	4.39099	4.04509	2.87199	2.93477	3.14876	2.98463	3.58499	3.8043	4.5948	5.08717	2.70432	2.74495	3.18209	2.97956	3.44716	3.39671	3.31995	3.37899	3.03715	4.39826	4.02068	4.3893	3.01321	3.2724	3.58312	3.41784	4.06057	3.75252	4.35075	3.55044	3.98861	3.042	3.76041	3.18807	3.52821	3.85954	3.42254	3.77193	3.87232	3.19506	3.43888	5.33239	3.38	3.56302	3.39435	3.94308
Cxcl14	grey	3.64463	3.61108	4.57463	4.55396	5.29154	5.59683	4.80217	5.14246	5.25929	4.52826	4.83456	4.92533	6.10524	5.61793	5.40287	5.41176	5.3777	3.93581	4.28308	5.06586	5.48822	6.24224	5.06618	5.12334	4.89637	3.61857	4.76709	4.36474	4.77464	4.14559	4.50508	4.33422	4.79518	4.95325	4.46294	4.28554	4.75871	4.77727	4.81574	5.23253	4.51812	6.25775	4.84848	4.12517	5.54692	4.82884	4.3673	6.95974
Cxcl16	lightcyan	6.09122	5.84289	6.13201	5.98732	8.35907	9.2891	8.72712	8.87443	8.59632	8.07838	7.96898	7.40065	7.78712	8.07069	7.86497	7.85465	7.29016	7.69193	7.47824	8.17021	9.15531	7.83817	8.62369	7.66856	9.03224	7.99757	8.71751	8.07085	5.93375	5.48685	5.93494	5.81904	5.96987	6.52184	6.51967	6.56566	6.37392	6.80459	6.68316	6.95432	8.33251	8.54552	7.61075	7.58322	6.23128	6.52123	6.05486	6.14355
Cxcl2	royalblue	2.81355	2.88705	2.91506	2.99517	5.50796	6.06366	6.57792	7.29881	2.77924	2.76013	2.93992	2.56549	3.54488	3.01224	3.39372	3.32462	2.78678	2.74845	2.98101	3.29453	2.83743	3.27662	2.95225	2.9847	2.29789	2.59827	2.71583	2.69433	3.12738	2.81456	2.76609	2.65862	4.36263	2.61021	2.85724	2.76122	2.88666	3.04451	2.77894	2.90135	2.61082	2.64633	2.69407	2.56357	3.1562	3.30497	3.32624	3.22007
Cxcl9	greenyellow	6.19635	6.31256	6.19193	6.5056	6.03682	5.97631	5.46376	5.48399	7.43941	6.79736	7.67577	7.20026	5.87342	5.84569	5.57332	5.45968	6.01665	6.67972	6.66968	7.10513	5.78415	5.13259	6.49159	6.54256	6.30345	6.25678	6.79402	5.76843	5.47114	5.12247	5.66193	5.22151	5.27169	6.28175	5.91121	6.43096	6.35836	6.40007	6.24263	6.81501	6.99371	6.97413	6.68097	6.74838	6.1497	6.39879	5.55386	5.90527
Cxcr2	royalblue	3.04632	2.72151	3.36252	3.25862	5.80051	6.60643	6.85216	7.42503	3.21566	3.61861	3.48025	3.13544	4.79751	4.10458	4.155	3.42827	3.58085	3.86117	3.99127	3.4332	3.66275	2.93453	3.36486	2.9465	4.26576	3.27626	3.31019	3.23581	3.60032	3.73881	3.78776	3.56136	4.33511	3.95809	4.28232	3.7927	3.91041	3.24583	4.46983	3.97351	3.43368	3.37475	4.35784	3.85184	3.89735	3.84064	4.22754	3.34162
Cxcr4	royalblue	5.84737	5.10076	4.77771	5.43215	6.75121	7.27488	7.45088	7.74211	6.7213	6.8874	6.50745	5.86969	5.7852	5.84269	6.25924	6.19281	5.68534	6.04016	6.30671	6.23675	6.59002	6.08395	6.3565	6.31082	6.02942	5.17246	5.83877	6.08331	4.62644	4.79726	4.96914	4.74751	4.93402	5.04503	5.32415	4.92619	5.01865	5.10123	5.06701	4.89534	4.92017	5.98452	5.28102	6.85633	5.43439	4.52792	5.24171	5.34321
Cyb561	royalblue	5.4831	5.2645	5.62703	5.87924	7.38793	7.58306	7.94735	7.66515	5.41185	5.194	5.32228	5.20506	6.30398	6.73444	6.37837	6.30017	5.5702	6.17776	5.70655	5.63558	6.42791	6.20604	5.67769	5.46908	6.29915	5.98388	5.55027	5.67308	5.30889	5.30149	4.98349	5.4326	5.03762	4.67817	5.06252	4.93306	5.02383	5.11936	4.99387	4.84131	5.27627	5.18096	5.20852	5.99892	4.80949	5.00991	5.50091	4.71257
Cyb5a	greenyellow	11.4471	11.0509	11.2338	11.3646	10.2978	10.3132	9.97986	10.3426	11.059	11.0898	11.2605	10.9868	10.4852	9.99859	10.5577	10.2384	11.0196	11.1033	11.1317	11.1742	10.7709	10.8004	11.4345	11.3366	10.7831	10.9702	11.2966	11.1182	11.2108	10.5181	11.329	10.7464	10.7729	11.059	10.9644	10.9035	11.1907	11.0611	11.0483	11.3464	11.3419	11.1584	11.1724	11.3503	10.8108	10.5301	10.3373	10.6308
Cyb5b	greenyellow	8.29316	9.06317	8.80916	8.47076	7.5198	7.31009	7.22763	7.44123	8.3238	8.53714	8.65188	8.42808	8.15641	8.03388	7.95226	7.89924	8.18833	8.55548	8.53284	8.32676	8.0155	7.99362	8.36911	7.90685	8.04801	8.14588	7.92423	7.83546	8.16107	7.86545	8.1255	7.64394	7.58046	7.72095	7.88599	7.75101	8.03939	7.78999	7.74023	7.79308	7.90934	7.81823	7.78021	7.99423	7.75297	7.65011	7.44994	7.56271
Cyb5r3	greenyellow	10.1645	10.6599	10.4953	10.3374	9.42969	9.52458	9.56903	9.29043	9.3003	9.76531	9.53	9.5716	8.60488	8.76231	8.80103	8.61979	9.63775	9.74511	9.7911	9.41083	9.0125	9.51922	10.2575	9.57826	8.94014	9.61289	10.1341	9.68747	10.062	9.78625	10.4104	10.016	9.65168	10.0028	9.96511	9.65493	10.2265	10.0369	9.89972	9.85148	10.0944	10.0493	9.84329	10.3795	9.46732	9.44116	9.27968	9.74524
Cybb	royalblue	8.19305	7.98507	7.85528	8.09849	9.50308	10.2609	10.1471	9.77811	9.86079	10.2069	9.49246	9.24384	9.11698	8.4221	9.00289	8.98515	9.0459	9.3256	9.10788	9.29372	9.48706	8.47362	8.9494	8.82771	9.04729	8.3799	8.76435	8.59617	7.46271	6.96464	6.89636	6.55248	7.09436	7.45721	7.90431	8.10778	7.52858	7.53913	7.56411	8.02948	7.91238	8.18533	8.33272	7.65313	7.59248	7.606	7.51123	7.06317
Cycs	royalblue	7.61431	6.92708	6.92132	6.21274	8.25543	8.40677	8.28353	8.56857	7.21477	7.67374	8.03504	7.4874	8.23053	8.21699	7.94367	7.80438	6.55108	5.74104	7.29891	7.48084	5.57876	5.56049	6.5667	7.34195	7.31555	6.90938	6.66106	5.6348	7.14595	6.23624	6.18012	5.84426	3.79257	4.89614	6.21334	6.27554	5.47752	6.60592	6.15283	6.10897	6.98585	6.85929	6.67938	7.07066	6.1453	6.52349	4.21242	5.3019
Cygb	royalblue	5.55751	5.03093	5.6655	5.22647	7.12369	7.62271	7.57633	6.99223	6.52087	6.30656	5.9157	5.7646	6.57102	6.95387	6.97797	7.20177	6.35755	7.00764	5.68714	6.75995	8.08613	6.51077	7.17771	6.82993	6.60905	6.25527	7.23141	6.89287	5.26064	5.18426	5.4303	5.42829	5.48014	5.62892	6.00196	5.29109	5.91858	5.87008	5.85149	5.99667	5.68926	6.13534	6.63927	5.54943	4.81964	5.44068	5.39355	5.45474
Cyp17a1	pink	6.34207	5.95551	6.66006	6.62544	5.80469	4.63165	4.24311	5.76723	7.36607	7.29041	7.49609	7.79077	7.29958	8.87634	8.20313	8.15433	7.10596	7.6446	7.01434	7.89236	5.66985	6.71228	6.43578	5.90454	5.4106	6.68157	6.76005	6.06586	5.79734	5.98808	5.16911	5.42036	5.3302	5.59001	5.71012	6.16163	5.51399	5.49639	5.61981	5.81531	4.71275	5.86428	6.17968	4.20143	5.26361	5.07961	5.30252	4.98552
Cyp1a1	cyan	4.08948	4.06781	3.87489	4.21509	2.89735	3.63336	3.49824	3.1824	4.85554	4.39239	5.55226	5.10738	3.61108	3.69581	4.02925	3.82435	4.96174	6.55407	5.74946	5.41406	5.95231	3.64282	6.24237	5.06699	6.49289	4.45961	6.28757	5.143	3.78938	3.99193	3.9044	3.77364	4.37334	3.74243	3.65877	4.62224	4.18089	4.03099	3.85394	3.93796	4.34582	4.38963	4.04646	4.59855	3.87325	3.65206	3.91747	3.9214
Cyp1a2	greenyellow	11.9209	11.9748	12.1253	12.0498	9.93888	9.10898	9.55887	8.86555	10.9624	11.6408	11.3986	11.4509	10.54	10.3526	10.732	10.7452	11.9463	11.7801	11.8502	11.2793	11.7495	11.9206	11.786	11.7185	11.3761	11.7854	11.3209	11.4395	11.6084	11.5475	11.6407	11.5241	11.1863	11.0917	11.3316	11.0626	11.429	11.0336	11.0746	11.2264	11.1326	9.83585	11.0869	9.27632	10.9221	10.5634	10.7928	10.8018
Cyp1b1	royalblue	3.56232	3.82744	3.47477	3.27044	4.02119	3.87908	4.05752	4.61607	4.26041	4.12181	3.36984	3.58322	4.60461	4.55688	4.78763	4.64473	4.843	4.06144	3.94368	4.6797	5.97634	3.63184	5.41711	3.99733	3.16268	3.62107	4.203	4.98634	3.22366	3.70323	3.18612	3.29263	3.89814	3.65986	3.56422	3.12549	3.22138	3.68179	3.14784	3.0163	3.13032	3.18631	3.27474	3.59316	3.56368	3.36059	3.86993	3.32658
Cyp26a1	greenyellow	4.67186	4.48907	4.72586	4.58416	3.46563	3.37626	3.55981	3.19895	4.4475	4.76881	5.02812	4.94114	5.33918	4.38789	4.1277	3.94494	5.62392	5.6739	5.75257	5.12472	7.05603	5.25901	7.32879	6.49569	6.07552	5.25049	7.35184	6.45369	4.78525	4.9667	5.25656	5.02589	5.22745	5.28372	5.23128	5.1868	5.66583	5.69211	6.18942	5.36606	5.50806	5.03694	5.98037	4.49155	6.53889	5.36691	6.04114	6.50868
Cyp2a1	greenyellow	10.0535	10.203	9.88918	10.4192	8.93473	7.77813	8.53209	8.42473	10.3509	10.6862	10.5015	10.4214	10.2248	10.0653	10.3232	10.1358	10.4802	10.7828	10.7193	10.6708	10.6933	10.0779	11.4264	11.1063	10.4185	10.1876	11.2326	10.8274	9.95574	9.74204	10.1417	9.60902	9.80715	9.99444	10.0628	10.1496	10.0735	10.0556	10.143	10.2591	9.77122	9.40511	9.93699	9.06097	10.0622	9.77848	9.42987	9.9757
Cyp2a2	greenyellow	10.4531	10.8072	10.2074	10.3959	8.39517	7.39697	7.88344	7.46177	8.77168	9.21532	9.51287	9.64711	8.82522	8.62315	8.75686	9.06271	9.61578	7.68984	10.1749	8.15711	8.6909	9.87372	8.36117	9.37035	8.61959	9.7844	8.25981	9.03162	10.1929	10.0231	10.0237	9.95493	10.0234	10.172	10.3085	10.1204	10.1889	10.1005	10.2103	10.0543	9.64458	9.42434	9.7702	7.74419	9.14629	9.64486	9.40501	9.14648
Cyp2c11	salmon	12.1425	12.3337	11.9336	12.0449	10.4664	10.5314	10.3022	10.1585	7.26184	7.72048	10.1439	9.86065	6.1237	5.35858	5.07522	6.34079	9.3149	5.09	10.0124	3.88673	9.09321	12.1576	7.20219	9.5062	8.65318	12.162	6.15605	9.29442	12.1374	12.0692	12.2046	12.0281	12.3232	12.0293	11.8961	11.9511	11.9417	11.8805	11.9597	11.9039	11.8254	11.2256	11.6888	10.3914	11.3955	11.3562	11.1461	10.9446
Cyp2c12	lightcyan	7.73935	7.20904	6.48472	5.43112	7.22634	6.55279	7.18479	5.8656	9.39227	8.56205	9.00911	9.16616	10.5063	8.58919	10.091	9.72561	8.09813	8.2811	8.67068	9.81243	9.25006	7.27781	8.09509	8.50799	9.78646	8.32338	9.2386	8.53492	5.74465	5.76382	5.74914	4.97629	5.61961	6.02565	6.08538	6.0597	5.79392	6.63616	6.17937	6.07461	8.43879	9.27016	7.33467	7.43039	7.55607	5.63379	4.81267	5.96447
Cyp2c13	greenyellow	11.6423	11.6123	11.3267	11.3411	9.8158	9.58163	9.75754	10.082	11.1741	11.2977	11.5667	11.7061	11.1921	10.6911	11.1186	11.3267	11.3833	10.6046	11.6717	10.8363	11.3273	11.529	11.1605	11.6753	11.6583	11.6198	10.9663	11.2911	11.2581	11.0325	11.2923	10.7389	11.2103	11.1873	11.1434	11.3347	11.1988	11.0368	11.3084	11.2441	11.1503	10.5388	11.2568	9.35037	10.7811	10.9145	10.7156	10.6072
Cyp2c23	greenyellow	11.5265	11.5688	11.5891	11.6258	10.1077	9.10541	9.20315	8.73105	11.171	11.408	11.4231	11.5181	10.774	10.4769	10.6406	10.4816	11.4249	11.6632	11.612	11.3073	11.6008	11.5776	11.9591	11.867	11.5558	11.6658	11.8285	11.8143	11.571	11.3072	11.5243	11.349	11.7062	11.5231	11.5566	11.6215	11.6013	11.4723	11.6478	11.5833	11.4691	11.1352	11.4102	11.5369	11.4058	11.2398	11.0862	11.5368
Cyp2d2	greenyellow	11.3212	11.4278	11.5034	11.7583	10.3311	10.1626	10.3086	10.3028	11.1986	11.2231	11.5619	11.4417	11.0913	10.7895	10.8525	11.1867	11.2207	11.1469	11.4321	11.0741	11.3313	11.4585	11.2416	11.2793	11.1287	11.4612	11.1647	11.2084	11.3647	11.1557	11.4693	11.0979	10.976	11.0974	11.0658	11.3211	11.1825	11.0826	11.0562	11.2646	10.9461	10.6329	11.1185	9.91395	10.7745	10.5609	10.3656	10.4234
Cyp2d4	greenyellow	7.50897	7.68196	8.20847	8.19341	6.24322	5.5236	5.96954	5.83411	6.18209	6.52292	7.1276	6.86537	6.25461	6.28252	6.53325	6.75731	7.12911	6.49508	6.93369	6.46998	6.62532	7.35808	7.15425	6.78042	6.37224	7.44904	6.98068	6.51184	8.00886	7.55717	8.06274	7.61008	6.63458	7.39406	7.35408	7.29259	7.28724	7.21611	7.1566	7.20741	7.00731	6.2505	7.01512	5.66167	6.96706	6.92198	6.77474	6.69657
Cyp2d5	greenyellow	4.02763	3.93413	4.22314	4.26289	3.85996	3.24541	4.00486	3.31766	3.66448	4.02943	4.31903	3.86051	3.849	3.22542	3.79525	3.71097	3.9796	4.01507	4.00463	3.92705	3.95293	3.90075	4.27973	4.0752	4.71152	4.05897	3.78642	3.96554	5.27847	4.15111	4.18053	4.02341	3.53841	4.16351	4.20427	4.16145	4.19411	4.64324	3.97961	4.1371	4.11819	3.83443	4.12019	3.38772	4.99365	4.59534	4.04409	4.50001
Cyp2e1	greenyellow	12.2878	12.4329	12.3546	12.5529	11.4562	11.3043	11.1407	10.3073	12.5961	12.4355	12.6385	12.547	11.8625	11.9085	11.9276	11.9324	11.9635	11.8309	12.1418	12.0261	12.3956	12.2614	12.5742	12.5958	12.0265	12.313	12.3223	12.3891	12.3325	12.1585	12.4925	12.0964	12.4236	12.1562	12.2323	12.1279	12.3904	12.1348	12.2376	12.322	12.2141	11.6571	12.1736	12.2645	12.0456	11.7598	11.5281	11.9558
Cyp2f4	greenyellow	7.86677	7.72633	7.81936	7.53637	6.36812	5.47149	5.7809	5.93524	6.7701	6.93118	7.35253	7.32066	6.94733	6.45924	6.87909	7.00499	6.91624	6.82256	6.66778	6.51515	6.13151	6.9942	6.27571	6.61775	6.34071	6.95942	6.38711	6.82326	7.63631	7.28059	7.2748	7.40346	6.63113	7.11987	7.25546	7.15947	7.17405	7.34444	7.26153	6.91024	6.74665	6.70985	6.70355	6.16268	7.36416	7.46445	7.39027	7.59697
Cyp2j3	greenyellow	9.20652	9.42291	9.22224	9.29872	7.1463	6.71432	6.87419	6.59336	8.0298	8.36524	8.82968	8.89027	8.25535	7.5721	7.92402	8.15757	8.60958	8.02412	9.10505	8.11797	8.68043	9.12957	8.51246	8.65732	8.52561	9.16734	8.408	8.65031	8.91435	8.79286	9.24861	8.89317	8.44448	8.93302	8.80504	9.12719	9.06572	9.09917	8.88415	9.18361	8.60463	8.66022	8.99103	7.29401	8.961	8.77368	8.30822	8.58451
Cyp2j4	greenyellow	8.34613	8.32922	8.42361	8.75857	7.19248	7.07879	7.05015	7.4326	8.55764	8.46446	8.92761	9.06899	8.51082	8.55905	8.47355	8.84092	8.33753	8.11409	8.65874	8.46758	8.66368	8.58135	8.49333	8.23925	9.00707	8.98844	8.59161	8.40261	8.2485	7.61194	8.18369	7.48493	7.4359	7.78216	7.46411	8.43033	8.10744	7.9068	8.00659	8.3823	8.2035	8.1489	7.95669	7.85164	7.87264	7.84218	7.48429	7.46926
Cyp2r1	pink	6.24101	6.26747	5.95838	6.05835	5.24534	5.14988	4.94114	5.02113	5.79943	5.84771	6.30738	6.17457	5.87799	5.76179	5.39444	5.49686	5.64156	5.59849	5.81254	5.63638	5.09237	4.89955	5.12895	5.88461	4.91588	4.88324	5.50854	5.19788	4.9496	4.84749	4.8877	4.38396	3.51376	4.55775	4.66064	4.66553	4.61927	4.91425	4.6337	4.54843	4.93131	4.3665	4.66388	4.6471	5.4703	5.66948	4.72679	4.81048
Cyp2u1	greenyellow	6.97481	6.935	7.3028	7.01198	5.83029	5.60342	5.34122	5.17068	6.35523	6.54655	6.61835	6.61849	6.03191	5.67765	5.78051	5.87707	6.65055	6.42727	6.20195	5.89158	6.16156	7.0006	6.15857	5.98879	5.79937	6.61506	6.06641	6.35637	6.64524	6.45446	6.59654	6.2957	6.24909	6.08334	6.04601	6.12925	6.37746	6.01256	6.0496	6.03914	6.25351	5.90161	5.87051	5.5714	6.54731	6.31502	6.00782	6.2745
Cyp39a1	greenyellow	9.42651	9.25124	8.75624	8.88611	7.1916	6.18291	6.18898	6.15319	8.44087	8.58084	8.9537	8.94287	7.53232	7.50513	7.89878	7.9022	8.37904	7.98725	8.55578	8.19792	8.11614	8.21769	8.27756	8.96387	8.4265	8.31064	8.32403	8.42814	8.61066	8.37868	8.41774	8.01459	7.41688	8.17495	8.1205	8.34283	8.2529	8.28361	8.18714	8.16745	8.043	7.9499	7.99598	7.71765	8.11818	8.0891	7.58501	7.94181
Cyp3a18	greenyellow	11.358	11.2788	10.9323	11.2099	9.63727	9.0396	9.14789	9.85387	11.1145	10.6582	11.2014	11.3029	11.3059	11.5988	11.3595	11.0558	10.455	9.93049	10.8904	10.3582	10.4169	10.572	10.1271	11.0143	10.5105	10.4851	10.009	10.5943	10.8689	10.862	10.9551	10.6144	10.7148	10.7402	10.7621	10.7645	10.8427	10.7229	10.6224	10.9508	10.5061	10.0945	10.9571	8.62109	10.4901	10.3638	10.1897	9.906
Cyp3a2	greenyellow	10.1831	9.8751	10.2619	11.1162	6.99343	7.43225	7.4788	7.59422	10.6189	10.5842	10.6976	11.0196	9.85398	8.9874	9.34881	8.97139	10.5237	9.99316	11.1691	10.2635	9.97949	9.89956	10.1375	10.6441	10.1103	9.95942	9.74797	9.93014	10.7915	10.3255	11.0438	10.1684	11.1786	10.9279	10.9872	11.0585	10.9845	10.7801	10.7839	11.2627	10.8776	9.92358	11.3317	9.07729	9.27168	10.37	10.3186	8.90276
Cyp4a1	greenyellow	9.61325	9.5086	9.70034	9.07377	8.20121	7.46312	7.41782	8.44295	9.81347	9.73424	9.74531	10.0198	10.0953	10.6063	10.5396	10.8287	9.66141	9.61112	9.78723	9.62299	8.54476	8.65853	9.49941	9.43063	7.9661	8.58364	9.11064	9.19876	8.70574	8.93956	9.29386	9.27182	8.34629	8.7511	8.7298	8.81104	8.93869	8.80005	8.69941	8.71197	8.56473	8.43296	8.67092	7.02027	8.73706	9.19572	8.54338	8.89493
Cyp4a8	salmon	6.01822	6.28617	6.42476	5.63232	4.84251	4.93004	4.55566	3.77069	3.75069	4.08236	3.99839	3.70047	3.57909	3.81982	3.63884	3.69636	4.14271	3.99049	4.30024	3.43256	3.95417	5.59707	4.08116	4.50353	4.43144	5.24763	4.03444	4.4095	6.69847	7.14707	6.99125	6.95978	6.42645	6.93274	6.61585	6.65307	7.01014	7.06003	6.48863	6.72691	6.5136	6.17222	6.45971	4.79009	7.92005	7.58599	7.15539	7.30789
Cyp4f4	greenyellow	9.15978	8.99044	9.09118	9.20994	6.33227	5.12362	5.6303	5.53298	7.5146	8.26093	8.0902	7.96648	7.24243	6.64578	7.17208	7.33661	8.5084	8.47002	8.70741	7.97181	8.24458	8.64084	8.6772	8.54622	8.48592	8.70318	8.67926	8.4356	8.88415	8.4619	8.78354	8.36244	7.59994	8.33033	8.54214	8.60062	8.52459	8.41014	8.51277	8.5291	8.231	8.01907	8.22974	7.55303	8.66316	8.47006	7.95998	8.46551
Cyp51	greenyellow	10.7658	10.6009	10.3861	10.3455	8.18234	8.24688	8.45299	8.28566	10.7813	10.7261	10.4552	10.5082	8.59448	8.39554	8.10118	8.24638	10.512	10.478	10.6109	10.584	10.2023	9.80338	10.1194	10.2551	10.2666	9.94983	10.0701	10.0259	9.55676	9.22663	10.0857	9.26602	9.57232	9.33112	9.65852	9.72343	9.90708	9.50452	9.59377	9.78286	9.71397	9.68836	9.70746	9.11079	9.77984	9.63929	9.70496	9.47521
Cyp7a1	greenyellow	10.3289	10.5455	10.0158	9.2621	5.30433	4.62115	4.05812	4.06009	10.7137	11.3707	10.8739	10.718	10.9472	9.22697	10.4495	10.087	10.8003	11.3636	11.0587	11.2162	11.2092	10.1584	10.4277	10.9256	10.8377	9.71588	9.90332	10.5189	7.5321	8.11738	8.86367	7.53451	9.64097	9.75928	10.183	9.15281	9.51912	9.79991	9.78704	9.27547	8.83069	8.6278	9.74215	8.48175	8.44499	7.54459	8.62179	8.28488
Cyr61	royalblue	5.32879	5.21271	5.36156	5.73302	8.83435	9.33859	9.02937	9.05304	6.7835	6.0405	6.09107	6.00109	6.8638	7.4042	6.97503	7.64351	6.15108	5.89608	5.74298	6.4513	6.96433	5.98076	6.61967	5.90532	6.12035	5.79437	6.85883	6.24452	5.30764	5.39701	5.74604	5.56815	5.33956	5.81752	5.54428	6.15716	5.7925	5.67091	5.86851	6.1444	5.61649	6.21507	6.01864	6.41188	4.56087	5.53951	4.96507	5.20677
Cytip	royalblue	4.0797	3.7445	4.29029	4.41739	5.23006	6.18732	5.41273	5.43447	4.76455	4.85214	4.73486	4.76403	4.25365	3.27638	3.93409	3.76678	3.86556	4.1421	4.07009	3.78192	4.46485	4.41632	3.7094	4.05734	4.04701	4.29066	3.87787	3.66295	4.63047	3.82637	4.43004	3.62659	3.86256	3.90971	3.46292	3.89033	3.69247	3.56485	3.75448	4.14268	3.94189	3.87847	3.90887	4.09547	3.79235	3.61185	3.78743	3.79351
Dab1	salmon	4.48461	3.81357	4.91967	4.09695	3.25668	3.30544	3.00859	3.43646	3.26005	3.32447	3.59735	3.31337	3.66698	3.47173	3.4881	3.51561	3.97573	4.00148	3.55714	3.55458	3.58583	3.8637	3.57704	3.73567	3.52885	3.50934	3.36704	3.64415	4.38649	4.89466	4.4563	4.46893	4.18457	4.37784	4.75404	4.22539	4.44039	4.29633	4.59535	4.53304	4.27939	3.93163	4.23012	3.51776	4.71045	3.74794	4.14393	4.41811
Dab2	lightcyan	5.99231	5.65712	5.78069	5.26886	6.0221	6.59555	6.54898	6.47671	6.53125	6.63621	6.47967	6.41163	5.7606	6.06738	5.94475	5.99554	6.04885	6.21052	6.01098	6.04686	6.58144	5.80403	6.18941	6.02483	6.92327	6.46343	6.25696	5.70697	5.54957	5.0884	5.10126	4.85131	5.44405	5.34906	5.3137	5.55509	5.24456	5.39427	5.38781	5.46025	7.24214	7.46799	5.84426	6.69557	5.40312	4.86861	5.13692	5.13363
Dao	greenyellow	7.63012	7.9173	8.17239	8.502	5.52479	4.66178	4.77424	3.77324	6.51025	7.2082	7.30154	7.44683	5.43229	5.98161	6.20193	6.00731	7.52236	7.37318	7.4775	6.8539	6.88603	7.71903	7.56643	7.54884	7.76023	7.96029	7.92658	7.467	8.34388	7.84457	8.28058	7.84763	6.19661	7.65786	7.84343	7.84313	7.84939	7.84599	7.83422	7.98	7.94761	7.80376	7.70792	8.06762	7.77751	7.59094	7.52236	7.65741
Dap	purple	10.336	10.0716	10.1464	10.078	10.2339	10.389	10.5387	10.316	10.3476	10.4633	10.2421	10.3018	10.6755	10.6031	10.4933	10.5181	10.3865	10.6112	10.672	10.8242	10.8716	10.3108	11.2419	10.6468	11.3213	10.9499	11.4224	10.9901	10.3115	10.1242	10.1311	10.3817	10.6818	10.6103	10.4183	10.4048	10.5345	10.7794	10.692	10.7519	11.2153	11.5542	10.9182	11.8642	10.3157	10.4849	10.4564	10.3731
Daxx	royalblue	5.62303	5.14445	5.64052	5.47489	7.42174	7.33258	7.0151	7.00205	6.10577	6.01535	6.08657	5.86578	6.44217	6.23578	6.3343	6.60708	5.73065	5.65006	5.30677	5.84045	5.49682	5.72715	5.71519	5.58929	5.53092	5.38097	6.00159	5.45668	5.69139	5.63378	5.46546	5.58013	5.54181	5.17216	5.62719	5.34103	5.22165	5.77019	5.26493	5.34403	5.5097	5.59082	5.38222	5.83402	5.79214	5.67694	5.47135	5.58621
Dbnl	royalblue	6.38038	7.00274	6.78973	7.20924	7.89855	8.03063	7.8835	8.12408	7.65792	7.46589	7.5304	7.58562	7.17707	7.50178	7.63353	7.46462	7.03354	7.05135	7.03864	7.47976	7.47698	6.9435	7.00265	6.91461	7.34372	7.17111	7.20488	6.83112	6.84629	6.27044	6.54647	6.47801	5.64132	6.42081	6.37941	6.56757	6.5875	6.50325	6.4904	6.62793	6.91446	7.0226	6.58145	7.42984	6.73381	6.62685	6.62778	6.4106
Dbp	royalblue	6.52085	6.26182	6.32199	6.37399	9.84463	9.68185	9.70771	8.59874	6.54455	6.93746	6.17742	5.93253	6.65949	6.92977	6.87778	7.2355	8.1418	9.17863	8.27236	7.39126	9.39347	6.51223	9.09469	6.22486	9.18419	7.02565	8.76391	6.25244	5.06874	5.46661	5.30156	5.61162	5.61525	5.82519	5.63125	5.82456	5.76213	5.81897	5.55422	5.88872	5.82577	5.93289	5.49595	7.43911	5.59508	5.82564	6.08378	5.83166
Dbr1	royalblue	5.3936	5.29601	5.04049	5.12858	6.03241	6.40969	6.12482	6.31947	4.95106	4.79978	5.42093	5.08136	5.06458	5.16943	5.15712	5.13212	4.64573	4.62941	4.59725	4.66342	4.9607	5.37308	4.48162	4.83271	5.12998	5.24111	4.68759	4.78311	4.38583	4.044	4.75918	4.17602	3.99764	3.85021	4.20023	4.45726	4.18221	4.24634	3.96367	4.40805	4.12555	4.02342	4.12027	4.5371	4.12086	4.39178	4.06648	4.23698
Dcaf11	greenyellow	10.0493	10.1161	10.2223	10.2169	8.55028	8.21682	8.1927	8.07268	9.75875	9.80658	9.95272	9.94153	8.89958	8.9404	9.38461	9.38718	9.68954	9.57059	9.70932	9.53588	9.20819	9.83261	9.55334	9.94929	9.21766	9.81525	9.61193	9.93654	9.71086	9.52911	9.64213	9.30382	8.79779	9.47347	9.43815	9.49851	9.49219	9.56466	9.50421	9.51273	9.26042	9.3132	9.38693	9.0633	9.12237	9.04777	8.77143	9.01583
Dcaf4	royalblue	5.87844	6.0014	5.85667	6.26563	7.76071	7.68571	7.54109	7.50577	6.53209	6.56125	6.57769	6.56553	6.75939	6.68138	6.76686	6.98362	5.84808	5.72933	6.04339	6.14046	5.93782	5.65935	5.88531	5.93403	6.17169	5.99093	6.10762	6.10864	6.09947	5.64155	5.5283	5.69481	5.24821	5.71982	5.77518	5.72144	5.88217	5.92329	5.9057	5.78287	5.88695	5.98153	5.79179	6.74509	5.29589	5.43695	5.34209	5.52597
Dcakd	lightcyan	6.04949	5.56139	5.79896	5.89219	6.25504	6.56613	6.42398	6.1653	6.32497	5.90666	6.24696	6.14186	5.98341	6.62952	6.20574	6.07514	5.73608	6.24502	5.80892	5.97584	6.12948	5.62149	6.72222	6.00607	6.26415	6.15362	6.90926	6.24112	5.29577	5.3816	5.88223	5.31301	5.15752	5.6252	5.40125	5.9556	5.86189	5.79128	5.72443	6.14479	6.41465	6.60999	6.33623	7.3798	5.57981	5.74248	5.76711	5.40322
Dcbld2	royalblue	4.45093	4.51178	4.40126	4.70543	6.43491	7.32401	6.95853	7.08456	5.17284	5.04084	4.7021	4.64977	4.6096	4.79982	4.34323	4.66617	4.93463	5.0218	4.74044	4.59441	4.72395	4.629	4.88726	4.82217	4.815	4.56729	5.02235	4.73924	3.96586	4.28008	4.0525	4.08003	4.10163	4.26304	4.24345	4.23356	4.19121	4.14805	3.912	4.04325	4.77057	4.77905	4.24968	5.31881	4.13797	4.13409	4.06304	3.98504
Dcdc2	cyan	3.4776	3.50246	3.38542	3.59464	3.29579	3.4903	3.59765	3.65487	6.10372	4.23173	4.16135	3.92728	4.48806	4.81136	4.61849	4.60996	3.97911	4.07596	3.57367	4.62851	5.96453	4.22023	5.24874	4.47953	4.43526	4.58269	5.31491	4.5048	3.13428	3.08131	3.427	3.17365	3.28896	3.348	3.53739	3.87846	3.59298	3.39571	3.48881	3.67588	3.4598	4.28666	3.78964	3.32441	2.99763	3.00278	3.30486	2.86989
Dck	royalblue	4.94529	4.98944	5.19185	4.94467	7.42761	7.4324	7.10519	7.67176	5.93188	5.90671	6.03618	5.74114	5.95299	6.35408	6.24119	6.23992	4.76331	5.45777	4.94175	5.10689	5.89855	4.94027	4.91556	5.81233	5.04706	4.69448	5.12255	5.09603	4.58695	4.47187	4.71833	4.25812	4.45824	4.25635	3.75419	4.67774	4.42264	4.57001	4.27556	4.6178	4.54686	4.79967	4.80995	5.56749	4.54698	4.84925	4.8336	4.43952
Dclk1	lightcyan	3.49303	3.23187	3.58985	3.66173	3.48263	3.62707	3.91866	3.792	4.93018	4.04015	3.9371	3.98249	4.53508	4.76399	4.69779	4.06996	4.46104	4.44541	3.82317	4.82117	5.78422	4.2835	5.84562	4.4955	4.47456	4.40682	5.45431	4.70206	3.24831	3.49166	3.62041	3.42247	3.95326	3.56194	3.80399	3.40313	3.91416	3.66479	3.81302	3.69207	4.39209	3.98233	4.16495	4.4912	3.54084	3.61453	3.68387	4.00824
Dclre1b	royalblue	5.42799	5.65067	5.95472	5.62113	6.78775	6.92155	6.74765	6.94947	6.1225	5.88853	5.87206	5.84031	5.62127	6.25039	5.78997	5.78666	5.29212	5.72462	5.68704	5.55052	5.72989	5.85693	5.44518	5.84768	5.80883	5.53553	5.60431	5.56558	5.5901	5.18893	5.53148	5.41343	5.46633	5.71539	5.77811	5.47932	5.60347	5.92006	5.52444	5.72273	5.60416	5.80308	5.61152	5.60943	5.53139	5.55107	5.51722	5.79244
Dcn	royalblue	5.94011	6.13083	5.22625	5.46006	8.09311	8.72034	8.16481	9.23696	7.44423	7.57963	7.76123	7.65302	7.56415	6.72014	7.24107	7.23644	6.20891	6.36312	6.74714	6.42504	7.99742	6.66137	6.57932	7.38905	6.93422	6.50227	6.48658	6.92601	5.52326	4.6291	5.44653	4.83178	5.43594	5.55516	5.96116	5.99156	6.55792	6.39541	6.03816	6.2857	6.24142	6.91894	6.90177	5.95159	5.70646	5.11314	5.56636	5.47579
Dctd	lightcyan	4.70306	4.98814	5.15475	4.94498	4.52902	5.43488	5.11516	5.19052	6.815	6.34711	6.10672	6.05052	6.16977	6.99	6.4563	6.19218	6.08231	6.49001	6.03602	6.4193	6.69997	5.5974	6.88605	6.24771	6.54423	5.94874	6.85068	6.63948	5.61862	5.00777	5.28364	4.95757	5.74806	5.19729	5.43355	5.58475	5.30403	5.45945	5.33481	5.52003	6.36467	6.3372	5.87783	7.2712	4.74632	4.79309	5.01094	4.99722
Dctn4	royalblue	6.68118	6.57798	6.47943	6.70575	7.70432	7.61514	7.45731	8.04056	7.3485	7.06198	7.09304	6.95455	7.52122	7.22783	7.05859	7.2842	6.58975	6.86111	6.46643	6.86856	6.97538	6.21982	6.71983	6.84246	7.00675	6.61976	7.00842	6.77982	6.35246	5.85324	6.20388	5.7781	5.376	6.05298	6.15103	6.2579	6.48121	6.29118	6.20175	6.35784	6.36414	6.44037	6.27012	6.88516	6.26447	5.96332	5.89284	6.1581
Dctn5	royalblue	5.62358	5.82994	5.46184	5.4257	6.41647	6.81929	6.44983	6.95064	5.97241	5.79701	6.04576	5.84818	6.19947	5.93256	5.97304	5.93385	4.95498	5.25856	5.27069	5.41895	4.92529	4.61182	5.09644	5.09925	4.95929	4.91342	5.33657	4.98064	5.21081	4.86753	4.73635	4.97873	4.63797	4.91531	4.80275	4.97029	4.93356	4.95877	4.79163	4.79646	5.09755	5.68822	5.00422	5.79778	5.0693	4.87067	4.74019	4.87109
Ddah1	royalblue	7.60821	7.25295	7.79733	8.14833	8.67859	8.26003	8.57163	8.3748	8.58421	8.43146	8.79939	8.88754	9.10008	9.20995	9.21033	9.33549	8.1383	7.87715	7.9121	8.27679	7.76324	7.62419	7.85343	8.01028	7.7352	8.28704	8.10271	7.94538	7.86712	7.23443	7.66223	7.14799	7.39016	7.6983	7.61065	7.95128	7.76761	7.87147	7.7369	8.13108	8.21002	8.41964	8.07274	8.39251	7.95515	8.11993	8.19352	7.51474
Ddc	greenyellow	9.14937	9.24647	8.91625	9.05274	5.52495	4.72491	4.39411	4.69768	8.59697	8.73157	9.22114	9.21518	6.91407	6.79263	7.15795	7.24203	8.49175	8.39875	8.60781	8.62078	7.76069	8.79466	8.31702	8.77666	8.46056	9.22249	8.6104	8.67833	8.4072	8.2203	8.10411	7.82648	7.00527	8.00755	8.20456	7.9744	8.11911	8.02096	8.05439	8.00883	9.04019	8.57011	7.99025	9.76988	7.38864	7.21647	6.75989	7.46623
Ddit3	royalblue	4.54503	4.18385	4.43921	3.86254	6.97295	7.60519	7.21994	7.15966	5.01442	4.52938	4.94271	4.78801	5.03989	4.07645	4.70885	5.01896	4.71247	4.36138	4.22815	5.33614	3.83357	3.98912	4.44568	4.09159	4.87133	3.84238	4.97027	4.42031	4.97588	4.53446	4.67766	4.68012	4.37847	4.6074	4.55212	4.94565	4.90603	4.52894	4.95415	4.83945	4.87136	4.63055	5.08428	4.96393	4.42099	4.16567	4.44233	4.61438
Ddit4	royalblue	5.2368	5.77335	6.72724	6.51341	7.72139	7.76121	7.98182	8.02272	6.99076	7.14491	6.78114	6.30648	6.60693	6.73707	6.78212	6.19398	6.92003	7.1282	6.43535	7.17426	6.85865	6.43315	6.45868	7.03581	6.87908	6.6808	6.62712	6.83292	5.839	5.66893	5.95107	5.73048	5.694	6.45589	6.36701	5.41917	6.02559	6.26899	6.37055	6.05753	7.05653	6.74581	6.50772	6.77451	6.32722	6.31468	6.59118	6.24307
Ddr1	purple	4.02688	4.38996	4.57981	4.62638	4.58081	4.99132	4.87792	4.91025	5.37171	4.52571	4.59162	4.54332	4.92057	5.34815	5.17019	4.979	4.65613	5.12103	4.59438	5.30643	5.91603	5.40446	6.01173	5.16109	6.40654	6.41621	6.47239	5.91208	4.75785	5.06293	4.85347	4.82215	5.07688	5.2072	5.06489	4.71201	5.14282	5.10017	5.11446	5.2746	7.5276	6.98827	5.54363	8.62377	4.63054	4.5896	4.84538	4.65696
Ddx18	royalblue	7.18742	6.84515	6.93752	6.68169	8.32203	8.54593	8.38907	8.52746	7.51931	7.17347	7.5705	7.32209	7.75685	7.82674	7.84734	7.61928	6.69124	6.48276	6.7886	7.16867	6.14627	5.38677	6.73349	6.72744	6.41717	5.96456	6.64808	6.38696	6.41132	5.63916	6.19659	5.87884	4.50289	5.91844	6.34864	5.84472	6.01625	6.17409	6.22084	6.24744	6.74055	7.07074	6.3498	7.60945	6.46333	6.33661	5.88818	5.77063
Ddx20	royalblue	5.54186	5.17348	5.36978	5.27776	6.75003	6.88558	6.56517	7.0518	5.58679	5.51032	5.70975	5.57642	5.45447	5.39375	5.5678	5.68038	4.84005	5.00017	4.78057	4.93509	5.42755	4.94543	5.08577	5.23146	5.27274	5.26133	5.30331	4.93078	5.57315	4.70764	4.84441	4.92416	4.72673	4.81407	4.78629	5.25706	5.08247	5.03944	5.16142	4.97016	5.24751	5.23659	5.13259	5.94468	5.0829	5.28319	4.70831	5.37948
Ddx24	royalblue	6.90811	6.88358	6.89501	6.82588	8.26064	8.24007	7.97271	8.18304	7.1853	7.3776	7.24205	7.16729	7.33892	7.40471	7.4892	7.3534	6.56434	7.15767	6.69461	6.9235	6.94066	6.60635	6.79449	6.74649	6.82703	6.98295	6.73026	6.89765	6.61576	6.76581	6.36622	6.41125	6.19863	6.56765	6.5491	6.51705	6.4562	6.5738	6.49469	6.49258	6.80002	6.95349	6.66713	7.23252	6.16215	6.46715	6.12534	6.4319
Ddx27	royalblue	5.71646	5.73608	5.40222	5.41013	6.88332	7.08679	6.63065	6.97152	5.95374	5.84606	6.02776	5.86673	6.53219	6.29965	6.38428	6.33461	5.5446	5.46482	5.57623	5.66992	5.54338	5.23084	5.42604	5.39474	5.45769	5.36144	5.47448	5.33474	5.41235	5.51873	5.6369	5.40455	4.97493	5.56848	5.44133	5.47217	5.50371	5.62261	5.3874	5.49846	5.61011	5.71034	5.59979	6.02344	5.27874	5.32191	5.20525	5.33275
Ddx39a	royalblue	4.98174	5.21548	5.24811	5.27828	6.61865	6.79279	6.73534	6.73159	6.0768	5.61615	5.86991	5.85919	5.88922	6.56323	6.39532	6.18894	5.18756	5.56252	5.14747	5.59758	5.1534	5.03089	4.96713	5.1283	5.06019	5.19193	5.10782	5.08433	4.81178	4.84064	4.8875	4.93742	4.80878	4.62172	4.8526	4.73867	4.6954	4.54473	4.54467	4.77841	4.58558	4.96923	4.56996	5.58092	4.90985	4.9996	4.8009	4.97136
Ddx50	royalblue	7.16122	6.66047	6.42428	6.30745	7.38496	7.97802	7.61706	8.07251	7.20538	6.94746	7.23032	7.30589	7.59876	7.30553	7.27076	7.22554	6.75787	7.03551	7.05624	7.10377	6.94196	6.46926	6.7934	6.98823	7.14125	6.48487	6.99977	6.6992	6.16299	5.84599	6.03336	5.7621	5.60591	5.84044	5.97429	6.11019	6.11673	5.99208	6.08457	5.91965	6.22058	6.5535	6.19145	6.26934	5.65582	6.00715	5.5868	5.76043
Ddx52	royalblue	5.94119	5.69941	5.38769	5.42618	7.06953	7.52142	6.86442	7.49357	6.09382	5.90208	6.39204	5.98828	6.64278	6.33532	6.43091	6.31402	5.03538	5.00242	5.21133	5.32298	5.2394	4.54507	4.82903	5.55799	5.7225	4.91435	5.2762	4.74821	4.94891	4.5758	4.644	4.30446	4.06309	4.06641	4.31803	4.68194	4.58645	4.32403	4.45207	4.46413	4.53943	5.01833	4.52528	5.00544	4.18825	4.63577	3.82482	4.24216
Ddx59	royalblue	3.89655	4.08143	4.30394	4.09674	5.37408	5.54086	5.52246	5.40879	4.47796	4.50421	4.19306	4.09244	4.3057	4.73718	4.40055	4.45511	4.10781	4.09165	4.25286	4.45526	3.94448	3.6813	3.96814	4.08032	3.91008	4.09107	3.83461	3.935	4.35389	4.39089	4.10755	4.15324	3.95935	4.19061	4.44792	3.86679	4.03954	3.87999	4.01269	4.235	4.36655	4.34098	4.30021	4.50812	3.69614	3.57934	3.87972	3.73562
Decr1	greenyellow	7.42706	7.19295	7.39378	7.86531	6.53641	6.17757	6.00868	6.42111	7.04815	7.23309	7.06447	7.48714	7.06107	7.39077	7.22638	7.41523	7.41651	7.17954	7.46735	7.23998	6.87085	7.22072	6.97868	7.52568	7.14228	7.35099	6.94128	6.81892	7.77665	7.02009	7.7553	7.31521	6.49538	7.4789	7.39817	8.04507	7.52917	7.30323	7.5082	7.52135	7.4046	7.19514	7.269	6.67277	7.19856	7.73597	7.16363	7.44028
Degs1	royalblue	7.51787	7.08157	7.4412	7.45646	8.32949	8.62211	8.41954	8.44775	7.57703	7.8822	7.70341	7.62455	7.47804	7.54857	7.65751	7.26318	7.59855	7.94329	8.06228	7.93653	7.92278	7.53089	7.93059	7.35585	7.7187	7.9931	8.06235	7.13904	7.08715	6.6613	6.97726	6.65554	5.8125	6.41234	6.75884	7.21266	6.7443	7.01003	6.77922	7.08775	7.62756	7.71014	7.13836	8.01825	7.09065	7.2128	6.52904	6.82708
Dennd1a	salmon	5.3019	5.08489	5.23232	5.05221	4.0441	4.17403	4.1045	4.07303	5.00253	4.92234	4.9913	4.907	4.78059	4.77353	4.71366	4.82589	5.04563	5.19853	4.95944	4.85667	5.00661	4.88592	5.50516	5.05265	4.88957	5.00318	5.26893	4.83203	5.54373	5.42919	5.50425	5.2827	5.54134	5.28607	5.50135	5.46356	5.57927	5.34332	5.47029	5.49643	5.44894	5.32228	5.41209	5.24854	5.33971	5.43997	5.32748	5.4109
Depdc1	pink	2.49528	2.46112	2.54511	2.47352	2.25888	2.15078	2.15251	2.19382	4.4298	3.77737	3.99651	3.78023	2.60659	3.66239	3.08414	2.59981	2.88737	2.64021	2.4354	3.67426	2.46275	2.40493	2.63721	2.92517	2.66391	2.57865	2.79074	2.64942	2.26043	2.19452	2.17214	2.30242	2.27352	2.13923	2.19945	2.25855	2.1608	2.19482	2.16119	2.01862	2.37087	2.21706	2.23611	3.24163	1.97514	2.25588	2.08778	2.23739
Depdc7	royalblue	8.1643	8.08397	7.67327	7.64082	7.97383	8.33163	7.74232	8.11707	7.49507	7.6819	7.80449	8.01106	7.55544	7.08712	7.33426	7.62682	6.96248	7.01379	7.40693	7.35146	6.65335	6.36158	7.15527	7.24171	6.9372	6.90854	7.2459	7.15815	7.61469	7.30302	7.61418	6.91681	6.55704	7.14147	7.19887	7.16391	7.26011	7.42533	7.19475	7.20307	7.18586	7.28684	7.03015	7.34167	7.63573	7.30436	6.85776	7.29285
Des	royalblue	4.59742	4.32897	4.68365	4.38301	5.11998	5.94639	5.8298	5.43939	5.65967	5.50065	5.01498	5.33738	5.38612	5.59226	5.47028	5.08124	5.36353	5.50784	4.91492	5.42254	5.28314	4.39063	5.1769	4.79226	4.62583	4.82311	5.36087	5.16031	4.19202	4.16867	4.46763	4.50739	4.39423	4.81609	4.6655	4.06468	4.57989	4.79346	4.45079	4.43959	4.5473	4.71498	4.77695	4.4779	4.53419	4.44015	4.78967	4.46303
Dgka	royalblue	5.92234	6.09744	5.82683	5.93994	7.31756	7.47566	7.27127	7.74645	6.1857	6.15241	6.17215	6.11025	6.02663	6.27582	6.38808	6.2709	6.1102	6.19995	5.767	5.97193	5.78646	5.53162	6.24092	5.46151	5.72594	5.85885	6.30575	5.82813	6.10953	6.03051	6.00831	5.87299	5.50436	5.68618	5.74865	5.89495	5.65297	5.8649	5.73074	5.80173	5.86398	5.84217	5.81826	5.85135	5.7402	5.88145	5.73065	5.84677
Dhcr24	greenyellow	10.8881	11.1024	11.164	10.865	8.93271	8.31629	9.24177	9.78853	11.2046	11.3691	11.137	11.304	9.81903	10.1747	10.1222	10.2071	11.2616	11.3373	11.0998	11.3922	11.2015	10.8639	11.4576	10.8367	10.8889	11.0011	11.217	10.8358	10.8373	10.6807	10.8539	10.7772	10.5808	10.6066	10.6301	10.7224	10.6963	10.6223	10.7973	10.6417	10.3977	10.2554	10.6681	9.98915	10.5864	10.7799	10.9372	10.8023
Dhcr7	greenyellow	9.29584	9.77849	9.881	9.41933	7.35688	6.84594	7.2707	6.71174	9.11213	9.07918	9.22395	9.08554	7.98985	8.56661	7.8146	7.9003	9.09334	9.00227	9.01091	8.83384	8.46368	8.8523	9.01024	8.86398	8.84468	9.43662	9.52305	9.43471	8.82482	8.71655	9.20253	8.87949	7.92491	8.90181	8.64553	8.62649	9.09704	9.21532	8.89918	8.93688	9.82989	9.88149	9.08131	10.2887	8.7971	8.99481	8.91349	8.79811
Dhrs7	salmon	10.6813	10.8152	10.5146	10.7662	9.29185	8.71836	8.78151	8.3534	8.43567	8.05005	9.7442	9.22807	6.76075	5.73534	6.58464	7.65734	7.71169	3.30754	7.7988	3.40355	6.65297	10.5191	4.18924	6.44942	4.90678	10.6893	3.98239	5.96016	10.9086	10.6255	10.7313	10.3355	10.068	10.1397	10.281	10.444	10.1945	9.91588	10.053	10.1123	9.7723	8.97008	10.0417	8.08026	8.23717	8.60428	8.12765	7.8622
Dhrs9	royalblue	2.53871	2.84848	2.79909	2.77914	4.9779	5.36569	4.99305	4.88383	4.09624	3.36244	2.37799	2.73736	3.51287	3.93825	3.11479	3.00042	2.90137	2.78091	3.54576	4.14976	3.28836	3.86598	3.18538	3.06447	3.95577	2.52613	4.04914	3.46836	2.75188	2.52653	2.89969	2.94755	2.60792	2.43027	2.49088	2.914	2.76535	2.58289	2.52823	2.56739	4.53239	4.14924	3.4759	3.81559	3.12269	3.04961	3.09804	3.12697
Dhx30	royalblue	5.70476	5.85564	5.86953	6.00848	7.26869	7.04714	7.00743	6.9915	6.06356	6.07205	6.15134	6.07929	6.00683	6.29689	6.34882	6.55048	6.1148	6.00585	5.7331	5.93551	5.81378	5.81914	5.63848	5.84544	5.60853	5.89137	5.84631	5.64633	5.98498	5.93968	5.83197	5.73129	4.67033	5.51336	5.83011	5.9311	5.76204	5.8794	5.7611	5.85272	5.92091	6.09981	5.73093	6.21198	5.81206	5.76635	5.6066	5.68385
Diablo	royalblue	7.205	6.12877	6.68016	6.47465	7.71294	8.53022	8.22883	8.39917	7.09497	6.60423	6.88405	6.5699	6.75966	7.10665	6.81282	7.06118	6.56983	6.72887	6.60722	6.98112	6.74975	5.97573	6.79162	6.57909	7.15254	7.15917	7.48823	6.78578	6.3961	5.83258	6.34141	5.67578	5.36821	6.65427	6.20601	6.88323	5.95622	6.6188	5.90545	6.81233	6.96242	7.00006	6.94296	7.54321	6.14092	6.23176	6.61112	6.60644
Diaph2	greenyellow	6.08612	5.36548	5.3935	5.22429	3.76436	4.03118	4.26832	3.85841	4.90476	4.86383	5.17763	5.02508	5.13053	4.45352	4.6092	4.94623	5.15166	4.83562	4.96009	4.95269	5.02707	5.00241	5.51815	5.51996	5.23549	4.73954	5.34964	4.89623	5.45536	5.40231	5.40587	4.82026	5.42494	5.20681	5.47327	5.63785	5.67078	5.55814	5.37699	5.44874	5.52525	5.6008	5.54593	5.14507	5.31549	4.98461	4.29437	4.93626
Dio1	greenyellow	9.10969	9.56138	9.88486	9.86795	7.81112	7.06516	6.85072	6.68614	8.11066	8.61218	9.41515	9.33098	7.93882	6.99291	8.02658	8.04362	8.41942	7.74849	9.07652	7.96319	7.75855	9.24164	6.8743	7.92088	7.63721	9.21983	6.86866	7.76293	8.99432	8.80642	9.15202	8.68523	8.33562	8.81367	8.79376	8.68463	8.87641	9.10816	8.61266	9.011	8.25504	8.41746	8.69233	6.81555	8.61315	8.8571	8.59438	8.50646
Dkk3	cyan	3.63174	3.91892	4.13871	4.33096	4.91225	5.16317	4.91689	5.0676	5.82383	4.91899	4.95762	4.71851	4.78819	4.96872	5.1365	5.09374	4.71491	5.1104	4.56714	5.10502	6.54357	4.57935	5.60504	4.97686	4.96872	4.78564	5.59999	4.85484	4.14766	4.31821	3.90157	4.28836	5.05114	4.14189	4.3337	3.99465	4.44584	4.09066	4.25344	4.3066	4.1346	4.26814	4.33622	4.09683	3.93666	3.97222	4.14725	4.33423
Dmgdh	greenyellow	9.13103	9.25309	8.94472	9.14509	6.80361	6.04974	6.44133	6.45754	8.17136	8.55547	8.86548	8.8354	8.09215	8.33603	8.43407	8.25978	8.65684	8.50961	8.8661	8.23604	8.69496	8.79052	8.98353	8.93965	8.47942	8.96617	8.95718	8.92383	9.12918	8.77083	9.19062	8.8332	8.34704	8.97654	9.02023	8.97333	8.93112	9.0072	9.0298	8.9047	8.56016	8.3916	8.70963	6.71776	8.92193	8.67881	8.24436	8.76586
Dmxl2	darkturquoise	7.34366	7.06999	7.36923	6.19704	6.08747	5.89362	6.02942	5.5597	6.01315	6.16792	6.37201	6.33707	5.91936	5.58013	5.68164	5.86892	6.01746	5.40939	5.53685	5.45409	5.48209	6.20812	5.34937	5.58958	5.42906	5.83274	5.4819	5.50101	6.52274	6.40302	6.63283	6.52419	5.66886	6.09516	6.44716	6.26271	6.05085	6.02037	6.30151	6.03259	5.97213	5.70825	6.22232	5.80876	5.27986	5.56978	4.95093	5.15641
Dnaaf1	purple	3.90633	4.20533	4.19731	4.12695	3.66284	3.83848	3.72007	3.67096	3.90661	3.57083	3.61355	3.88676	3.86361	3.8067	3.80995	3.85412	4.26613	4.28733	4.06373	3.93636	4.03906	4.76015	4.52451	3.92032	5.61202	5.83691	5.93258	5.70099	4.56555	4.97773	4.68147	4.89326	5.29815	5.07814	4.84463	5.35571	5.03854	5.69856	5.48631	5.34644	4.75077	5.73127	5.94973	9.34466	5.02522	5.13148	5.1383	5.2038
Dnajb1	royalblue	5.8452	5.84876	6.23594	5.81917	7.44234	7.30638	7.69759	7.62417	5.63635	6.06489	5.87759	5.8078	6.08456	6.07742	6.5212	6.29995	6.7892	6.32141	6.16338	6.31284	6.25378	6.78742	5.95886	6.35245	6.5593	6.46096	5.88389	6.07603	5.87149	5.87079	5.8964	6.07335	5.57065	6.28049	6.07423	6.69552	6.35992	6.24399	6.23103	6.28676	6.09954	6.39135	6.23996	6.04783	5.82272	6.01946	5.98776	5.8539
Dnajb12	grey	4.67173	4.99886	4.93751	5.13908	4.16664	4.3703	3.71747	3.1543	4.68584	4.45741	4.20204	4.85891	5.06966	5.42256	4.88763	4.66375	4.67341	4.91412	4.10273	4.46252	3.86378	5.16685	3.81444	4.31456	5.09036	4.79673	4.45453	4.94551	6.01409	5.6029	4.39368	5.17077	4.0251	5.36565	5.28079	4.26549	5.23806	4.77266	5.14259	4.23076	3.70665	4.31902	4.64795	4.4552	4.77355	4.95589	5.16806	5.43288
Dnajb9	royalblue	8.97598	9.18333	9.07977	8.75588	10.2869	10.5047	10.1673	10.6575	8.65276	9.10179	8.75563	9.16982	9.08437	9.03292	9.20051	9.01879	9.62632	9.65164	9.57607	9.20972	9.3035	9.24573	8.76578	9.24451	9.50445	9.14477	9.02884	9.51229	8.43023	8.55428	8.57308	8.51834	8.27869	8.89357	9.10001	8.55718	8.65016	8.92625	8.83294	8.73628	8.73394	8.88982	9.00409	8.77661	8.47497	8.50764	8.70999	8.37928
Dnajc12	purple	8.5244	8.27055	8.99269	9.11136	7.92306	7.90784	7.45414	7.71195	8.21201	8.47717	8.33133	8.13431	8.14476	7.99014	8.04619	7.83656	7.66627	7.77659	8.13587	7.68828	8.01533	7.86687	8.41034	8.1022	8.08218	8.22848	8.29985	8.40105	8.36456	7.69702	8.35124	7.84858	7.11952	7.78312	7.69754	7.6574	7.98408	7.96307	7.81563	8.11995	9.232	9.09119	8.16518	10.0276	7.94793	7.42112	7.65469	7.69097
Dnajc2	royalblue	5.41011	5.34823	5.33149	5.29839	6.34385	6.58881	6.19011	6.65963	5.8098	5.78353	5.84773	5.74854	6.06854	5.99932	6.00547	5.95649	5.52796	5.39797	5.19301	5.46521	5.1792	5.05199	5.18685	5.42736	5.46676	5.17615	5.37396	5.31124	4.72433	4.51644	4.56795	4.52216	4.42166	4.74114	4.72965	4.81008	4.7707	4.68326	4.75646	4.79018	5.00775	5.20655	4.65144	5.51387	4.49516	4.58365	4.44171	4.6718
Dnase1l3	greenyellow	8.61862	8.40206	8.18475	8.50904	7.513	7.42638	7.24195	7.30212	7.84771	8.17499	8.73822	8.68551	7.94268	7.72936	7.99177	7.99552	8.2069	8.12664	8.63686	8.04247	7.79681	8.04125	7.67351	8.26033	8.16216	8.10943	7.83652	7.62975	7.96962	7.41009	7.57975	7.58196	8.23635	8.28423	8.44251	8.45018	8.28291	8.32486	8.42275	8.54774	8.34315	8.37544	8.58885	7.92881	7.98719	7.78801	7.45024	7.87782
Dnase2b	greenyellow	6.70392	7.13848	6.40141	6.4889	6.23438	4.95273	4.90963	6.05258	5.305	5.78817	5.38448	5.5534	5.24884	5.15338	5.17544	5.44397	5.48237	5.15111	5.74318	5.21291	5.64428	5.74433	6.20964	5.08021	5.57195	5.56588	6.41968	5.27426	7.01387	7.2274	6.58185	6.81103	5.4169	6.21873	7.20934	6.58089	6.15672	5.99048	6.58109	5.84557	5.17755	5.88912	5.95361	4.54739	5.46588	6.47826	6.10861	7.13132
Dnm1l	royalblue	7.06285	7.29814	6.67323	6.79976	8.02572	8.27346	8.13404	8.58866	8.02571	7.65067	7.85129	7.82934	8.41809	8.32248	8.33824	8.28192	7.15231	7.12099	7.01113	7.42145	6.92284	6.78081	6.85991	7.22225	7.20032	7.09211	7.15457	6.82775	6.36051	6.1376	6.17064	5.77311	5.47384	5.90648	6.14967	6.3752	6.14207	6.23396	6.23653	6.22171	6.92667	7.14092	6.35602	7.70181	6.13053	6.10571	5.45879	5.84012
Dock1	greenyellow	5.98569	6.01657	5.94649	5.7765	4.6971	4.59879	4.73746	4.71244	6.28505	6.24805	6.04824	6.11601	5.89593	6.05897	5.89259	5.86553	6.16339	5.91856	5.86853	6.04371	6.32884	5.91025	6.22685	6.05521	6.07056	6.17073	6.32276	5.89108	5.82473	5.4773	5.62113	5.4622	5.31927	5.63821	5.59005	6.0631	5.68152	5.70054	5.84268	5.85307	6.18523	6.15891	5.77293	6.49782	5.70013	5.74212	5.28488	5.53919
Dock10	royalblue	4.8022	4.60861	4.23478	4.41177	4.87613	5.40743	5.13173	4.87706	5.84583	5.74752	5.58932	5.58153	5.04881	4.29724	4.63528	4.58715	4.83229	4.99166	4.95474	5.07947	5.45071	4.53329	5.03589	4.79568	4.89752	4.63789	4.93498	4.55876	4.25016	4.02718	4.09022	3.92806	4.31346	4.12617	4.34818	4.48559	4.30433	4.27104	4.23255	4.37754	4.43567	4.57637	4.64954	4.17221	4.38252	4.35113	4.23412	4.25642
Dock3	salmon	4.40032	4.02231	4.44121	4.2676	3.19142	3.14645	3.31305	3.12501	3.50257	3.70077	3.64607	3.64606	3.78433	3.71107	3.68462	3.69239	3.62715	3.59278	3.58719	3.63048	3.92465	3.97626	3.59432	3.6879	4.098	3.85238	3.68161	3.61314	4.30502	4.36169	4.30331	4.35748	4.2147	4.17543	4.36173	4.5667	4.35691	4.34848	4.30368	4.33121	4.35711	4.67662	4.47633	3.82603	4.34698	4.60831	4.40899	4.34717
Dohh	royalblue	6.4145	6.75196	6.93558	6.98054	7.92488	7.63129	7.86581	7.69451	6.91183	7.08857	6.92169	6.98716	7.03759	7.2454	7.50325	7.59924	7.17324	7.29073	6.91117	7.0685	6.48982	6.64358	6.63173	6.63121	6.36954	6.91087	6.66205	6.73401	6.49352	6.52887	6.559	6.70559	5.86707	6.53659	6.48051	6.26402	6.49935	6.65085	6.2351	6.529	6.20809	6.20199	6.35812	6.60254	6.56389	6.53026	6.64012	6.42688
Donson	royalblue	4.42188	3.75011	4.53789	4.34226	5.72247	5.60409	5.72024	5.61329	5.13131	4.64626	4.80485	4.52937	4.56085	4.79816	4.5446	4.84065	4.76337	4.68816	4.46637	4.4511	4.35968	4.41884	4.19778	4.42179	4.03191	4.273	4.35788	4.15702	4.15427	4.15683	3.88608	3.95416	4.17748	4.14069	4.25295	3.9614	4.108	4.11036	3.80795	3.85976	3.88212	3.99035	3.91749	3.76346	3.46271	3.9448	3.65559	3.83422
Dpcd	royalblue	6.15661	5.98	5.74187	5.67658	6.92206	7.14574	6.67708	7.24126	6.48333	6.1687	6.34756	6.3333	6.21032	6.66016	6.75858	6.76511	6.31856	6.41803	5.83211	6.45162	5.97654	5.99946	6.02061	6.3209	6.47581	6.23792	5.99019	6.1612	5.74817	5.64372	5.47975	5.80773	5.67521	5.95406	5.44562	5.83058	5.82114	5.89242	5.85767	5.76868	6.19584	6.74098	6.04878	6.93822	5.45834	5.30644	5.25102	5.60365
Dpf2	royalblue	5.74788	5.69281	5.88558	5.68822	7.00622	7.13971	6.85034	6.9772	5.93019	5.90058	5.7831	5.78247	5.89545	6.03747	6.05064	6.05463	5.95022	5.88616	5.67106	5.80281	6.18712	6.16631	5.9586	5.62968	6.13975	6.05577	5.69943	5.72493	6.0015	5.9128	5.58418	5.88086	5.8067	5.61421	5.80583	6.07026	5.74043	5.8244	5.73476	5.77618	5.80142	5.73867	5.75001	6.09356	5.509	5.42712	5.43275	5.42618
Dph2	royalblue	4.0716	4.18648	4.36355	4.20263	5.33111	5.27728	5.18273	5.21694	4.09964	4.4467	4.22219	4.25156	4.07101	4.44693	4.21338	4.01754	4.64143	4.31907	4.32738	4.24477	4.24551	4.34202	4.39745	4.12891	4.37598	3.87328	4.05508	4.56544	4.01011	4.22887	4.14302	4.25562	4.04246	4.27821	4.21636	4.08196	4.18749	4.3857	4.08888	4.26769	4.32017	3.95622	4.20366	4.29791	4.52857	4.46184	4.60258	4.68152
Dpp4	greenyellow	9.15325	9.17199	8.75703	8.68555	7.22888	7.47317	7.24241	6.97829	9.26779	9.03719	9.30874	9.39634	9.31112	8.97155	8.84866	8.86501	8.72581	8.76751	8.91813	9.13033	9.20031	8.78818	9.02903	9.42004	9.43312	8.99695	9.25251	9.2667	8.48908	8.27528	8.43701	8.09303	7.90857	8.53903	8.56804	8.62087	8.56179	8.63276	8.63783	8.59036	8.79799	8.85737	8.58813	8.00016	8.48986	8.35518	7.93957	8.43222
Dpp7	lightcyan	6.14097	6.41469	6.31978	6.58849	6.95336	7.42807	7.63548	7.31989	7.93642	8.02531	7.50613	7.5768	7.08936	7.40669	7.69215	7.38775	7.13511	7.79838	7.39028	7.81131	7.65637	6.53162	7.31449	7.22025	7.19752	6.74309	7.45644	7.20195	6.35812	5.80124	6.15187	5.88944	6.18369	6.19261	6.26361	6.32423	6.28304	6.36926	6.19047	6.52818	6.51165	7.22299	6.60089	8.45383	6.5645	6.23314	6.24098	6.23672
Dppa1	greenyellow	5.62773	5.5182	5.73441	5.48867	5.28282	3.11724	5.29988	2.85005	3.88034	3.81069	4.80102	3.64345	5.6923	4.99811	4.19934	4.80171	3.63699	5.377	5.93968	5.10589	5.06937	4.83808	4.16308	5.06704	3.9261	5.37447	4.5179	4.86354	5.6837	5.25155	4.65004	6.22935	4.4363	5.30039	5.25136	3.29495	5.89745	6.0154	5.69527	5.99132	5.35459	3.98737	5.62898	4.3146	5.5094	5.59259	5.93047	5.51535
Dpyd	greenyellow	9.76942	9.89999	9.53481	9.5043	6.12232	4.8832	5.59078	5.6664	8.60186	9.11281	8.99951	8.96758	9.053	8.48242	9.1129	9.30756	9.37957	9.10025	9.49489	8.99715	9.77716	9.57077	9.31661	9.95127	9.70932	9.49051	9.37964	9.689	9.41652	9.50537	9.21695	9.04645	8.6024	9.01001	9.12755	9.10229	9.20441	8.93109	9.14111	9.01932	8.79711	8.59068	8.81796	8.11161	8.82296	8.69643	8.21162	8.83682
Dpys	greenyellow	10.5622	10.6903	10.813	10.8078	9.5584	8.86286	9.02187	8.42076	9.95036	10.2213	10.3382	10.2912	9.76794	9.68779	9.8178	9.98281	9.89309	9.82614	10.2392	9.82795	9.79938	10.2551	10.1796	10.1585	9.7956	10.2822	10.0603	10.1059	10.4598	10.298	10.3603	10.0512	9.39522	10.0113	10.1455	9.95233	10.1046	10.0495	10.05	10.1676	9.57731	9.48694	9.924	7.55244	10.012	9.8806	9.78098	9.92075
Dpysl2	lightcyan	6.54409	6.70647	6.86476	6.80973	6.97751	7.34477	6.97419	6.85394	8.39383	8.12808	7.88955	7.67096	7.67527	7.8188	7.84502	7.65576	7.59214	7.97708	7.5295	8.17113	8.40128	7.35898	8.08129	7.82707	7.90996	7.59076	8.07302	7.66519	6.20643	5.86833	5.8641	5.98902	6.00392	6.32342	6.36292	6.75099	6.56083	6.4167	6.46994	6.57082	7.25524	7.24809	6.73727	7.27168	6.49438	6.28212	6.38545	6.15889
Dr1	royalblue	7.48884	7.59194	7.43043	7.30374	8.47142	8.65501	8.41581	8.92908	8.09117	7.81543	7.90964	7.86043	8.32195	8.06034	8.28313	8.07116	7.24188	7.36551	7.20386	7.54756	7.37091	6.78649	7.093	7.51331	7.20968	7.20437	7.55264	7.01685	6.86723	6.37057	6.76565	6.3951	5.80111	6.46347	6.61189	6.94776	6.52281	6.34605	6.55264	6.78819	6.507	7.12413	6.38512	7.36592	6.6223	6.92893	5.84222	6.14047
Drg1	royalblue	7.81258	7.75337	7.53263	7.69481	9.161	9.27464	8.73752	9.22727	8.33132	8.05342	8.238	8.12913	8.41727	8.66782	8.65864	8.66709	7.51438	7.44116	7.74031	8.02963	7.56842	7.43049	7.21581	7.63502	7.96353	7.66106	7.38407	7.34154	7.49397	7.39251	7.13698	6.51595	6.3138	6.8687	6.91426	7.14884	7.12017	6.97082	7.01547	7.00312	7.3196	7.64184	6.86705	7.92451	7.07013	7.07646	6.34733	6.7372
Dsc2	royalblue	7.52957	7.64204	7.43941	7.27996	9.12117	9.21759	9.51258	9.1351	7.50986	8.01241	7.74908	7.88739	8.47658	7.9781	8.48341	8.68022	8.21552	8.3876	8.21866	8.24047	8.57546	7.19571	7.67002	7.48977	8.66079	7.32186	7.83977	7.23471	7.15415	7.11676	7.05718	6.89615	6.48665	7.13232	7.23464	7.16805	7.12257	7.12234	7.34621	7.16279	6.81629	7.32713	7.20462	7.28801	7.31669	7.38115	7.31272	7.18231
Dsg1	grey	3.04707	3.29856	2.79652	3.08721	2.58226	2.64579	2.82052	2.58847	3.36028	4.29601	3.52258	3.4558	3.45525	3.67363	3.43343	3.541	4.41374	4.63311	4.47479	4.67727	4.85872	3.13831	3.34913	3.50523	5.08823	3.27287	3.62196	3.64526	3.54944	3.5865	3.51996	3.61671	3.91391	3.588	3.43553	3.83294	3.64105	3.6065	3.72834	3.42081	3.42823	4.2143	3.65351	3.17552	3.8542	3.60932	3.66059	3.703
Dsp	royalblue	7.28179	6.94608	7.09314	7.03777	8.12248	8.30113	8.08665	8.11524	7.65873	7.38134	7.41058	7.37937	7.61462	7.6263	7.46999	7.50475	6.99948	7.07307	6.82051	7.27879	7.81201	7.02452	7.38346	7.23548	7.50505	7.26251	7.80028	7.23891	6.68665	6.68522	6.75143	6.55826	6.77185	7.08224	7.17931	7.30486	7.0248	7.17576	7.34112	7.31476	7.21302	7.4975	7.49022	7.72746	6.54052	6.62582	6.52826	6.79448
Dtnb	greenyellow	5.94365	5.77402	5.90402	5.76824	4.47754	4.42169	4.55477	4.56606	5.52302	5.58942	5.74073	5.61948	5.16111	5.11541	5.25438	5.26642	5.72285	6.088	5.8784	5.7526	5.4538	5.63135	5.93928	5.62233	5.58549	5.69809	5.76953	5.74264	5.73517	5.77702	5.69249	5.94398	5.45378	5.54988	5.65098	5.30298	5.59324	5.5604	5.42512	5.46972	5.41733	5.47672	5.47487	5.77597	5.85879	5.84575	5.81291	5.9728
Dus4l	royalblue	3.96572	3.63922	3.65765	3.81079	4.8456	4.62191	4.53212	5.28519	4.14651	4.36861	4.37911	3.94442	4.81759	4.62581	4.75493	4.3391	4.41938	3.92217	3.55471	3.74403	3.68904	3.92061	3.76164	3.84057	4.89998	4.00362	4.2228	3.83887	3.97061	3.79016	3.82847	3.72941	4.05211	3.86899	3.85856	4.18921	3.54441	3.86644	3.47698	4.28155	4.08196	4.47895	3.88394	4.35395	3.66366	3.45065	3.67548	3.83328
Dusp1	grey60	9.4939	10.064	9.1262	9.94541	10.4408	10.2875	10.0784	9.81274	9.12873	8.57391	8.81298	7.98825	8.74331	8.20521	8.18099	8.00756	9.1925	8.48191	8.99856	8.93942	8.33695	9.26708	7.95609	7.91836	8.51049	9.19194	7.79579	8.20408	10.1372	10.0957	10.1078	10.0275	9.15718	8.80842	8.731	8.975	9.26967	8.85854	8.75786	8.83797	8.46484	8.25171	8.18919	7.87838	8.46507	9.55479	8.58302	8.82277
Dusp10	royalblue	4.43941	4.54356	4.25244	4.50227	5.60844	5.81406	5.90544	5.80317	4.68758	4.25571	4.37772	4.23911	4.81612	4.40419	4.49991	4.23058	4.76345	4.20662	4.13918	4.75271	4.23666	3.97972	4.53441	4.47845	4.04277	4.30452	4.46169	4.62647	3.87718	4.21066	4.20691	4.34014	4.26303	4.4018	4.35036	3.76676	4.35337	4.0489	4.27731	4.08841	4.02882	3.79366	4.02412	3.90038	4.1328	3.99593	4.43548	4.07548
Dusp16	royalblue	4.69071	4.44494	4.82876	4.50073	6.88482	7.39854	7.20813	7.54919	5.70965	5.2029	4.92668	5.04878	6.42669	6.20299	6.1799	6.15844	4.65301	4.97128	4.79323	5.21524	5.30333	4.63406	5.33803	4.77378	5.47046	4.95879	5.40374	4.92354	5.11131	5.07972	4.95807	4.80928	5.28352	5.20074	5.57405	5.44464	5.19185	5.20052	5.40378	5.23483	5.61721	5.83995	5.59816	5.88526	4.85013	4.9028	4.81331	4.55946
Dusp18	royalblue	3.98247	4.65644	4.51079	4.17381	5.62963	6.12304	6.06473	6.04109	5.45363	5.22106	4.78994	5.14606	4.94838	5.38586	5.27897	4.96191	4.51194	4.83962	5.0592	5.0554	5.15916	4.64158	4.91295	4.50963	4.8988	4.86935	5.21967	4.46162	4.07039	4.17053	3.91121	3.83692	3.82833	3.55882	3.94518	4.00037	4.23281	3.80243	3.62479	3.83185	4.26702	4.21409	3.97798	4.64683	4.10177	3.85757	3.95552	4.3833
Dusp5	royalblue	5.96072	5.00698	5.70803	6.082	7.25002	7.50481	7.43615	7.28533	5.42891	5.25294	5.59746	5.77653	5.85942	5.90511	5.69695	5.67322	5.97045	5.7547	5.66602	5.6988	5.81983	5.70462	6.61371	5.08592	5.78082	5.3921	6.13245	5.60369	6.10324	6.11607	6.46857	5.97034	5.62724	5.97284	6.13714	5.90718	6.09296	5.74681	6.19851	6.0644	6.09064	5.8631	5.88004	7.54688	5.54884	5.82447	6.01899	6.05257
Dusp6	royalblue	8.86905	8.58245	7.54774	8.64664	9.67106	9.7345	9.64755	9.74782	8.7605	8.30699	8.33185	8.16899	8.92837	8.72915	9.19788	8.93827	8.1038	8.30652	7.78244	8.32866	8.43742	7.05537	9.07573	7.62058	8.05398	7.44671	8.75765	7.34576	9.12979	8.15349	8.6744	7.48569	6.54198	7.11787	7.1589	8.63292	7.36282	7.10914	7.12077	8.41948	6.92731	7.34121	7.34595	7.01314	7.41905	7.67579	7.10441	7.65399
Dusp7	royalblue	6.03849	5.28175	5.07135	5.66391	6.27596	6.91864	6.66412	6.96398	6.32725	6.46613	6.12252	6.4456	6.85035	6.53898	6.55764	6.69861	6.27872	6.66269	6.46149	6.28289	6.41807	5.79658	6.55032	5.76685	6.19649	6.06578	6.46113	5.72217	5.73941	4.7626	5.46334	5.28373	5.8472	5.61369	5.48952	6.06497	5.71082	5.87205	5.53766	5.68647	5.93637	5.93478	6.12656	6.03102	5.57881	5.54822	5.69853	5.63728
Dut	royalblue	4.16427	6.01755	4.63559	4.85489	5.70027	5.34248	4.62711	5.16331	5.47283	6.38425	6.79356	6.22845	4.93417	6.27851	5.75153	5.61502	4.98756	5.35879	5.01413	3.95988	5.29782	4.60233	5.22015	4.05944	3.92948	5.72146	5.56158	3.72184	3.66992	2.89044	4.69335	3.21428	2.36761	4.06155	3.40683	2.80878	4.58698	4.20699	4.10782	3.95791	4.23507	4.00262	4.3012	4.19382	4.83394	4.25882	4.65279	4.8817
Dync1h1	royalblue	7.16296	7.1296	7.20143	7.14288	8.25258	8.41938	8.57454	8.11018	7.71156	7.50015	7.42036	7.58479	7.26889	7.35116	7.23422	7.34566	7.41814	7.23526	7.06005	7.36875	7.64139	7.29806	7.55174	7.33583	7.2372	7.46397	7.63518	7.21972	7.02069	6.78596	6.94123	6.70687	6.5122	7.04619	7.11197	7.22971	7.11146	7.11722	7.19633	7.21183	7.31356	7.55404	7.27423	7.73637	6.76403	6.76672	6.51197	6.66975
Dync1li1	royalblue	6.96745	7.06268	6.8503	6.89204	7.91291	8.25015	7.9704	8.14189	7.30476	7.03471	7.1423	7.13759	7.31396	7.37754	7.37559	7.39776	6.7874	6.74668	6.68278	7.0216	7.02501	6.83751	6.91848	6.99733	7.07684	6.8827	7.07521	6.94101	6.49575	6.17937	6.37354	6.27006	5.93541	6.35422	6.4956	6.47753	6.41498	6.29475	6.41829	6.56716	6.53807	7.02075	6.43602	7.07482	6.30843	6.51935	6.07412	6.39538
Dynlt1	royalblue	5.1011	4.91736	4.9128	4.82998	8.21437	8.54147	8.31637	8.86073	7.29751	6.60558	6.75023	6.56331	6.98341	7.27384	7.03219	6.84006	6.54459	6.79665	6.11092	7.09714	5.5071	5.11713	6.05228	6.15961	6.05451	5.28196	6.66821	6.1315	4.57615	4.07745	4.71631	4.89173	4.30033	5.20431	5.30399	5.66293	4.72801	5.24137	5.24565	5.14654	6.86818	7.2416	6.11503	8.19211	4.99744	5.34068	5.13707	5.47604
E2f5	royalblue	4.64761	4.10865	5.67866	4.47488	6.42012	6.71801	6.8624	7.28536	5.47829	5.26672	5.53613	4.92497	5.02074	5.54462	4.96896	5.43175	4.33284	4.86953	4.07458	4.11479	5.95395	5.14229	4.4664	5.48932	4.06672	4.61287	5.89497	4.64388	4.72375	3.79766	5.02435	3.98807	4.72017	4.29792	4.58061	3.771	4.24302	4.86497	4.60082	3.40895	4.66393	6.00506	4.55462	6.53565	2.72229	3.81593	3.88409	3.64491
Eaf1	royalblue	6.58525	6.04613	6.26246	6.42045	7.99386	8.34313	7.83288	8.21214	6.17925	6.24963	6.04946	6.04994	6.11726	6.29781	6.32975	6.65476	6.36201	6.03845	5.81367	5.94146	6.14515	6.09943	6.69395	6.12071	6.39602	6.16758	6.67281	6.36243	6.24119	6.11207	5.89678	6.10722	5.95325	5.88404	6.04597	6.06378	5.97016	6.39388	6.09284	6.16724	6.41995	6.54218	6.43313	6.91827	5.89583	5.83031	6.18805	5.98782
Ebna1bp2	royalblue	6.74645	6.87743	6.50737	6.7688	7.68502	8.00712	7.614	7.93708	6.99465	7.26017	7.42679	7.30053	8.00794	7.89138	7.89264	7.34443	6.55181	6.44653	6.93927	7.02505	6.25974	6.38568	6.31499	7.01504	6.60796	6.27501	6.6123	6.90388	6.4401	6.89954	6.40481	6.46129	6.21728	6.3716	6.48025	6.98494	6.72649	6.33422	6.6447	6.51739	6.94565	7.02248	6.74897	7.21603	6.17487	5.81024	6.25049	5.91853
Ebp	greenyellow	10.1161	9.8812	9.6725	9.68298	8.21335	7.99104	8.27781	7.85189	9.38991	9.82839	9.46117	9.6043	7.89067	8.32336	8.31496	8.25916	10.2286	10.376	9.90407	9.78237	9.83005	9.8431	9.99136	9.69591	9.76452	9.77996	9.83093	9.68943	9.51934	9.00007	9.58785	9.33042	8.05918	9.16468	9.4632	9.53385	9.49574	9.24999	9.32998	9.23565	9.00386	8.72874	9.37417	8.55133	9.16856	8.95904	8.86103	9.27383
Echdc2	greenyellow	7.68063	8.34015	8.25738	8.4872	7.02921	6.6041	6.59209	6.48499	7.60809	8.00567	8.02207	8.07967	7.36045	7.40473	7.49365	7.58885	8.22154	7.91872	8.27322	8.08996	7.79649	8.13322	7.67046	7.95379	7.99828	8.10017	7.84136	7.93331	8.06138	7.49126	7.8641	7.7623	6.23266	7.66657	7.24202	7.58616	7.67091	7.74756	7.48497	7.68109	7.51175	7.35827	7.47344	6.66862	7.66034	7.563	7.21515	7.71303
Echs1	greenyellow	10.7094	10.543	10.4988	10.463	9.34009	8.85665	8.92731	9.43021	9.81394	10.1978	10.2239	10.1412	9.69008	10.0492	10.0759	10.0212	10.3904	10.368	10.3214	10.4265	9.97581	10.1088	10.4337	10.2929	10.1426	10.0884	10.4221	10.3894	9.99684	9.9526	10.2028	9.99248	9.48074	10.0407	10.1401	9.83762	10.1931	10.0762	10.0331	10.1005	9.91348	10.0316	9.89826	10.0138	9.71039	9.69022	9.29283	9.55784
Eci1	royalblue	8.45838	8.21482	9.08565	9.16191	9.37757	8.97282	8.63905	9.30065	9.28984	8.7218	8.96037	9.10092	9.67103	10.1591	9.96037	10.1088	8.85987	8.42687	8.56329	8.82959	7.62107	8.36683	7.4535	8.44672	7.66704	8.21036	7.41711	7.86929	8.04941	7.87552	8.46978	8.2728	6.74025	7.92403	7.51431	7.93872	7.97945	8.16869	7.40856	8.04525	7.99002	8.10144	7.64915	6.86044	7.75468	8.75979	7.97277	7.91171
Eci3	greenyellow	10.5663	10.3677	10.4089	10.2744	9.62959	9.10419	9.59117	9.01247	9.91374	10.5603	10.2814	10.4694	10.1642	9.74262	10.2162	10.012	10.5105	10.528	10.6839	10.3994	10.9904	10.1452	10.2115	10.3776	10.9879	10.3354	10.2674	10.2981	9.81808	9.5833	10.0164	9.67808	9.20427	9.70062	9.6484	9.83555	9.78478	9.75651	9.79671	9.79457	9.8405	9.70804	9.86583	9.67149	10.2419	9.90376	9.67877	9.63276
Ecm1	salmon	8.71161	8.39652	8.98598	8.95946	8.34609	8.94743	8.85066	8.45307	7.80659	7.33605	8.30712	8.07873	7.45195	7.42336	7.57954	7.9351	8.01525	6.96145	8.14026	7.34298	7.47468	8.55943	7.82317	7.36735	7.35813	8.43398	7.35275	7.43832	8.7861	8.65559	8.86421	8.82084	9.03531	8.85056	8.81026	8.92848	8.87512	8.90062	8.85803	9.0651	8.63845	8.50114	9.13894	7.53278	8.75337	8.60531	8.7644	8.76964
Ect2	pink	3.9536	3.79817	3.94084	3.69978	3.25128	3.07736	3.03702	3.17665	5.95778	5.50115	5.53456	5.61782	3.93332	5.45073	4.86994	3.97344	4.04127	4.34758	3.98445	4.91153	3.85723	3.89476	4.3649	4.60808	3.82622	3.89769	4.51984	4.30364	2.845	2.93891	2.66535	2.93344	2.88414	2.87792	2.90456	2.87579	2.94194	3.01114	2.94733	2.8891	3.71001	3.47652	3.28794	4.52368	2.95189	2.94172	3.04051	2.9601
Eda2r	royalblue	3.45271	3.65691	3.36745	3.86376	7.35814	7.36282	6.99966	7.29416	5.53942	5.03705	5.74051	5.68505	7.26597	6.25116	6.79362	7.21872	4.64489	4.55215	4.26785	4.44567	4.47609	3.85908	4.32866	4.28122	4.26362	4.33467	4.12638	4.49917	3.57129	3.21207	3.32444	3.24618	2.93993	3.21636	3.27132	3.41662	3.04673	3.07226	3.18811	3.24777	4.01735	4.16431	3.69205	5.44988	3.43135	3.31148	3.29945	3.29801
Edar	greenyellow	6.03257	5.79988	5.99696	5.28059	4.28342	3.85084	3.95713	3.72756	3.98913	4.60427	4.21168	4.53347	4.21011	3.7346	3.47757	3.75218	5.94908	4.79903	5.57367	4.16379	4.76308	5.51899	4.43443	5.01021	4.89681	5.20088	4.47315	4.8235	5.83131	5.7814	4.92917	5.32755	5.34562	4.98486	5.17162	5.05351	5.68666	5.36655	5.08085	4.51423	5.12692	4.68174	5.02955	3.85276	5.91283	5.3113	5.82586	5.54533
Edc4	royalblue	4.74517	4.88513	4.93624	4.94655	6.17121	6.04536	6.07572	5.97841	5.19696	5.13638	5.19431	5.03455	5.16295	5.49598	5.30211	5.42673	4.94882	5.1062	5.08978	4.99349	5.23293	5.11424	5.05562	5.03556	5.21579	5.13363	5.17878	5.14775	5.16865	5.08059	5.01278	5.10457	5.19847	5.02139	5.01566	5.02932	4.92209	5.01464	4.87213	4.92564	4.96586	5.19076	5.00578	5.23877	4.8516	4.79319	4.93417	4.86306
Edn1	royalblue	3.36527	3.43707	3.70934	3.46419	4.53982	5.76497	5.05794	4.8579	3.87149	3.86953	3.78598	3.45132	4.17935	4.09436	4.23114	3.72442	3.69757	4.06832	3.66986	3.98197	4.30373	3.82612	3.98659	4.17418	4.02497	4.09666	4.31406	4.32477	2.65087	2.86196	2.9042	2.85099	2.68405	2.90985	2.85202	3.59652	2.91828	2.93996	3.21057	2.74453	2.89829	3.17134	3.03096	2.54864	3.23877	3.35858	3.15282	3.29383
Edrf1	royalblue	5.69723	5.41815	5.34145	5.28106	6.51427	6.59911	6.53893	6.68494	5.673	5.68838	5.72858	5.90933	5.9167	6.15209	6.12643	6.36598	5.70391	5.45711	5.5034	5.674	5.57096	5.53025	5.27521	5.50432	5.70128	5.54193	5.54459	5.38345	5.30382	5.13014	5.06392	4.85375	4.66929	4.983	4.94591	5.4157	5.04874	5.22222	5.19816	5.05538	5.0328	5.34424	5.30155	5.16208	4.90964	5.14275	4.67729	5.02063
Eef1e1	royalblue	6.50361	6.44985	6.41336	6.38886	7.86954	8.10605	7.93849	8.18524	7.20591	7.13713	7.10174	6.69649	7.47943	7.65139	7.64291	7.34367	6.8156	6.79268	6.68363	7.07692	6.48369	6.20808	6.71715	6.42469	6.96904	6.82835	6.70158	6.33334	6.3724	5.85172	5.87929	5.74703	5.80924	5.96361	5.72572	6.23168	5.84185	6.23569	6.1104	6.10713	6.29443	6.9224	6.02306	6.93332	6.11132	5.80198	5.91202	5.58452
Efcab7	royalblue	3.68162	3.78007	3.44271	3.36609	4.35394	4.65339	4.61797	5.09343	4.59468	3.82433	4.31105	4.20751	4.50226	4.46789	4.39458	4.50404	3.32182	3.69677	3.44387	3.78542	3.73917	3.51036	3.46313	3.74836	3.48904	3.25223	3.75566	3.58747	3.19509	2.98177	3.11772	2.79993	2.99966	3.05662	3.12119	3.03738	3.15963	3.03718	2.94377	2.97944	3.36349	3.38635	3.3163	3.7403	2.75191	2.79877	2.86945	2.91694
Efemp2	cyan	5.16797	5.518	5.75974	5.42598	5.70823	6.2192	6.15469	5.98226	6.99133	6.86278	6.34641	6.1016	6.6583	7.12277	6.92221	6.89324	6.43483	7.59404	6.60024	7.1497	7.6158	6.12029	7.37169	6.43266	7.25411	6.23806	7.28661	6.85835	5.2129	4.89438	5.09342	5.27386	5.05375	5.34713	5.37246	5.34699	5.62228	5.39398	5.20525	5.26038	5.33193	5.1516	5.5535	5.82672	5.18113	5.32726	5.40142	5.19056
Efna1	grey	8.68904	7.96505	8.71954	8.23306	8.02583	7.94908	7.72268	7.8766	7.56473	7.77573	7.66218	8.11129	7.47282	7.06069	6.92964	6.87129	8.49474	8.16526	9.06039	8.1142	8.28439	8.09391	8.56963	7.98489	8.44859	8.22536	8.57536	8.00149	8.38953	8.28797	7.98443	8.12924	7.75654	7.50108	7.70964	7.77935	7.82503	7.56803	7.60764	7.83491	7.55613	7.06352	7.65747	7.00456	8.31735	8.10171	8.04161	8.34197
Efna5	salmon	6.91115	6.27734	7.12364	5.61576	5.55002	5.21773	5.43206	4.93057	5.3665	6.12445	5.75425	5.68088	5.62389	5.75589	5.8809	5.9462	6.02441	4.83501	5.86545	5.51303	5.76051	6.33716	5.41118	5.79735	5.60796	5.44673	5.47492	6.00368	6.81263	7.08426	6.6687	6.69611	6.01649	7.01369	6.75936	6.50259	6.495	6.76494	6.85516	6.5296	6.06037	6.40529	6.33874	4.94567	6.30778	6.96118	7.18002	6.35718
Egf	greenyellow	5.86339	6.13776	5.78999	6.00214	3.88067	3.31664	3.57162	3.76156	4.49959	4.91229	5.10394	5.2486	4.41506	4.21111	4.28382	4.47677	5.07436	4.67471	5.07238	4.50799	4.98883	6.02005	5.06949	5.3826	4.63691	5.81955	5.01417	5.12822	6.10755	5.34429	5.67175	5.27531	5.23824	5.34355	5.53842	6.01269	5.68873	5.49554	5.51906	5.71767	5.23306	4.42691	5.14835	4.18161	5.52003	4.85885	4.89877	5.36675
Egln3	lightcyan	3.67112	3.73008	4.27502	3.88413	5.77972	5.98272	5.62333	5.91802	5.62008	5.19724	5.55925	5.06302	6.55464	6.20521	5.94833	5.98547	4.80762	5.13186	4.85114	4.86387	5.93664	4.35189	5.48428	4.64632	6.54068	5.78684	6.49317	5.40688	4.14104	4.36437	4.79278	4.33148	4.40924	4.62107	4.34583	4.38035	4.78627	5.221	4.55764	4.80107	6.19085	6.40065	5.18454	6.20494	4.78271	4.80979	4.67593	4.09959
Egr1	royalblue	6.52904	5.06222	5.59026	5.99823	7.83244	8.14891	8.02482	8.69768	6.42953	6.29951	6.43228	6.24768	6.61058	6.83201	6.95777	6.73204	7.61499	7.6691	7.39473	7.08545	7.11618	6.3953	9.4623	6.67024	6.5473	6.42984	8.86649	7.19989	5.82268	5.55215	6.52409	5.81625	6.03404	6.22283	7.31058	8.13542	6.08926	6.0185	7.50243	7.79071	5.66651	6.13407	7.38961	6.90318	6.62175	6.6763	8.1947	8.31297
Egr2	grey60	3.47649	3.09225	3.26567	3.27196	4.57688	5.26273	5.00839	5.02406	3.60802	3.31549	3.27724	3.35049	3.21615	3.44672	3.59685	3.18278	3.52629	3.34965	3.66072	3.23523	3.62858	3.57709	3.62295	3.58482	3.30467	3.51962	3.60598	3.96799	3.24188	3.41842	3.22327	3.65368	3.91188	3.61929	3.22334	3.32841	3.34235	3.50603	3.31558	3.40523	3.41854	3.11388	3.56362	3.08512	3.31893	3.66904	3.49353	3.47305
Egr4	greenyellow	6.54718	6.20899	6.35877	6.33024	5.5357	5.63279	5.39639	5.52602	5.68232	5.15168	5.31221	5.27796	5.93163	5.42009	5.98137	5.13691	6.40368	6.02949	6.11913	6.27656	5.91059	6.57524	5.55789	6.14418	5.3606	6.06844	5.57434	6.46913	5.27211	6.18622	5.99326	6.49868	6.07342	6.66693	6.35357	5.22697	6.34915	6.33548	6.25009	6.01136	5.74842	5.48679	5.93973	5.71879	5.8476	5.75079	6.47103	5.73338
Ehd3	greenyellow	7.7817	8.31728	8.33559	8.50971	7.12094	6.91359	6.74932	6.72232	7.99615	8.34823	8.68647	8.53316	7.57574	7.14447	7.83135	7.50228	8.29143	8.28133	8.10768	8.21232	8.26741	8.68731	8.46394	8.19884	7.91803	8.50614	8.38233	8.0665	7.75459	7.68232	7.81245	7.71838	8.04382	7.97935	8.14699	8.26627	8.1051	8.23972	8.17989	8.38241	7.99567	7.92739	8.18567	7.14904	8.28182	7.86392	7.80716	8.1922
Ehd4	royalblue	5.7769	6.06089	5.9767	5.9877	7.80573	8.27459	8.02196	8.24951	7.45395	7.40792	7.29508	7.21159	7.41147	7.43218	7.17883	7.10392	6.73074	7.2046	6.83707	7.12509	7.18198	6.71842	6.69216	6.71853	7.22247	7.02222	7.04593	6.92867	5.37709	5.49299	5.56715	5.52233	5.74508	5.77981	5.59165	5.52912	5.66475	5.83938	5.73497	5.73497	6.39003	6.78814	5.83394	6.98585	5.81238	5.78212	5.6227	5.63854
Ehf	cyan	3.31385	3.21334	3.58809	3.26083	3.28182	3.35526	3.60988	3.39992	6.04511	4.72136	4.47289	4.21024	4.9516	5.32143	5.03795	4.45291	4.03865	4.20284	4.01292	5.04397	5.76676	4.30295	5.55037	4.73649	5.15727	4.09431	5.53211	4.59857	3.38247	3.21103	3.37037	3.59054	3.69008	3.44834	3.65744	3.86032	3.69651	3.2996	3.58443	3.84441	3.86408	4.86861	4.00021	3.87912	2.96091	3.11015	3.18258	3.3307
Ehhadh	greenyellow	10.6305	10.7807	10.3655	10.6377	6.79109	5.97712	5.62622	5.31692	10.1318	10.1594	10.5094	10.6242	7.65567	9.04369	7.68994	7.9534	10.6172	10.1153	10.4764	9.86036	9.97508	10.2996	10.4912	10.7054	9.56716	10.1429	10.3233	10.6854	10.5283	10.3626	10.577	10.4869	9.85603	10.7182	10.6374	10.4887	10.7523	10.8548	10.6044	10.6901	10.3344	10.193	10.7369	8.80654	10.3453	10.5353	10.0277	10.3716
Eif2b2	royalblue	5.44118	5.67107	5.80443	5.81715	7.24828	7.34587	7.0321	7.21789	6.46197	6.47943	6.43424	6.59585	6.28938	7.09308	6.75771	6.55198	6.2538	6.37008	5.99284	6.41596	5.63772	5.25995	5.63088	5.75141	5.88828	5.62617	6.25103	5.76946	5.59973	5.06268	5.40971	5.1299	4.5419	5.33533	5.18801	5.77012	5.25132	5.77497	5.1215	5.56192	6.08879	6.81645	5.58555	6.80362	4.68633	5.23875	4.7767	4.80611
Eif2s1	royalblue	8.62805	7.9535	7.88517	7.66836	9.13542	9.78828	9.24134	9.80462	8.98004	8.5103	8.69705	8.85814	8.89251	8.98097	9.01786	8.71997	8.08248	8.78366	8.14606	8.58634	7.66931	7.6099	7.26376	8.29618	7.88744	7.92957	8.14409	7.6854	6.96299	6.56547	6.57808	6.43812	6.07245	6.63157	7.12868	7.25189	7.11734	6.87533	7.05746	6.95496	7.37861	7.63451	7.17974	8.35084	7.02659	6.77705	6.7066	6.55253
Eif3b	royalblue	7.8289	7.95439	8.11359	8.0992	9.20387	9.21795	9.06276	9.13848	8.45772	8.38334	8.4372	8.33074	8.45732	8.66579	8.62995	8.49535	8.14639	8.13728	7.96248	8.26406	7.69639	7.79875	7.80916	7.86335	7.65444	7.89562	7.9837	8.01181	7.79262	7.82076	7.68764	7.61167	6.99272	7.6947	7.73552	7.87339	7.72428	7.84524	7.78952	7.78961	8.00559	8.16824	7.78941	8.59047	7.51001	7.42063	7.51047	7.33752
Eif3d	royalblue	7.68762	7.99472	7.74803	8.17464	9.15377	9.1449	9.04564	9.09735	8.70293	8.6619	8.60924	8.55755	8.60915	9.01051	8.9665	8.73987	7.72701	8.08381	7.97094	8.5074	7.82813	7.39499	7.78479	7.87415	7.82276	7.60136	8.0851	7.98921	7.25879	6.85531	7.07997	6.94316	5.9794	7.32034	7.42765	7.36721	7.40004	7.53466	7.37754	7.57071	7.59241	7.93991	7.47288	8.29913	7.22784	7.19688	6.90017	7.12139
Eif3e	royalblue	8.91339	8.65961	8.19357	8.25312	9.31212	9.72164	9.22868	9.89356	9.20237	8.92319	9.24803	9.02651	9.73036	9.20159	9.27756	8.95917	7.88059	8.20587	8.39884	8.75243	8.05394	7.42865	7.84199	8.47526	8.37831	7.77878	8.24602	8.11095	7.27707	7.22055	7.23678	6.63486	7.44571	7.23962	7.3751	7.34866	7.5264	7.45104	7.28532	7.53842	7.75911	8.18634	7.56213	8.23481	7.03333	6.9006	6.65299	6.7278
Eif3g	royalblue	7.73578	7.81941	7.71752	8.02673	8.83082	8.91187	8.69481	8.91484	8.3408	8.25415	8.37657	8.26704	8.36857	8.57489	8.62499	8.46847	7.41448	7.65206	7.75786	8.01915	7.58119	7.27947	7.67446	7.65512	7.68098	7.79004	7.7757	7.71552	7.20442	7.18724	7.34127	7.29879	6.60246	7.32311	7.41973	7.30361	7.48097	7.48643	7.48425	7.42448	7.59261	7.81082	7.41843	7.96341	7.15769	7.2291	7.01838	7.07947
Eif4a1	royalblue	8.492	7.40802	7.89363	8.0345	9.16113	9.36173	9.18772	9.69866	8.2658	8.38325	8.1049	8.1022	9.16345	8.8483	8.73137	8.34549	8.93586	8.702	8.32053	8.17059	8.53245	8.33099	7.49577	8.56847	8.74599	8.39057	8.23217	8.34672	8.17949	7.45286	7.66385	7.77555	7.02479	7.77654	7.74256	8.39361	7.48052	7.95276	7.97231	7.77865	8.12159	8.2052	8.3283	8.88844	7.09995	7.29279	6.92704	7.37874
Eif4a2	royalblue	9.65301	9.28223	8.8874	9.03411	10.4918	11.0115	10.5857	10.8724	9.54025	9.09245	9.26872	9.28081	9.3905	9.37447	9.37671	9.24057	9.26312	9.23	9.13363	9.12383	9.62711	9.24977	9.20107	9.40136	9.70695	9.12851	9.36367	9.49508	9.04548	8.64696	8.81661	8.80954	8.87194	8.93402	9.03205	9.08887	8.89052	9.11886	9.10064	9.05389	9.02781	9.25675	9.09806	9.36685	8.6452	8.86351	8.40983	8.69549
Eif4h	royalblue	8.07945	8.57396	8.58905	8.66568	9.52741	9.56215	9.38295	9.48436	9.04777	9.00812	9.01971	8.92553	8.78408	9.14146	9.08153	8.95918	8.34721	8.36809	8.49997	8.71836	8.42884	7.79282	8.33525	8.2749	8.38205	8.27552	8.38044	8.35911	8.00742	7.70887	7.66193	7.48814	6.7221	7.67104	7.64643	7.85367	7.81802	7.81053	7.86094	8.03619	7.96584	8.05555	7.72138	8.7346	7.46705	7.67456	7.23047	7.37952
Elmo2	royalblue	5.78747	5.2541	5.55434	5.83386	6.78974	6.88006	6.82511	6.66425	6.30686	6.222	6.29698	6.17861	5.8436	5.93433	6.06164	5.98749	5.55504	5.72765	5.60832	6.22804	5.74891	5.19632	6.32341	5.76133	5.35245	5.63696	5.88804	5.70036	5.79593	5.47411	5.4713	5.57913	5.71893	5.04365	5.65723	5.65139	5.23181	5.56102	5.45247	5.55709	5.94059	5.9246	5.6025	6.81283	6.00385	5.63345	5.88603	5.91884
Eln	cyan	5.46461	5.73677	5.72381	5.92824	4.79067	4.97164	5.04735	4.97877	6.18287	6.13958	5.64068	6.01102	5.63395	6.22163	5.81597	5.90499	6.33351	6.48068	6.36863	6.21768	8.04091	6.80917	7.44841	7.29007	6.68972	6.5643	7.07053	7.03064	5.81008	5.75809	5.791	5.83146	5.77296	5.4711	5.59312	5.06463	5.71433	5.52425	5.45256	5.42712	5.46334	4.96819	5.48543	5.95297	5.55833	5.44262	5.8537	5.59113
Elovl2	greenyellow	7.73987	8.07087	8.11785	7.74512	7.37949	6.27116	6.36189	6.23577	8.0689	7.97548	8.35581	8.42388	7.95453	8.25781	7.89374	7.81298	7.63705	7.52006	7.6458	7.8066	6.22237	7.09657	7.457	7.51098	6.31472	7.14955	7.41823	7.39684	6.72004	7.30292	6.41877	7.06977	5.84833	7.00068	7.18942	7.145	7.09294	6.76927	6.89489	6.73696	6.32977	6.72004	6.67774	4.6261	5.9626	6.67994	6.16788	6.95356
Elovl6	pink	6.09817	7.74349	5.54534	5.32575	4.34995	4.15348	4.34403	4.0969	7.12047	6.64733	7.65012	7.47079	6.187	6.96179	6.0808	5.38412	6.58566	7.50916	6.71145	7.31071	6.19536	5.58277	6.93026	6.31034	6.55675	6.61545	7.35484	6.17826	4.76447	4.45851	4.20673	4.60193	5.00613	5.29329	4.11084	4.57968	4.92004	5.97926	4.72657	4.65896	7.43088	7.24011	5.49078	6.06311	5.65148	5.21279	5.01901	6.32308
Elp5	royalblue	6.5596	6.80655	6.73206	6.96723	7.75922	8.07982	7.82913	7.97531	6.92082	6.77306	7.03841	7.09878	7.10388	7.31395	7.26361	7.28959	6.63728	7.01558	6.899	7.19551	6.85745	6.6534	6.73674	6.65065	6.76626	6.72075	6.81908	6.73275	6.74308	6.20402	6.33033	6.36373	5.57919	6.38532	6.34735	6.2843	6.43972	6.49142	6.33961	6.51431	6.546	6.90086	6.44909	6.90642	6.47215	6.415	6.10739	6.49637
Emb	royalblue	4.74024	4.23005	4.50013	4.40141	5.70371	6.24299	6.33495	6.5164	6.27376	6.72237	5.93464	5.61719	5.09929	4.67883	4.47487	4.45345	4.46576	4.98791	5.03373	5.02706	4.7102	4.0788	4.35256	4.39266	4.75022	4.01777	4.68791	3.91473	3.83141	3.18881	3.5374	3.73944	3.93491	3.76812	3.88376	4.28569	4.10371	3.52456	3.57044	3.85518	4.12551	4.05821	4.35224	3.61751	4.20778	3.64388	3.53543	3.49432
Emc6	royalblue	7.40512	7.56079	7.10879	7.27449	8.39722	8.69786	8.21717	8.53758	7.25503	7.45516	7.62027	7.28085	8.3268	8.01239	8.01213	7.75766	7.28549	7.14585	7.13932	7.46077	6.72287	7.21862	6.67791	7.0174	7.10843	7.04356	7.02619	6.8698	6.62669	6.43328	6.4697	6.22988	5.91265	6.31308	6.24383	6.44176	6.29726	6.56855	6.15593	6.11324	6.36425	6.83967	6.5288	6.86893	5.72677	5.98586	6.11093	6.25599
Eml5	greenyellow	5.20678	5.11499	4.79149	4.81011	4.03557	3.67072	3.92476	4.06401	4.15613	4.53694	4.55141	4.53133	4.30382	4.23383	4.32567	4.2463	4.26948	4.40043	4.04786	3.98594	4.24395	4.69992	3.81239	4.24099	4.18041	4.54708	3.69716	3.99083	5.02513	4.31238	4.7705	4.30726	4.03771	3.83276	4.1202	4.14933	4.02051	3.91065	4.0376	3.75161	3.67055	3.83143	3.76679	3.2048	3.99844	3.88676	3.53003	4.04816
Emp1	lightcyan	4.4826	4.85982	5.13909	5.07819	6.62498	7.40599	7.74336	7.44793	7.19908	7.72447	6.75601	6.34223	6.70899	7.59442	7.11468	6.38253	5.55434	6.67567	6.6093	6.99813	8.31719	6.50288	7.84502	7.45828	7.63261	7.22859	8.09498	7.48206	3.70711	4.22937	4.23221	4.09954	4.40478	4.65171	4.75927	4.1368	4.42287	5.40122	4.60464	4.99626	6.1635	6.43103	5.85268	6.67441	4.56977	4.50971	4.92203	3.71766
Emp2	cyan	4.51979	4.95978	4.70744	4.6942	4.46266	4.34726	4.48967	4.68942	6.01377	5.94554	5.5083	5.04543	4.96609	4.86642	5.32822	5.21547	5.17937	5.89779	5.37594	6.05227	7.25085	5.47238	6.33669	6.1243	5.82903	5.74428	6.40195	6.05722	4.08658	4.63755	4.41031	4.92299	4.43394	4.6486	4.04245	4.24443	4.58797	4.63415	4.51909	4.41112	4.44992	3.87501	4.45411	4.50945	4.52335	4.43488	4.77814	4.85342
Emp3	royalblue	4.96335	4.54575	5.75713	5.41388	7.40152	8.26679	8.43732	8.17185	6.95573	7.24311	6.62231	6.41213	7.28418	7.06894	7.21414	6.4965	6.65952	6.93183	6.2261	6.82279	7.31519	6.08083	6.73087	6.44543	6.44291	6.50991	6.33311	5.69955	5.68586	5.20891	5.33465	5.21605	5.29924	5.44966	5.59829	5.71708	5.71394	5.60278	5.80604	5.34226	5.52017	5.57219	6.23975	5.9621	5.3894	5.15354	5.46843	5.61475
Emr4	royalblue	5.70223	5.23415	5.32442	5.12021	5.74919	6.10279	5.52803	6.14107	6.58524	6.34223	6.70958	6.54203	6.10104	5.16299	5.83341	5.65384	5.86214	5.84981	6.20845	6.21554	5.41414	5.13887	5.41301	5.78875	5.95334	4.80164	5.28252	5.11046	4.64034	4.12252	4.32219	3.98712	4.43669	4.43987	4.66301	4.98575	4.45098	4.53858	4.53833	4.71096	4.69471	4.60727	4.94627	5.18919	4.81618	4.62341	4.39709	4.48715
Enc1	royalblue	5.38992	4.85905	5.96278	5.50643	9.05032	9.21315	9.31458	9.37182	7.906	7.56979	7.4917	7.27132	8.48917	8.66672	8.20688	8.45946	7.31781	7.10961	7.35271	7.86628	7.96795	6.46285	6.81836	6.47153	7.83646	7.31826	7.37289	6.92771	4.42418	5.22866	5.12075	5.54998	5.46721	6.66127	6.95374	6.8196	6.63401	7.18551	7.12444	7.05068	8.07817	8.37977	7.95855	10.239	6.63681	7.10665	7.25168	7.04686
Eno2	royalblue	4.39583	4.56632	4.53308	4.45862	6.38472	6.73767	7.16187	7.098	4.87328	5.39729	4.50142	4.64841	5.24064	5.1688	4.79338	5.00158	4.79788	4.65359	5.00131	4.56776	5.00195	5.11479	4.86208	4.36141	4.68293	5.13432	4.59342	5.1238	4.42718	4.63813	4.85103	4.92733	4.58212	4.80114	4.6302	4.81971	4.81288	4.73124	4.61943	4.78061	4.34536	4.58843	4.88455	4.41117	4.58942	4.57177	4.81717	4.6863
Enpp2	greenyellow	8.79036	8.62094	8.44533	8.33976	6.56752	5.14383	5.17429	5.0965	8.01244	8.57976	8.73193	8.60782	7.49433	6.72232	6.85526	7.2887	8.15875	7.75114	8.32117	7.38968	8.05123	8.45644	8.23152	8.29276	7.90704	8.51723	8.19137	8.02505	8.03162	7.7177	7.79578	7.4511	7.28785	7.86154	7.93732	8.08483	7.91133	7.91008	7.94315	8.04091	8.02055	7.99432	7.88869	8.51185	7.68077	7.717	7.41421	7.646
Enpp3	greenyellow	9.16641	9.23134	8.8589	9.07055	6.99189	6.78746	7.24305	7.15787	8.79609	9.11449	9.2674	9.31357	8.27587	8.26094	8.35379	8.1449	8.75778	8.91431	8.85993	9.01331	8.89138	8.68057	9.01725	8.83468	8.6136	8.75023	9.04316	8.56596	8.90645	8.64799	8.91277	8.40784	7.82892	8.6157	8.65828	8.99461	8.72997	8.514	8.62897	8.92607	8.89356	8.62454	8.78889	8.50867	8.30503	8.36522	8.03577	8.33105
Enpp5	lightcyan	5.91202	6.05928	6.22254	6.33357	5.96441	5.67198	6.14445	6.03029	7.11471	6.93853	7.23931	7.13102	6.85117	6.48504	6.78659	6.37651	7.0223	7.03152	6.87673	6.91179	6.9982	6.6451	7.09712	6.90398	6.78255	6.28516	6.97424	6.59999	5.6469	4.71498	5.87858	4.20161	5.74197	5.94876	6.16125	6.2361	6.17941	6.20716	5.75146	6.3241	6.87454	6.78738	6.67778	7.11125	5.85672	5.80749	5.69028	5.19927
Entpd1	royalblue	5.31124	5.10795	5.382	5.49616	5.72067	5.90541	5.9499	6.06033	6.57672	6.32656	6.32029	6.11264	6.23039	5.88487	5.83622	5.73163	5.55013	6.13877	5.64484	6.44578	6.50904	5.36589	5.92303	5.9166	5.74194	5.57561	5.83087	5.94824	5.2498	5.14826	5.17086	5.31768	5.15023	5.10648	5.30613	5.67622	5.09261	4.98871	5.72317	5.55554	5.19723	5.59301	5.96217	5.64247	5.40401	4.94623	4.81483	4.50609
Entpd5	lightcyan	8.77107	8.96002	8.86785	8.73553	9.69802	9.55285	9.37567	9.12408	9.43843	9.14252	9.49697	9.3554	8.97042	9.11118	9.0185	9.16475	8.62813	8.2273	8.78757	8.64291	8.83637	8.59498	8.7812	8.7992	9.74898	9.44471	9.3665	8.98202	8.52108	8.21332	8.47432	8.0061	7.58851	8.6269	8.15533	8.52933	8.57734	8.92179	8.64643	8.80191	10.084	10.0291	8.86846	10.9085	7.74234	7.8861	7.18929	7.52032
Epb4.1	purple	6.37246	6.10277	6.14332	6.18476	6.67777	6.39962	6.41976	6.70645	6.35091	6.60428	6.39377	6.37726	6.50239	6.39906	6.40276	6.70531	6.50009	6.31967	6.28833	6.12412	6.13914	5.97245	6.43692	6.23716	6.28292	6.4384	6.94566	6.21266	6.31002	6.10722	6.35377	5.97031	5.95557	6.27353	6.33992	6.43708	6.20174	6.40853	6.4982	6.58087	7.01986	7.32462	6.60139	7.50033	6.13622	6.26562	6.02043	6.02606
Epb41l1	greenyellow	6.13945	6.17294	6.32605	6.19392	4.99835	4.99746	5.20165	4.92842	5.60055	5.57221	5.49538	5.57455	5.47319	5.20166	5.45087	5.50083	5.61286	5.65785	5.60458	5.62914	5.76697	6.16061	6.02422	5.86131	6.01852	6.15859	5.97146	6.06515	5.91528	6.18065	6.00319	6.05512	6.11953	6.00339	6.06733	6.04188	5.97504	6.1249	6.12771	6.21701	6.3066	6.3352	6.2459	6.17248	5.57846	5.51964	5.50097	5.59315
Epb42	pink	3.47102	3.79774	3.33553	3.39269	3.04432	3.14814	3.49941	3.08813	4.66783	5.19852	4.62233	4.14256	3.84349	3.31323	3.54151	3.69291	3.48769	3.67383	3.36424	3.73293	3.41803	3.69197	3.21355	3.4833	3.44719	3.52848	3.41482	3.47632	3.11415	3.22504	2.96685	2.7093	3.19141	2.92451	3.13937	2.79874	2.76243	2.95707	2.8313	2.73805	2.82488	2.5858	2.82768	2.49147	2.53156	2.85393	3.00515	2.59813
Epcam	royalblue	4.98084	4.96321	5.14747	4.82164	7.22988	7.68705	7.42368	7.0258	7.91782	6.42188	6.83579	6.54418	6.47675	7.38228	6.95707	6.63637	5.9217	7.06644	5.90767	7.37225	7.99761	6.73377	7.72791	7.06214	7.27182	7.2286	7.79153	7.36133	4.96721	4.48484	5.31515	4.90555	4.26926	5.58873	5.56024	6.2446	5.72971	5.77327	5.95081	6.2437	6.99436	7.74932	6.5179	7.54093	4.82529	4.96514	4.73106	5.39616
Epdr1	purple	4.85333	4.37714	4.43175	4.28787	3.99775	4.01625	3.80307	3.7282	4.61046	4.16099	3.94677	4.3804	4.81579	4.76734	4.67414	4.32376	4.57814	4.80828	5.14017	4.48819	5.06574	4.29752	4.57216	4.77403	4.14576	5.06442	4.54553	5.08145	4.70955	5.04151	4.5365	4.98096	4.69449	5.09949	5.02269	4.22586	4.81137	5.06428	4.99755	5.23386	6.59836	6.68006	5.17489	7.89062	4.53972	4.67211	5.51387	4.81983
Epha2	royalblue	5.97417	5.95229	6.46297	5.79975	9.08347	9.42201	9.14021	8.97147	6.54667	6.28033	6.07213	6.68127	6.88474	7.37704	7.12268	7.57854	6.36324	5.61819	5.80283	6.05222	5.52028	5.68452	6.03319	5.38464	6.03143	6.12533	5.64997	5.51569	6.28611	6.64096	5.87977	6.35702	5.56737	6.00285	6.135	6.39475	6.05045	6.008	6.06151	5.98872	5.73316	6.09541	5.89298	5.66947	5.46625	5.96191	5.77485	5.93774
Epha3	greenyellow	4.11539	4.88613	4.18926	3.93387	3.15427	3.03215	3.21056	3.06557	4.29771	4.07787	3.83986	3.85525	3.4039	3.38094	3.27006	3.46231	4.00409	3.68109	4.28944	3.29938	5.33728	4.27998	4.23791	4.73647	4.20118	4.59041	4.1279	4.42649	3.68409	3.99008	3.83868	3.91304	3.8528	4.11126	4.48379	4.99914	4.50495	4.33684	4.40668	4.72353	3.89332	4.03081	4.09654	3.68253	4.35805	4.4954	4.08088	4.48539
Ephx1	royalblue	11.201	11.2163	11.1876	11.5277	12.976	13.0923	13.0626	13.0945	12.7724	12.4077	12.6921	12.7386	12.5822	12.3101	12.3793	12.3048	12.1464	11.9728	12.174	12.4813	12.2493	11.6443	12.5899	12.1015	12.6654	12.4548	12.8209	12.3741	11.3609	11.1241	11.6062	11.1556	11.2348	11.8344	11.2501	11.6645	11.7192	12.0941	11.8046	11.9952	12.6034	12.7403	12.2641	13.0806	11.2384	11.2098	11.1724	10.9781
Ephx2	pink	7.04654	7.20712	7.20509	7.3374	5.85341	5.00322	5.05881	5.45893	7.53722	7.4128	7.77717	7.77589	6.99633	8.04432	7.48337	7.83907	6.47584	6.15011	6.88799	7.19828	5.90981	6.45408	6.11067	6.77025	5.97022	6.59354	6.39887	6.49533	6.52556	6.0709	6.47952	6.14696	5.36459	6.39126	6.06778	6.42097	6.32218	6.17196	6.19808	6.41652	6.50676	6.43498	6.20282	6.5044	6.4147	6.68317	5.72499	6.36404
Epsti1	royalblue	3.75674	3.62093	3.78047	3.75824	3.8147	3.8715	4.276	4.09343	5.04697	4.88227	4.55108	4.64605	4.52332	3.86237	3.99237	3.88115	4.60525	4.27207	4.44714	4.53421	4.05635	4.01027	4.40996	4.08504	3.6215	3.75253	4.16773	4.05173	3.7439	3.95559	3.79969	3.89315	3.35957	3.85512	3.88205	3.90613	3.5339	3.84485	3.64249	4.11015	3.85189	3.91623	3.86904	3.45182	4.22212	4.28257	4.41381	3.96038
Erc2	salmon	4.10701	4.25166	3.61746	3.16736	2.31986	2.39143	2.52404	2.53502	2.61102	2.44413	2.73833	2.85819	2.58249	2.55518	2.44786	2.58089	2.73796	2.83179	2.8217	2.5688	2.56253	3.1805	2.52876	2.85497	3.00353	3.07877	2.48959	3.01358	3.4651	3.30117	3.53548	3.72106	3.1638	3.15537	3.11847	3.43769	3.18769	3.2588	3.22487	3.21711	3.13753	2.91674	3.21043	2.81351	2.73809	2.58754	2.66352	2.66584
Ermp1	lightcyan	6.66764	6.87527	6.97219	6.60219	6.84599	6.72574	6.82569	6.80103	7.67697	7.50891	7.48976	7.53576	7.27103	7.45625	7.35095	7.2684	6.94112	7.23635	7.2095	7.55501	7.48928	7.00657	7.17888	7.18987	7.99241	7.324	7.34193	7.06719	6.1395	5.70294	6.02839	5.73427	5.16787	6.13782	6.02655	6.43644	6.24075	6.242	6.26645	6.25919	7.28342	7.61869	6.30733	8.14196	6.13474	5.95853	6.01781	5.85752
Esam	royalblue	5.39568	5.67992	6.18767	6.47922	7.1918	7.31733	7.2924	7.64674	6.8247	6.76686	6.63767	6.57734	7.07164	6.92782	7.0357	6.90682	6.49884	6.58823	6.41618	7.06639	6.50583	6.16344	6.70512	6.22845	6.17341	6.21651	6.68485	6.47356	5.7269	5.58382	5.50328	5.77952	5.67907	5.77959	5.83065	5.53436	5.81817	6.03649	6.03073	5.82238	5.82229	5.74686	5.81658	6.16763	6.00732	5.57602	5.6629	5.85989
Esf1	royalblue	5.94197	5.70473	5.47972	5.45355	6.74759	7.15485	6.60189	7.35101	6.1767	6.04862	6.06468	6.13371	6.34027	6.32112	6.50931	6.50518	5.36044	5.60342	5.47791	5.64289	5.59346	5.17291	5.3365	5.83844	5.82556	5.12948	5.43968	5.61778	5.20808	4.99149	5.04792	4.70647	4.75793	4.69419	5.0271	5.38136	4.98779	5.00529	4.98699	5.12123	5.03818	5.66455	5.14465	5.71475	4.94611	4.88527	4.77981	4.70668
Esrra	royalblue	5.44245	5.79231	5.84916	6.0875	7.33081	7.00479	6.94476	7.16953	5.97808	6.07908	6.05645	6.01674	6.30427	6.2717	6.92218	6.98414	6.22964	6.40901	5.73522	5.94839	5.72088	5.77724	5.26643	5.28645	5.30794	5.45928	5.27519	5.56136	5.65335	5.43261	5.70662	6.05315	5.55475	5.81786	5.93624	5.57366	5.63277	5.79973	5.61307	5.83668	5.30738	5.50933	5.66857	5.35125	5.6003	5.66377	5.5327	5.30732
Esrrg	salmon	5.54163	5.12735	5.28866	5.24465	3.94781	3.94961	4.00831	4.00679	4.8843	4.96747	5.02684	5.26017	5.01507	4.86012	4.73287	4.96804	5.33875	5.04005	4.69897	4.92268	5.34039	5.79257	5.05678	5.03482	5.66226	5.70512	5.19564	5.45087	5.89672	5.71552	6.09791	5.94241	5.6194	6.14325	5.67634	5.54992	5.95507	5.86406	5.97584	5.87924	5.90549	5.89547	6.04034	5.39262	5.53917	5.59066	5.78344	5.61013
Etfb	greenyellow	9.93042	9.84529	9.83265	9.97404	9.22436	8.54598	8.61814	9.17842	9.77907	9.87945	9.94605	9.83988	9.36388	9.69856	9.77311	9.60702	9.7602	9.9149	9.45064	9.69515	9.08908	9.36659	9.19168	9.85992	9.33023	9.28209	9.16256	9.77039	9.12305	9.27241	9.30398	8.98772	7.91575	9.01336	9.16633	9.2311	9.15377	9.11723	9.08493	9.23424	8.86392	8.80446	9.26785	8.03123	9.08358	9.11789	8.83299	8.91813
Etfdh	greenyellow	10.0332	10.2666	10.052	10.0395	9.03762	8.61828	8.37927	8.86923	9.61757	9.86076	10.0055	10.0592	10.0058	9.8193	9.94716	10.0064	9.50595	9.26935	9.79573	9.49094	9.42249	9.72999	9.36812	10.029	9.65088	9.74058	9.40532	9.51942	9.77793	9.45034	9.64168	9.40398	9.11803	9.4839	9.4387	9.40127	9.47415	9.57381	9.50562	9.43551	9.30839	9.22404	9.29589	8.93842	9.37779	9.4219	9.10068	9.28728
Ethe1	greenyellow	7.52997	8.43402	7.83276	8.19177	6.94281	6.85387	6.92776	6.67855	6.35505	6.62675	7.24103	7.05955	6.20857	5.90538	6.25594	6.00227	7.83578	7.7273	7.69711	7.33379	6.99198	7.97927	8.01786	8.13043	7.40897	7.63739	8.01921	7.99112	7.72527	7.64826	8.22566	7.71991	6.63859	7.65914	7.4434	7.6796	7.65727	7.47302	7.584	7.41026	7.4731	7.11295	7.20893	6.45573	7.91408	7.74803	7.06614	8.29129
Ets2	royalblue	6.17442	6.16597	6.49012	6.48691	8.37156	8.1593	8.21182	8.14197	7.35795	7.34179	7.05227	7.30897	7.58966	7.63186	7.53775	7.65203	7.15342	7.02623	6.97287	7.34318	7.51816	6.57998	7.0466	6.76144	7.26668	6.95294	7.33325	6.81068	6.6219	6.30039	6.43441	6.44568	5.7708	6.20073	6.1698	6.69108	6.40687	6.29301	6.48053	6.49002	6.9221	7.06704	6.51729	7.3511	6.71691	6.59041	6.31524	6.04377
Etv3	royalblue	4.39769	4.44115	4.59678	4.32339	5.82358	5.88648	5.89619	6.26696	4.73874	4.78226	4.58938	4.79381	4.8883	4.21554	4.83632	4.58284	4.83528	4.29431	4.47107	4.30299	4.57633	4.44784	4.89613	4.22865	4.39096	4.73165	4.6203	4.63807	4.70386	4.64308	4.41157	4.34813	4.5709	4.3359	4.1892	4.33391	4.4833	4.52607	4.18368	4.22338	4.15515	4.41448	4.34031	4.54842	4.33654	4.30388	3.77328	4.07701
Evi2b	royalblue	5.52908	4.83668	4.5956	4.73656	6.09258	6.92285	6.34825	6.18714	6.50044	6.55786	6.10445	6.09494	5.76809	5.03148	5.40649	5.24903	5.45481	5.96674	5.91645	5.67666	5.54502	4.6112	5.62177	5.29171	5.08916	4.70264	5.24953	5.0601	4.80022	4.43449	4.269	4.40508	5.10683	4.70695	4.67397	4.65103	4.46505	4.55269	4.72814	5.13612	4.89451	5.07614	5.40883	4.87884	4.81441	4.98587	4.86301	4.89862
Evi5	greenyellow	7.77886	7.51895	7.43122	7.49943	6.66836	6.32298	6.29243	6.1776	7.38959	7.53669	7.52713	7.6645	7.2321	7.03637	7.05933	7.23547	7.53133	7.24411	7.47263	7.22156	7.03409	6.94601	7.03144	7.43708	7.14476	6.941	7.19293	7.11645	7.24927	6.68077	6.94537	6.50972	6.38883	6.67435	6.97149	7.11703	6.82496	6.85427	6.85382	7.02216	6.72894	6.6478	6.76578	6.59778	6.88229	6.86632	6.47023	6.65498
Exo5	royalblue	5.93842	5.9138	5.94778	6.15305	7.05701	7.48234	7.14288	7.34908	6.49744	6.54697	6.6372	6.4747	6.69529	6.14326	6.65569	6.47913	6.19586	6.32313	6.21012	6.38552	6.40242	5.50976	5.83279	5.97032	6.13037	5.78735	5.74911	5.82798	5.36627	5.00156	5.07093	5.37891	4.7733	5.2783	5.50213	5.31526	5.31556	5.05942	5.12499	4.88941	5.25361	5.39557	5.34171	5.14242	5.40517	5.55434	5.16885	5.37679
Exoc6b	greenyellow	5.17219	5.02511	4.86779	4.74745	3.9863	3.52588	3.91738	3.40151	5.40038	5.46946	5.08459	4.84786	5.2969	5.00932	5.1602	5.30189	4.72544	5.13538	4.74337	4.94556	4.88089	4.85755	5.05408	4.48657	4.88668	4.48553	4.92474	4.93976	4.82594	5.04687	4.92763	4.35005	4.86585	4.99559	5.35831	4.84525	4.76254	4.86207	4.9714	5.07599	5.22124	5.19301	5.13569	5.80864	4.79001	4.52215	4.149	4.85518
Exosc9	royalblue	6.19759	6.12477	5.6339	5.8412	7.10891	7.15267	6.87362	7.13644	6.63329	6.34865	6.52156	6.55104	7.04354	6.74263	6.91168	6.76738	5.89103	6.07581	6.04125	6.13175	6.19452	6.17728	5.76204	6.01329	6.39529	6.1465	6.0391	5.81664	5.93494	5.48029	5.60773	5.58889	5.22406	5.41371	5.49452	5.67875	5.54386	5.84378	5.56585	5.49097	5.94148	6.14693	5.6382	6.401	5.64364	5.6407	5.38372	5.43454
Extl1	greenyellow	6.63911	6.44045	7.24164	6.85053	4.47843	4.09719	3.91246	3.81157	4.76523	5.60877	5.11882	5.25206	4.65251	4.21599	4.74807	4.80004	6.46271	6.05708	6.25033	5.37654	5.80466	6.51297	6.01747	5.94521	5.57565	6.65706	5.20287	5.91573	6.92691	6.90384	6.79087	6.49571	6.11424	6.18072	6.15178	5.75592	6.37651	6.03782	6.05726	5.88123	5.51589	5.2365	5.57376	4.59205	5.96172	5.93977	6.04593	6.42408
Ezh1	royalblue	5.51525	4.96423	5.38879	5.12021	6.24764	6.6032	6.31473	6.4618	5.69135	5.51913	5.50982	5.4215	5.43337	5.1605	5.34225	5.39534	5.29315	5.23904	5.0238	5.44508	5.5961	5.30748	5.39962	5.12149	5.12326	5.43353	5.55747	5.34181	5.26514	5.23972	5.31226	5.03647	4.99289	5.01934	5.24769	5.62609	5.29654	5.3345	5.18373	5.36407	5.48927	5.65452	5.71484	5.83125	5.09531	5.17577	4.9193	5.24226
Ezr	royalblue	5.31715	5.51796	5.00874	5.03915	6.57189	7.01806	6.69124	6.65916	6.82202	6.11668	6.16908	6.18126	6.42786	6.69166	6.59253	6.1771	5.26915	5.93963	5.75425	6.17711	6.11711	5.59037	6.21281	5.82735	6.18308	5.90682	6.492	5.97329	4.98159	5.20978	5.3713	5.31531	5.19651	5.20818	5.54198	5.40493	5.57196	5.6563	5.39336	5.65361	6.21089	6.445	6.05959	7.00627	4.95539	5.27768	5.28876	4.80347
F10	greenyellow	10.8614	11.002	10.9175	10.9137	9.55716	8.80089	9.31489	9.50348	10.4781	10.7474	10.707	10.7996	10.3785	10.351	10.4088	10.4394	10.9378	10.8979	10.8627	10.7379	10.7567	11.0017	10.5982	10.6444	10.6055	10.7997	10.6239	10.7382	10.5551	10.5581	10.5527	10.6698	9.73111	10.4739	10.4207	10.5874	10.5185	10.4386	10.4769	10.4706	9.99758	10.0439	10.2934	8.42281	10.6139	10.6089	10.5742	10.5495
F13b	greenyellow	10.518	10.2158	10.0993	9.97629	9.03143	8.41903	8.65856	8.94246	10.0662	10.1643	10.3195	10.2952	10.5059	9.97932	10.1096	10.2117	9.999	9.88667	10.1733	10.0385	9.88779	10.0301	9.77029	10.1711	10.0077	9.83918	9.80213	10.0923	9.79025	9.61975	9.54989	9.45614	9.25604	9.48886	9.81378	9.67613	9.5694	9.57879	9.59829	9.59406	9.3918	9.43971	9.58517	7.59469	9.63982	9.60194	9.36069	9.54998
F2r	lightcyan	5.10064	4.31708	4.84888	4.8097	5.26552	5.59926	5.13207	5.58864	6.03973	5.17422	5.97648	5.33913	5.45445	5.77177	5.32383	5.69315	4.83671	5.50777	5.28662	5.8712	6.68961	5.64109	6.2494	5.20388	5.84896	5.66855	6.08061	5.8467	3.73861	4.28197	3.60037	3.5421	3.95929	4.2954	4.9086	4.41545	4.36783	4.99534	4.76118	5.01783	5.18741	5.35069	5.25449	5.48345	4.47973	4.81715	4.89516	4.6762
F2rl2	grey60	2.80958	2.86963	2.98297	2.85934	3.39313	4.23509	3.3327	5.08229	2.81064	2.63203	2.89362	2.56356	3.24901	3.02796	3.32423	2.49785	3.16556	2.9176	3.31094	3.16631	2.90746	2.96752	2.41617	2.55198	2.78721	2.80364	3.13489	2.76458	3.21266	3.19229	3.32275	3.37849	3.42023	3.31005	2.85416	3.92023	3.15356	3.1036	3.64532	2.62852	3.41265	2.80899	3.37996	2.73678	3.12522	2.96272	3.09023	3.52461
F7	greenyellow	7.72728	8.10364	8.01748	7.94979	7.02648	6.22656	6.57492	6.29769	7.26051	7.77184	7.54668	7.42066	7.57295	7.55571	7.79142	7.62736	7.81412	7.80965	7.73294	7.89142	7.20222	7.15384	7.2877	7.5223	7.45739	7.45044	7.36975	7.15577	7.52965	7.32225	7.70822	7.52518	6.13189	7.34821	7.42344	7.48648	7.64694	7.40843	7.29494	7.53619	7.28482	7.27245	7.44603	5.55564	7.56143	7.50155	7.0498	7.50787
Faah	greenyellow	8.1244	8.34883	8.52619	8.24983	6.20343	5.57201	5.91232	5.55411	7.5666	7.97302	7.89297	7.93662	7.05525	7.62462	7.43638	7.70851	7.93997	7.89857	7.97869	7.72174	7.71563	8.14206	8.01795	7.85585	7.6827	8.14406	7.76567	7.89945	8.0829	8.14055	7.8386	8.07909	7.29145	7.63063	7.45727	7.46543	7.58947	7.518	7.48052	7.36576	7.22569	7.34629	7.23147	7.12834	7.44649	7.56059	7.19024	7.60104
Fabp1	greenyellow	11.7089	11.682	11.6464	11.6483	10.8428	10.678	10.6889	11.1709	11.2714	11.3347	11.3482	11.6221	10.6485	10.8713	10.9615	11.1236	11.4013	11.068	11.4115	11.3796	10.3743	11.0984	10.9893	11.5756	10.6832	10.9385	10.9397	11.0645	11.3846	11.368	11.2478	11.3855	11.3139	11.4429	11.4102	11.467	11.4427	11.3216	11.4525	11.3751	11.1747	11.0403	11.3705	9.4421	10.8741	11.0763	10.4482	10.8762
Fabp2	royalblue	5.48048	5.27005	5.49311	4.20508	7.94919	8.49504	7.59653	8.1877	6.33328	5.97151	6.01811	6.2616	7.27417	6.67166	6.78693	6.86559	5.07856	5.83424	4.39755	5.83522	3.61024	3.51306	4.776	4.96284	5.14	4.53204	5.19334	5.29138	3.34505	3.82992	3.35219	3.20223	2.78208	3.80686	3.84758	4.26426	3.4948	4.36493	3.76701	3.62588	4.76902	5.29363	4.25054	3.6817	3.85043	3.92681	3.38851	4.38328
Fabp4	royalblue	3.01425	3.87676	3.48458	3.55215	5.04829	5.56755	5.14168	6.24085	5.77537	6.37078	6.03609	5.97225	5.28222	5.76965	5.50086	5.39121	5.25214	5.70343	5.51949	5.98048	5.09753	4.3653	5.13077	5.59522	5.63339	4.20847	5.55717	4.93292	2.4055	2.53441	2.41326	2.51561	2.58259	2.90277	2.59697	2.72168	2.79479	3.55276	2.3609	2.85378	3.48235	5.1653	3.34294	3.78803	3.0348	3.13735	2.82477	2.87389
Fabp7	greenyellow	10.574	9.97656	10.7014	10.6319	7.38802	6.89076	6.71373	7.16053	10.1117	10.1755	10.166	10.3567	9.26883	8.71777	8.86867	8.88319	9.97475	9.68194	9.96628	9.21477	8.97609	9.73669	8.72573	9.04956	9.1458	9.46303	8.65529	8.66146	10.1907	9.43978	9.68575	10.0427	7.89104	8.22168	9.54372	9.34097	9.09837	8.63248	8.8603	9.11454	8.97693	7.7929	9.62037	8.31671	10.0047	8.90019	9.92201	8.85428
Fadd	royalblue	4.73021	4.66293	5.10887	4.33524	5.86481	5.77273	5.77239	5.59647	4.63579	4.78964	5.21188	4.72364	4.68373	5.08496	5.28755	5.3892	4.76571	5.7698	5.23185	5.02906	5.14784	5.24986	5.21913	4.87861	5.00034	5.43946	4.73817	5.25213	4.5473	4.6179	4.48326	4.507	4.43212	4.61372	4.36739	4.21341	4.36371	4.46748	4.20988	4.23729	4.69204	4.94935	4.41849	5.13735	4.70336	4.48534	4.2186	4.50903
Fads1	greenyellow	10.4885	10.657	10.9397	10.3038	5.96045	5.22063	5.39679	4.8818	9.41479	9.6365	9.95808	10.327	6.49254	6.64049	5.59346	5.88148	10.4816	10.4095	10.2657	10.1882	9.90421	10.3091	10.4019	9.89718	9.93255	10.4364	10.5398	10.1523	10.4502	10.6453	10.4151	10.7616	10.4561	10.5911	10.5685	10.4691	10.546	10.4566	10.5486	10.2726	10.1709	10.2558	10.5029	9.13969	10.127	10.4425	10.2094	10.3651
Fads2	greenyellow	11.1639	11.2077	10.9472	10.5357	6.89516	6.12868	6.04925	5.7557	10.6346	10.5526	11.1166	11.2959	7.29829	8.08538	7.05925	7.22805	11.2758	11.3545	11.3153	11.2253	10.3737	10.6666	11.3864	10.7449	10.0284	10.6253	11.1902	10.9902	10.5725	10.9387	10.4994	11.0035	11.0378	11.1158	11.1344	10.9643	11.1161	10.9579	11.0627	10.855	10.2955	10.7815	11.1423	9.48319	10.578	10.97	10.7297	10.8208
Fads3	royalblue	4.90829	4.83801	5.3127	5.22142	6.19251	6.73487	6.30858	5.94636	5.27224	5.32962	5.24153	5.11137	5.63815	6.46828	5.80023	5.7534	5.28602	5.62909	5.07504	5.53762	5.80998	5.32176	5.56044	5.38255	6.02046	5.38095	5.49769	5.49922	5.28297	5.40499	5.92464	5.47753	5.23463	5.40981	5.27677	5.24944	5.52671	5.28741	5.36729	5.44512	5.81323	5.41397	5.20446	5.58944	5.30024	5.40144	5.36048	5.29954
Faf1	pink	7.04664	7.0315	6.90961	6.75889	5.97568	5.79861	5.83797	5.83214	6.80988	6.70016	6.95246	6.98175	6.67936	6.56035	6.83725	6.82213	6.28946	6.32761	6.49882	6.55314	6.14803	5.90314	6.2408	6.81348	6.22219	6.34794	6.40762	6.37204	6.20864	5.72071	6.0632	5.72586	5.04048	5.81474	5.88442	6.0603	5.9759	6.07183	6.07338	5.95414	6.28323	6.22292	6.03297	6.52501	6.17417	6.07641	5.48757	5.8888
Fah	greenyellow	9.89069	10.1436	10.0268	10.0257	8.74704	7.91935	8.47741	8.29405	9.39464	9.81608	9.91155	9.77478	9.19938	8.81415	9.20019	9.31688	9.88874	10.0166	10.0117	9.8849	9.79628	9.73198	10.0136	9.9497	9.70227	9.92272	10.0431	9.94852	9.99212	9.58235	9.96415	9.91452	8.77252	9.65209	9.68144	9.64019	9.84096	9.69841	9.77455	9.73771	9.57739	9.48389	9.54623	9.54698	9.74714	9.56983	9.19178	9.53965
Fahd1	darkturquoise	9.24902	9.13017	9.07326	9.07106	8.73729	8.38891	8.04148	8.07295	8.49262	8.65089	8.91444	8.84032	8.48065	8.13876	8.38206	8.31625	7.99908	7.68525	8.58742	8.24124	8.35071	8.72823	8.01933	8.61844	8.27038	8.73854	8.22211	8.35921	8.69933	8.39808	8.27234	8.68595	7.91271	7.94107	7.92161	8.22591	8.04479	7.80781	7.84648	7.90508	7.69451	7.78248	7.65346	7.78106	7.76089	8.18192	7.70536	8.0706
Fam110a	grey60	4.5622	4.10729	4.24446	4.57623	5.16363	5.80546	5.6431	5.96302	5.07505	4.86281	4.95838	4.98977	4.69784	5.03348	4.69929	4.9019	5.04685	4.95406	4.77336	5.33368	5.57234	4.96537	5.12444	4.8324	4.93071	4.95384	5.13858	5.06569	4.64249	5.21599	3.89866	4.92957	5.84569	5.05402	4.83727	5.25355	5.22569	5.18969	4.66393	4.62932	5.27236	4.7144	5.10593	4.62192	5.341	5.43527	5.56325	5.15583
Fam129a	royalblue	4.78027	4.29961	4.68892	4.51335	4.47701	4.58411	4.75158	5.21772	5.7463	5.32067	4.99569	4.82416	5.32959	6.32025	5.57589	5.77422	4.87008	4.69493	4.9427	5.00015	6.02486	4.38793	4.8824	4.44995	5.53771	4.72892	5.20893	4.61351	3.84428	4.13757	4.04459	3.86238	4.38389	3.92516	4.06892	3.79262	4.13324	4.17367	4.20372	4.23695	4.38253	4.32372	4.47086	4.1509	4.14187	4.16897	4.19136	4.07201
Fam129b	royalblue	4.62895	5.11924	5.11565	5.30626	6.47381	6.98739	6.9493	6.56593	6.06067	5.95275	5.71832	5.53201	5.39829	6.03181	6.03078	5.83499	5.46705	6.08537	5.3631	5.95525	6.39034	5.30387	6.18286	5.72832	5.50588	5.66167	6.03947	5.913	4.72079	4.69219	4.54432	4.74302	4.62051	4.67494	4.90911	4.61276	4.75888	4.70065	4.74991	4.90245	4.49225	4.82141	4.8198	4.72463	4.45334	4.36995	4.72461	4.75445
Fam134b	royalblue	7.13082	7.31384	6.64058	7.69253	8.10002	8.12685	8.42052	9.76563	7.52951	7.58279	7.87311	7.656	8.63689	8.22799	8.97242	8.7434	7.35886	7.96553	7.85716	8.71379	7.59295	7.22305	8.3959	7.27942	8.12005	7.4893	8.51638	7.08163	6.4197	5.70687	6.70193	5.94368	6.38993	7.37821	8.01112	8.44777	7.08175	7.5115	8.22389	8.37142	7.45805	7.53767	7.86715	8.46656	7.00356	6.92901	6.77313	7.24823
Fam13a	salmon	4.15295	4.19254	3.86691	3.94438	3.18055	3.13956	2.92386	2.89313	3.89483	3.9937	4.2342	4.23973	3.77685	3.69553	3.66429	3.62779	3.77944	4.00648	4.06095	4.04459	4.25432	3.92696	4.29471	4.20612	4.37857	4.05995	4.77391	4.37029	4.26157	4.12708	4.38326	4.08642	4.22771	4.60183	4.85835	4.9517	4.53595	4.95211	5.06855	5.21706	5.10639	5.46054	4.77131	5.23899	4.48089	4.36434	4.14927	4.77444
Fam149a	greenyellow	7.54836	7.44727	7.39519	7.41846	5.75934	5.64782	5.49063	5.58494	7.56044	7.32405	7.49525	7.57074	7.45413	7.04101	7.17989	7.20124	7.33827	7.50844	7.42031	7.51658	7.5841	7.3904	7.85319	7.62097	7.53704	7.53245	7.95087	7.68053	7.45255	7.31775	7.23818	7.20201	7.44	7.27162	7.22905	7.31113	7.39782	7.26787	7.30503	7.30462	7.48416	7.42579	7.30142	7.63675	7.29977	7.24639	7.10252	7.33604
Fam160a2	royalblue	5.0977	5.07357	5.31514	5.40187	7.35376	7.42862	7.50203	7.5289	5.47053	5.40823	5.38018	5.52842	5.6694	5.78848	5.77268	6.18088	5.40972	5.51842	5.32764	5.25486	5.89327	5.71365	5.62659	5.2585	5.79516	5.7912	5.64578	5.44507	5.47477	5.27502	5.37425	5.27423	5.24514	5.16513	5.29795	5.58911	5.23171	5.33545	5.2615	5.37931	5.42101	5.20074	5.14158	5.6289	5.10182	5.22843	5.07178	4.94635
Fam169b	greenyellow	6.68992	6.62342	6.92401	6.61288	4.8009	4.51726	4.34161	4.33795	5.07356	5.76488	5.65578	5.51731	5.55058	5.29398	5.44978	5.67755	5.92033	5.48266	5.86356	5.19096	6.10066	6.30608	5.68554	5.93049	6.40901	6.26706	5.23018	5.75182	6.66809	6.13617	6.3902	6.25152	5.66574	5.79767	6.06067	6.25445	5.94455	5.69307	6.01214	5.85964	5.37639	4.92072	5.4005	4.352	6.6665	6.61363	6.1006	6.59923
Fam195b	royalblue	6.48408	6.46268	6.07094	6.49151	7.37993	8.04045	7.87536	7.93292	6.80396	6.92366	6.62493	6.60489	6.34543	6.79194	6.73408	6.49726	6.51738	6.84488	6.51487	7.03831	6.38525	6.11582	6.80395	6.74092	6.51553	6.33588	6.43155	6.29598	6.56087	6.22544	6.46847	6.82951	7.04853	6.39426	6.4399	6.67438	6.1867	6.44	6.70683	5.93796	6.36056	6.56682	6.4935	6.53972	6.35274	6.29431	6.68236	5.95618
Fam198b	royalblue	4.81399	4.55054	4.99408	4.83933	5.39079	6.24471	6.01629	5.91527	7.09878	7.04142	6.51468	6.28195	6.14832	6.14519	6.31695	6.18465	5.76787	5.97064	5.15083	6.39777	6.32261	4.57103	5.12404	5.49822	6.01089	5.15167	5.89769	5.63579	4.36334	3.98611	4.15474	4.2988	4.62856	4.35025	4.41363	4.62542	4.63849	4.15741	3.7898	4.27466	4.17361	4.84106	4.73824	4.58027	4.43792	4.78398	4.214	4.01848
Fam212b	royalblue	3.4211	3.29637	3.28596	3.203	5.4162	5.19547	5.20713	5.56892	3.50697	3.45943	3.11147	3.27963	3.91023	3.8927	3.97874	4.06577	3.73236	3.3921	3.42329	3.46283	3.49744	3.82091	3.35021	3.48159	3.60943	3.41812	2.97218	3.65455	2.98859	3.40039	3.02615	3.4397	3.70635	3.33849	3.47576	3.15292	3.21543	3.21183	3.31606	3.1361	2.95108	2.88488	3.16131	2.79482	2.83737	3.0631	3.04545	3.136
Fam214a	greenyellow	8.06478	7.7706	7.65144	7.6425	7.64278	7.73843	7.50811	7.53117	6.99018	6.8803	7.20348	7.31766	6.50368	6.03138	6.11608	6.53564	7.07612	6.69047	6.98037	6.61665	7.32767	7.63164	7.29845	7.17732	7.42597	7.64236	7.35942	7.19553	7.65563	7.78267	7.7877	7.2677	7.18895	7.53154	7.39474	7.7261	7.37861	7.64282	7.48055	7.5471	7.33365	7.33285	7.40163	7.10319	7.22358	7.40702	6.91653	7.48647
Fam214b	royalblue	5.98143	5.83601	5.96508	6.09971	7.74384	7.939	7.75498	8.08889	6.05365	5.86592	5.87418	5.71509	6.18849	6.41261	6.47313	6.53264	6.2653	6.42882	6.04357	5.7761	6.31608	5.97999	6.35907	6.09873	6.60043	6.3424	6.3079	6.50033	6.41611	6.38005	6.35084	6.28927	5.9997	6.21022	6.27746	6.09435	6.24095	6.25488	6.25761	6.04865	6.41603	6.43697	6.37354	6.54114	5.942	6.01699	6.20013	5.97814
Fam216a	royalblue	5.24882	5.10637	5.03803	5.06203	7.01399	7.00361	6.57604	7.16729	5.76869	5.70722	5.60061	5.66355	5.66771	5.84612	6.28982	6.19051	5.43753	5.56175	5.11147	5.58586	5.47474	5.36516	5.04307	5.53667	5.66209	5.61162	5.20554	4.98559	3.94368	4.24094	3.99798	4.13981	3.92628	3.77133	4.23554	4.36453	4.08718	4.18913	4.02864	4.42696	4.6531	5.01991	4.30489	5.14375	4.12209	4.37334	4.09764	4.20076
Fam220a	royalblue	6.26005	6.38337	6.48734	6.46589	8.11459	8.3461	7.98032	8.27082	6.67802	6.86456	6.79926	6.58915	7.21351	6.60068	7.19843	7.11149	6.70737	6.84943	6.77867	6.88908	6.78941	6.99464	6.18363	6.60681	6.95841	6.70382	6.99223	6.41835	6.11348	6.18617	6.17884	5.78092	5.31401	6.19546	6.37429	6.26272	5.98985	6.19698	6.09502	6.20075	6.46419	6.58827	6.85338	6.91053	5.59062	6.05854	5.54259	5.79381
Fam3c	lightcyan	6.67965	6.81999	6.59794	6.68057	7.58585	7.87522	7.67634	7.815	7.76504	7.91151	7.46212	7.44998	7.56451	7.83299	7.73175	7.50255	7.00843	7.01417	6.99493	7.41951	7.49805	6.7487	7.14075	7.09808	7.57411	7.2537	7.22841	6.87726	6.5072	6.1169	6.1594	6.16272	6.2794	6.19658	6.00523	6.53027	6.56456	6.14552	6.38737	6.41277	7.24965	7.19123	6.45427	7.95362	6.27072	6.16951	6.02287	6.07254
Fam43a	royalblue	4.89553	5.23208	5.19005	5.38717	7.42195	7.07516	7.3327	7.71745	5.92399	5.53668	5.6937	5.47094	5.93015	5.73675	5.95833	6.20966	5.89432	5.82027	5.63119	5.69124	5.96418	5.92529	5.25338	5.76621	5.81418	5.46869	5.73685	5.50811	4.84698	4.87996	5.45078	5.48751	5.07233	5.33037	5.27597	4.94291	5.05505	5.11778	5.52156	5.0764	5.27657	5.1338	5.13001	5.30004	5.62856	5.4716	5.71051	5.45988
Fam57a	royalblue	4.35344	5.00955	4.94812	4.64906	6.7008	6.76419	6.52326	6.83406	6.13484	5.7274	5.53913	5.44085	5.78823	6.18614	5.99629	5.57697	5.43943	6.01311	5.36271	6.24051	5.74398	4.65148	5.65484	5.60163	5.54457	5.16054	5.86684	5.88174	4.34756	4.10244	4.30135	4.67878	4.59934	4.7385	4.99317	4.69727	4.73361	4.72607	4.91677	4.69979	5.16299	5.36403	4.70057	6.31861	4.66383	4.48044	5.15542	4.60683
Fam83h	royalblue	5.33812	5.29214	5.59089	5.69076	7.38853	7.16497	7.20166	7.45034	5.53049	5.53771	5.54073	5.52154	5.77445	5.78917	5.78853	5.96744	5.64631	5.33459	5.36903	5.37198	5.58059	5.5682	5.85837	5.17416	5.9006	5.98386	5.93373	5.79369	6.02359	6.08413	5.82825	5.98213	5.60642	5.82332	5.89939	5.82033	6.12461	5.96429	5.71942	5.933	5.89051	5.85849	5.91118	5.98218	5.60352	5.57084	5.649	5.7291
Fam89a	greenyellow	5.56473	5.93813	5.41029	6.80638	3.92281	3.7161	4.39196	3.15902	5.81499	6.01566	5.83703	5.92737	5.82328	5.6622	5.0735	5.49491	4.88445	4.59987	4.8984	5.60452	5.86711	7.20005	5.74251	4.55662	5.9239	6.92732	5.59249	5.12148	5.8528	5.12021	6.17862	5.41474	4.59284	5.83876	4.89628	6.59462	5.74824	5.47894	5.97755	6.64819	5.56171	5.50572	5.77602	5.50711	5.44554	5.68303	5.84618	5.74514
Fam98a	royalblue	7.29008	7.1992	7.09576	6.98527	8.2973	8.36998	7.96778	8.72702	7.65154	7.7495	7.70188	7.78242	8.11951	8.26981	8.28333	8.1559	6.91336	6.89006	6.69224	6.97361	6.74282	6.59181	6.23558	6.88191	7.17583	6.8914	6.7521	6.36022	6.8507	6.81507	6.53802	6.19639	5.61159	6.30056	6.47267	6.5279	6.6145	6.73426	6.57662	6.5949	6.90387	6.95833	6.85493	7.30079	5.94416	6.0317	5.81246	5.82142
Fam98b	grey	5.11653	6.39259	4.82785	5.74516	5.77169	6.03126	6.27587	6.6334	6.28414	6.84109	6.29122	6.21045	6.00965	7.14669	6.42389	6.74796	7.23971	6.75908	6.68894	5.73845	6.92426	7.68519	7.408	7.22386	7.29799	7.90475	6.7888	6.93768	7.37917	7.71622	7.25426	7.22085	6.98721	7.18473	6.35316	8.08563	6.87998	6.9044	6.98966	6.90137	6.65529	7.07783	7.13768	5.75027	5.92129	6.20407	6.04336	6.43615
Fancc	greenyellow	5.023	4.67189	4.86716	4.67873	3.78768	3.28369	3.60041	3.2082	4.61168	4.45878	4.50519	4.54629	3.86317	4.72176	4.10926	4.05177	4.22879	4.64813	4.15635	4.4548	4.54351	4.44187	4.32002	4.15056	4.96928	4.44923	4.35174	4.58372	3.99661	4.15178	4.15708	3.78088	3.77815	3.89787	4.01721	4.03373	3.63038	4.00628	3.94543	3.8859	4.05984	4.01988	3.82978	4.49435	4.06916	4.42222	4.34649	4.38029
Fancd2	pink	2.98686	3.00651	3.17464	2.94924	2.64029	2.6008	2.79277	2.66861	4.73131	4.22345	4.47691	4.13212	3.119	4.73821	3.85324	3.18366	3.28643	3.14794	3.04541	3.40541	3.10818	2.92117	3.33689	3.38271	3.0322	3.07296	3.45514	3.4033	2.83503	2.86795	2.96231	2.94286	2.87183	3.02968	2.8591	2.8272	2.92056	2.92022	2.74298	2.89547	3.28288	3.12508	2.90009	3.96801	2.82054	2.88939	3.05249	3.04863
Fanci	pink	3.28317	3.04928	3.33093	3.10971	2.87851	2.90431	3.13671	2.87165	4.66149	4.24286	4.08299	4.48949	3.51576	4.81389	4.02811	3.39411	3.38758	3.34251	3.41415	3.88005	3.22992	3.05719	3.45602	3.61546	3.13744	3.22891	3.70366	3.39025	2.90715	2.99806	2.85631	3.04058	3.11419	2.86718	2.93901	2.93181	2.95206	2.94687	2.96863	2.85432	3.08697	3.05964	3.05096	3.90584	2.73746	2.89074	2.90003	2.8927
Far1	royalblue	4.41207	3.61161	3.89095	3.79752	4.84156	5.8672	5.44808	5.79709	5.53107	5.46971	4.91304	5.00625	5.38826	4.73393	4.89555	4.73478	4.31829	4.58069	4.21585	4.94318	4.64055	3.8944	4.44255	4.6926	4.48242	4.27477	4.37452	4.27351	3.15006	3.13383	3.18439	3.03583	3.22589	3.25322	3.1668	3.44601	3.40804	3.57004	3.35291	3.63658	3.87297	3.68498	3.73657	3.44347	3.222	2.86246	3.01401	3.12048
Fars2	greenyellow	6.4069	6.51016	6.32163	6.54228	4.73934	4.72957	4.95463	4.96621	6.34221	6.71306	6.60174	6.48486	6.37103	6.60163	6.55486	6.33834	6.51556	6.46711	5.98868	6.39937	6.62121	6.90966	5.93709	6.39946	6.95208	6.70271	6.06754	6.50952	6.38558	5.9634	6.13404	6.21166	5.12531	5.90355	6.01811	6.45391	6.07858	5.97363	6.05147	5.97925	6.23295	6.24005	5.94199	6.44853	6.14796	6.23208	5.9094	6.19736
Fat1	royalblue	6.91931	6.59525	7.00193	6.65542	8.94207	9.27981	9.18779	8.89844	7.8634	7.44849	7.65755	7.69208	7.74521	7.88292	7.53808	7.76863	6.97968	6.81122	6.63662	6.95339	7.46522	7.26857	7.69693	6.91376	7.47594	7.69364	7.94625	7.23405	6.95065	6.69581	7.0165	6.7786	6.90645	6.77852	7.02246	7.04414	7.07311	6.94684	6.96211	6.94045	7.9967	8.08962	7.26094	7.90191	6.53103	6.72645	6.44818	6.45218
Fbln5	cyan	5.20162	5.19203	5.15148	5.20886	4.58128	4.87031	4.92645	4.94661	6.88823	7.51177	6.63384	6.64166	5.5904	5.28314	6.04278	5.65031	6.66111	7.31421	7.31856	6.77677	8.60297	7.21208	8.33241	8.28565	7.11651	7.41197	8.15727	8.12307	4.74306	4.71982	5.16581	5.10426	5.81036	5.81177	5.78754	6.05825	5.60476	6.03739	5.87109	6.53487	5.94737	6.56561	6.27525	5.93342	4.79555	4.82289	4.79292	4.74482
Fbp1	greenyellow	10.9415	11.026	10.9504	11.0389	9.60204	8.06995	8.18566	9.1816	10.3404	10.8178	10.9157	10.835	10.6202	10.6991	10.7237	10.7071	10.9087	10.9281	10.9604	10.7845	10.5081	10.5607	10.8294	10.8861	10.3987	10.5827	10.6434	10.99	10.2744	10.2844	10.3492	10.3376	9.47383	10.1936	10.1734	10.0247	10.2108	10.1717	10.1973	10.1669	9.92264	9.79421	9.9246	8.49056	10.2147	9.92893	9.89343	10.0558
Fbxo30	royalblue	6.08283	5.63375	5.55496	5.69789	7.05549	7.6742	7.38164	8.13554	6.26085	6.26301	6.11712	6.41685	6.32884	6.37669	6.24109	5.93874	5.91109	6.15443	5.81519	5.98636	5.93171	6.55963	5.82965	5.76325	6.32923	6.10015	6.23983	5.48045	5.51211	5.29716	5.59422	4.86191	5.27061	5.75281	5.9616	5.9597	5.73017	5.66834	5.78876	5.83461	6.11815	6.09643	5.63875	6.62947	5.42044	5.12698	5.22176	5.16872
Fbxo45	royalblue	5.24467	5.39924	5.10292	4.70094	6.60505	6.53454	6.25678	6.56986	5.44146	5.19548	5.25542	5.36651	5.31121	4.96199	5.34393	5.44207	5.55165	5.80329	5.06267	5.18624	5.51256	5.78351	4.8584	5.11956	5.41862	5.36767	4.99914	5.3807	5.47708	5.41856	5.35698	5.64663	5.11013	5.58537	5.4582	5.876	5.12694	5.38611	5.74421	5.44913	5.26958	5.19005	5.65754	5.62504	4.89326	4.96287	4.53487	4.66653
Fcgr1a	royalblue	5.44599	5.46941	5.27216	5.37301	6.06359	6.6115	6.37953	6.4447	6.95911	7.06003	6.67087	6.47801	6.29474	5.89149	6.20102	6.31679	5.5969	6.07579	6.25638	6.55355	6.21315	5.08068	5.74086	5.84362	6.52412	5.26273	5.60214	5.22158	4.9548	4.16245	4.83141	4.03509	4.70252	5.06258	5.3222	5.11345	5.12856	4.91859	5.01716	5.46006	5.16494	5.34722	5.46608	5.05586	4.97498	4.9644	4.91599	4.58557
Fcgr2a	royalblue	4.64573	4.89524	4.84978	4.80654	5.68834	6.44981	6.55758	6.83811	6.6016	7.20287	6.48271	6.30067	5.81938	4.91423	5.74398	5.3172	5.30662	4.93602	5.67882	5.76245	4.37296	4.05364	4.89354	5.19638	4.98311	3.41467	4.8217	4.80146	4.14438	3.65544	3.74391	3.99237	4.21118	3.90585	4.55057	5.08951	3.94783	4.39202	4.56465	4.96574	4.47837	4.72503	4.65311	4.58896	4.1556	4.30329	4.09443	4.1371
Fcgr3a	royalblue	5.63877	5.46591	5.83101	5.79587	6.52926	6.53304	6.65948	6.45113	7.35693	7.12936	7.1172	7.17621	6.51872	6.18646	6.94209	6.29302	6.83109	7.44822	7.21175	7.80426	7.06926	5.89744	6.96304	6.58904	6.47344	5.5739	6.89153	6.13577	5.36567	4.45627	5.04407	4.60753	4.83374	5.08128	5.46965	5.73611	5.38006	5.2317	5.19675	5.62833	5.79967	5.9821	6.0893	6.31364	5.70728	5.63614	5.67093	5.32258
Fcnb	royalblue	5.02695	5.26067	4.98764	4.89676	8.85258	9.52072	9.68811	8.68106	5.76028	5.63153	4.9568	5.19944	6.53508	5.43367	5.67207	5.37683	5.72826	5.88397	5.75702	6.36347	5.60109	5.98955	5.39614	5.2102	6.12138	5.10393	4.94221	5.27997	5.59996	4.92098	5.16059	5.26545	5.29867	5.00513	5.54149	5.52102	5.24242	5.19029	5.3722	5.39289	5.15116	5.1165	5.95725	5.18357	5.51664	5.32801	5.71534	5.45661
Fdft1	greenyellow	9.91401	10.1947	9.94406	9.92443	8.73299	8.60608	8.82328	8.81679	10.0579	10.1772	10.1501	10.1117	8.56833	8.10731	7.94178	8.24866	9.93814	9.99346	10.0441	9.87131	10.0893	9.41269	9.68338	9.42059	9.65966	9.4017	9.63936	9.56586	9.19052	8.98412	9.68867	9.05748	8.77908	9.04683	9.12132	9.14169	9.42817	9.2197	8.91844	9.30141	9.026	9.06025	9.42459	8.37524	9.37996	9.11914	9.21544	8.93236
Fen1	royalblue	5.06245	4.91023	5.44068	5.03166	6.23086	6.08596	5.61653	6.35988	6.16904	6.29455	6.13762	6.12919	5.81179	7.17823	6.2276	6.03479	4.95376	5.50563	5.81917	5.64918	5.01235	5.02746	4.40223	4.66087	5.47872	4.97297	5.49639	5.0671	5.1816	4.77334	5.09388	4.87698	5.5098	5.19144	5.63683	4.33556	4.75539	4.1704	5.0344	5.10135	5.36517	5.08773	5.30637	6.46715	4.51909	4.08592	4.28314	3.744
Fermt3	royalblue	5.44597	5.3782	5.65706	5.93021	6.7524	7.16605	7.10377	6.86604	6.50867	6.62078	6.39294	6.1362	5.94361	5.94916	6.02831	6.13622	6.1502	6.47215	6.41823	6.5936	6.35438	5.70049	6.23342	5.80988	5.8616	5.63185	6.27372	5.43796	5.29538	5.24294	5.13558	5.07605	5.57587	5.31657	5.22062	5.54307	5.28042	5.2565	5.29908	5.32694	5.27063	5.34299	5.43356	5.3363	5.73974	5.33409	5.60807	5.27162
Fgf1	lightcyan	5.27466	5.32273	5.39857	5.2919	6.44305	5.93138	5.73292	5.66496	6.25228	5.9963	5.93224	5.766	5.61749	6.33684	6.04423	6.1094	5.85666	5.65456	5.41159	5.79037	5.47899	5.35766	6.25453	5.68171	5.85155	5.63484	6.18207	5.84592	5.36725	4.90578	4.76861	4.89234	4.9364	5.03678	5.17807	5.15887	4.95177	4.88627	5.10355	5.17491	5.74189	6.2282	5.63111	7.14309	4.4289	4.58347	4.96156	4.58905
Fgf23	grey60	3.52375	3.80785	3.6974	3.98577	5.40173	5.42939	7.02552	6.31928	3.0854	3.30255	3.24243	3.44628	3.91653	3.91124	3.43888	3.30048	3.51556	3.99117	3.73269	3.63208	3.92729	3.46651	3.2305	4.09359	3.95871	3.90563	3.60827	3.81194	3.26245	3.69281	4.25572	3.83268	3.67142	3.92354	4.16823	3.20764	3.99663	4.17677	4.04067	3.51153	4.15277	3.57138	3.64437	3.52048	3.42187	3.7638	3.83639	3.8419
Fgf8	salmon	5.54793	5.50323	6.06989	5.73058	5.12852	4.89383	5.22418	4.85921	4.77705	4.54654	4.82354	5.1326	4.88982	4.43362	4.96286	4.43926	5.55501	5.83675	5.58797	5.39118	4.68689	5.42327	5.33898	5.81978	5.99017	5.1347	5.03078	5.84513	5.65122	5.72625	5.92309	6.12399	5.88534	6.18926	6.4646	5.40251	6.19257	6.22282	5.97209	5.99296	5.77872	5.39082	5.7991	5.68584	5.98438	5.94443	6.60623	5.8842
Fgfr1op2	royalblue	7.40368	7.21696	7.21119	7.10616	8.4896	8.60486	8.48264	8.54929	7.54175	7.65087	7.451	7.35979	7.7035	7.66835	7.71726	7.66526	7.03684	7.14074	6.96302	7.27121	7.11439	6.74544	6.87149	6.98921	6.81327	6.62377	7.05528	7.01812	6.62609	6.42844	6.60872	6.23767	5.9233	6.52588	6.39717	6.57161	6.76329	6.40308	6.44386	6.78639	6.94077	7.05272	6.95354	7.22623	6.92571	6.85778	6.80907	6.66065
Fgfr3	cyan	6.11681	6.16692	6.38913	6.51708	6.39454	6.26168	6.4251	6.02567	7.88499	7.19628	7.32803	7.34682	6.77679	7.35797	7.3668	7.25622	6.80422	7.48455	6.6158	7.69767	8.70961	7.74152	8.59827	7.51801	7.48264	7.66767	8.57962	7.70001	6.82767	6.3094	6.47148	6.56125	6.4119	6.33007	6.38224	6.74647	6.76688	6.63684	6.679	6.63543	6.79075	7.19255	6.89381	6.71133	6.77214	6.74318	6.67401	7.03749
Fgfr4	greenyellow	7.27228	7.24909	7.64794	7.49451	6.43552	5.3485	5.9395	5.88551	6.98922	7.28751	6.99245	6.9748	6.77483	7.16831	6.8635	7.19131	7.66957	7.55786	7.38378	7.20806	7.43063	7.70987	7.83232	7.32337	6.86909	7.3076	7.30088	7.36239	7.59243	7.69669	7.26108	7.42131	6.92947	7.25478	7.06223	7.37688	7.19432	7.23027	7.18971	7.10339	6.8397	6.66099	6.72448	6.50995	7.09082	7.25206	7.34065	7.35355
Fggy	greenyellow	8.90494	8.97123	8.63776	8.55085	5.98124	5.1051	5.70077	5.4075	7.95626	8.41562	8.40626	8.4927	8.03046	7.56257	8.10267	8.01364	8.51274	8.45853	8.43829	8.40253	8.2132	8.32561	8.09139	8.71271	8.14229	8.15606	8.1587	8.6934	8.54749	8.25	8.25222	8.29482	7.14965	8.02764	8.10966	8.06092	8.02612	8.13351	7.95962	7.8646	7.73342	7.44666	8.09466	6.8834	8.04473	7.93822	7.56293	8.07276
Fgl2	royalblue	6.04701	6.3213	5.84628	6.11492	6.12199	6.68492	6.53198	6.76756	7.16826	6.97045	7.32978	7.19789	6.89069	6.05746	6.77018	6.34236	6.56902	7.11776	6.65484	7.04795	7.04847	6.60372	6.10548	6.58739	6.93435	6.50458	6.17213	6.08392	6.11543	5.87336	5.97575	6.22258	6.19557	6.22011	6.50527	6.59485	6.18524	5.89647	6.19719	6.74677	6.19552	6.15847	6.67594	5.84357	6.11083	5.92652	5.83628	5.51274
Fgr	royalblue	5.58501	5.6067	5.8568	5.86911	7.14495	7.80402	7.93259	7.24988	5.84454	5.97064	5.79113	5.78663	5.92203	5.65604	5.95233	5.93627	6.46405	6.46765	6.35006	6.19874	5.81394	5.29745	5.52948	5.05167	5.92857	5.80678	5.36318	5.18372	5.23054	4.86411	5.1595	4.96978	5.14205	5.21877	5.05347	5.42106	5.14198	5.29427	5.38985	5.53264	4.81987	4.95383	5.70856	4.55267	5.47556	5.15794	5.13761	4.6811
Fhit	salmon	3.33796	3.8384	3.53386	3.73756	2.43623	2.57723	2.76704	2.53665	3.22202	3.0777	3.43665	3.48272	3.53894	3.58771	3.3924	3.45646	3.62462	3.88109	4.28161	3.65717	3.70302	2.95937	3.65515	3.53889	3.16812	3.64747	3.46609	3.3934	3.93404	3.9284	3.85673	4.0952	3.6242	3.69531	3.94739	3.99921	4.05834	3.85189	3.91415	3.87113	4.02948	3.87148	4.16778	4.20661	3.87616	3.44017	3.46263	3.68183
Fhl2	cyan	4.13615	4.43028	4.04477	4.5377	4.89447	5.4926	5.52377	5.64696	6.06857	6.09013	5.28541	5.48278	5.50679	6.20023	6.06708	5.93609	4.27217	5.06637	5.12792	5.28367	6.36428	4.75889	6.27634	5.95289	5.71942	5.51393	6.28066	5.78053	4.15016	4.48217	4.02382	4.55288	4.33196	4.47395	4.70886	4.24363	4.55516	4.67201	4.46296	4.80472	4.29449	4.86929	4.61435	4.7039	4.17766	4.6779	4.72411	4.41951
Fig4	greenyellow	6.75464	6.63443	6.80561	6.51362	5.47068	5.11149	5.25384	5.08755	6.13379	6.34891	6.37527	6.34562	6.0854	6.17662	6.12943	6.271	6.286	6.04129	6.20238	6.19491	6.63719	6.68796	6.2438	6.11743	6.57042	6.59667	6.4097	6.24842	6.59348	6.46765	6.47131	6.39361	5.69611	6.30208	6.30699	6.57346	6.38475	6.40097	6.42301	6.51149	6.53277	6.63308	6.3277	6.12712	6.02071	6.33659	5.66937	6.08186
Figf	cyan	3.7291	3.6728	2.9722	3.69356	3.53714	4.13068	4.12044	4.31213	5.06419	5.8989	4.33711	4.20518	4.75507	5.25601	5.03966	4.72893	4.30792	5.43155	4.11725	4.63813	6.63337	5.25499	5.65672	5.83111	5.39224	5.30659	5.48166	5.96131	3.34473	3.27249	3.39647	3.74947	3.93869	3.78427	3.72638	4.00581	4.20294	3.78328	3.5185	3.64187	3.74947	4.16928	3.56362	3.31284	3.26336	3.31416	3.30984	3.45689
Fip1l1	royalblue	6.09406	5.96349	6.08042	5.69058	7.13959	7.49254	7.12477	7.38572	6.41395	6.34516	6.40455	6.38895	6.47795	6.58676	6.51055	6.72333	6.04372	5.81696	5.94759	6.16824	6.13024	6.26433	6.28354	5.94623	6.39093	6.16805	6.41222	5.83904	5.78354	5.57814	5.75164	5.45751	5.03039	5.68151	5.50205	5.95502	5.65043	5.65694	5.80877	5.73742	5.91573	6.15843	5.89952	6.67003	5.8014	5.80767	5.19189	5.48294
Fjx1	royalblue	3.3605	4.35804	4.03458	4.53556	4.94383	5.64626	5.28503	5.41262	5.56519	3.9722	3.83629	4.00907	4.31378	4.92643	4.51715	4.53243	3.88094	4.96377	4.55253	4.47453	5.5067	3.49019	5.69287	4.93812	3.99017	3.95751	5.349	4.55061	3.1583	3.42466	3.41003	3.93648	4.65404	3.90141	3.68523	3.68955	3.79821	3.48543	3.56964	3.46912	3.95327	5.25161	3.89585	4.44182	4.08958	4.30466	3.84164	3.87603
Fkbp14	royalblue	5.13574	5.07115	4.99093	4.83662	5.52444	5.0567	5.03471	6.0592	6.0002	6.1541	5.87802	5.85228	6.63166	6.51432	6.42183	6.29304	5.11709	5.79589	5.59851	6.07738	6.09608	5.64845	5.39219	5.49162	5.70694	5.47213	5.15899	5.06278	5.52215	4.90696	5.03058	4.29025	4.18349	4.65975	5.23648	5.40717	4.76682	5.13485	4.81503	5.09218	5.29918	5.5196	5.30405	5.15126	4.6677	5.10475	4.34779	4.62236
Fkbp5	royalblue	5.89483	5.8698	5.62895	5.77526	6.85212	6.45094	6.74159	7.49058	6.49816	6.4259	6.33391	6.35867	6.68839	7.18066	7.46987	7.06658	5.98985	6.15698	5.91959	6.94511	6.22848	5.46506	6.42989	5.45976	6.2389	5.67022	6.77808	5.70492	5.05082	5.0989	4.93681	4.65195	4.81253	5.78227	6.17221	6.96724	5.29565	5.88901	6.50327	6.98854	5.49428	5.98329	6.32692	6.09201	5.07419	5.34515	5.06747	5.31874
Fkbp9	pink	7.05734	7.02524	7.31575	7.23219	6.43426	6.4772	6.48091	6.59869	7.65781	7.7704	7.37031	7.48482	7.05177	7.41205	7.38518	7.32979	7.25588	7.38669	7.13937	7.62605	8.36645	7.35354	7.98303	7.69577	8.17847	7.87264	7.94302	7.52992	6.68823	6.34422	6.45456	6.35097	6.09085	6.58776	6.58052	7.02645	6.67126	6.74894	6.8452	6.92477	7.47456	7.53727	7.11587	7.71438	6.4277	6.50243	6.28089	6.65494
Fkbpl	royalblue	5.12918	5.64359	5.25851	5.47016	6.68514	6.45601	6.57645	6.57422	5.78066	5.82371	5.65436	5.62882	5.53968	6.0439	6.12426	5.87767	5.18852	5.40893	5.14457	5.74793	6.0167	4.91612	5.92659	5.2931	6.18472	5.73977	6.02094	5.23623	4.99823	4.9477	5.41976	4.60378	4.40223	5.17104	5.1481	5.5847	5.30198	5.38114	5.23889	5.55143	4.82664	5.86027	5.87517	5.87232	4.72439	5.37863	4.64101	5.15548
Flcn	royalblue	6.37463	6.52257	6.80342	7.03513	7.82398	7.82609	7.56135	7.91474	6.5712	6.92247	6.75519	6.74576	6.2015	6.48164	6.48447	6.73942	7.12406	6.67331	6.92241	6.89186	7.36263	7.40113	6.79682	6.84412	7.37131	6.99572	6.99962	6.60827	6.69082	6.28311	6.3232	6.46164	5.54083	6.36577	6.49641	6.89611	6.32712	6.4643	6.51535	6.69131	6.28255	6.39375	6.44359	6.85001	6.46501	6.5734	6.29343	6.43136
Flna	royalblue	5.7686	5.7795	6.09818	6.00408	7.26428	8.13539	8.09897	7.6851	7.84146	7.28289	7.19389	7.17837	7.26854	7.8216	7.47513	7.24473	6.80807	6.8041	6.57227	7.38123	7.39637	6.49986	7.65567	6.89224	6.67117	6.69317	7.46768	6.74016	5.68882	5.2682	5.34313	5.17518	5.75659	5.54799	5.81536	5.98517	5.85069	5.85792	5.85702	6.01966	6.10901	6.41607	6.19927	7.1793	5.61151	5.69745	5.36102	5.61315
Flrt2	cyan	3.58112	3.3507	3.72457	3.33915	3.87807	4.72696	4.16018	4.29414	4.72179	4.40648	4.20821	3.94563	4.27265	4.09648	3.76718	4.15982	3.99013	3.89975	4.02365	4.34909	5.99429	5.05416	5.30203	5.15982	4.73881	4.73118	5.11366	5.09792	3.65913	3.60256	3.68122	3.66382	4.17906	4.07396	3.80192	3.56619	3.73344	3.76917	3.85868	3.54506	3.84465	4.26903	3.65822	2.76341	4.19025	3.80189	4.04705	3.75016
Flvcr2	royalblue	5.48176	5.02105	5.60215	5.63037	7.4989	7.25623	7.10087	7.10139	6.48155	6.53713	6.36681	6.64887	6.71068	6.81864	6.93671	6.8891	5.8635	6.16865	5.53454	6.36263	6.32717	5.80394	6.31394	6.1058	6.56329	6.21329	6.57457	6.10376	5.72695	5.70429	5.70133	5.42638	5.04592	5.53048	5.81347	5.98311	5.48981	5.67805	5.75467	5.76414	6.15534	6.69729	5.8453	7.79612	5.58608	6.05439	5.42181	5.62445
Fmo1	greenyellow	9.26715	9.44639	9.61502	10.1644	5.30158	4.61006	3.80937	4.00508	8.25792	8.1107	8.76909	8.51337	5.72415	5.65798	5.74825	5.34033	7.82974	8.03146	8.41947	8.18468	8.09617	9.21768	9.04643	9.57153	6.71114	9.22223	8.62216	8.84994	9.79467	8.99864	9.93955	8.75712	8.47169	9.19246	9.48716	9.44983	9.39894	9.00656	9.27172	9.522	9.33681	8.02488	8.99413	10.0428	8.69284	8.18685	8.30089	8.80521
Fmo4	greenyellow	5.89589	5.66857	5.69899	5.89923	4.37239	3.73056	3.81715	3.96925	5.25449	5.70288	5.73394	5.35946	5.09455	5.26179	5.885	5.7898	5.52696	5.01873	5.18767	5.12796	4.94028	4.68823	4.67185	5.40199	4.94615	5.6125	4.83558	5.11387	5.34287	4.647	5.29304	4.83408	4.40585	5.30658	5.59102	5.61708	5.2972	5.39876	5.40935	5.42936	5.28033	5.24746	5.30088	5.87696	4.40922	4.64188	4.13932	4.63856
Fn3k	greenyellow	3.40103	3.47867	3.72151	4.33044	2.65411	2.65004	2.51457	2.83496	3.20516	3.19567	3.73193	3.78129	3.02946	3.20083	2.78501	2.55491	3.60109	4.05927	4.32912	3.61615	3.70762	4.2234	3.37202	3.65223	4.28891	3.65577	3.38926	4.00263	4.02936	3.68214	4.03878	4.23352	3.68964	3.88646	4.15183	4.12592	3.89427	4.56468	3.98158	4.44666	3.98439	3.83941	4.21003	3.46524	4.01079	3.26689	3.42763	4.17049
Fnbp4	royalblue	5.5396	5.03782	4.94185	4.70558	6.28923	6.68425	6.44884	6.46682	5.57061	5.18942	5.09045	5.26545	5.20066	5.08448	5.19846	5.09493	5.44825	5.24881	5.01974	5.00593	5.23753	5.05454	5.57827	5.2312	5.22353	5.10087	5.56557	5.24247	5.88927	5.45301	5.47348	5.42434	5.28103	4.77572	5.20741	5.18713	4.91935	4.88	5.27753	5.14477	5.05347	5.48958	5.3146	5.37226	5.56443	5.5657	5.43927	5.31957
Fndc1	cyan	4.02093	4.12243	3.91153	4.12942	3.85003	3.91551	3.82232	3.7765	5.29091	4.97256	4.53001	4.46616	4.37399	4.7806	4.61953	4.23363	4.79787	5.017	4.43542	4.96659	6.06745	4.34299	6.45174	4.95638	4.98528	4.32318	6.05941	5.18462	4.08349	4.42862	4.11057	4.26902	4.28926	4.3529	4.08378	4.07715	4.14372	4.25182	4.19061	4.16598	4.0987	4.40859	4.32397	4.37281	3.74807	4.01556	4.07729	4.14609
Fnta	royalblue	7.99731	7.66758	7.59787	7.65441	8.86257	9.05427	8.66246	9.34569	8.03654	7.93705	7.91128	7.82851	8.60419	8.46722	8.74439	8.54601	7.41666	7.48676	7.63638	7.88093	7.38058	7.29145	7.90024	7.63207	7.9716	7.30933	7.69052	7.4976	6.86409	6.81195	6.93874	6.90189	6.2144	6.63621	6.8175	6.968	6.89585	6.74567	6.84836	6.94441	6.9592	7.33208	7.06043	7.33518	6.75437	6.81059	6.64438	6.85233
Fosl1	grey60	3.81746	3.84977	3.90585	3.7522	5.8279	6.39566	6.13734	6.8938	3.79947	3.36215	3.68547	3.77027	3.86572	3.86234	3.81573	3.71358	3.59971	3.71677	4.01873	3.95357	3.47402	3.63446	3.81036	3.94031	3.83205	3.69488	3.93991	4.32026	4.03321	4.38603	4.176	4.18554	4.22281	4.2819	3.92108	4.11884	3.99116	4.08764	4.14839	3.9524	3.99792	3.86391	4.06118	4.02399	3.89794	4.04003	4.41504	3.82026
Foxd4	greenyellow	5.47563	5.89708	6.39447	5.50784	5.85363	5.13924	4.798	4.51539	3.85565	5.52543	4.62108	4.97502	4.2057	5.15423	4.54976	4.33877	5.79257	5.89119	5.01703	5.02245	4.79411	6.16016	5.17063	5.85207	3.96879	6.28814	5.21763	5.96793	5.13063	4.71469	5.05917	5.1325	5.48732	5.37098	6.08476	4.82149	5.64162	5.83334	5.72379	4.93228	5.44846	4.49432	4.94955	5.25783	4.79673	4.85465	6.08584	5.18996
Foxi2	greenyellow	6.05498	6.56708	6.54165	6.00809	4.74951	4.73324	5.23031	5.18193	5.72267	5.17221	5.29026	5.84526	5.58978	6.06851	6.00223	5.73159	5.63557	4.9422	6.26709	6.09621	5.80701	6.19619	6.7321	6.5939	5.76427	5.72669	5.93577	5.86057	6.13073	6.70649	6.57224	6.77881	6.40992	6.02096	5.70072	5.96179	5.33172	6.6611	5.97843	5.75436	6.24046	5.41488	5.71723	5.53722	6.51673	6.30888	6.40666	7.17043
Foxn3	greenyellow	6.81125	6.65988	6.95288	6.77298	5.93099	5.64269	5.41787	5.58078	6.38455	6.61845	6.6974	6.68581	6.74634	6.41284	6.53589	6.82557	6.60265	6.32136	6.396	6.45188	6.90942	7.06868	6.60962	6.63625	6.68691	7.03435	6.49974	6.43212	6.73749	6.62285	6.46327	6.54605	6.5527	6.53121	6.53591	6.74411	6.48915	6.49568	6.68193	6.62696	6.52411	6.27677	6.58609	6.54039	6.40423	6.59696	6.3726	6.66875
Frmd8	royalblue	5.28631	5.62624	5.71067	5.7179	8.45241	8.07383	8.1804	8.29499	6.37287	6.20151	6.01342	6.20183	6.64007	6.55919	6.7204	7.05519	5.91809	6.1233	5.82109	6.2411	6.02428	5.78525	5.8194	5.81532	5.81746	5.67169	5.72482	5.87625	5.59742	5.94608	5.49174	5.78945	5.6231	5.87363	5.87569	5.45506	5.88993	5.77569	5.60676	5.66748	5.63198	5.69467	5.4104	5.98925	5.6526	5.57257	5.82113	5.77319
Fst	royalblue	3.89214	3.88106	3.87925	3.57945	5.55667	6.02801	6.16972	7.21166	4.64285	4.0216	4.06057	3.95051	5.39821	4.50855	4.63634	4.78571	5.31269	5.07128	5.78458	4.93903	4.42113	4.4814	3.75621	4.10549	4.76949	4.42059	3.97121	4.01224	3.48424	3.97071	3.6098	3.72104	3.71475	3.73095	3.69068	3.52045	3.50236	3.73654	3.57347	3.65564	3.48361	3.57936	3.65345	3.34154	3.68279	3.52409	3.97479	3.80987
Fstl1	cyan	6.4775	6.88974	6.86384	6.90537	5.87587	6.25315	6.02209	6.14895	8.21973	7.95731	7.78692	7.69007	7.51153	7.36212	7.60479	7.24066	7.31921	7.60927	7.4043	7.79818	8.4081	7.25301	8.23822	7.80542	7.24842	7.11542	8.186	7.53396	6.27684	5.75837	6.00052	6.00377	6.56409	6.1228	6.15256	6.22704	6.2869	6.38494	6.16584	6.45921	6.4918	6.47388	6.51893	6.1217	6.118	6.04544	5.89927	5.7905
Ftcd	greenyellow	9.00466	9.3291	9.27652	9.53537	7.43615	5.88908	6.33748	6.44582	8.09323	8.5855	8.82765	8.83466	7.62514	7.98418	7.91326	8.21697	9.07373	9.01429	8.90302	8.58563	8.28629	9.01	8.69012	9.07243	8.69249	8.95967	8.54121	8.83878	9.14494	8.81129	9.09588	8.97107	7.96524	8.9037	8.78615	9.01534	9.00778	9.10106	8.96247	9.1482	8.33347	8.29348	8.69904	6.72365	8.80101	8.79335	8.44406	8.7779
Ftsj3	royalblue	6.1482	6.29489	5.98132	6.30072	7.9106	8.20263	7.85967	8.12875	7.11803	6.83065	6.95981	6.91863	7.24177	7.47783	7.65326	7.38595	6.23011	6.13541	6.31275	6.47128	6.1947	5.86125	5.84424	6.2961	6.49475	6.42914	6.27596	6.44114	6.07379	6.00905	5.97655	5.96001	5.2795	5.84003	5.83655	6.35037	5.97422	5.9942	6.10553	5.92925	6.4355	6.60594	6.14872	7.12734	5.51197	5.61265	5.65454	5.73473
Fubp1	royalblue	6.81067	6.13447	5.95239	5.96479	6.94367	7.85472	7.83617	7.45775	7.58253	6.99208	6.87124	6.87635	6.86925	6.87897	6.72608	6.1282	6.75051	6.98211	5.34861	7.25983	6.83105	6.86036	6.67442	6.32935	5.95337	6.59541	6.38143	6.50917	6.32919	5.79029	5.35884	5.0413	5.79477	5.93979	5.90128	6.44181	6.07962	5.61691	6.06369	4.65501	6.23806	6.26388	5.4381	4.98018	5.26234	6.35238	5.17609	5.37934
Fv1	royalblue	4.4512	5.01816	5.19562	5.19688	7.49016	7.48769	6.96812	7.34679	5.99686	5.5756	5.52922	5.34177	5.51517	6.05971	6.04454	6.12488	4.89655	5.19515	5.16018	4.93524	5.48197	4.93138	5.70548	5.34644	5.77552	5.35339	5.65668	5.07133	5.18562	4.24273	4.73856	4.35051	4.87809	4.46687	4.48715	4.9221	4.63269	4.57367	4.7201	4.72312	4.94675	5.30095	4.83546	5.67022	4.79815	4.87786	4.83289	5.02108
Fxr2	royalblue	7.26244	7.13684	7.29608	7.19702	8.52284	8.81589	8.51967	8.64754	7.27337	7.22148	7.18226	7.31242	7.34044	7.50359	7.59275	7.73643	7.35802	7.35402	7.02264	7.27245	7.41864	7.54329	7.17839	7.26761	7.42462	7.6244	7.41818	7.38769	7.03388	7.03594	6.90832	6.94002	6.49201	6.79368	6.91235	7.1055	6.94518	6.95885	6.95844	6.92457	7.01626	7.08823	6.90115	7.46355	6.8961	6.91513	6.72021	6.83976
Fxyd1	greenyellow	10.4637	10.2206	10.5931	10.743	9.45198	9.98899	9.40067	9.19695	9.30022	9.49825	9.68147	9.78142	8.54079	8.90374	8.87442	8.74345	10.1781	10.1686	9.97623	9.79425	10.084	10.5446	10.7522	10.3279	10.1864	10.4157	10.3935	10.3548	10.641	10.4885	10.6173	10.651	10.1199	10.2907	10.1833	10.3224	10.3459	10.455	10.2777	10.3615	10.0223	9.7245	10.1053	7.98434	10.4063	10.3856	10.3297	10.4862
Fxyd3	cyan	3.34523	3.31848	2.87224	3.40525	3.05232	3.87113	3.46992	3.8381	5.63064	4.27862	3.64337	3.65122	4.38014	4.92019	4.70373	3.75369	4.29455	3.67619	3.38207	4.72149	5.82144	4.59865	5.60353	4.20429	4.15721	3.86879	5.23487	4.49579	3.06111	2.8932	2.99538	3.29336	3.30237	2.93268	3.06195	3.26818	3.47364	3.00388	3.12877	2.74066	3.16003	3.06013	2.99546	2.88136	3.56689	2.92783	3.29762	3.885
Fxyd5	royalblue	4.15053	4.02242	4.09133	3.81711	5.17371	6.06149	6.02615	5.67514	5.18635	5.58529	4.95983	4.85932	5.52623	5.18038	5.58463	5.17758	5.11109	4.85495	4.64644	5.59727	4.82895	3.95219	5.64725	4.65877	4.46838	4.59832	5.33878	4.49186	4.11314	4.33057	4.0235	4.37831	4.3995	4.09575	4.16755	4.29322	4.30786	4.21326	4.41095	4.47969	4.44036	4.39595	4.619	4.88805	4.06532	3.95125	4.34314	4.32219
Fyn	royalblue	4.35754	4.25607	4.63723	4.47179	5.05548	5.80841	5.80753	5.41696	5.70118	5.62027	5.4678	5.32546	5.13487	5.10971	5.57286	5.21362	5.34358	5.5676	5.43496	5.86587	5.11988	5.07436	5.4351	5.1978	5.04498	4.40352	5.37235	4.38894	4.52823	4.20436	4.31559	4.05	4.86788	4.17166	4.55054	4.86041	4.55437	4.22918	4.43216	4.52917	4.59355	5.02836	4.84479	5.05301	4.52552	4.43958	4.2964	4.37806
Fzd2	grey	3.4266	3.26763	3.58329	3.19021	3.46017	3.1318	3.2983	3.8603	4.31384	3.57727	3.34672	3.13621	3.59268	4.28528	3.78015	3.56903	4.79966	4.59674	3.57944	4.33682	5.38947	5.15762	4.4348	3.59847	4.48779	4.23318	4.15258	4.80572	3.89201	3.66342	4.82354	4.28746	4.54468	3.9459	3.8432	3.73689	4.39504	4.57829	4.09582	3.81781	4.34998	4.10485	4.34547	3.72915	4.34425	4.13526	3.79762	3.74423
Fzd4	greenyellow	7.39648	7.42225	7.21643	6.88584	6.20057	6.04431	5.94493	6.22928	6.4529	6.91699	6.94029	7.03671	6.58221	6.46669	6.41946	6.36649	6.32548	6.52818	6.51517	6.70298	6.52241	6.45436	6.85423	6.87712	6.3079	6.78358	6.60322	6.71979	5.97039	6.49409	6.8366	6.49727	6.36419	6.19522	6.28845	6.74609	6.20165	6.34991	6.41498	6.56417	6.39164	6.06713	6.45429	5.07296	6.60089	6.69551	5.94884	6.61294
Fzd8	greenyellow	7.96374	7.69205	8.61706	8.40613	7.14271	7.10629	7.14363	6.93416	7.48749	7.84031	7.71777	7.80147	7.5924	7.41716	7.61738	7.72661	8.28484	7.80169	8.1496	7.7372	8.71274	8.90985	8.00513	8.01741	8.33466	8.82268	7.84504	7.98414	8.19976	7.93453	7.88275	7.92745	7.50567	8.06084	7.88942	8.21917	7.85654	8.01392	8.12958	7.95589	7.82328	7.24923	7.91693	8.61741	7.77075	7.80798	7.94352	8.04318
G0s2	greenyellow	9.09762	8.50356	9.19838	8.73808	6.32268	6.69695	6.3232	7.06948	7.63117	7.48903	7.92072	8.15755	7.07514	7.43598	6.85707	7.60304	7.84866	7.3782	7.1014	7.13363	7.20303	8.67646	7.57395	7.08964	7.45288	8.48124	7.48987	7.00361	9.09785	8.91217	7.9463	9.02072	7.42809	7.92587	7.67044	8.08108	8.12219	8.06158	7.76449	7.50901	7.6413	7.07884	7.49758	5.358	7.80185	9.1794	7.50328	8.05393
G6pc	greenyellow	10.8271	11.0099	11.7761	10.9945	9.2061	6.70335	6.89981	7.1985	10.0679	10.5662	10.9593	10.9961	11.5014	11.0624	10.6404	10.7133	11.2983	10.6115	11.6493	10.8889	10.8672	11.5537	9.2352	11.582	10.7077	11.5439	8.91504	11.3684	10.5946	11.1034	10.6571	11.4537	11.66	11.0981	10.9745	9.85901	11.5421	11.1753	10.798	10.0984	11.2458	9.94913	10.6228	7.39903	11.1899	9.53909	10.5197	11.0033
G6pc3	royalblue	5.67171	5.73821	5.85215	5.83395	6.96766	6.72528	6.78125	7.07289	6.49504	6.37217	6.19515	6.07272	6.29719	6.70351	6.52195	6.3985	6.04224	6.20247	6.00658	6.3057	6.51413	5.83364	6.42581	5.79546	6.5434	6.37891	6.27575	6.00604	5.56654	5.3484	5.73569	5.69719	5.28808	5.48777	5.3148	5.39769	5.33695	5.63727	5.29789	5.54774	6.31019	6.24015	5.30073	7.18452	5.4629	5.56061	5.58826	5.77163
G6pd	purple	7.64754	8.54702	7.15076	6.71319	8.80215	9.07817	8.95991	8.64952	7.79652	7.32792	7.47309	7.27998	7.21862	7.4601	7.5508	7.40086	7.29475	7.44831	6.99086	7.63829	7.02564	6.77223	7.68004	7.4769	8.44976	8.65909	8.90374	8.31747	6.45537	6.9891	5.80784	6.63841	6.2854	7.23911	6.962	7.1147	6.68882	7.4121	6.96965	7.01968	10.3518	10.592	8.05443	11.6099	6.46509	6.97458	6.37393	7.10099
Gabarapl1	grey	7.10639	7.17116	7.19335	7.79559	7.25176	7.47635	7.04002	7.43362	6.65358	6.65192	6.48043	6.85612	6.05461	5.8172	6.07541	6.12639	6.8376	6.56842	7.29654	6.74718	7.35112	7.21446	7.39783	7.25998	7.7695	7.51615	7.552	7.17539	7.3285	6.94374	7.51193	7.08986	6.6563	7.15459	7.13475	7.56482	7.28836	7.36857	7.33548	7.71898	7.49475	7.42852	7.2444	8.45728	6.41628	6.69402	6.33931	6.59813
Gadd45a	royalblue	8.57264	8.52853	7.2711	8.56565	10.143	10.5435	10.0859	10.4749	9.32878	8.63391	8.77734	8.59336	9.07652	9.01401	8.59316	8.69935	7.81875	8.04927	7.95582	8.14132	8.04557	7.49272	7.86113	7.23818	8.44134	7.87785	8.24108	7.53518	7.6875	7.39093	8.62311	7.44176	6.47941	7.77843	7.39709	8.55965	7.44586	7.75577	7.83873	8.34014	7.91234	8.4129	8.09673	8.18039	7.41816	8.28482	7.46318	7.43822
Gadd45b	royalblue	5.11386	5.69037	5.66627	5.59437	8.78561	9.09961	9.09915	9.83505	6.17184	6.15419	5.45115	5.92472	6.47474	6.97722	6.42354	6.43453	6.87544	6.45487	6.83443	7.07442	6.81006	6.26124	5.65874	6.05426	6.19822	5.42833	6.17292	6.14823	5.37855	5.62468	5.6285	5.70656	6.54735	6.19133	6.62188	6.02382	6.42684	6.35421	6.64106	5.88649	6.03052	6.04819	6.57962	6.34312	5.31727	5.53046	6.36427	5.85699
Gadd45g	darkturquoise	8.75762	8.85935	7.968	9.28264	8.02662	7.56306	7.46109	7.86925	7.81171	7.18956	7.81875	7.10944	7.7258	7.5049	7.03622	6.85403	7.51401	6.98927	7.45095	7.38987	6.19923	6.97668	5.77028	5.76659	6.24028	6.63597	6.0271	5.54154	7.12549	6.90805	8.97433	7.44886	6.41335	7.08316	7.7177	8.00806	7.50327	7.12903	7.68937	7.64934	6.95254	6.45923	7.28946	6.70642	6.90296	6.33536	6.17207	5.63227
Gale	pink	6.11316	7.01912	6.63896	6.77303	5.89377	5.85289	6.09918	6.26524	7.52025	7.25831	7.4847	7.51443	7.02637	8.54064	7.60182	7.55627	6.94241	6.86785	6.55712	7.33561	6.34929	6.53387	6.12392	6.22372	6.38373	6.4351	6.33645	6.14364	6.13868	6.19089	6.07738	6.38075	5.5166	6.00347	6.02963	5.96754	6.23868	6.04121	5.94047	5.97272	6.29673	6.06289	6.0344	5.98575	6.11991	6.38627	6.2423	6.11603
Galt	greenyellow	7.02994	7.34752	7.55138	7.65599	7.23336	6.4325	6.67179	6.68676	7.3012	7.52206	7.39194	7.42947	7.1727	7.37653	7.3745	7.36138	7.13206	7.17338	7.32712	7.31864	6.74073	6.88219	6.99142	6.9731	6.44268	6.57109	6.8197	6.97884	7.13901	6.91563	7.24003	7.15524	6.24154	6.79358	7.02452	6.8651	7.07473	6.86389	6.87676	6.8983	6.56309	6.33803	6.64011	6.04771	7.0984	6.99443	6.88494	7.06632
Gamt	greenyellow	10.0102	10.0622	10.2147	10.37	8.1687	7.67188	7.88886	7.66863	9.51331	9.8661	9.92997	9.86118	8.44787	8.26454	8.54144	8.89842	10.0237	10.0078	10.0153	9.91396	9.63498	9.62599	10.1177	9.88308	9.61981	9.87619	9.95118	9.86196	10.0601	9.52937	10.1282	10.0384	8.57967	9.58641	9.3806	9.38244	9.62699	9.64865	9.46036	9.55348	9.18111	9.27513	9.16698	8.56925	9.80052	9.81835	9.55003	9.79189
Gar1	royalblue	4.31413	4.32044	4.21272	4.77188	6.16987	6.32057	5.95308	6.57826	5.25026	5.21635	5.26826	5.13415	5.42192	5.62871	5.87236	5.13854	5.07513	4.30734	4.31184	4.53358	5.18622	4.89247	3.89685	4.49109	5.36622	5.31994	4.54721	4.42473	4.45607	4.4289	4.35777	4.74012	4.10472	4.55595	4.38392	4.76239	4.26196	4.36374	4.65958	4.69423	4.73107	4.96869	4.77249	5.76614	4.1461	3.93627	3.81945	3.7552
Gart	royalblue	6.11094	6.07857	5.74763	5.99545	8.0639	8.00173	7.83117	7.8483	7.02258	6.58383	6.7225	6.65362	7.30819	7.41707	7.36164	7.09339	5.81914	5.72732	5.60851	6.37262	6.67142	6.30596	5.95098	5.89265	6.71844	6.33848	6.19903	5.67391	5.57437	5.60801	5.63003	4.914	4.4676	5.21062	5.46282	5.8302	5.70224	5.5641	5.53025	5.78084	5.85822	6.03142	5.80721	6.87023	4.94867	5.1415	4.97345	5.35179
Gas2	greenyellow	7.68503	7.53281	7.44242	7.35627	6.20608	5.64195	5.24878	5.75809	7.6914	7.40428	7.86526	7.75979	7.78196	7.10354	7.32179	7.37409	7.63559	7.3531	7.35474	7.2593	6.82457	7.47604	6.79687	7.52692	7.07147	7.27652	7.02381	7.12657	7.44872	7.14199	7.22412	7.17315	7.0563	6.77481	7.17475	7.3819	7.23897	6.9257	6.9903	7.09041	6.92713	7.05165	7.04332	7.03865	7.20191	7.10264	6.63195	7.2232
Gas5	royalblue	5.10808	4.76151	4.1818	4.25547	6.23975	6.35256	6.55678	7.18615	5.83628	5.42499	5.22003	5.38355	5.72436	6.05008	6.00973	5.64809	4.8002	5.10088	4.53255	5.04484	5.097	4.0332	4.75626	4.74163	4.88387	4.87802	5.06644	5.02966	4.13563	3.9744	4.21605	3.36518	3.82999	3.65067	3.6225	4.01744	4.11698	3.93789	4.07586	3.86347	4.05164	4.70952	3.96349	4.57517	4.40351	4.09893	4.2145	4.5457
Gatsl3	royalblue	3.95379	4.10854	4.35963	4.45307	5.25271	5.54266	5.6972	5.42598	4.66119	4.4656	4.28564	4.40199	4.58775	4.94434	5.1694	4.86274	4.95916	5.12965	4.52864	4.71653	5.00999	4.51866	5.03155	4.59339	4.90452	4.64368	4.773	4.74465	4.40616	4.74104	4.8225	4.89907	4.95793	4.99367	4.75964	4.6873	4.73801	4.76852	4.64003	4.64618	4.50153	4.49385	4.58059	4.28787	4.19727	4.22827	4.38926	4.19041
Gbp2	royalblue	5.85909	5.59503	5.86982	5.54539	8.21449	9.3606	8.81182	8.40634	7.70638	7.21084	7.40777	7.73474	6.78141	5.83894	6.83245	6.08264	6.89836	7.14373	7.08695	8.01625	6.73357	5.51594	6.43886	6.65211	6.96026	5.71746	6.77021	6.25302	5.36488	4.86894	5.07389	5.07457	4.97421	5.34131	5.80402	5.78181	5.22022	5.38231	5.58603	5.90768	6.35359	6.10694	6.421	6.63576	5.68806	5.7193	5.27837	5.24807
Gca	lightcyan	3.86714	4.25765	3.91647	3.39598	4.44132	4.64646	4.75982	5.0678	5.1903	4.64768	4.75572	4.76807	4.74174	5.03683	4.79679	4.60056	4.80084	4.8228	4.6179	4.94626	5.43153	4.70054	5.09644	4.51337	5.19033	4.78759	5.46406	4.8944	3.36674	3.85859	3.67534	3.65865	3.80633	3.90406	3.92458	4.29249	4.10546	4.00887	3.80577	4.11916	5.20247	4.94733	4.06326	5.03487	4.17898	4.37426	4.14514	4.29096
Gcat	greenyellow	6.27779	6.99623	6.85052	6.97208	5.17699	4.86669	5.17911	5.05738	5.84938	6.35876	6.27105	6.451	5.37514	5.51463	5.41096	5.21715	6.61538	6.44378	6.61347	6.47784	6.12431	6.22703	6.55916	6.4086	6.11267	6.38504	6.6343	6.37372	6.66414	6.33528	6.64244	6.54869	5.9677	6.43736	6.37974	6.31883	6.49113	6.48484	6.40111	6.58292	6.10252	6.43333	6.18065	6.59138	6.4512	6.04993	6.02704	6.32882
Gcdh	greenyellow	9.4117	9.67377	9.70275	9.87063	8.09619	7.5326	7.561	7.58764	9.13518	9.37432	9.41641	9.39347	8.93403	8.80954	8.82106	8.74214	9.25618	9.43697	9.4946	9.28689	9.50139	9.79214	9.32498	9.59897	9.43986	9.71058	9.43116	9.64632	9.68702	9.21789	9.46219	9.28031	8.79962	9.3679	9.25601	9.62825	9.40012	9.36359	9.27905	9.3802	9.17993	8.9182	9.2972	8.78176	8.97895	8.9555	8.8687	9.00375
Gcfc2	royalblue	3.89329	4.04599	3.92399	3.73335	5.70134	5.90179	5.68569	6.06213	4.26003	4.11119	4.19279	4.15758	4.63169	4.44943	4.59888	4.85502	3.90911	4.15766	3.99019	4.06016	3.913	3.99575	3.8747	4.08295	4.12933	3.91204	3.94217	3.94312	3.68504	3.69134	3.65755	3.75872	3.51066	3.6498	3.6251	3.81618	3.58485	3.78727	3.66363	3.76432	3.70148	3.86933	3.66729	4.00063	3.67708	3.79943	3.75113	3.64594
Gcgr	greenyellow	7.72615	7.74113	7.918	8.14723	6.83093	5.97476	6.40196	5.8279	7.09218	7.40872	7.48913	7.55612	7.52524	7.46316	7.32622	7.54225	8.62954	8.63794	8.16155	7.80418	8.32557	8.3499	8.26173	7.97565	8.63015	8.37381	8.26918	8.17223	8.35811	8.16465	8.13139	8.23408	7.24986	7.75697	7.41333	7.86158	7.69455	7.83942	7.72421	7.57586	7.77075	7.75769	7.6093	7.41854	8.20438	8.3049	8.15272	8.36764
Gchfr	greenyellow	8.22952	8.0716	8.08753	8.36468	7.44383	7.10964	7.07575	7.05698	7.24046	7.6845	7.7877	7.56401	7.19674	6.93135	7.14246	7.2115	8.01008	8.15248	7.97709	8.016	7.21768	7.78059	8.45832	8.38214	7.66263	7.99411	8.0695	8.3131	8.29766	8.27196	8.54411	8.19716	7.53318	8.21074	7.84833	7.9239	8.17476	8.18856	8.16469	8.11186	8.0585	8.23231	8.07436	7.77186	8.42688	8.11921	8.0979	8.39231
Gclc	purple	9.31557	9.42265	9.38308	9.22258	9.89792	9.92744	9.48354	9.29663	9.95101	9.67267	10.2253	9.96747	9.37444	9.06801	9.15512	9.25323	9.01014	9.08166	8.71468	8.98869	9.17326	9.51806	9.96147	10.0616	10.81	11.0114	11.1747	10.621	8.96965	9.18825	8.78447	8.64494	8.59817	9.36309	8.71705	9.0055	9.21596	9.89916	9.52867	9.67762	11.6496	11.8399	10.3669	12.2801	8.181	8.68981	8.23992	8.49941
Gclm	purple	8.24518	8.1784	8.52169	8.54977	8.06521	8.3438	7.88	8.0187	8.74618	8.26109	8.95244	9.00016	7.63499	7.40365	7.36271	7.47828	7.45284	7.37389	8.02162	8.13389	8.34605	7.81274	8.84447	8.89188	9.50504	9.70586	10.0282	9.14096	8.00165	7.3202	8.18632	7.54514	7.39991	8.2398	7.48246	7.99814	8.15697	8.78186	8.22685	8.80699	10.6951	10.9114	9.02767	11.4953	7.69613	7.48625	7.07192	7.21664
Gcsh	greenyellow	7.65203	7.90065	8.10534	8.43438	7.58855	6.55209	6.99793	6.87422	7.43303	7.66772	7.80532	7.8048	7.87371	7.62997	7.33188	7.46146	7.89519	8.13223	8.23713	7.72951	7.59336	7.81625	6.91459	7.50636	7.63483	8.06027	7.3675	7.5298	7.4383	7.61712	7.30126	7.27762	6.49063	7.48242	7.23373	7.1437	7.80937	7.79698	7.43608	7.61028	7.20633	7.1023	7.09151	7.1668	7.30705	7.21581	7.03971	6.97824
Gdf15	royalblue	4.36736	5.17172	4.77546	5.22309	7.18864	7.09982	7.82029	7.30938	5.69536	5.41735	5.61513	5.4215	4.54319	4.93824	5.05589	5.03986	5.18537	4.21439	5.54917	4.88674	5.39509	3.98488	5.15875	5.15061	5.14092	5.39458	5.63146	4.98818	5.985	5.43514	5.70833	5.18956	4.72295	5.23866	4.77711	4.94371	5.76846	4.66348	5.32101	5.06859	5.60014	5.94366	4.87225	7.31504	5.05158	5.14921	5.38659	5.58956
Gdnf	greenyellow	5.76469	5.59069	5.64168	5.69947	4.88912	4.80468	4.68242	4.64208	4.57103	4.70433	4.56027	4.4875	5.03415	4.61828	4.67364	4.81043	5.06227	5.17972	5.26378	4.9659	5.21946	5.31813	4.96905	5.45203	5.03813	5.53494	4.69674	5.09461	4.56239	5.44347	5.12268	5.42883	5.73997	5.48092	5.32349	4.83254	5.3113	5.44991	5.42366	5.0401	4.84288	4.46132	4.76236	4.59303	5.46565	5.78585	5.99193	5.56812
Gfpt1	royalblue	7.14145	7.252	7.17119	7.1517	8.22539	8.22888	8.28911	8.37219	7.62707	7.61656	7.72573	7.67597	7.92632	8.26553	7.99649	7.88307	7.3195	7.00628	7.2019	7.20151	7.39125	7.15286	6.98246	7.05032	7.3278	7.37571	7.08994	6.99602	6.73631	6.63768	6.52377	6.31087	6.10687	6.87387	6.89948	6.96728	6.90829	6.886	7.04229	6.95429	7.3651	7.42948	6.9408	7.35256	6.57958	6.70332	6.67266	6.67305
Gfpt2	royalblue	3.84511	3.83874	3.88069	3.92386	5.2856	5.99444	5.67345	5.92707	4.07162	4.08575	4.14005	3.93835	4.45254	4.60841	4.42333	4.48677	4.38826	3.93622	4.08103	3.79027	4.14793	4.20178	3.70908	3.88943	3.95329	3.84023	3.68999	3.94496	3.50977	3.46991	3.47639	3.50231	3.31322	3.56293	3.55383	3.56436	3.54504	3.75889	3.37145	3.55219	3.896	3.86265	3.70196	3.41986	3.44334	3.36649	3.65394	3.30466
Gfra1	greenyellow	7.98652	7.64665	8.30464	8.21949	6.08335	5.15675	5.26147	5.29238	6.69734	6.87075	6.80853	6.67746	7.13379	6.93023	6.73871	6.92115	6.73185	6.38977	6.90608	6.30474	7.01495	8.02751	6.22417	6.67687	7.0248	7.67543	6.37502	6.64785	7.39672	7.37536	7.54962	7.43256	6.47063	7.28241	7.50881	7.44275	7.50843	7.37672	7.19323	7.47749	7.09535	6.66175	7.18068	5.33105	6.69684	7.14862	7.26582	6.67047
Gfra3	greenyellow	4.9865	4.99881	4.84749	5.24305	4.1302	3.47889	3.62155	3.89066	5.15432	5.55679	5.50762	5.63427	4.70566	4.20225	4.54863	4.29171	5.881	6.2786	6.27261	5.59974	5.34735	5.18308	5.60998	5.35731	5.48741	5.06462	5.49932	5.049	4.99767	4.66437	5.40894	4.90927	5.14388	5.42379	5.10157	5.52716	5.38712	5.50527	5.31003	5.67401	5.02572	4.63481	5.78595	4.48333	4.88279	5.55307	5.54156	5.02165
Gipc1	royalblue	6.24146	6.53819	6.56949	6.69954	7.51601	7.47929	7.52125	7.5513	6.87241	6.93971	6.83828	6.9837	6.9739	7.80773	7.57818	7.37722	6.87224	6.8477	6.57402	7.01547	6.43469	6.22917	6.4005	6.18882	6.67209	6.45075	6.55142	6.50361	6.50234	6.47576	6.35064	6.48195	5.57195	6.28735	6.33669	6.4158	6.43446	6.21679	6.1501	6.45586	6.46177	6.93596	6.2769	7.08994	6.11227	6.18841	6.4665	6.0304
Gja1	royalblue	7.35722	6.6722	7.31125	7.19949	8.61216	9.19597	8.78957	8.92153	9.09887	7.66785	7.86896	7.68459	8.17998	8.68006	8.29992	8.19326	7.76485	8.06489	7.80195	8.55723	8.83624	7.9984	8.40359	7.75927	7.54574	7.82516	8.09748	8.08382	6.70881	6.42798	6.61793	6.00669	6.36084	6.87663	7.26328	6.83147	7.06631	6.69855	6.84962	7.03094	7.00235	7.19984	7.76061	6.34154	6.87691	6.35079	6.07209	6.66214
Gjb1	darkturquoise	10.2954	10.3396	10.4237	10.4855	10.5073	10.1156	10.4104	10.1159	9.84846	10.1596	10.1676	10.084	9.30953	9.73552	9.69558	9.76317	10.1134	10.0299	10.4572	10.0621	9.98113	10.4209	10.103	10.3145	9.7457	10.475	9.84001	10.159	10.0178	9.87551	10.1716	9.87906	9.5059	9.98934	9.87179	10.0155	9.98474	9.87535	10.0117	9.96262	9.59896	9.34105	9.61276	8.96061	10.0672	9.7546	9.62762	9.63759
Gjb3	grey	3.92672	5.44154	5.00858	5.72171	4.61025	4.74503	4.94691	4.39039	3.84188	3.9181	3.42385	4.21729	5.03672	4.47093	4.87471	5.12432	2.4142	4.55394	5.14884	4.48031	4.19764	3.96685	4.30976	4.41462	5.09406	5.01673	4.30633	5.57816	5.6586	6.20941	5.12772	6.13267	5.29513	5.27625	5.35076	4.35317	5.75207	5.03111	4.64778	4.62208	5.68904	4.77429	4.88289	4.39125	4.27785	4.67361	6.10513	6.01264
Gjb5	grey60	2.76264	3.1992	2.30667	2.46506	4.54475	4.25263	5.63656	5.03541	3.07265	3.05368	2.53126	2.8901	2.43117	3.07903	3.67199	3.56592	2.94696	1.98643	2.74865	3.08998	2.55344	3.42421	3.60682	2.16367	2.01936	2.45919	3.2752	2.20915	2.59971	4.17952	3.00196	4.51446	4.70567	3.47383	3.88029	2.26476	3.99465	3.97014	3.53538	3.58699	5.61355	3.28933	3.38783	5.46086	3.78804	2.54023	2.98851	3.95545
Gjc3	greenyellow	6.3238	5.82608	6.48877	5.29309	5.14205	3.72936	4.49376	4.36207	6.2878	6.54863	6.53359	6.14938	5.74904	4.58657	6.57047	6.38952	6.69242	6.71078	6.03292	5.77642	5.15432	6.10853	5.03072	6.04788	4.85408	5.38413	4.94348	5.61869	5.59405	6.27243	5.47763	5.10196	3.96721	5.02908	5.56938	5.26631	4.69571	5.09629	5.38095	4.67243	4.37059	4.57273	4.46002	3.36029	4.25865	4.31436	4.50547	3.77831
Gk	greenyellow	9.68318	9.79748	9.85545	10.1142	8.21633	7.61716	7.8556	7.6352	9.04513	9.37005	9.76448	9.6807	8.98799	8.9987	9.06841	9.0695	8.86059	8.5281	9.1804	8.72293	8.64021	9.09804	9.032	9.6316	8.6228	9.13945	8.75099	9.03956	9.52695	9.15926	9.5749	9.13263	8.7552	9.24222	9.14657	9.34345	9.20082	9.20573	9.2197	9.38537	9.03547	8.43513	8.81066	7.56678	9.3216	9.2931	8.85039	9.20329
Glb1l	royalblue	4.97823	4.99278	5.15543	4.87969	6.73909	7.11965	6.97892	7.13239	5.86329	5.79716	5.799	5.87731	5.78854	6.07983	6.22408	6.32457	5.43612	5.10516	5.44915	5.46088	5.87032	5.32791	5.68989	5.21538	5.64039	5.61565	5.34264	5.27225	4.90822	4.63537	4.81264	4.76445	4.58853	4.67984	4.60143	4.92151	4.88864	4.88617	4.6921	4.9071	5.39546	5.54085	4.99359	6.17226	4.68471	4.73268	4.52035	4.74381
Gldc	greenyellow	8.30619	8.85895	8.18777	8.24898	7.60622	6.29774	6.67651	7.43952	8.05117	8.27617	8.62079	8.61532	7.84364	7.97875	7.76545	7.83154	8.27997	8.58375	8.38441	8.42013	7.86048	8.51214	9.02869	8.79828	8.13963	8.50218	9.24619	8.89696	8.29302	8.57625	7.74025	8.05209	7.21441	7.87309	8.18458	7.98777	7.89847	7.7349	8.16277	7.61122	7.58605	7.57282	7.31045	5.25117	7.8339	7.84702	7.80435	8.22875
Glipr1	royalblue	4.2585	4.09779	4.16818	4.06631	4.86043	5.49002	5.42009	5.77003	5.59569	5.56233	5.6434	5.16934	5.21908	4.53348	5.15742	4.89528	4.39634	4.91007	4.62914	5.1439	4.97381	4.83564	4.29113	4.64421	4.98705	4.46028	4.48786	4.42826	3.38706	3.69825	3.41674	3.55669	3.45512	3.40971	3.74685	3.68701	3.68807	3.52328	3.49165	3.60505	3.62463	3.73906	4.04044	3.70684	3.53123	3.488	3.80444	3.59437
Glipr2	royalblue	5.53069	5.44391	5.20188	5.33394	6.07809	7.15722	7.26691	7.2103	6.1536	5.92845	5.89938	6.06999	6.20089	6.32735	5.97358	5.49024	5.28579	5.65616	5.72493	6.0044	5.66248	6.16343	5.46237	5.55634	5.83056	5.43263	5.31933	5.30589	4.70137	4.72966	4.6839	4.8394	4.73156	4.77953	4.83558	4.451	4.81636	4.9618	4.64453	4.62895	4.5423	4.60837	4.65585	4.23958	5.15622	5.08254	5.3032	4.92504
Glrx3	royalblue	7.13993	6.66631	6.56092	6.60047	8.96208	9.28968	8.82281	9.43741	8.08422	7.4971	8.16587	8.08226	8.68857	8.7717	8.96964	8.94655	6.93104	6.42647	7.06768	7.57191	6.32715	6.10936	6.68858	6.84628	6.89299	6.38929	6.97008	6.27321	5.82867	5.29078	6.14259	5.33298	5.15699	5.57416	5.42673	5.73802	5.68907	5.74392	5.76636	5.98448	6.3265	6.57536	5.91655	7.09453	6.11675	6.2662	5.5395	5.67806
Gls	royalblue	4.32335	4.24871	4.06145	4.39196	5.19642	5.96696	5.59964	5.84123	5.68834	5.24388	5.17046	5.17093	5.15794	4.85996	4.93465	4.89146	4.70497	4.6046	4.63643	5.17275	5.48549	4.4767	4.96245	5.05279	5.16371	4.88354	5.03045	4.54042	3.83302	3.54535	3.92792	3.54256	3.82083	3.90763	3.89852	4.10194	4.08037	3.94125	3.92753	3.9474	4.70427	4.82321	4.00936	5.8217	4.16805	3.91624	3.78861	4.03667
Gls2	greenyellow	9.71549	10.2409	9.65811	9.81955	7.84523	6.72115	7.00942	7.36232	8.09838	8.72478	9.25515	9.17316	8.16535	7.85941	8.54068	8.43398	9.59663	9.75498	9.44521	9.15588	9.11269	9.88078	9.67647	10.0016	9.4201	9.69376	9.84577	10.2314	9.74838	9.80819	9.5508	9.74505	9.12085	9.32564	9.31444	9.26029	9.45126	9.23358	9.386	9.00122	8.69142	8.58642	8.81881	6.63031	9.23424	8.91005	8.39132	9.37806
Gltpd2	greenyellow	9.31304	10.0806	10.3348	10.1155	8.34471	7.38748	7.86441	7.62482	9.19052	9.51473	9.64032	9.70682	9.48695	9.32744	9.4643	9.39108	9.54273	9.57808	9.52014	9.59775	9.4811	9.87777	9.66889	9.18053	9.35735	9.82376	9.58759	9.43745	10.0463	9.46094	9.86082	9.94359	8.55378	9.59645	9.51631	9.34038	9.62818	9.51307	9.52434	9.4398	9.14619	9.00119	9.0567	8.00896	9.76791	9.71773	9.63714	9.658
Glyatl2	greenyellow	8.77552	8.68232	8.63154	8.90763	6.55766	5.69773	5.84616	6.061	8.53228	8.44732	8.69739	8.68503	8.23859	7.98975	8.0747	7.94035	8.16133	8.1862	8.75038	8.48627	7.71219	7.87997	8.2114	8.18943	8.79897	7.81828	8.42124	8.27888	8.20176	7.62222	8.33477	7.33844	7.34158	7.97746	7.91847	8.05245	8.32295	8.24049	8.02727	8.52513	7.86207	7.92712	8.32172	7.96735	8.21031	7.81474	7.45673	7.82537
Gmfb	royalblue	8.83891	9.14338	8.7332	8.63802	9.8045	10.0203	9.62484	10.2643	9.52619	9.35295	9.61448	9.5396	10.0895	9.85946	9.93776	9.88166	8.73425	8.75971	8.94812	9.31106	9.03082	8.67165	8.36434	9.00885	9.14682	8.65097	8.57546	8.71286	8.7036	8.36296	8.07107	7.93551	7.9095	8.14093	8.28451	8.62243	8.1932	8.28031	8.41935	8.11355	8.45634	8.56721	8.3242	9.05886	7.91425	7.64533	7.23714	7.82193
Gmfg	royalblue	7.54776	6.82112	6.73354	6.98518	7.73749	8.42459	8.0669	8.38111	7.84464	7.90088	7.70693	7.81099	7.83788	7.32239	7.6154	7.19274	7.27645	7.81942	7.49849	7.86758	6.56287	6.18465	6.93478	7.34593	6.98585	6.64213	7.17532	7.16682	6.08016	5.8666	6.30494	6.47201	6.23828	6.55722	6.67502	6.46397	6.42126	6.68494	6.82221	6.68529	6.94462	7.15779	7.03863	6.93265	6.61751	6.55162	6.60901	6.40239
Gmppb	royalblue	5.30799	5.75464	5.86783	6.19621	6.60869	5.93658	6.37453	6.74845	6.08234	6.52911	6.42453	6.33052	6.44265	7.47223	6.89782	7.07305	6.6081	6.64061	6.50727	6.51237	6.32404	6.03877	5.27221	5.4761	6.32808	6.0608	5.60104	5.39864	5.35883	5.33109	5.10538	5.19631	4.55559	5.06375	5.01251	5.2984	5.15311	5.04804	5.35794	5.01441	5.22785	5.31011	5.28211	5.23493	5.03096	5.03395	5.03242	4.8556
Gnai2	lightcyan	7.90768	7.75049	7.99969	8.15099	9.06559	9.39199	9.25868	9.27699	8.9969	8.82938	8.70968	8.78332	8.85569	9.21824	8.998	9.03573	8.81914	9.24356	8.69974	9.14057	9.20913	8.45098	9.41097	8.65463	9.02285	8.66662	9.26901	8.94276	7.66932	7.46158	7.55413	7.35471	7.71518	7.59337	7.72737	7.90798	7.76812	7.69931	7.87116	7.94087	8.41396	8.56087	8.08439	9.29899	7.86434	7.86806	7.95988	7.75496
Gnai3	royalblue	9.34181	9.5638	9.1945	9.2904	10.3537	10.6886	10.2832	10.938	9.8634	9.6317	9.8303	9.93259	10.0362	10.1002	10.0624	10.0442	9.1972	9.26755	9.39967	9.66043	9.85421	9.42493	9.19334	9.49149	10.1288	9.67861	9.59287	9.33928	9.10572	8.73401	8.74641	8.6054	8.2267	8.7397	8.65574	9.01636	8.82153	8.7856	8.95151	8.83673	9.28999	9.25977	8.93207	9.99127	8.72241	8.53925	8.25687	8.46586
Gnat2	grey60	2.90346	2.89079	3.22985	3.47135	5.08097	5.85596	5.47223	6.20803	2.74081	2.83103	2.82237	2.90803	2.73769	2.89323	2.51499	2.67683	2.80976	2.82098	2.62977	2.71132	3.04668	2.96064	3.14791	2.69291	2.86466	3.00299	2.54474	2.83915	3.32628	3.88478	3.2853	3.5463	3.53131	3.12356	3.12303	3.16897	3.35375	3.37787	3.1184	3.23488	3.04865	3.05257	3.40239	2.97548	2.75199	2.87297	2.88082	2.78245
Gnl3	royalblue	5.61299	5.29804	5.20106	5.21263	7.18226	7.67214	7.39851	7.75503	5.92362	6.23906	6.11119	6.23837	6.3158	6.19707	6.45094	6.39818	5.64263	5.60303	5.72097	5.77299	5.59364	4.4831	5.69336	5.23506	5.48288	5.60266	5.6294	5.25756	5.17415	4.97398	4.95367	4.788	4.81051	4.86787	4.97767	5.7093	4.98917	5.12622	5.16013	5.36405	5.31379	5.95344	5.33032	6.28679	5.37603	5.34733	4.8149	5.13139
Gnmt	greenyellow	10.4372	10.9906	10.8387	11.0517	8.85443	8.37709	8.40759	8.43875	8.88864	10.0725	10.0528	10.1975	8.49899	8.36078	8.5357	8.95692	11.2322	11.3407	11.4578	10.3024	10.3676	10.7674	10.649	10.8442	10.1024	10.4387	10.5452	10.7569	11.0893	10.481	11.1408	10.9241	9.60842	10.4319	10.4744	10.3404	10.5104	10.4644	10.4203	10.2434	10.0129	9.54275	10.1668	8.05465	10.6242	10.3257	10.1275	10.3606
Gnptab	royalblue	6.72539	6.39528	6.3202	6.40793	8.07687	8.21054	8.13611	8.18162	7.24674	7.28221	7.07086	6.97544	7.34162	7.05354	7.04172	7.28235	6.85317	6.73278	6.69798	7.03902	6.90744	6.38044	7.09143	6.54793	6.70682	6.68761	7.20646	6.36167	6.16186	5.7131	6.14134	5.61891	5.94987	6.09035	6.03432	6.25171	6.17344	6.19579	6.27077	6.3142	6.48225	6.75739	6.31943	7.2246	5.95484	5.9362	5.85611	6.00949
Golga2	royalblue	6.01954	5.79705	5.92061	5.75793	6.84411	6.89272	6.96106	6.87439	5.95411	6.13576	5.84148	5.92209	6.10803	6.33087	6.21173	6.46545	5.8046	5.79963	5.80743	5.83982	5.90987	5.86043	5.94133	5.83844	5.68834	5.71917	5.96266	5.8376	5.41485	5.51951	5.21641	5.22138	5.04078	5.38855	5.49638	5.73744	5.56367	5.58031	5.5856	5.71667	5.51807	5.62498	5.61796	5.82609	5.20711	5.44001	5.06076	5.1991
Golph3l	lightcyan	8.01825	7.87636	7.19798	7.32277	7.47368	7.86887	7.6195	7.49909	8.07451	7.92633	8.07506	7.95635	7.85474	7.70896	7.83113	7.44535	7.47868	7.28728	7.67534	7.5704	7.67811	6.65835	7.27231	7.44717	7.61262	7.08934	7.38796	7.3967	6.8114	6.21119	6.09582	5.89497	6.46094	6.9804	7.00704	7.43753	6.98552	7.26557	7.32392	7.51527	7.57682	7.80085	7.25174	8.28179	6.77615	6.72384	6.3171	6.3366
Golt1b	royalblue	5.08491	5.28734	5.05895	5.00363	6.79642	6.64072	6.8012	7.22849	5.98833	5.56709	5.64977	5.66632	6.70384	6.72638	6.49586	6.17183	4.99415	5.34224	5.51362	5.69951	5.97286	5.62522	5.584	5.40398	6.35908	5.50598	5.53344	5.11457	5.08809	4.84158	4.88174	4.72336	6.82784	4.32091	4.88567	4.93256	5.17518	4.81221	4.98426	5.05802	5.09713	5.20502	4.97697	5.32087	5.15117	4.765	5.38113	4.83042
Got1	greenyellow	9.30386	9.8325	9.41633	9.66569	9.86565	8.45451	9.12078	11.2665	9.33317	9.73503	9.91459	9.82297	10.9302	10.0967	11.2876	10.6011	10.081	10.4201	9.97187	10.2172	9.7693	10.2471	10.3911	10.2473	9.64114	10.0794	10.4588	10.4073	9.29287	9.60875	9.22573	9.90941	9.49687	9.80252	10.4256	9.89188	9.75386	9.5799	10.4202	9.57075	9.10542	9.3118	9.48569	8.19538	9.05248	8.62555	8.7383	9.8181
Gpat3	royalblue	3.92469	4.04303	4.12715	4.18414	4.3566	5.09565	4.77421	5.12374	5.06971	4.87895	4.72649	4.69115	6.05013	7.28084	6.6411	6.52617	4.17724	4.91174	4.23469	5.07033	4.36644	4.612	4.34432	4.40485	4.67377	4.24785	4.4044	4.34676	3.80926	4.20477	4.13369	4.26239	3.94025	4.14826	4.14082	4.48902	4.17397	4.08001	4.1675	4.39796	4.17389	4.43983	4.50958	4.12633	3.8069	3.81233	3.87051	4.11786
Gpatch4	royalblue	4.76297	4.6344	4.66838	4.65924	6.35848	6.4353	6.15799	6.41112	5.56908	5.62301	5.30675	5.23126	5.92634	5.93643	6.36416	6.21543	4.76427	5.04188	4.69417	5.15978	4.79089	5.24014	4.72348	5.07791	4.83137	4.92279	5.51908	4.75356	4.37039	4.2878	4.06732	4.55111	4.2686	4.70267	4.66298	5.08563	4.21828	4.8703	4.9498	4.73478	4.60804	5.49655	4.67339	5.46617	4.81059	5.21332	4.78564	4.81457
Gpc3	cyan	4.25565	4.10739	4.32491	4.36685	3.87029	4.21101	3.87193	3.93185	5.68976	4.99905	4.67593	4.58561	4.77653	5.02723	4.51562	4.82324	4.74707	5.20516	4.5993	4.8472	7.91957	5.38313	6.7619	6.49213	6.39504	5.62609	6.79872	6.62294	3.91203	4.19556	4.57898	4.59214	4.29172	4.39788	4.58849	4.29153	4.65432	4.26682	4.28759	4.53919	5.03861	6.1155	4.69031	6.7291	4.1767	4.20712	4.06576	3.75051
Gpld1	salmon	5.48783	5.89879	5.25128	5.77827	4.64286	4.3524	4.12396	4.16235	4.60861	4.89065	5.18033	4.7119	4.78386	4.08052	4.88606	4.68599	5.48437	5.32259	5.44375	5.31708	5.1314	4.88936	5.36877	5.23844	5.41041	5.38215	5.57666	5.67245	5.4001	5.57188	5.30178	5.59447	5.50897	5.08399	5.4332	5.76725	5.21273	5.263	5.36407	5.40735	5.27392	5.13914	5.20324	4.18449	5.83581	6.23344	6.06846	5.79707
Gpm6a	pink	4.97745	4.31809	4.37884	4.10485	3.67355	4.17034	3.45285	4.02095	5.92906	5.14086	5.42945	5.50318	6.39055	6.28899	6.49245	6.15487	4.83392	5.03608	4.79106	5.21442	4.87908	4.97456	4.44378	5.28005	4.00555	3.56392	4.03803	4.6592	3.68813	4.01116	3.86879	3.69004	3.90744	3.48888	3.27475	4.06636	3.31756	3.49736	3.48248	3.86746	6.17862	5.56504	3.78792	3.1239	3.17606	4.19516	3.9156	3.84061
Gpm6b	cyan	4.41039	4.32433	4.17312	4.2262	4.29277	4.73261	4.95762	4.80648	5.91382	5.77854	5.22567	5.06527	5.281	5.15276	5.30625	5.26918	5.20461	4.83853	5.00513	4.95664	6.48253	5.16735	5.3279	5.3463	5.43622	4.89246	5.18962	5.07117	3.79993	3.99394	3.98369	3.91224	3.97069	4.03992	3.89162	4.28621	3.96138	4.15559	4.21544	3.93331	3.73708	4.24139	4.01794	3.71213	3.79399	4.06722	3.65544	4.0586
Gpnmb	royalblue	6.42789	6.25354	6.67127	6.54538	9.20157	10.1435	10.1686	9.75032	9.20113	10.349	8.51781	8.2218	7.98442	7.84442	7.85531	7.68112	7.5651	7.64652	7.83354	8.24651	7.894	6.90434	7.71209	7.3273	8.17695	7.30774	7.84292	7.05238	6.62467	6.13318	6.30527	6.30182	6.64072	7.03747	7.35125	7.39997	7.01108	7.342	7.25559	7.49765	8.20791	8.73094	8.19502	8.64983	7.28663	7.34231	7.44704	7.02162
Gpr107	royalblue	7.23888	7.3794	7.22619	7.22465	8.72696	8.89347	8.67299	8.65758	7.632	7.67814	7.62223	7.71498	7.60441	7.79837	7.71547	7.84392	7.31465	7.16444	7.29041	7.45795	7.70287	7.31286	7.35746	7.20888	7.82347	7.34708	7.59405	7.18704	7.06381	6.78691	6.78527	6.63247	6.07841	6.84243	6.91469	7.13457	6.80748	6.90797	6.81941	7.08363	7.14179	7.37457	7.06598	7.70663	6.87038	6.85158	6.76481	6.81411
Gpr126	lightcyan	4.60772	4.00739	4.06531	3.96734	4.17245	4.54568	4.52777	4.53938	5.52043	4.68689	4.80035	4.68569	4.63962	4.64869	4.62983	4.4709	4.39447	4.71181	4.48178	4.86346	5.79231	4.9016	5.68297	4.66438	4.62311	4.90712	5.43613	4.83632	3.72785	3.85516	3.86674	3.68339	4.15163	3.98579	3.97896	4.44593	3.93699	4.16662	4.10692	4.40763	5.51501	5.86822	4.47436	5.84966	3.80706	4.04673	4.07961	4.06175
Gpr19	royalblue	5.32544	3.80506	4.60336	5.7748	6.1096	5.65882	5.71977	6.05269	4.48083	4.44937	5.0798	5.47275	4.98831	4.72365	5.09891	4.06066	4.6982	5.03274	5.16525	5.2654	3.69358	3.82817	4.84541	5.04085	5.32514	5.3294	4.40283	5.19311	4.67766	4.62264	4.01269	3.98744	6.13508	4.25378	4.49174	4.95651	4.42891	4.28282	5.13904	4.28204	4.12007	4.80006	4.92096	4.62489	5.19118	5.32244	5.19564	5.59629
Gpr3	salmon	4.31635	5.04897	3.77511	5.07653	3.43022	3.55411	3.75096	2.9906	3.71442	3.07557	3.70205	3.38332	4.23442	3.23776	4.01468	3.53353	3.84778	2.65182	4.75371	3.64812	3.46598	4.76977	2.66218	4.34156	4.277	4.12704	3.8756	4.27062	4.77003	4.60809	4.85977	4.83043	5.74942	4.67159	4.96817	4.41082	4.84882	5.02935	4.56439	4.73587	4.7382	4.34036	4.3458	4.40375	5.27283	4.82519	5.70898	3.86558
Gpr31	grey	3.17564	3.27584	3.42457	3.68096	2.27201	2.5849	3.1496	2.90385	4.71214	4.53198	4.44657	3.95289	3.79255	3.37934	4.09021	3.29667	4.33269	4.639	3.91943	4.16164	4.41885	3.7556	4.28245	2.88178	4.44198	3.57908	3.76744	4.19767	4.21597	3.6	3.69155	2.7195	3.78082	3.83544	3.12017	4.17999	3.91065	4.28478	2.99209	4.70148	2.97565	3.8928	3.69043	4.21995	3.6379	4.40672	4.03446	4.09459
Gpr45	salmon	3.56845	4.43509	4.23506	4.33132	3.615	4.13987	3.89049	3.22629	2.84295	3.16081	3.00979	3.44554	3.87345	3.25747	3.83534	2.83759	3.45358	3.63243	4.25447	3.1296	2.89965	3.8122	4.09695	3.82538	3.05023	3.74451	2.4846	4.78803	2.73775	4.66395	4.42791	4.78535	5.03559	4.57782	4.775	2.73889	4.72064	4.59144	4.32704	4.49405	4.25261	3.7564	4.31347	3.85424	4.00722	4.38344	4.8473	4.45881
Gprc5c	greenyellow	6.86112	7.09994	7.35383	7.07076	6.32118	6.04641	6.19657	5.6951	6.72183	6.66572	6.92125	7.05623	6.76984	6.5143	6.56471	6.69895	7.03907	7.03787	6.78841	6.79552	6.79763	7.09529	7.0346	6.97916	6.84555	7.37227	7.07233	6.88263	7.25955	6.98808	7.16565	6.93815	6.26929	6.89744	6.90195	6.93434	7.0444	6.8306	6.90368	6.8231	6.79417	6.49842	6.78077	6.75202	6.97545	6.60608	6.6247	6.52103
Gpt	greenyellow	8.87465	9.46575	9.11076	9.32139	7.95238	6.9595	7.4015	7.0624	7.74482	8.0367	8.27573	8.18473	7.80537	7.78685	8.10166	8.06372	8.55774	8.83587	8.16257	8.06818	8.10089	8.69453	8.75498	8.85218	8.25736	8.85735	8.69454	8.88275	8.93271	8.8232	8.94241	8.6577	7.71526	8.5137	8.61834	8.51315	8.66786	8.4144	8.51529	8.45655	8.32326	8.11796	8.17518	7.95954	7.79556	7.64577	7.21312	8.14891
Gpt2	greenyellow	9.23573	9.62276	9.65201	9.85858	7.30754	6.69851	6.57933	6.88215	9.0066	9.50901	9.38096	9.06509	8.33711	8.83922	8.82416	8.72714	9.13627	9.45549	9.45198	9.38713	9.40813	9.53259	9.81528	9.68123	9.29731	9.7896	9.73154	9.44744	9.45265	9.23337	9.52285	8.86588	8.68315	9.22124	9.06873	9.07842	9.13577	9.12302	9.19739	9.06825	9.3612	9.36872	8.55437	10.7768	8.46714	8.6051	8.39679	8.89818
Gpx1	greenyellow	11.3888	12.2058	12.0009	12.2558	12.097	11.9586	11.8999	11.9964	11.9243	11.9305	12.1862	12.3159	11.7738	11.617	11.7632	11.6554	11.7862	12.1947	11.6959	11.9732	11.6037	11.8882	11.8923	12.0045	11.7373	11.8223	11.9085	12.034	11.7504	11.351	11.6201	11.7027	10.9741	11.3454	10.9902	11.2116	11.4791	11.4166	11.1852	11.216	11.142	10.957	10.9912	10.44	11.9424	11.668	11.378	11.8944
Gpx2	royalblue	6.37742	6.59871	6.79628	6.85169	8.20357	8.02214	8.49164	8.61595	8.06009	7.37088	7.42878	7.31516	8.28188	8.32536	8.34789	7.61273	7.6665	7.61339	7.3834	8.33819	7.73795	6.87154	7.76308	7.33637	8.54539	7.3453	8.59281	8.00243	5.42171	5.43389	5.93338	6.12637	6.06201	6.16735	6.11748	5.52718	6.33631	6.57222	6.302	6.61423	7.08392	7.71217	6.90966	7.9236	6.35286	6.09545	6.77682	6.08632
Gpx3	purple	5.21747	4.33147	5.04417	5.1902	4.63747	4.73551	4.72527	5.0273	6.04822	5.39835	5.22335	5.20996	5.06207	5.70973	5.53402	5.43629	5.68653	6.21736	5.72835	6.09473	6.73221	5.82779	7.45012	6.10886	6.09893	5.59055	6.64271	6.36578	4.96686	5.58595	4.867	5.0944	5.94117	5.33991	5.33195	5.27203	5.50952	5.62859	5.37959	5.44011	6.54387	6.51949	5.41367	5.87487	5.25582	5.26429	5.21354	5.59884
Gramd1c	darkturquoise	7.32823	7.29881	6.88893	7.02873	6.10746	5.87692	5.69944	5.87541	6.27011	6.61707	6.82534	6.91571	6.51048	5.95468	6.06936	6.4571	6.35965	6.02442	6.42059	5.93232	6.18663	6.499	5.59007	6.07482	6.30683	6.40436	5.75946	5.86387	6.55519	6.18282	6.27038	5.97104	5.55777	5.97038	5.92172	5.97442	6.06602	6.07754	5.91041	5.91995	5.78684	5.77983	5.94515	4.57194	5.78606	5.77187	5.5784	5.38381
Gramd4	greenyellow	6.56568	6.77416	6.65013	6.58054	5.59404	5.52111	5.5513	5.15593	6.12574	6.18998	6.33699	6.43238	5.73228	5.70326	5.96528	6.09285	6.14456	6.24311	5.87347	5.98034	6.12623	6.47443	6.39127	5.99919	6.5003	6.4338	6.55106	6.18308	6.74797	6.466	6.48526	6.31161	5.9472	5.9974	6.02135	5.99534	6.27698	6.35532	6.11745	6.04192	6.53774	6.68163	6.48091	6.79888	5.99698	6.01988	5.53444	6.04271
Grb14	greenyellow	8.70861	8.47361	8.44416	8.3884	7.46036	7.10751	7.15227	7.05422	8.15727	8.22277	8.36364	8.48487	8.38327	8.37359	8.39962	8.5272	7.90678	7.64569	8.22648	8.13702	8.08157	8.33553	8.11447	7.89248	8.11094	8.29752	8.12584	7.9724	8.02022	7.93811	7.89083	7.7843	7.34606	7.98608	7.92779	8.15211	7.83809	7.89095	7.99391	8.02957	7.75804	7.87109	7.916	8.30658	7.71289	7.7378	7.37879	7.70276
Grem2	greenyellow	6.15584	6.12758	6.37192	6.08408	5.17713	5.50212	5.27961	4.74076	5.22797	5.74914	5.69394	6.29841	5.77068	5.80289	5.44749	5.52749	5.83541	6.23472	6.55429	5.89097	6.55306	6.23658	5.66025	5.44219	6.16148	6.8435	5.75463	6.15678	6.1066	5.94721	6.56231	6.38831	6.18279	6.41038	6.39893	6.11091	6.29377	6.08684	5.49761	6.11517	5.89533	5.80797	6.10234	5.59473	5.50728	5.65021	6.11314	5.53432
Grhpr	greenyellow	9.68299	9.95824	10.0233	10.1985	8.90067	8.34532	8.5603	8.42916	9.3132	9.53596	9.58352	9.59722	8.9797	9.0088	9.10874	9.07728	9.80199	9.87527	9.80712	9.61084	9.28009	9.77992	9.4939	9.60991	9.41243	9.69902	9.51397	9.51879	9.86237	9.53885	9.74625	9.65836	8.93428	9.3439	9.35372	9.3634	9.578	9.41618	9.38061	9.37933	9.11942	9.05951	9.10758	8.24996	9.43787	9.32337	9.26814	9.48881
Gria3	lightcyan	5.42544	5.47593	5.06916	4.09369	5.64934	5.35021	5.6528	6.00709	6.47931	6.52861	6.57797	6.82954	7.61939	6.90986	7.29088	7.3991	5.97401	5.48566	5.91561	5.92045	6.01065	5.40192	5.81023	5.38087	6.27847	6.1166	6.7071	5.55629	4.17367	4.1473	4.29724	4.15936	3.6613	3.77153	3.91251	4.11009	4.02172	4.19457	4.07327	3.7777	5.42819	6.25074	4.32738	5.34926	4.59822	4.78925	3.88766	4.30336
Grina	royalblue	9.62179	9.08315	9.86595	9.69579	10.7996	10.9266	10.9752	10.6624	9.1031	9.09548	9.05984	8.95943	8.82534	9.24149	9.31719	9.43531	9.65886	9.5919	9.37473	9.45778	9.61113	9.7368	9.89668	9.42504	9.57058	9.62529	9.71881	9.63346	9.55067	9.66588	9.80388	9.6343	9.05493	9.49773	9.45374	9.45523	9.44839	9.4529	9.41089	9.37122	9.58636	9.47346	9.60853	9.72351	9.19584	9.32827	9.38404	9.29285
Grk5	lightcyan	4.93969	5.28893	4.99515	5.0909	5.40036	5.80382	5.58002	5.74292	6.12417	6.07764	5.75051	5.89191	5.76283	5.54919	5.82401	5.72857	5.39615	5.08575	5.46791	5.44053	6.40697	5.271	5.55794	5.68077	6.06988	5.75063	5.82227	5.19011	4.94682	4.61845	5.0514	4.65175	4.78129	4.96396	4.99869	5.38954	4.84771	5.13927	5.25705	5.29094	6.11061	6.12406	5.33137	5.86114	4.84864	4.79812	4.48187	4.97286
Grn	royalblue	8.53854	8.65629	9.05678	9.14408	9.66443	9.98642	10.1746	9.77734	9.97724	9.97031	9.62797	9.64427	9.1743	9.2852	9.43877	9.441	9.91958	10.1258	9.68266	10.0064	9.83632	9.38495	9.81813	9.45072	9.81117	9.46654	9.80214	9.44874	8.78761	8.45621	8.45077	8.50246	8.25965	8.69966	8.78442	8.98567	8.68695	8.72144	8.72813	8.93747	9.19842	9.21344	9.17818	9.5498	8.63331	8.62943	8.78787	8.50171
Gskip	royalblue	5.22388	5.30674	4.76524	4.41158	5.28845	5.83143	5.4592	6.14001	5.86282	5.74246	6.42445	5.76889	5.32334	4.84021	4.33157	5.00083	3.59349	4.73077	4.25548	4.95579	3.40699	3.02497	4.07889	3.81218	4.11826	4.13893	3.88733	4.17444	3.33663	2.80715	2.91568	3.00187	2.28583	4.06579	4.79438	4.65177	4.02755	4.76407	4.0248	3.90737	5.11698	4.87037	4.00636	4.2047	3.72646	3.55325	2.84509	2.51416
Gsn	royalblue	5.27839	6.03625	5.41164	5.50846	6.37507	6.30961	6.45269	6.34432	7.1632	6.77799	6.62063	6.23017	6.52994	6.47151	6.50293	6.67328	5.9275	6.00707	5.96904	6.19142	6.21954	5.98001	6.17084	6.07584	5.84879	5.94066	6.19549	5.97578	5.29899	5.59742	5.39027	5.47248	5.43104	5.57578	5.67162	5.52552	5.69242	5.76363	5.7483	5.71012	5.84905	6.23176	5.76123	6.01492	5.65258	5.73505	5.73843	5.72014
Gsr	purple	8.68356	8.56004	8.49599	8.715	9.03425	8.99788	8.73968	8.88559	9.10745	8.80209	9.18489	9.02159	8.54489	8.60481	8.52194	8.21086	8.46247	8.38711	8.47286	8.74198	8.76132	8.6118	8.81279	8.66448	9.7829	9.48347	9.84105	9.23264	8.3993	8.0784	8.42759	8.00329	7.72717	8.34396	8.12137	8.40563	8.30306	8.64544	8.46731	8.62925	9.94647	10.0834	8.92088	10.8463	8.10599	8.07583	7.80108	7.94883
Gss	lightcyan	7.56394	7.89323	7.88248	7.84006	9.75504	9.44225	9.23384	9.5176	9.08553	8.90493	9.01101	8.9332	9.32259	9.75685	9.45216	9.39277	8.1801	8.17718	8.37048	8.81522	8.36771	7.64857	8.28208	8.12917	8.90013	8.49269	8.68384	8.19931	7.08312	6.90865	6.91537	6.54722	6.03529	7.09365	7.03733	7.26837	7.08997	7.41241	7.00211	7.35037	8.69443	8.87133	7.49411	9.77133	6.92488	7.26583	7.15615	7.16423
Gsta2	greenyellow	9.62371	9.43506	9.48274	9.96916	6.87403	6.50024	6.46959	6.67352	9.25407	9.11263	9.6558	9.42614	6.12806	6.15974	6.29723	5.69581	9.21246	8.50831	9.18214	9.39365	8.91416	9.4872	9.55096	9.61787	10.0171	9.81665	9.70457	9.5062	9.13009	8.68594	9.57547	8.5818	8.45216	9.00749	8.87293	9.23659	9.11163	9.31763	9.27929	9.58573	10.4693	10.5105	9.60585	11.1417	8.31227	8.45491	7.40066	7.43795
Gsta3	lightcyan	4.85381	3.99143	3.5778	4.9341	4.65001	5.08481	5.18286	6.22434	10.2994	9.77919	10.0639	9.8496	8.48038	9.06058	8.70009	7.76522	9.71009	10.2277	9.36194	10.508	8.78432	7.18156	10.2875	9.86909	10.0257	9.3036	10.3845	10.0557	5.36703	4.42021	6.1725	4.66018	5.38035	7.99197	6.37098	7.32075	7.50097	8.7808	8.1383	8.5487	9.96869	10.4032	8.87952	11.2294	6.45873	5.05043	5.03985	5.79778
Gsta5	purple	7.35147	5.4991	6.10979	7.80955	4.72998	5.64291	5.42636	4.85056	5.9908	5.79062	5.78356	5.74301	2.50238	3.29512	2.56907	2.18454	4.17756	3.59362	7.33428	7.45028	5.11091	4.49763	8.85714	6.87419	8.40641	7.92041	8.01881	7.14301	5.51786	5.99499	6.99468	6.57383	6.43161	6.0031	5.56812	6.15478	6.15302	6.55703	6.3314	6.82273	7.61924	7.79837	7.57003	8.62679	6.24994	5.7083	6.52081	6.20464
Gstm1	royalblue	11.4703	11.6315	11.6672	11.7182	12.3726	12.4965	12.4102	12.3652	12.3607	12.0136	12.3731	12.2286	11.6834	11.4267	11.3965	11.3694	11.5276	11.667	11.9	12.1588	11.8004	11.435	12.397	12.0206	12.3427	12.2193	12.6636	12.2155	11.3167	11.2707	11.5576	11.2024	11.5457	11.8221	11.4087	11.4561	11.7439	12.0378	11.8442	12.0089	12.4518	12.57	12.1785	12.6726	10.9113	11.1318	11.0796	10.9661
Gstm3	royalblue	4.36321	4.06554	4.43836	4.69111	8.5642	8.58072	8.51808	7.77193	7.85942	6.60217	7.70985	7.26285	6.59561	5.9696	5.64997	5.46625	5.76262	5.31251	6.10367	6.67038	6.88341	5.10174	7.11855	6.22793	6.95115	5.35027	7.3146	6.45159	5.01232	5.65713	6.3751	4.79966	5.34483	5.43715	5.03656	5.11241	5.56622	5.83432	5.12987	5.48898	4.95589	5.6076	6.09825	3.64827	3.4531	4.69414	4.71652	4.21338
Gstm4	royalblue	8.47337	8.53364	8.57692	8.53323	9.48963	9.24567	9.10041	9.4961	9.2075	8.8853	9.0396	8.89979	8.90086	9.18224	9.09745	9.02733	8.62784	8.87629	8.6273	9.11314	8.83385	8.41965	9.18983	9.03495	9.27803	8.99311	9.67125	9.30334	8.1031	7.84955	8.17173	7.9527	8.14728	8.49882	8.30608	8.27334	8.43155	8.79453	8.64824	8.64399	8.92867	9.30838	8.80778	9.06033	7.84072	7.96788	7.8207	7.94199
Gstm5	lightcyan	4.51286	4.06637	4.77144	4.74099	4.59509	4.53953	4.85557	5.1742	6.19723	5.25301	5.63114	5.54318	5.13013	6.06616	5.83116	5.71745	4.92443	5.14027	4.87399	5.10658	4.67946	4.72795	4.53506	4.67006	4.36653	4.64321	4.5586	4.51396	4.47791	4.18249	4.51357	3.68443	3.86884	3.81551	4.14365	3.84836	3.89639	3.92553	3.88453	4.39869	5.91544	5.08664	4.37435	4.86878	3.88476	3.67015	3.65556	3.59228
Gstm7	greenyellow	9.34628	9.71661	9.55409	10.0605	7.99985	7.29234	7.2999	6.44114	8.03076	8.88609	8.7623	8.69683	6.58836	6.89639	6.28774	6.83008	8.78791	9.00123	9.09777	8.10502	9.04879	10.0283	9.69049	9.68542	9.25346	9.85922	9.25177	9.68023	9.97675	9.33777	9.87363	9.42987	9.25947	9.53262	9.55573	9.6609	9.85474	9.50009	9.61771	9.52996	9.34871	8.39795	9.34536	7.86424	8.90956	8.89842	8.65635	9.18017
Gstp1	purple	5.16513	4.23663	4.77941	4.68281	5.08656	4.60092	4.538	4.53841	5.82007	5.19666	5.45719	4.93556	4.74733	5.14154	5.17152	4.80543	5.34573	5.51804	5.57517	7.38275	6.9611	6.49005	8.68225	7.9208	8.39265	7.72454	9.6572	8.87367	4.54731	5.36374	4.23273	5.48182	5.70997	8.02259	5.99095	7.06205	7.63947	8.85203	8.19743	8.11118	9.85007	10.3529	8.9554	10.5519	4.68458	4.3895	4.23908	5.1444
Gtf2e1	royalblue	3.34113	3.40445	3.42664	3.5911	4.6375	4.41064	4.42235	4.8605	3.78799	4.05163	3.69722	3.61097	4.4811	4.48331	4.76181	4.38868	3.39099	4.01219	3.42646	3.6968	3.60799	3.26994	3.30626	3.49649	3.63206	3.57616	3.54665	3.41536	3.68477	3.55157	3.7781	3.75189	3.96753	3.88493	3.95975	3.45962	3.90681	3.78256	3.91302	3.61596	3.83637	3.97564	3.6153	3.78842	3.10689	3.41351	3.50426	3.24742
Gucy1b2	greenyellow	7.47615	7.66447	7.28504	7.61845	4.97208	4.34225	4.56211	3.81661	5.76861	6.41111	6.74234	6.66868	5.78885	5.83229	5.30163	5.74031	6.39835	6.38486	6.81094	5.83213	6.18731	7.20696	6.0424	6.52243	5.86366	6.84513	5.68384	6.29535	7.37785	7.07876	7.10443	6.63639	6.39149	6.66932	6.69976	6.75896	6.7811	6.6886	6.53467	6.70591	6.33001	6.0859	6.48825	5.09739	6.73407	6.24747	5.9962	6.44002
Gulo	greenyellow	11.5896	11.707	11.8648	11.6572	10.1687	8.74177	9.21238	9.14296	11.2611	11.2714	11.1565	11.0268	10.3443	10.6261	10.7676	10.803	11.1072	10.8581	10.9967	10.7713	10.9255	11.5421	11.1898	11.1557	10.3747	11.3793	10.9187	11.0742	11.0917	11.0308	11.1339	11.0183	10.3663	10.6397	10.6452	10.4193	10.7922	10.6296	10.581	10.5612	10.3202	9.92315	10.2928	10.1454	10.3231	10.1687	10.0485	10.5406
Gzmbl2	royalblue	4.87505	4.40832	3.6811	4.14435	4.41939	5.63004	5.30449	4.58568	5.1084	5.07767	5.3345	5.65148	4.22842	3.49266	4.34568	3.72284	4.69972	4.31474	4.67901	4.99369	4.18427	3.69587	3.98892	5.06295	4.43341	3.78498	3.98026	4.5236	3.97954	3.09664	3.74405	3.90388	5.79564	3.91872	4.18688	3.86094	4.63965	4.25424	4.15681	4.76458	4.12834	4.1645	4.31659	3.92688	4.7395	5.46201	5.72489	5.40282
H2afj	royalblue	4.43193	4.64429	4.39381	4.72254	6.30153	6.38731	6.5524	6.40232	4.66972	4.29368	4.30334	4.92877	4.95012	4.86288	4.50213	5.20247	4.72894	4.45356	4.72395	4.45178	4.35238	4.80543	4.64107	4.5045	4.22786	4.51489	4.36801	4.72395	4.43931	4.31583	4.1291	4.45738	4.90685	4.39217	4.09167	3.62475	4.30843	4.11986	3.84455	4.1654	3.71758	3.90056	4.21092	4.11369	5.03712	4.55145	4.91909	4.95508
H2afx	royalblue	6.05004	4.34728	5.4564	5.20159	7.4666	7.92023	7.48072	7.51199	6.364	5.67694	6.10174	6.14719	5.84106	6.81104	6.17283	5.19554	5.26979	6.34654	5.87037	6.27442	6.38988	5.86798	6.75426	5.82116	5.98156	5.21428	6.70581	6.39512	4.98577	5.12387	4.98313	5.1439	4.59001	5.40789	5.99631	4.55345	4.38177	5.32116	4.70247	4.60675	5.24687	5.03863	4.80254	5.8608	4.22235	5.5218	5.59517	4.7912
H3f3b	royalblue	10.3998	9.8921	9.85166	9.86357	11.0992	11.4641	11.1075	11.8378	10.7293	10.5121	10.4578	10.6967	10.7918	10.5383	10.5426	10.4789	9.95767	10.1184	10.0417	10.4397	11.1662	10.5552	10.6363	10.6301	11.2078	10.6913	10.4048	10.0048	10.215	9.57564	9.78676	9.46988	9.76416	9.93627	9.88563	10.2989	9.91194	9.81535	10.0611	10.0047	10.213	10.036	10.0953	10.5752	9.52963	9.22628	8.97979	9.44477
Haao	greenyellow	9.17874	9.1809	9.34234	9.55247	8.58001	7.84543	7.88626	8.02308	8.53783	9.05324	8.97383	9.02935	8.56201	8.98643	9.05642	9.17448	9.43502	9.28522	9.1444	8.95192	8.87551	8.98659	9.22355	9.16263	8.74214	9.01798	8.99431	9.00968	9.13445	8.73257	9.04349	8.89014	7.44716	8.58786	8.49144	8.59071	8.61784	8.579	8.55244	8.56477	8.25101	8.02853	8.26913	8.10937	8.75083	8.82501	8.55962	8.77562
Hacd4	royalblue	3.56626	3.47786	3.32703	3.09305	3.54751	3.81201	3.54495	3.54342	4.91254	5.58578	4.4033	4.45022	4.01577	4.06997	4.1394	4.2145	3.65378	4.42291	4.18095	4.42516	5.02982	3.84709	4.44892	4.18905	4.43738	4.11686	4.85478	4.13082	2.69205	2.52571	2.67976	2.59934	3.29891	2.72976	2.6937	2.82213	2.98254	2.68842	2.92909	2.57142	3.07058	2.95843	3.08775	2.78207	2.97241	3.21524	2.90791	2.94096
Hace1	royalblue	5.62607	5.43496	5.36635	5.48504	6.9217	6.91562	6.76529	6.98773	6.16746	5.86807	6.10394	5.99457	6.2814	6.22322	6.23013	6.62899	5.3709	5.31271	5.24376	5.51151	5.55371	5.26779	5.03907	5.46603	5.59988	5.22338	5.50188	5.23096	5.38725	4.91	5.37096	5.06461	4.44603	4.94762	5.17984	5.61738	5.13478	5.25422	5.139	5.25876	5.60784	5.81298	5.33922	5.37748	5.09823	5.25292	4.79677	4.97257
Hacl1	greenyellow	9.94042	9.31578	9.32455	9.88848	6.76899	5.99791	6.10692	5.9029	8.52774	8.66558	8.79863	8.84665	7.27823	8.53024	8.37761	8.27364	8.66504	7.46218	8.79513	7.8138	8.54653	9.54108	7.53402	8.67869	8.34447	9.49483	7.38981	8.43388	8.66241	8.0527	9.01661	8.76691	8.01413	7.94426	8.08984	9.15792	8.52604	8.17838	7.85983	9.01704	8.27076	7.31895	8.04181	7.57638	8.46566	8.92502	7.63752	8.12319
Hadh	greenyellow	11.3194	11.3717	11.4554	11.4312	9.48431	8.76218	8.77088	8.977	10.98	11.0844	11.2378	11.2549	10.4632	10.5199	10.599	10.4314	11.1626	10.9606	11.2427	10.8503	10.9335	11.2086	11.0733	11.1175	10.6975	11.3737	11.0054	11.0241	11.148	11.0669	11.1582	11.1931	10.7632	10.998	10.8865	10.9679	10.9584	10.9953	10.865	11.0097	10.9084	10.7621	10.7396	10.2629	10.8401	10.7938	10.6131	10.8127
Hagh	darkturquoise	10.0419	10.1416	10.0829	10.1548	9.53456	9.18701	9.25449	8.91577	9.60517	9.80248	10.0869	10.1333	9.43747	8.71201	9.23624	9.29225	9.87671	9.6283	9.87823	9.54736	9.41925	9.91484	9.42073	9.54929	9.39647	9.81111	9.27711	9.41388	9.63751	9.35851	9.52047	9.39054	8.68622	8.9877	9.00438	9.05718	9.25231	9.01411	8.98282	9.0458	8.93158	8.64353	8.58581	7.77309	9.28645	9.15077	8.99884	8.98239
Hal	darkturquoise	9.28836	9.62173	9.23474	9.27964	9.65005	8.5872	9.09698	8.87152	7.97531	8.17311	9.16183	9.07253	9.27301	9.73667	9.35491	9.40439	8.28732	8.46524	8.41304	7.59979	7.5625	8.99246	8.5292	8.9979	8.24124	8.96624	8.44628	8.88825	9.07155	9.07697	8.43671	8.64978	7.64264	8.53871	8.59904	8.79566	8.50958	8.3642	8.84277	8.44807	8.04815	7.84398	7.64303	6.18687	8.92804	8.38316	8.26651	8.96095
Hamp	royalblue	9.21345	7.67566	9.21065	9.27071	11.0025	10.6493	11.0002	10.4969	9.92854	7.65788	10.045	9.95386	10.5851	10.5841	10.663	10.6269	9.45287	9.45137	9.51087	9.91386	6.2682	8.52222	7.3338	6.69326	9.28604	9.14687	9.04858	8.18357	9.68894	8.84528	9.43854	9.17078	9.76656	9.88224	10.0947	9.71494	10.0785	9.94211	10.3544	10.2542	10.1913	10.5473	10.865	9.68191	8.28279	8.39532	8.66921	7.95624
Hao2	greenyellow	10.7681	10.9071	10.7229	10.7296	8.62878	7.89699	7.94089	7.92388	9.16917	9.32596	10.1444	9.90798	9.10591	8.86679	8.70408	8.78277	9.47952	7.89695	9.78617	7.86642	8.93275	10.1713	8.00961	9.28508	8.63211	9.97732	7.85359	8.92302	10.3431	10.1355	10.1578	10.1039	8.97719	9.57782	9.86116	9.71184	9.74991	9.56945	9.67939	9.7186	9.29981	8.69667	9.35714	7.20168	8.44451	9.09385	8.67937	8.05687
Hapln3	royalblue	3.69622	3.40927	4.18512	3.98753	6.10986	6.53391	6.37941	6.24716	5.18799	4.35193	4.74832	4.35731	4.52398	4.38535	4.52763	4.61506	3.73889	3.79631	4.12674	3.88941	3.71414	3.89327	3.40111	3.47698	3.44815	2.61031	3.23129	3.84381	3.15387	3.07452	3.07656	3.5594	4.31848	3.28731	3.84608	2.8888	3.28004	3.49237	3.31451	3.21258	3.02499	3.05036	2.90276	3.0864	2.99195	3.20412	3.48958	3.17745
Havcr1	royalblue	3.36271	2.889	3.09068	3.00074	3.29968	4.44469	4.64473	3.75963	2.65838	3.13957	2.96861	2.89781	3.6018	5.32211	4.02189	5.44033	2.8365	3.00701	3.22504	2.98439	3.16358	3.27671	2.64711	3.02593	4.55963	3.83607	3.60509	3.24197	2.47677	2.48148	2.51912	2.60852	2.64617	2.34521	2.44551	2.25839	2.50408	2.63401	2.52889	2.34012	2.51432	2.90559	2.49204	2.98014	2.83156	2.64675	2.82204	2.92033
Hbb	royalblue	10.0146	9.86111	9.90569	9.49971	10.7736	10.7492	10.794	11.4641	11.3486	11.2789	10.5736	9.83581	10.1059	9.2635	8.98962	8.44682	10.8567	10.4978	10.3685	10.2915	9.97281	8.80165	9.42016	10.2252	9.70402	9.21137	9.29255	10.0058	9.05904	8.79673	8.69854	8.63018	8.45105	9.2864	9.94156	9.41077	9.22132	9.5686	9.72811	9.85829	8.43317	8.82834	10.2588	8.55727	9.11661	8.2421	8.85758	8.14707
Hbb-b1	royalblue	7.99965	7.9726	7.70268	7.39981	8.66012	8.82451	8.50415	9.71636	9.13322	9.14413	8.83787	8.32492	7.92473	7.11313	6.88939	6.84869	8.67555	8.3368	8.77504	8.28563	8.16263	7.16939	7.87687	8.43003	8.03754	7.61112	7.32273	7.852	7.60767	7.62033	7.59259	6.52065	7.47544	7.53834	8.3041	7.69622	7.69185	7.88343	8.08534	8.09531	6.30966	6.93203	8.4426	6.86984	8.04198	7.12902	7.57108	6.86538
Hbe1	royalblue	2.95722	2.52364	2.58071	2.68559	3.24246	3.69395	3.26895	2.57797	3.30048	2.89673	3.75469	2.51905	2.90337	2.4458	2.57097	2.56292	2.96136	4.76004	2.99202	4.24733	2.46736	2.50803	2.90134	2.87133	2.5734	3.02908	2.55987	2.60394	2.53455	2.37255	2.5567	2.49027	3.11593	2.39713	3.02195	2.74454	2.33728	2.11918	2.35768	2.5017	2.35004	2.39664	2.41717	2.42412	2.70438	2.37408	2.7262	2.39318
[truncated: 1,647 more rows]
[truncated: 8 more columns]
