# Supplementary material for: Integration of chronological omics data reveals mitochondrial regulatory mechanisms during the development of hepatocellular carcinoma
Source: PLoS One. 2021 Aug 12;16(8):e0256016. doi: 10.1371/journal.pone.0256016 (PMC8360386; doi:10.1371/journal.pone.0256016)
Supplement: S16 Table — (XLSX) [file pone.0256016.s020.xlsx]

## Sheet: Hoja1
Chronological omics data integration disclose mitochondrial regulation mechanisms throughout hepatocellular carcinoma development
J. Noé García-Chávez, Verónica R. Vásquez-Garzón, Mercedes G. López, Saúl Villa-Treviño, Rafael Montiel
Supplementary Table S16. KEGG over-representation pathways analysis of transcriptional modules
Cluster	ID	Description	GeneRatio	BgRatio	pvalue	p.adjust	qvalue	geneID	Count
purple	rno00480	Glutathione metabolism	7/48	77/8023	3.05351978442963e-07	3.90850532406993e-05	3.31065829259213e-05	P05370/P19468/P48508/P23764/F1LRE1/P46418/P04906	7
purple	rno00040	Pentose and glucuronate interconversions	5/48	37/8023	2.3376390554535e-06	0.000149608899549024	0.000126724643532479	Q6AY99/Q91W30/Q811X6/O70199/Q62789	5
purple	rno00980	Metabolism of xenobiotics by cytochrome P450	5/48	83/8023	0.000126751340936232	0.00429352237710236	0.00363678293455217	P38918/P11883/P46418/P04906/Q62789	5
purple	rno00982	Drug metabolism - cytochrome P450	5/48	84/8023	0.000134172574284449	0.00429352237710236	0.00363678293455217	P11883/Q9Z0U5/P46418/P04906/Q62789	5
purple	rno01523	Antifolate resistance	3/48	28/8023	0.000592799834253744	0.0151756757568959	0.0128543964059233	Q8CG09/O88563/F1M3J4	3
purple	rno04216	Ferroptosis	3/48	41/8023	0.00182663327924868	0.0389681766239718	0.0330075838180025	P19468/P48508/D4ADU2	3
purple	rno01240	Biosynthesis of cofactors	5/48	155/8023	0.00221139532807666	0.0404369431419733	0.0342516870363754	P19468/P48508/P05982/O70199/Q62789	5
purple	rno02010	ABC transporters	3/48	48/8023	0.00287819084761607	0.0460510535618571	0.0390070601716389	Q8CG09/O88563/F1M3J4	3
royalblue	rno05323	Rheumatoid arthritis	25/649	82/8023	2.88196837880372e-09	7.37771951955378e-07	5.23815479841155e-07	O54715/Q6IRF8/P62815/Q5FVI6/Q6P503/P50408/P14844/P31042/O35187/O35531/Q6GMN4/O35186/P07154/P14095/P30348/Q00238/Q5BKB0/Q3T1L6/B2RYB8/P17325/Q2I6B0/P17246/Q6YGU2/Q9QX05/P16599	25
royalblue	rno05132	Salmonella infection	48/649	245/8023	4.95148961043878e-09	7.37771951955378e-07	5.23815479841155e-07	A2VD09/Q7TNY6/P60711/Q5M7U6/P84082/D3ZPP2/O88656/B2RZ72/Q9JK59/Q9JKL3/Q91W32/P55213/P62898/Q9QUR2/Q4KM59/P38650/Q9QXU8/Q9Z336/G3V982/Q8R2E7/C0JPT7/Q5BKB0/D4A7K4/P17325/Q56R17/P09416/Q6Y1S1/D3Z8V4/P35465/P62963/P04157/Q6RUV5/Q7TQN4/P62747/Q5BJZ5/Q5RJS2/G3V783/Q9Z2P5/P05943/D3ZZ38/Q6YGU2/Q9QX05/Q6P690/P16599/P22934/Q4QRB4/Q6P9T8/Q4QQV0	48
royalblue	rno05140	Leishmaniasis	22/649	72/8023	2.47550968335612e-08	2.45900628546708e-06	1.74588577668274e-06	Q9ER28/A0A0B4J2J0/M0R4F7/B0K007/Q6XPU4/Q9QZ62/Q6P6T3/Q5BKB0/D4A7K4/Q9JI30/P49134/B2RYB8/P17325/Q6Y1S1/P35355/P81718/Q499N7/Q7TQN4/P17246/Q6YGU2/Q9QX05/P16599	22
royalblue	rno03008	Ribosome biogenesis in eukaryotes	21/649	69/8023	5.57117694804766e-08	3.8175711609858e-06	2.71046203941415e-06	Q5EB68/Q5I0C9/Q68G11/Q6AYA1/Q811S9/G3V968/B1WC44/Q6VEU1/Q9QZ86/O88984/D3ZV54/P62828/Q5U1X1/Q5I0I1/B0BMX6/D3ZU51/D4AE65/Q5RK30/G3V920/Q6QI90/Q80U96	21
royalblue	rno04210	Apoptosis	32/649	143/8023	8.01458670379904e-08	3.8175711609858e-06	2.71046203941415e-06	P60711/Q9EPV5/Q9JK59/Q9JKL3/Q925A9/P53563/Q9JLT6/Q07009/Q920D5/P55215/P55213/Q6IN22/Q6P6T6/O35186/P07154/P62898/Q6MGC8/Q496Y7/Q5RK17/Q8R2E7/Q66HL6/Q5U3Z2/P17325/G3V8L3/Q04970/Q5U2U3/D3ZZY5/Q7TQN4/P16086/P16599/P22934/P10361	32
royalblue	rno03013	RNA transport	34/649	158/8023	8.72436032027059e-08	3.8175711609858e-06	2.71046203941415e-06	D3ZXH7/Q8K3X0/F1MAM8/Q6IRS8/Q4G061/Q6AYK8/Q641X8/Q5RK09/Q6P3V8/Q5RKI1/B1H2A6/Q56A27/B1WC44/O08587/D4A7R3/P70582/P70581/O08658/Q66HC5/O88984/D3ZAY8/D4A0E8/P62828/F1MAA5/Q6AYK1/D4A157/B0BMX6/D3ZU51/Q9EQE1/I6L9G6/P85107/D3ZBE8/Q80U96/D3ZQE8	34
royalblue	rno05152	Tuberculosis	36/649	173/8023	8.96744903587268e-08	3.8175711609858e-06	2.71046203941415e-06	Q9EPV5/O54715/Q6IRF8/Q9JKL3/Q9QYN5/Q9JLT6/P15791/P55213/Q67EQ1/B5BUZ1/Q91ZN1/Q6P6T6/P62898/Q8R2E7/A0A0B4J2J0/M0R4F7/B0K007/Q6XPU4/Q9QZ62/Q6P6T3/G3V830/Q5BKB0/D4A7K4/Q9JI30/B2RYB8/Q6Y1S1/Q9R011/Q7TQN4/G3V783/Q2I6B0/P17246/Q6YGU2/Q9QX05/Q6P690/P16599/P22934	36
royalblue	rno05169	Epstein-Barr virus infection	42/649	232/8023	4.62310498822057e-07	1.72210660811216e-05	1.22268960872676e-05	Q9EPV5/Q9JK59/Q9JKL3/Q9JLT6/P55213/P39948/Q04827/O08779/Q64315/P48973/P62898/F1M0G3/Q8R2E7/Q66HL6/Q5U3Z2/Q04666/Q00238/D4A7K4/D4A3X3/Q3T1L6/P17325/D3ZVH5/P09416/Q6Y1S1/Q5U2Z4/Q6P780/P62193/Q63347/Q63570/Q5XIC6/Q4FZT9/Q6PCT9/Q6RUV5/Q7TQN4/P52631/P97949/Q99JC6/Q6YGU2/P16599/P10361/D3Z9G0/P31000	42
royalblue	rno04115	p53 signaling pathway	21/649	78/8023	5.62129602055492e-07	1.86127357125041e-05	1.32149766097256e-05	Q9EPV5/Q9JKL3/P53563/Q9JLT6/P55213/P39948/Q04827/P39950/Q64315/P62898/Q66HL6/Q5U3Z2/D3ZVH5/Q5XIN1/B2GVC0/D3ZZY5/P20961/D4A469/Q920M9/P10361/O08781	21
royalblue	rno04668	TNF signaling pathway	26/649	115/8023	1.07997258911495e-06	3.21831831556254e-05	2.28499463591689e-05	P55213/P14844/Q6GMN4/P14095/P48973/P30348/O35303/P22388/Q8R2E7/Q00238/Q5BKB0/Q6DGG4/P23570/P17325/P24898/O88211/Q63562/Q10739/Q562B5/P35355/Q7TQN4/Q9Z2P5/O88583/P16599/P22934/D3Z9G0	26
royalblue	rno04650	Natural killer cell mediated cytotoxicity	23/649	97/8023	1.88252398060034e-06	4.81202274966161e-05	3.41651915465201e-05	Q9JLT6/P55213/P10252/M0R4F7/Q6XPU4/Q62844/Q00238/Q9QZ62/Q6P6T3/Q3T1L6/B2RYB8/O70215/Q920L0/Q04970/P35465/P70600/P81718/Q499N7/Q6RUV5/Q5U1Y2/Q5M824/P16599/Q6X9T7	23
royalblue	rno05133	Pertussis	20/649	77/8023	1.93772728174293e-06	4.81202274966161e-05	3.41651915465201e-05	P31720/G3V7N9/P31721/P31722/Q91W32/P55213/P08753/Q5BKB0/D4A7K4/Q6DGG4/P23570/Q5NUI4/Q9JI30/P49134/B2RYB8/P17325/Q6Y1S1/Q7TQN4/Q9QX05/P16599	20
royalblue	rno05134	Legionellosis	16/649	55/8023	4.17815980427026e-06	9.57762785901952e-05	6.80008194865039e-05	Q9EPV5/P84082/Q91W32/P55213/P14095/P30348/P62898/Q5BKB0/Q9JI30/B2RYB8/Q6Y1S1/Q5U2Z4/Q7TQN4/Q6YGU2/Q9QX05/P16599	16
royalblue	rno04064	NF-kappa B signaling pathway	21/649	89/8023	5.71507940133495e-06	0.000121649547256987	8.63707488472426e-05	Q9QYN5/Q925A9/P53563/P50230/Q68G11/P14095/P30348/Q66HL6/Q5U3Z2/Q00238/Q5BKB0/D4A7K4/Q6Y1S1/Q5U2Z4/D3ZZY5/P35355/Q7TQN4/Q9QX05/P16599/P22934/D3Z9G0	21
royalblue	rno04380	Osteoclast differentiation	26/649	126/8023	6.58724836226129e-06	0.000130866667463591	9.29148716361066e-05	Q6GMN4/O35186/A0A0B4J2J0/M0R4F7/B0K007/Q6XPU4/Q62844/Q9QZ62/Q6P6T3/Q5BKB0/P17325/P24898/Q920L0/C0HJX2/Q67EV2/Q5U2Z4/Q6RUV5/Q7TQN4/P97710/O88583/Q6BDS1/P17246/P16599/O08727/P22934/Q6X9T7	26
royalblue	rno05160	Hepatitis C	29/649	154/8023	1.29444032368933e-05	0.000241089510287138	0.000171172700698392	Q9EPV5/Q9JK59/Q9JKL3/Q9JLT6/P55213/P39948/Q6P9V1/Q64315/Q5XIT8/P48973/P62898/Q641X8/Q8R2E7/Q499S4/P09416/Q04970/P62716/Q4QQT4/Q7TQN4/O70600/O88583/P52631/P16599/P22934/P10361/D3Z9G0/P61983/P68511/P63102	29
royalblue	rno05417	Lipid and atherosclerosis	36/649	214/8023	1.71857500726513e-05	0.000301256089508829	0.000213890759418137	Q9EPG9/Q9EPV5/Q9JKL3/P53563/Q9JLT6/P15791/Q91W32/P55213/P14844/P14095/P30348/Q9ER28/P62898/Q496Y7/O88600/Q00238/Q5BKB0/D4A7K4/P17325/Q6Y1S1/O54968/Q04970/O70156/Q6RUV5/Q62636/Q7TQN4/P07895/P52631/Q5HZX1/Q6YGU2/Q9QX05/Q6P690/P16599/P22934/P10361/D3Z9G0	36
royalblue	rno04066	HIF-1 signaling pathway	23/649	112/8023	2.42129544507607e-05	0.000366367833359775	0.000260119867556746	P05065/P15791/Q64315/Q9ER28/P22388/P07323/O35800/P27881/P27926/P06762/Q9QZ62/Q6P6T3/P04642/P42123/O35552/Q7TQN4/P20961/P11167/P52631/P83941/P30120/Q9QX05/Q64259	23
royalblue	rno04217	Necroptosis	27/649	143/8023	2.4399009878963e-05	0.000366367833359775	0.000260119867556746	Q02759/Q9JKL3/Q9JLT6/P15791/Q07009/Q91W32/D4A7H9/Q9ER28/O35303/Q8R2E7/A9UMV8/D3ZXP3/Q9QZ62/Q6P6T3/Q5BKB0/Q562B5/Q6IRF5/D4A1I6/Q6DGG0/Q62921/Q9Z2P5/Q66HP6/P52631/Q1KQ07/Q9QX05/P16599/P22934	27
royalblue	rno04666	Fc gamma R-mediated phagocytosis	20/649	90/8023	2.45884451919312e-05	0.000366367833359775	0.000260119867556746	Q5M7U6/O88656/B2RZ72/Q63768/Q5U2U2/A0A0B4J2J0/M0R4F7/B0K007/Q6XPU4/Q68FP1/Q9WVR3/P53670/P35465/Q6IRF5/D4A1I6/Q8K593/P09215/P04157/Q6RUV5/Q5U1Y2	20
royalblue	rno05206	MicroRNAs in cancer	29/649	160/8023	2.7523062397998e-05	0.000390565361647781	0.000277300027167799	Q8R427/Q9JK59/P55213/P39948/Q04827/P39950/O08779/P48965/Q64315/Q63768/Q5U2U2/Q64678/Q8VHZ9/P31977/P13264/P06762/D3ZVH5/Q5XIN1/P09416/Q04970/P28576/P35355/Q68FW0/Q5M824/Q5HZA2/P52631/P10361/Q6AZ25/P31000	29
royalblue	rno05144	Malaria	15/649	57/8023	3.14429183367834e-05	0.000425908621107338	0.000302393616540357	P14844/Q6P9V1/P02091/Q6PDU6/Q00238/Q5BKB0/Q3T1L6/B2RYB8/O70215/Q6Y1S1/P26260/P17246/Q6YGU2/Q9QX05/P16599	15
royalblue	rno04145	Phagosome	31/649	178/8023	3.30773634732316e-05	0.000428567578914045	0.000304281467190826	P60711/O54715/Q6IRF8/P62815/Q5FVI6/Q6P503/P50408/B5BUZ1/Q91ZN1/P07154/Q9ER28/P38650/Q9QXU8/A0A0B4J2J0/M0R4F7/B0K007/Q6XPU4/Q9JI30/P49134/B2RYB8/O70156/Q6RUV5/G3V7P1/P97949/Q2I6B0/Q6YGU2/Q9QX05/Q6P690/Q4QRB4/Q6P9T8/Q4QQV0	31
royalblue	rno05164	Influenza A	29/649	163/8023	3.93883987547919e-05	0.000489072617871999	0.00034723983112777	P60711/Q9EPV5/Q9JK59/Q9JKL3/Q9JLT6/Q91W32/P55213/P14844/P48973/P62898/D3ZUU5/Q8R2E7/Q00238/Q9QZ62/Q6P6T3/Q5BKB0/D4A7K4/Q56R16/Q499S4/Q6Y1S1/O88984/Q7TQN4/O70600/O88583/Q9QX05/P16599/P22934/D3Z9G0/Q80U96	29
royalblue	rno05142	Chagas disease	23/649	116/8023	4.35696782457135e-05	0.000519350564688905	0.000368737066416354	P31720/G3V7N9/P31721/P31722/P14844/Q8R2E7/P08753/Q9QZ62/Q6P6T3/Q5BKB0/D4A7K4/P17325/Q6Y1S1/P62716/Q4QQT4/Q7TQN4/P20961/P17246/Q6YGU2/Q9QX05/Q6P690/P16599/P22934	23
royalblue	rno05211	Renal cell carcinoma	16/649	66/8023	5.17686109409743e-05	0.000593347925400398	0.000421274931139102	Q64315/Q63768/Q5U2U2/Q76JQ2/O35800/P17325/Q04970/P35465/Q64303/Q6RUV5/Q62636/P11167/P83941/D3ZAW6/P17246/Q64259	16
royalblue	rno05014	Amyotrophic lateral sclerosis	51/649	364/8023	6.3582411048139e-05	0.000701761425642423	0.000498248133359686	P60711/D3ZXH7/Q6IRJ7/Q9EPV5/B3DMA1/Q9JKL3/P53563/Q9JLT6/Q91W32/Q920D5/P55213/P62898/Q6MGC8/Q9QUR2/Q4KM59/Q496Y7/Q5I0M7/P04256/Q56A27/O08587/P43322/D4A7R3/P70582/P70581/O08658/Q66HC5/O88984/P62963/P18420/P21670/A0A0G2K0W9/P28075/P62193/Q63347/Q63570/Q5XIC6/Q4FZT9/Q6PCT9/Q6RUV5/D3ZJR6/Q0ZFS8/D4A720/Q5HZX1/I6L9G6/P16599/P22934/Q75Q40/P10361/Q4QRB4/Q6P9T8/Q4QQV0	51
royalblue	rno05135	Yersinia infection	25/649	136/8023	7.67659964807141e-05	0.000817009533973314	0.000580073883181336	P60711/Q5M7U6/O88656/B2RZ72/Q6GMN2/Q91W32/P14844/P07725/Q63768/Q5U2U2/G3V982/B0K007/Q5BKB0/D4A7K4/P49134/P17325/Q920L0/Q6Y1S1/P70600/Q6RUV5/Q5U1Y2/Q7TQN4/Q920G0/Q9QX05/P16599	25
royalblue	rno05216	Thyroid cancer	11/649	36/8023	8.19832454763272e-05	0.00084244852248088	0.000598135475163041	Q9JK59/Q9JKL3/P39948/Q64315/Q66HL6/Q5U3Z2/P09416/B1H215/Q04970/P10361/Q63610	11
royalblue	rno04142	Lysosome	24/649	129/8023	8.730372989419e-05	0.000867217050282287	0.000615721042411656	B2GV08/Q6IRG9/P53678/D4AD35/P50430/O54715/Q6IRF8/Q4FZY1/Q5XIH8/P08082/D3ZG79/Q6IN22/Q6P6T6/O35186/P07154/Q76HN1/Q80ZC7/G3V824/Q6P9Z7/P0C0T0/F7FJQ3/Q675A5/P70553/Q2I6B0	24
royalblue	rno04933	AGE-RAGE signaling pathway in diabetic complications	20/649	100/8023	0.000119655820436364	0.00115023982225924	0.000816666210788088	Q9JKL3/P55213/P14844/P39948/Q9ER28/P22388/P08154/Q00238/Q5BKB0/P17325/Q04970/Q62711/P09215/Q6RUV5/Q7TQN4/P20961/P52631/P17246/O35370/P16599	20
royalblue	rno05161	Hepatitis B	27/649	158/8023	0.00014665560220303	0.00136142245188973	0.000966605131860954	Q9EPV5/O54715/Q6IRF8/Q9JKL3/Q9JLT6/Q920D5/P55213/Q64315/P62898/Q8R2E7/D4A7K4/P17325/P09416/Q6Y1S1/Q04970/P04961/P70600/Q7TQN4/P52631/Q1KQ07/P17246/Q6YGU2/Q9QX05/P16599/P10361/D3Z9G0/P63102	27
royalblue	rno05220	Chronic myeloid leukemia	17/649	79/8023	0.000150761546685776	0.00136142245188973	0.000966605131860954	Q9JK59/Q9JKL3/P53563/P39948/Q64315/Q63768/Q5U2U2/Q66HL6/Q5U3Z2/D3ZVH5/P09416/Q04970/Q7TQN4/Q63046/Q5M824/P17246/P10361	17
royalblue	rno04010	MAPK signaling pathway	43/649	305/8023	0.000208041859381772	0.00182342570869906	0.00129462581225189	P55213/Q63768/Q5U2U2/Q6GMN4/Q6MGC8/Q496Y7/D3ZBG7/D4A3W6/O54838/Q64346/Q63340/D3ZBN3/C0JPT7/Q66HL6/Q5U3Z2/G3V913/Q5BKB0/D4A7K4/P17325/P21581/Q66HA1/F1M9D0/Q63562/P52164/P09416/Q6Y1S1/Q5U2Z4/P22829/Q04970/P35465/Q64303/P28576/Q6IRF5/D4A1I6/Q6RUV5/Q5U1Y2/Q62636/Q7TQN4/Q9JLS3/P17246/P16599/P22934/P10361	43
royalblue	rno05222	Small cell lung cancer	17/649	82/8023	0.000243047129864793	0.00206937270570595	0.00146924731136311	Q9EPV5/Q9JK59/Q9JKL3/P53563/P55213/P39948/Q64315/P62898/Q66HL6/Q5U3Z2/P49134/P52164/P09416/P35355/Q7TQN4/P10361/D3Z9G0	17
royalblue	rno04620	Toll-like receptor signaling pathway	18/649	91/8023	0.000298834226444146	0.00247368331889876	0.00175630641857524	P50230/O35187/O35531/O35186/P48973/Q8R2E7/Q5BKB0/D4A7K4/P17325/Q63562/Q6Y1S1/Q6RUV5/Q7TQN4/Q6YGU2/Q9QX05/Q6P690/P16599/D3Z9G0	18
royalblue	rno05162	Measles	24/649	141/8023	0.000358826727948157	0.00289000986293381	0.00205189679424124	Q9EPV5/Q9JK59/Q9JKL3/P53563/Q9JLT6/P55213/P39948/Q04827/P31042/Q68G11/P62898/Q8R2E7/Q5BKB0/D4A7K4/P17325/O35763/Q499S4/Q6Y1S1/Q7TQN4/P52631/Q6YGU2/Q9QX05/P10361/D3Z9G0	24
royalblue	rno04621	NOD-like receptor signaling pathway	27/649	170/8023	0.000498058933040085	0.0038801905261093	0.00275492156746015	D3ZFK6/P53563/Q91W32/Q920D5/P14844/Q6IN22/P14095/P30348/Q9ER28/O35303/Q8R2E7/Q63663/Q5BKB0/D4A7K4/P17325/Q6Y1S1/P09215/Q62921/Q7TQN4/G3V783/Q9Z2P5/Q5HZX1/Q9QX05/P16599/D3Z9G0/Q9WUD2/Q5M7W1	27
royalblue	rno05202	Transcriptional misregulation in cancer	28/649	179/8023	0.000507810169524371	0.0038801905261093	0.00275492156746015	Q9JK59/Q9JKL3/Q925A9/P53563/Q04827/D3ZC98/O35531/Q64315/Q496Y7/Q64346/A0A0B4J2J0/Q66HL6/Q5U3Z2/P84245/B0BMY8/P41137/P43303/Q9JI30/P52164/D3ZVH5/P09416/P28576/P19637/Q7TQN4/Q63046/Q6BDS1/D3ZAW6/P10361	28
royalblue	rno04215	Apoptosis - multiple species	10/649	38/8023	0.00065842652720245	0.00490527762765825	0.00348272978862349	Q9EPV5/Q9JK59/Q9JKL3/P53563/Q9JLT6/P55213/P62898/Q5RK17/Q8R2E7/P22934	10
royalblue	rno04061	Viral protein interaction with cytokine and cytokine receptor	16/649	83/8023	0.000857152599410686	0.0062300359664484	0.00442330352969314	O89039/P14844/Q5PPP2/P50230/Q68FP3/Q9JLY8/Q68G28/Q6GMN4/P14095/P48973/P30348/P35407/O08565/G3V830/P16599/P22934	16
royalblue	rno05171	Coronavirus disease - COVID-19	35/649	250/8023	0.000905164359508772	0.00642235664603843	0.00455985053286374	Q9Z1K9/P31720/G3V7N9/P31721/P31722/O55197/Q91W32/P14844/P48973/Q9ER28/B0K007/Q5BKB0/D4A7K4/D4A3X3/P17325/Q499S4/Q6Y1S1/Q7TQN4/D4A1P2/Q4V8I6/P61314/P12001/P62832/P18445/P21533/P19945/P62703/D3ZX01/Q6P6G7/P52631/Q6YGU2/Q9QX05/P16599/P22934/D3Z9G0	35
royalblue	rno05205	Proteoglycans in cancer	30/649	204/8023	0.000931450335622193	0.00644547918807745	0.00457626745603521	P60711/P15791/P55213/P39948/O08779/Q64315/P07154/Q66HL2/Q01129/P31977/C0JPT7/Q68FX4/O35800/G3V7Q7/P49134/D3ZVH5/O35763/P09416/Q04970/P35465/P81718/Q499N7/Q6RUV5/P26260/P52631/P17246/Q6YGU2/Q9QX05/P16599/P10361	30
royalblue	rno04625	C-type lectin receptor signaling pathway	19/649	108/8023	0.000951681490857073	0.00644547918807745	0.00457626745603521	Q9QYN5/Q91W32/Q67DU9/Q69FH1/Q67EQ1/B5BUZ1/Q5BKB0/Q6DGG4/P23570/P17325/D3ZVH5/Q5U2Z4/Q04970/P35465/Q9R011/P09215/P35355/Q7TQN4/P16599	19
royalblue	rno01524	Platinum drug resistance	17/649	92/8023	0.00098637045107829	0.00653196432047401	0.00463767159454354	Q9EPV5/P70705/Q9JK59/Q9JKL3/P53563/Q9JLT6/P55213/Q64315/P62898/Q8R2E7/P04905/P08009/Q9WU21/Q5BK56/D3ZVH5/D4ADZ0/P10361	17
royalblue	rno05418	Fluid shear stress and atherosclerosis	25/649	160/8023	0.00101300287712338	0.00656249689962538	0.00465934961789015	P60711/P14844/P07154/P22388/P04905/P08009/Q9WU21/Q5BK56/P06762/Q00238/Q5BKB0/P43303/P17325/O54968/P28576/P19637/P54645/Q6RUV5/Q5U1Y2/Q7TQN4/P26260/O35370/P16599/P22934/P10361	25
royalblue	rno05145	Toxoplasmosis	19/649	111/8023	0.00133654403626986	0.00847425793209402	0.00601669319798975	P12527/P53563/P55213/Q68G28/P62898/P08753/Q9QZ62/Q6P6T3/G3V830/D4A7K4/P49134/Q6Y1S1/Q7TQN4/P52631/P17246/Q6YGU2/Q9QX05/P16599/P22934	19
royalblue	rno03015	mRNA surveillance pathway	16/649	89/8023	0.00185649743548206	0.0111979843774167	0.00795052935309346	D3ZXH7/Q8K3X0/Q5PQL4/Q5U317/Q56A27/O88984/Q5XIP1/D3ZAY8/P62716/Q4QQT4/Q80W83/Q5U2U7/Q6AYK1/E9PU03/I6L9G6/D3ZBE8	16
royalblue	rno05235	PD-L1 expression and PD-1 checkpoint pathway in cancer	16/649	89/8023	0.00185649743548206	0.0111979843774167	0.00795052935309346	D4AE25/P31042/Q68G11/O35800/Q9QZ62/Q6P6T3/P17325/Q6Y1S1/Q6P780/Q04970/P81718/Q499N7/Q7TQN4/P52631/Q6YGU2/Q9QX05	16
royalblue	rno05416	Viral myocarditis	15/649	81/8023	0.00187885643916388	0.0111979843774167	0.00795052935309346	P60711/Q9JLT6/P55213/P39948/P31042/O35187/O35531/Q9R066/P62898/Q62844/Q00238/Q3T1L6/B2RYB8/Q6RUV5/Q5U1Y2	15
royalblue	rno05170	Human immunodeficiency virus 1 infection	32/649	233/8023	0.00203090868742759	0.0117697007598857	0.00835644596516079	B2GV08/Q9JK59/Q9JKL3/P53563/Q9JLT6/P55213/Q68G28/Q63768/Q5U2U2/O08565/P62898/Q8R2E7/P08753/D4A7K4/P17325/P53670/Q6Y1S1/Q04970/P35465/Q64303/P70600/Q6RUV5/Q5U1Y2/Q7TQN4/P97949/Q99JC6/P83941/Q6YGU2/Q9QX05/P16599/P22934/Q63802	32
royalblue	rno05210	Colorectal cancer	16/649	90/8023	0.00209326892709376	0.0117697007598857	0.00835644596516079	Q9JK59/Q9JKL3/P55213/P39948/Q64315/P62898/Q66HL6/Q5U3Z2/P17325/P09416/Q04970/Q6RUV5/Q5U1Y2/P36860/P17246/P10361	16
royalblue	rno05322	Systemic lupus erythematosus	16/649	90/8023	0.00209326892709376	0.0117697007598857	0.00835644596516079	P31720/G3V7N9/P31721/P31722/P31042/O35187/O35531/A0A0B4J2J0/M0R4F7/B0K007/Q6XPU4/A9UMV8/D3ZXP3/P84245/B0BMY8/P16599	16
royalblue	rno05100	Bacterial invasion of epithelial cells	14/649	74/8023	0.00213494497576749	0.011781733384791	0.00836498908634047	P60711/Q5M7U6/O88656/B2RZ72/Q80ZE7/P08082/Q63768/Q5U2U2/Q66HL2/G3V982/Q68FX4/P49134/Q6RUV5/Q5M824	14
royalblue	rno03050	Proteasome	11/649	52/8023	0.00250651526083359	0.0135807554132438	0.00964228837181916	P18420/P21670/A0A0G2K0W9/P28075/Q6MGA6/P62193/Q63347/Q63570/Q5XIC6/Q4FZT9/Q6PCT9	11
royalblue	rno04062	Chemokine signaling pathway	26/649	182/8023	0.00300560281536278	0.0159941006960377	0.0113557549978932	P26817/P14844/Q5PPP2/P50230/Q68FP3/Q9JLY8/Q68G28/Q63768/Q5U2U2/P14095/P48973/P30348/P35407/O08565/Q6P6U0/P08753/Q04970/P35465/P09215/P70600/Q6RUV5/Q5U1Y2/Q62636/Q7TQN4/Q5M824/P52631	26
royalblue	rno04657	IL-17 signaling pathway	15/649	85/8023	0.00306880554040653	0.0160439307200201	0.0113911341389051	P55213/P14844/P14095/P48973/P30348/Q8R2E7/Q5BKB0/P17325/P30152/P35355/Q7TQN4/P50115/P50116/P16599/D3Z9G0	15
royalblue	rno04670	Leukocyte transendothelial migration	18/649	111/8023	0.00327622838737233	0.0168330355075337	0.0119513957506686	P60711/Q5XIT8/O08565/Q9ER28/Q6AYD4/P31977/P08753/Q00238/Q3T1L6/Q9JI30/P49134/B2RYB8/O35763/P70600/Q6RUV5/Q5U1Y2/Q62636/Q5BJZ5	18
royalblue	rno04530	Tight junction	24/649	168/8023	0.00426947977752785	0.0215644910797169	0.0153107124939001	P60711/Q5M7U6/O88656/B2RZ72/P39948/Q5XIT8/Q66HL2/P31977/Q68FX4/O88600/P49134/P17325/O35763/P04961/P62716/Q4QQT4/P54645/P80385/P35286/Q6RUV5/Q63046/D3ZWS0/Q9JJ19/Q9Z327	24
royalblue	rno04660	T cell receptor signaling pathway	17/649	106/8023	0.00472155720231199	0.0234504007714829	0.016649701713416	Q9QYN5/P31042/P07725/Q62844/P17325/Q920L0/Q63562/D4A3M8/Q6P780/Q04970/P35465/Q64303/P81718/Q499N7/P04157/Q7TQN4/P16599	17
royalblue	rno05163	Human cytomegalovirus infection	33/649	256/8023	0.00482749406145998	0.0235834955789356	0.0167441985565739	Q9JK59/Q9JKL3/Q9JLT6/P55213/P14844/P50230/P39948/Q9JLY8/Q68G28/Q64315/Q63768/Q5U2U2/P35407/O08565/P62898/Q8R2E7/P08753/G3V830/Q5BKB0/D3ZVH5/P09416/Q04970/P35355/P70600/Q6RUV5/Q5U1Y2/Q7TQN4/P52631/P97949/Q99JC6/P16599/P22934/P10361	33
royalblue	rno05212	Pancreatic cancer	14/649	81/8023	0.0050495408834497	0.0242703739236776	0.017231879755066	Q9JK59/Q9JKL3/P53563/P39948/Q64315/Q66HL6/Q5U3Z2/Q6RUV5/Q5U1Y2/P36860/Q7TQN4/P52631/P17246/P10361	14
royalblue	rno05321	Inflammatory bowel disease	11/649	57/8023	0.00529343685598056	0.0248134052670885	0.0176174300907269	Q9QZ62/Q6P6T3/Q5BKB0/P17325/Q7TQN4/P52631/Q1KQ07/P17246/Q6YGU2/Q9QX05/P16599	11
royalblue	rno04722	Neurotrophin signaling pathway	19/649	125/8023	0.00532905348018008	0.0248134052670885	0.0176174300907269	Q5XI73/Q5M860/Q9JKL3/P15791/Q63768/Q5U2U2/B2RYC8/D4A7K4/P17325/Q6P780/Q04970/Q9QZP2/P09215/Q6RUV5/Q62636/Q7TQN4/G3V783/Q5M824/P10361	19
royalblue	rno05167	Kaposi sarcoma-associated herpesvirus infection	29/649	219/8023	0.00547415470377829	0.0250968938727066	0.0178187059993431	Q9JK59/Q9JKL3/Q9JLT6/P55213/P39948/Q9JLY8/Q68G28/Q9ES58/D3ZJX0/O35531/Q64315/P14095/P30348/P62898/Q8R2E7/O35800/Q00238/Q9QZ62/Q6P6T3/P17325/P09416/Q04970/P35355/Q6RUV5/Q7TQN4/P52631/P22934/P10361/D3Z9G0	29
royalblue	rno04613	Neutrophil extracellular trap formation	21/649	144/8023	0.0057175516764642	0.0258156121149444	0.0183289934125886	P60711/Q91W32/B5BUZ1/Q9ER28/A0A0B4J2J0/M0R4F7/B0K007/Q6XPU4/A9UMV8/D3ZXP3/P84245/B0BMY8/Q3T1L6/Q9JI30/B2RYB8/Q6RUV5/Q5U1Y2/Q7TQN4/Q8K5B0/Q6YGU2/Q9QX05	21
royalblue	rno04662	B cell receptor signaling pathway	13/649	74/8023	0.00588435883394904	0.0261722228733853	0.018582185791418	Q9QYN5/Q6P9V1/Q9WVR3/P17325/C0HJX2/Q67EV2/Q6P780/Q04970/P81718/Q499N7/Q6RUV5/Q5U1Y2/Q7TQN4	13
royalblue	rno05146	Amoebiasis	14/649	85/8023	0.00780290265988254	0.03419507342125	0.0242783813411206	P55213/P14095/P30348/G3V913/Q5BKB0/P43303/Q9JI30/B2RYB8/Q7TQN4/Q6AYF8/P17246/Q6YGU2/Q9QX05/P16599	14
royalblue	rno04110	Cell cycle	18/649	121/8023	0.00823192671511202	0.0355523791464258	0.0252420636115563	B2RYJ1/P39948/Q04827/P48965/Q64315/Q66HL6/Q5U3Z2/Q6AYN8/D3ZVH5/P09416/Q6P9Z8/P04961/P17246/P10361/Q63802/P61983/P68511/P63102	18
royalblue	rno04931	Insulin resistance	17/649	114/8023	0.00982686738000699	0.0418343782748869	0.0297022608027279	Q6AZ83/P82808/Q4KMC4/Q8VIJ5/P56558/P54645/P80385/P09215/P20417/Q7TQN4/G3V7V3/P11167/O88583/P52631/P16599/P22934/Q9WTQ6	17
royalblue	rno04630	JAK-STAT signaling pathway	21/649	153/8023	0.0113088400987978	0.0474652725273487	0.0337001758318513	P53563/P39948/Q04827/Q64315/Q9QZ62/Q6P6T3/G3V830/D4A3X8/O88211/P09416/Q65Z14/P28576/O70260/P81718/Q499N7/O88583/B5DF08/B5DF55/Q5XHY7/P52631/Q1KQ07	21
pink	rno04110	Cell cycle	9/32	121/8023	6.26818945819789e-10	3.63554988575478e-08	2.9031614332706e-08	D4A5D3/P30277/Q62623/P39951/Q91ZN7/E9PTS4/Q62673/P97613/D4A4S7	9
pink	rno04114	Oocyte meiosis	7/32	116/8023	2.74867587629806e-07	7.97116004126438e-06	6.36535466090077e-06	Q3MHU2/D4A5D3/P30277/Q62623/P39951/Q62673/P97613	7
pink	rno04914	Progesterone-mediated oocyte maturation	6/32	90/8023	1.20726375203951e-06	2.33404325394305e-05	1.8638457926224e-05	Q3MHU2/D4A5D3/P30277/P39951/Q5I0E8/Q62673	6
greenyellow	rno04146	Peroxisome	30/387	91/8023	7.11937879343364e-18	1.95782916819425e-15	1.60373374925768e-15	D3ZHR2/P16970/P07871/Q5FVR5/P07872/F1LNW3/P18163/O35547/O88813/Q5I0N5/Q5BK88/Q63276/P04762/Q6GMN6/P11466/O35078/P07896/Q8CHM7/Q07523/Q6IN39/P56574/Q920F5/Q9WVK3/O70597/P57093/Q5I0K1/Q5RK24/P11915/Q66HN6/P97524	30
greenyellow	rno00280	Valine, leucine and isoleucine degradation	23/387	59/8023	8.00232350258064e-16	1.03949801251177e-13	8.51493108813467e-14	P50554/P07871/P08503/Q6IMX3/P70584/P17764/Q5XI22/Q64565/Q66HF8/P11884/P30839/Q02253/Q64057/P35738/P14604/P07896/Q9WVK7/P17425/P22791/P12007/Q5I0C3/P14882/Q68FZ8	23
greenyellow	rno00071	Fatty acid degradation	22/387	54/8023	1.13399783183102e-15	1.03949801251177e-13	8.51493108813467e-14	P07871/P08503/Q6IMX3/P70584/P17764/Q5XI22/P07872/P18163/O35547/O88813/A1L128/P41682/Q66HF8/P11884/P30839/Q64057/Q4V8D1/P08516/P14604/P07896/D3ZT90/Q9WVK7	22
greenyellow	rno00380	Tryptophan metabolism	20/387	50/8023	3.56661238396197e-14	2.45204601397385e-12	2.00856592149437e-12	Q64602/P17764/Q5XI22/Q8R5M5/Q66HF8/P11884/P30839/Q64057/P04762/Q08415/P04799/P14173/P14604/P07896/D3ZT90/P46953/Q9WVK7/O88867/P70712/P19643	20
greenyellow	rno00260	Glycine, serine and threonine metabolism	17/387	40/8023	9.38263924381009e-13	5.16045158409555e-11	4.22712589089549e-11	Q5I0N5/Q64565/Q64057/O09171/P32232/Q6UPE0/O35078/Q5RKL4/G3V960/Q562C3/Q5I0P2/D4A5Q9/P13255/B0BN46/P19643/Q5I0K1/Q5U3Z7	17
greenyellow	rno01212	Fatty acid metabolism	21/387	65/8023	1.12791390275243e-12	5.1696053876153e-11	4.23462412612316e-11	P07871/P11497/P08503/Q6IMX3/P70584/P17764/Q5XI22/P07872/P18163/O35547/O88813/P14604/P07896/D4A612/Q920R3/Q9Z122/Q9WVK7/Q6P7R8/Q6IN39/P07308/P11915	21
greenyellow	rno00410	beta-Alanine metabolism	15/387	32/8023	3.6392072078757e-12	1.42968854595117e-10	1.17111329697053e-10	P50554/Q6IMX3/P07872/Q66HF8/P11884/P30839/Q02253/Q64057/Q64611/O89000/Q63150/P14604/P07896/Q920F5/Q03248	15
greenyellow	rno00100	Steroid biosynthesis	12/387	19/8023	4.98152564246069e-12	1.71239943959586e-10	1.40269274669288e-10	Q64654/A1KXK4/Q9Z2Z8/Q9JJ46/Q02769/Q62904/P48450/O35532/Q5PPL3/Q9EQS5/P52020/Q5BK21	12
greenyellow	rno03320	PPAR signaling pathway	23/387	90/8023	2.19016164406326e-11	6.69216057908218e-10	5.48180809157354e-10	P07871/P08503/P07872/F1LNW3/P18163/O35547/O88813/P04638/P08516/P18125/P07896/P02692/P55051/Q9Z122/Q63060/P17425/P22791/P37230/Q5BJR8/P07308/P11915/Q66HN6/P97524	23
greenyellow	rno00640	Propanoate metabolism	14/387	38/8023	9.8073189138822e-10	2.69701270131761e-08	2.20922762902189e-08	P50554/P11497/Q6IMX3/P17764/Q5XI22/P07872/Q02253/P35738/P14604/P07896/Q920F5/P14882/Q68FZ8/B1H270	14
greenyellow	rno00140	Steroid hormone biosynthesis	21/387	91/8023	1.28431400753526e-09	3.21078501883814e-08	2.63007844605306e-08	Q3MHS3/P31210/P04799/Q5I0P5/Q68G40/P10634/Q64680/P12939/P05182/Q64581/P05183/P18125/P16232/Q6P7R8/Q62730/Q5I0N4/Q62904/P27364/P24008/P15589/Q99ND5	21
greenyellow	rno00650	Butanoate metabolism	12/387	30/8023	5.26530813441259e-09	1.20663311413622e-07	9.88399948038854e-08	P50554/Q6IMX3/P17764/Q5XI22/Q6SKG1/Q6AYT9/P29147/P14604/P07896/Q9WVK7/P17425/P22791	12
greenyellow	rno00120	Primary bile acid biosynthesis	10/387	20/8023	7.28194972491942e-09	1.54041244180988e-07	1.26181153128158e-07	Q5FVR5/F1LNW3/P31210/Q5BK88/Q63276/D4AE09/P18125/Q6IN39/O35048/P11915	10
greenyellow	rno00310	Lysine degradation	15/387	51/8023	8.81700851497096e-09	1.7319123868693e-07	1.41867655804796e-07	Q64602/P17764/Q5XI22/Q66HF8/P11884/P30839/Q64057/Q9QZU7/P14604/P07896/D3ZT90/Q9WVK7/D3ZUX1/B0BNC4/Q5I0K1	15
greenyellow	rno01200	Carbon metabolism	23/387	120/8023	9.78558930420727e-09	1.79402470577133e-07	1.46955516568446e-07	Q6IMX3/P17764/Q5XI22/P07872/Q5I0N5/Q02253/P04762/P07756/P14604/P19112/Q5I0P2/D4A5Q9/P13221/P25409/Q07523/P56574/P52873/P14882/Q68FZ8/P12928/Q03336/Q5U3Z7/B1H270	23
greenyellow	rno00630	Glyoxylate and dicarboxylate metabolism	11/387	30/8023	6.80905680619344e-08	1.1703066385645e-06	9.58643524029865e-07	P17764/Q5XI22/Q5I0N5/P04762/Q5I0P2/D4A5Q9/B0BN46/Q07523/P14882/Q68FZ8/Q5U3Z7	11
greenyellow	rno00770	Pantothenate and CoA biosynthesis	9/387	21/8023	2.26066019460652e-07	3.65695031480466e-06	2.99554973155291e-06	Q66HF8/P11884/P30839/Q64611/O89000/Q63150/P97675/D3ZWD3/Q03248	9
greenyellow	rno00620	Pyruvate metabolism	13/387	48/8023	2.58698119054019e-07	3.9523323744364e-06	3.23750862441872e-06	P11497/P17764/Q5XI22/Q99NB7/A1L128/P41682/Q66HF8/P11884/P30839/Q64057/B0BN46/P52873/P12928	13
greenyellow	rno01040	Biosynthesis of unsaturated fatty acids	11/387	34/8023	2.99335180083345e-07	4.33248286962736e-06	3.54890462813495e-06	P07871/Q5FVR5/P07872/Q63276/D4A612/Q920R3/Q9Z122/Q6P7R8/Q6IN39/P07308/P11915	11
greenyellow	rno04610	Complement and coagulation cascades	17/387	93/8023	1.72178389706933e-06	2.36745285847033e-05	1.93927238933072e-05	Q6MG79/Q6MG73/Q6MG90/Q811M5/P55314/D3ZPI8/G3V615/Q9EQV9/Q63207/A0A0G2KAS2/Q8K3U6/Q5FVS2/P19999/P08661/Q01177/M0R5R0/Q64268	17
greenyellow	rno04979	Cholesterol metabolism	12/387	51/8023	3.84033894065806e-06	5.02901527943318e-05	4.11946131980364e-05	Q99PE7/Q5I0L8/P04638/P19939/P18125/P18424/P35952/Q5M895/G3V928/P98158/P59996/P97943	12
greenyellow	rno00250	Alanine, aspartate and glutamate metabolism	10/387	36/8023	4.9955519950057e-06	6.24443999375712e-05	5.11506280828335e-05	P50554/Q5I0N5/Q64565/Q9R1T5/P09034/P07756/P28492/P13221/P25409/Q497B0	10
greenyellow	rno00340	Histidine metabolism	8/387	25/8023	1.42919285022903e-05	0.000170881753831732	0.000139975867253553	Q66HF8/P11884/P30839/Q64057/Q9R1T5/O88618/A1A5M4/P19643	8
greenyellow	rno00220	Arginine biosynthesis	7/387	19/8023	1.75121238811546e-05	0.000200659752804897	0.00016436818028803	P09034/P07756/P28492/P13221/P25409/D4A904/P00481	7
greenyellow	rno01230	Biosynthesis of amino acids	14/387	79/8023	2.05978870786876e-05	0.000226576757865564	0.000185597803572175	P09034/P32232/P07756/P13221/P25409/P56574/P13444/Q9Z2Q4/D4A904/P00481/Q6AYW2/P52873/P12928/Q5U3Z7	14
greenyellow	rno00330	Arginine and proline metabolism	11/387	52/8023	2.88107822563578e-05	0.000304729427711477	0.000249615684326339	Q0D2L3/Q66HF8/P11884/P30839/Q64057/O35078/G3V960/P13221/D3ZV91/P19643/P04182	11
greenyellow	rno00830	Retinol metabolism	14/387	87/8023	6.29541253949154e-05	0.000641199425318582	0.000525231299591107	A1L128/P41682/P04799/Q8VIL0/P11711/P15149/Q5I0P5/Q68G40/Q64581/P05183/P08516/Q9JI61/P55006/Q8VHE9	14
greenyellow	rno04976	Bile secretion	15/387	100/8023	8.00568590958689e-05	0.000786272723262998	0.000644066460395336	Q99PE7/Q5FVR5/P56627/Q63276/P18125/P35952/P97947/Q62735/P97943/P26435/Q5RLM2/Q9R1U7/P46720/O88397/Q9QZX8	15
greenyellow	rno00270	Cysteine and methionine metabolism	10/387	51/8023	0.000131228360924465	0.00124440687083545	0.00101934189611019	Q64565/O09171/Q68FT5/P32232/Q08415/P21816/P13221/P13444/Q9Z2Q4/P24329	10
greenyellow	rno00072	Synthesis and degradation of ketone bodies	5/387	12/8023	0.000152098400111419	0.00139423533435468	0.00114207219732785	P17764/Q5XI22/P29147/P17425/P22791	5
greenyellow	rno00591	Linoleic acid metabolism	8/387	39/8023	0.000448792462389332	0.0038096297033858	0.00312061533597918	P04799/Q5I0P5/Q68G40/P05182/P51590/Q5BKA2/Q64581/P05183	8
greenyellow	rno01240	Biosynthesis of cofactors	18/387	155/8023	0.000456418685120031	0.0038096297033858	0.00312061533597918	Q9WUS0/P06214/Q66HF8/P11884/P30839/Q5I0J9/P10867/P46953/O88867/P70712/P13444/Q1HCL7/Q6XQN1/D3ZWD3/P12928/Q03336/Q5U3Z7/Q6TEK4	18
greenyellow	rno04913	Ovarian steroidogenesis	10/387	59/8023	0.000457155564406296	0.0038096297033858	0.00312061533597918	P51590/Q5BKA2/Q62730/Q5I0N4/Q62904/P27364/Q5RK13/P01323/P35952/P97943	10
greenyellow	rno01210	2-Oxocarboxylic acid metabolism	5/387	17/8023	0.000972484206773146	0.00770984156117635	0.00631543002523154	Q64602/P13221/P25409/P56574/D4A904	5
greenyellow	rno00900	Terpenoid backbone biosynthesis	6/387	25/8023	0.000981252562331536	0.00770984156117635	0.00631543002523154	P17764/Q5XI22/P17425/P22791/O35760/Q5RK24	6
greenyellow	rno00430	Taurine and hypotaurine metabolism	4/387	11/8023	0.00134189129338333	0.0102505584911227	0.0083966297305273	Q5FVR5/Q63276/P21816/Q64611	4
greenyellow	rno00350	Tyrosine metabolism	7/387	36/8023	0.00142513746377968	0.0105922379064706	0.00867651258175963	A1L128/P41682/P14173/P25093/P13221/Q6AYR0/P19643	7
greenyellow	rno02010	ABC transporters	8/387	48/8023	0.00188359591083462	0.0136312861968295	0.01116591481769	M0R890/D3ZXD2/O70595/Q704E8/O88269/D3ZHR2/P16970/Q99PE7	8
greenyellow	rno00450	Selenocompound metabolism	4/387	14/8023	0.00362696842818964	0.0255747773782603	0.0209492913261156	Q08415/Q9Z2Q4/B5DFH4/Q68FT9	4
greenyellow	rno00760	Nicotinate and nicotinamide metabolism	6/387	33/8023	0.00442893647849985	0.0304489382896865	0.0249419054315518	Q5I0J9/P97675/Q1HCL7/Q6XQN1/Q5BJZ3/Q66HL0	6
greenyellow	rno00010	Glycolysis / Gluconeogenesis	9/387	71/8023	0.00676734855932599	0.0451583934492164	0.0369909902320854	A1L128/P41682/Q66HF8/P11884/P30839/Q64057/P19112/P43428/P12928	9
greenyellow	rno00053	Ascorbate and aldarate metabolism	6/387	36/8023	0.00689691827224396	0.0451583934492164	0.0369909902320854	Q66HF8/P11884/P30839/Q64057/P10867/Q03336	6
greenyellow	rno00061	Fatty acid biosynthesis	4/387	17/8023	0.00768873524306686	0.0483019897253845	0.0395660317750518	P11497/P18163/O35547/O88813	4
greenyellow	rno00561	Glycerolipid metabolism	8/387	60/8023	0.00772831835606151	0.0483019897253845	0.0395660317750518	Q66HF8/P11884/P30839/Q64057/Q63060/Q5M895/Q8R431/Q6IMX4	8
cyan	rno04151	PI3K-Akt signaling pathway	10/36	325/8023	1.02920534164498e-06	0.000106008150189433	8.55865494631089e-05	O35460/P02466/F1MA59/Q9JHX9/O35251/Q6AYF4/D3ZP06/P61794/Q9EQX6/P05710	10
cyan	rno04933	AGE-RAGE signaling pathway in diabetic complications	6/36	100/8023	4.64049539538364e-06	0.000238985512862257	0.000192946913808056	P02466/P13941/F1MA59/O35251/P33436/Q07258	6
cyan	rno04510	Focal adhesion	6/36	185/8023	0.000151772177519412	0.00461220633090395	0.00372370260747483	P02466/F1MA59/O35251/Q6AYF4/D3ZP06/Q9EQX6	6
cyan	rno04512	ECM-receptor interaction	4/36	64/8023	0.000179114808967144	0.00461220633090395	0.00372370260747483	P02466/F1MA59/Q6AYF4/D3ZP06	4
cyan	rno04926	Relaxin signaling pathway	5/36	129/8023	0.000251286904893033	0.00517651024079647	0.00417929799716833	P02466/P13941/F1MA59/O35251/P33436	5
cyan	rno04810	Regulation of actin cytoskeleton	6/36	213/8023	0.000326449669608271	0.00560405266160866	0.00452447787702692	Q9JHX9/Q6AYF4/D3ZP06/P61794/Q9JLT0/Q9EQX6	6
cyan	rno05146	Amoebiasis	4/36	85/8023	0.000533812022984099	0.00718514450535257	0.00580098534412727	P02466/P13941/F1MA59/Q07258	4
cyan	rno04974	Protein digestion and absorption	4/36	86/8023	0.000558069476143889	0.00718514450535257	0.00580098534412727	P02466/P13941/F1MA59/Q99372	4
cyan	rno04015	Rap1 signaling pathway	5/36	215/8023	0.00252624505014964	0.0289114711294903	0.023341913328868	O35460/Q9JHX9/O35251/P61794/Q9EQX6	5
