# Supplementary material for: Integration of chronological omics data reveals mitochondrial regulatory mechanisms during the development of hepatocellular carcinoma
Source: PLoS One. 2021 Aug 12;16(8):e0256016. doi: 10.1371/journal.pone.0256016 (PMC8360386; doi:10.1371/journal.pone.0256016)
Supplement: S17 Table — (XLSX) [file pone.0256016.s021.xlsx]

## Sheet: Hoja1
Chronological omics data integration disclose mitochondrial regulation mechanisms throughout hepatocellular carcinoma development
J. Noé García-Chávez, Verónica R. Vásquez-Garzón, Mercedes G. López, Saúl Villa-Treviño, Rafael Montiel
Supplementary Table S17. Transcription factors binding motif enrichment analysis of transcriptomic modules
Enriched motif in promoter	TF	TF family	P val.	FDR	Score	Note	Module
GGCGGGAA	LOC100363771	E2F	9.19e-09	3.62e-06	33		cyan
GGGCGGGAA	E2f6	E2F	1.37e-08	3.62e-06	31		cyan
CG	Cxxc1	CxxC	1.34e-07	2.36e-05	5		cyan
GGGCGGGAG	E2f1	E2F	3.11e-07	4.12e-05	32		cyan
CG	D3ZLI0_RAT	CxxC	7.2e-07	6.85e-05	7		cyan
GGGGGC	Zbtb7b	C2H2 ZF	7.75e-07	6.85e-05	13		cyan
GGGGC	Plagl1	C2H2 ZF	1.95e-06	0.000147649	13		cyan
CACAGCGGGGGGTC	Zic4	C2H2 ZF	3.63e-06	0.000240571	26		cyan
GGGGCCCAAGGGGG	Plag1	C2H2 ZF	6.75e-06	0.000367476	36		cyan
GCGC	E2f3	E2F	6.93e-06	0.000367476	12		cyan
GGGGGCGG	Sp4	C2H2 ZF	2.39e-05	0.00115317	23		cyan
GGGGGCGG	Sp1	C2H2 ZF	3.03e-05	0.0013222	24		cyan
GCGTGGGCG	Egr2	C2H2 ZF	3.38e-05	0.0013222	19		cyan
GGGGGGGGGCC	Zfp278	C2H2 ZF	3.49e-05	0.0013222	27		cyan
GGGG	Zfp202	C2H2 ZF	6.16e-05	0.002176	7		cyan
GGGGGCGGGGC	Sp2	C2H2 ZF	7.05e-05	0.00233549	29		cyan
AAATGGCGGGAAA	Tfdp2	DP,E2F	9.9e-05	0.00302025	17		cyan
GCGTGGG	Egr1	C2H2 ZF	0.000102575	0.00302025	14		cyan
ACGCGCCTCGGGC	Tcfap2d	AP-2	0.000137562	0.00383725	25		cyan
GGCCGGAG	D3ZXG8	MBD	0.00021806	0.00552703	20		cyan
CGTGGGCG	Egr3	C2H2 ZF	0.000218996	0.00552703	12		cyan
TTGGCACCGTGCCA	Nfix	SMAD	0.000446415	0.0104108	19		cyan
GGGGA	Mzf1	C2H2 ZF	0.000451789	0.0104108	10		cyan
GTGGGCGTGG	Sp8	C2H2 ZF	0.000474009	0.0104677	17		cyan
GGGCGTG	Klf7	C2H2 ZF	0.000559841	0.0118686	14		cyan
GGGGATTCCCC	D4A9C5	Rel	0.000590778	0.0120428	20		cyan
GGGCGTG	Klf12	C2H2 ZF	0.000685987	0.0134657	12		cyan
GTGGGCGTGGC	Sp6	C2H2 ZF	0.000712889	0.013494	18		cyan
CGCGC	Zfp161	C2H2 ZF	0.000824573	0.0145761	11		cyan
GCCGAGGCCT	Zfx	C2H2 ZF	0.000846595	0.0145761	17		cyan
CG	Cxxc1	CxxC	1.22e-10	6.48e-08	3		greenyellow
GGGTGGGGC	Klf4	C2H2 ZF	1.69e-08	4.47e-06	13		greenyellow
GGGGGCGGGGC	Sp2	C2H2 ZF	4.51e-08	7.97e-06	18		greenyellow
TTGGCACCGTGCCA	Nfix	SMAD	7.52e-08	9.94e-06	12		greenyellow
GGGCGGGGC	Klf5	C2H2 ZF	9.38e-08	9.94e-06	13		greenyellow
GGGCG	Klf8	C2H2 ZF	1.4e-07	1.23e-05	6		greenyellow
TGGGTGTGGC	Klf1	C2H2 ZF	5.18e-07	3.63e-05	9		greenyellow
GGGGGGT	Zic5	C2H2 ZF	5.47e-07	3.63e-05	6		greenyellow
GCCGAGGCCT	Zfx	C2H2 ZF	7.55e-07	4.29e-05	11		greenyellow
GGGGGGGGGCC	Zfp278	C2H2 ZF	8.1e-07	4.29e-05	13		greenyellow
GTGGGCGTGG	Sp8	C2H2 ZF	9.86e-07	4.75e-05	11		greenyellow
GTGGGCGTGGC	Sp6	C2H2 ZF	1.34e-06	5.89e-05	12		greenyellow
GGGGGCGG	Sp1	C2H2 ZF	1.55e-06	5.89e-05	12		greenyellow
GGGCGTG	Klf12	C2H2 ZF	1.56e-06	5.89e-05	8	* Query Gene	greenyellow
GGGGGGGGGTGGTTTGGGG	Rreb1	C2H2 ZF	1.77e-06	6.27e-05	15		greenyellow
CG	D3ZLI0_RAT	CxxC	1.97e-06	6.52e-05	3		greenyellow
GGGGGGG	Znf740	C2H2 ZF	3.34e-06	9.63e-05	8		greenyellow
TGGGTGGTC	Gli3	C2H2 ZF	3.4e-06	9.63e-05	8		greenyellow
GGGGGCGG	Sp4	C2H2 ZF	3.45e-06	9.63e-05	11		greenyellow
AGGGGGCGTGGC	Klf14	C2H2 ZF	4.33e-06	0.000114682	12		greenyellow
TGACCTTTGTCCT	Ppard	Nuclear receptor	5.26e-06	0.000129856	9		greenyellow
GGGCGTG	Klf7	C2H2 ZF	5.39e-06	0.000129856	8		greenyellow
GGGGGTGG	Zfp281	C2H2 ZF	6.6e-06	0.000152038	8		greenyellow
TCGCCTCAGG	Tcfap2b	AP-2	1.76e-05	0.000388751	7		greenyellow
GGGGCCCAAGGGGG	Plag1	C2H2 ZF	2.2e-05	0.000466228	12		greenyellow
CGTGGGCG	Egr3	C2H2 ZF	2.6e-05	0.000530493	6		greenyellow
GGGGC	Plagl1	C2H2 ZF	4.14e-05	0.000812072	4		greenyellow
GCCCGAGGC	Tcfap2c	AP-2	6.49e-05	0.00119192	6		greenyellow
TGGGCA	Hic2	C2H2 ZF	6.52e-05	0.00119192	5		greenyellow
TGCCCTGAGGC	Tcfap2a	AP-2	7.13e-05	0.00126036	7		greenyellow
GGGGA	Mzf1	C2H2 ZF	1.61e-05	0.00763032	15		grey60
GGGGGCGG	Sp4	C2H2 ZF	2.94e-05	0.00763032	32		grey60
GGGGGCGG	Sp1	C2H2 ZF	4.32e-05	0.00763032	34		grey60
GGGGGCGGGGC	Sp2	C2H2 ZF	0.000116663	0.0154579	38		grey60
GGGCG	Klf8	C2H2 ZF	0.000311223	0.0281513	14		grey60
GGGCGGGGC	Klf5	C2H2 ZF	0.000322054	0.0281513	28		grey60
GGGCGTG	Klf7	C2H2 ZF	0.000378028	0.0281513	20		grey60
GGGG	Zfp202	C2H2 ZF	0.000424926	0.0281513	7		grey60
GCTGAC	Mafb	bZIP	0.000694986	0.0386437	12		grey60
GGGCGTG	Klf12	C2H2 ZF	0.000729127	0.0386437	17		grey60
GCGC	E2f3	E2F	0.00107753	0.0434073	13		grey60
TCGAGGCTAGACCA	Zkscan3	C2H2 ZF	0.001098	0.0434073	24		grey60
TCGCCTCAGG	Tcfap2b	AP-2	0.00114414	0.0434073	17		grey60
TGCCCTGAGGC	Tcfap2a	AP-2	0.00114661	0.0434073	20		grey60
GGCGGGAA	LOC100363771	E2F	0.00168775	0.05786	20		grey60
GTGGGCGTGGC	Sp6	C2H2 ZF	0.00177434	0.05786	26		grey60
ACGT	Gmeb1	SAND	0.00188778	0.05786	8		grey60
GGGTGGGGC	Klf4	C2H2 ZF	0.00196506	0.05786	21		grey60
GGGGGC	Zbtb7b	C2H2 ZF	0.00227179	0.0597434	12		grey60
CACAGCGGGGGGTC	Zic4	C2H2 ZF	0.00233211	0.0597434	19		grey60
GCGTGGG	Egr1	C2H2 ZF	0.00236719	0.0597434	13		grey60
GCCTGAGG	Tcfap2e	AP-2	0.00249098	0.06001	14		grey60
GGGGGGGGGCC	Zfp278	C2H2 ZF	0.00287633	0.0639113	24		grey60
TCGTGTTGTGGGAAAG	Znf282	C2H2 ZF	0.0028941	0.0639113	25		grey60
CGCGTG	Hes7	bHLH	0.0031195	0.0656473	13		grey60
GCCCGAGGC	Tcfap2c	AP-2	0.00326067	0.0656473	15		grey60
CG	D3ZLI0_RAT	CxxC	0.0033443	0.0656473	6		grey60
CG	Cxxc1	CxxC	0.00364598	0.0667518	4		grey60
ACGT	Gmeb2	SAND	0.0037571	0.0667518	8		grey60
GCGTGGGCG	Egr2	C2H2 ZF	0.0037784	0.0667518	18	* Query Gene	grey60
GCCAA	Nfic	SMAD	2.13e-05	0.0102717	8		lightcyan
CG	D3ZLI0_RAT	CxxC	3.88e-05	0.0102717	6		lightcyan
GGGGGCGG	Sp1	C2H2 ZF	0.000164371	0.0224439	20		lightcyan
GGGGGCGGGGC	Sp2	C2H2 ZF	0.00018116	0.0224439	27		lightcyan
GGGGGCGG	Sp4	C2H2 ZF	0.000230064	0.0224439	18		lightcyan
GGGCGTG	Klf7	C2H2 ZF	0.000332008	0.0224439	14		lightcyan
CG	Cxxc1	CxxC	0.000335344	0.0224439	4		lightcyan
CGCGC	Zfp161	C2H2 ZF	0.000356464	0.0224439	10		lightcyan
GGGGGGGGGTGGTTTGGGG	Rreb1	C2H2 ZF	0.000443385	0.0224439	24		lightcyan
GGGGGTGG	Zfp281	C2H2 ZF	0.000451349	0.0224439	12		lightcyan
GCGTGGG	Egr1	C2H2 ZF	0.000526838	0.0224439	9		lightcyan
GTGGGCGTGGC	Sp6	C2H2 ZF	0.000541906	0.0224439	18		lightcyan
CACGTG	RGD1305899	bHLH	0.000550511	0.0224439	10		lightcyan
GGGCGTG	Klf12	C2H2 ZF	0.00107967	0.0408731	12		lightcyan
GGGGCCCAAGGGGG	Plag1	C2H2 ZF	0.00145347	0.0513559	20		lightcyan
TGGGTGTGGC	Klf1	C2H2 ZF	0.00160045	0.053015	14		lightcyan
GGGGGC	Zbtb7b	C2H2 ZF	0.00196429	0.0587463	8		lightcyan
GGGCG	Klf8	C2H2 ZF	0.00202139	0.0587463	8		lightcyan
CACGCG	Hes1	bHLH	0.00217329	0.0587463	8		lightcyan
GCGC	E2f3	E2F	0.00221684	0.0587463	7		lightcyan
CGCGTG	Hes7	bHLH	0.00262316	0.0611411	9		lightcyan
CCTGGCAAC	Rfx6	RFX	0.00264408	0.0611411	6		lightcyan
GGGTGGGGC	Klf4	C2H2 ZF	0.00265329	0.0611411	16		lightcyan
GGGGA	Mzf1	C2H2 ZF	0.00295537	0.0652645	7		lightcyan
GGGGGGGGGCC	Zfp278	C2H2 ZF	0.00358899	0.0759686	15		lightcyan
AGGGGGCGTGGC	Klf14	C2H2 ZF	0.00372676	0.0759686	18		lightcyan
TTGGCACCGTGCCA	Nfix	SMAD	0.00429818	0.0820923	13		lightcyan
GGGCGGGGC	Klf5	C2H2 ZF	0.00436913	0.0820923	16		lightcyan
GGGATTTCC	Rel	Rel	0.00449184	0.0820923	9		lightcyan
GCCAAGGAG	Tlx3	Homeodomain	0.00554641	0.0979865	6		lightcyan
AGAGTGCTGATTGGT	Nfya	CBF/NF-Y	7.79e-06	0.00359896	33		pink
TTTGAAT	Lin54	CxC	1.36e-05	0.00359896	20		pink
GCCAATCA	Pbx3	Homeodomain	2.36e-05	0.00416584	29		pink
TGT	Irx4	Homeodomain	0.000134228	0.0177852	1		pink
TTCGAAACGTTCGAA	Hsfy2	HSF	0.000211621	0.0210083	16		pink
GCCAA	Nfic	SMAD	0.00023783	0.0210083	7		pink
AATCA	Lhx8	Homeodomain	0.000451663	0.0341974	7		pink
GGGCGGGAG	E2f1	E2F	0.000774869	0.0513351	16		pink
TGT	Irx6	Homeodomain	0.000956092	0.054302	1		pink
ATCA	Cphx	Homeodomain	0.00102457	0.054302	7		pink
TATTAAT	Arid3b	ARID/BRIGHT	0.00202349	0.0970033	13		pink
AATCA	Lhx6	Homeodomain	0.0021963	0.0970033	7		pink
AATTCCAGGAAAT	Stat5b	STAT	0.00252973	0.103135	17		pink
TTCTGGGAA	Stat3	STAT	0.00276102	0.104015	13		pink
GCGCCAAA	E2f5	E2F	0.00294383	0.104015	15		pink
ACGT	Crebzf	bZIP	0.00335699	0.104161	11		pink
AATCA	Dux4	Homeodomain	0.00340605	0.104161	7		pink
AAATCGTGACT	Npas4	bHLH	0.00353755	0.104161	14		pink
GGGCGGGAA	E2f6	E2F	0.00396301	0.107564	14		pink
GGCGGGAA	LOC100363771	E2F	0.00405901	0.107564	15		pink
GTGGGCGTGGC	Sp6	C2H2 ZF	0.0050115	0.126481	15		pink
AAGACGCCTTA	Prox1	Prospero	0.00674338	0.162454	14		pink
TAAACA	Foxs1	Forkhead	0.00772713	0.1759	7		pink
GGGCGTG	Klf12	C2H2 ZF	0.008064	0.1759	9		pink
CG	Sp140	SAND	0.00848187	0.1759	4		pink
A	RGD1560612	AT hook	0.00862905	0.1759	1		pink
GCGC	E2f3	E2F	0.0104482	0.188796	8		pink
GTAAACAA	Foxk1	Forkhead	0.0105308	0.188796	9		pink
GTAAACAA	Foxp1	Forkhead	0.0108642	0.188796	12		pink
GGGCGTG	Klf7	C2H2 ZF	0.0112811	0.188796	9		pink
CG	D3ZLI0_RAT	CxxC	0.000177443	0.0663364	5		purple
ACAGCTG	Myod1	bHLH	0.000250326	0.0663364	17		purple
GCCTGAGG	Tcfap2e	AP-2	0.000397866	0.0702897	13		purple
CG	Cxxc1	CxxC	0.000576512	0.0763878	4		purple
CGCGC	Zfp161	C2H2 ZF	0.00083898	0.0889319	12		purple
GGGTGGGGC	Klf4	C2H2 ZF	0.00143997	0.127198	23		purple
GCCCGAGGC	Tcfap2c	AP-2	0.00233603	0.176871	11		purple
CAGGTG	Tcf4	bHLH	0.00384322	0.196545	9		purple
GGGGGGGGGCC	Zfp278	C2H2 ZF	0.00407623	0.196545	23		purple
GGGCGGGGC	Klf5	C2H2 ZF	0.00412915	0.196545	22		purple
CAGGTG	Tcf12	bHLH	0.00416218	0.196545	10		purple
CAGGTG	Mesp2	bHLH	0.00445007	0.196545	11		purple
CAGGTG	Tcf3	bHLH	0.00512938	0.197207	11		purple
CAGCTG	Ascl2	bHLH	0.00520924	0.197207	9		purple
CAGGTG	Id4	bHLH	0.00707207	0.229669	12		purple
TCGCCTCAGG	Tcfap2b	AP-2	0.00722879	0.229669	10		purple
GGGGC	Plagl1	C2H2 ZF	0.00798977	0.229669	7		purple
CACGCG	Hes1	bHLH	0.008511	0.229669	8		purple
GTGGGCGTGG	Sp8	C2H2 ZF	0.00926573	0.229669	15		purple
GGGGGCGGGGC	Sp2	C2H2 ZF	0.00956028	0.229669	23		purple
GGGCGTG	Klf7	C2H2 ZF	0.00976124	0.229669	13		purple
GGGGCCCAAGGGGG	Plag1	C2H2 ZF	0.00993662	0.229669	22		purple
CGCAGCTGCG	Nhlh1	bHLH	0.0100573	0.229669	16		purple
CGCGTG	Hes7	bHLH	0.0106584	0.229669	9		purple
GGGCGTG	Klf12	C2H2 ZF	0.0108334	0.229669	12		purple
GGCCGGAG	D3ZXG8	MBD	0.0113215	0.229758	16		purple
GCGC	E2f3	E2F	0.0117047	0.229758	8		purple
GGGCG	Klf8	C2H2 ZF	0.0127031	0.240452	9		purple
GCCCGAGGC	Tcfap2c	AP-2	0	0	10		royalblue
CACGCG	Hes1	bHLH	0	0	10	* Query Gene	royalblue
CGCGTG	Hes7	bHLH	0	0	12		royalblue
CACGTG	RGD1305899	bHLH	0	0	12		royalblue
GGGGGCGG	Sp1	C2H2 ZF	0	0	26		royalblue
GGGGC	Plagl1	C2H2 ZF	0	0	7		royalblue
GGGGGCGG	Sp4	C2H2 ZF	0	0	24		royalblue
GGGCGTG	Klf7	C2H2 ZF	0	0	20		royalblue
GGGGGC	Zbtb7b	C2H2 ZF	0	0	7		royalblue
CGTGGGCG	Egr3	C2H2 ZF	0	0	11		royalblue
GCGTGGGCG	Egr2	C2H2 ZF	0	0	14		royalblue
GCGTGGG	Egr1	C2H2 ZF	0	0	9	* Query Gene	royalblue
GGGCG	Klf8	C2H2 ZF	0	0	13		royalblue
GGGGGGT	Zic5	C2H2 ZF	0	0	7		royalblue
GGGGGGG	Znf740	C2H2 ZF	0	0	10		royalblue
CGCGC	Zfp161	C2H2 ZF	0	0	13		royalblue
GGGCGTG	Klf12	C2H2 ZF	0	0	18		royalblue
CG	Cxxc1	CxxC	0	0	5		royalblue
CG	Kdm2b	CxxC	0	0	3		royalblue
CG	D3ZLI0_RAT	CxxC	0	0	8		royalblue
GCGC	E2f3	E2F	0	0	14		royalblue
GGAA	Etv3	Ets	0	0	6	* Query Gene	royalblue
CCGGAA	Etv1	Ets	0	0	14		royalblue
CCGGAAG	Elk3	Ets	0	0	17		royalblue
ACCGGAAGT	Gabpa	Ets	0	0	16		royalblue
CCGGAAGT	Elk1	Ets	0	0	18		royalblue
CGGAAGT	Ehf	Ets	0	0	8		royalblue
CCGGAAG	Etv5	Ets	0	0	16		royalblue
CGGAA	Fli1	Ets	0	0	10		royalblue
CCGGAAGT	Etv4	Ets	0	0	16		royalblue
ACAGCTG	Myog	bHLH	0.000259413	0.137489	23		salmon
GCAGCTG	Nhlh2	bHLH	0.000663355	0.175789	17		salmon
GGGTGGTC	Zic3	C2H2 ZF	0.00132312	0.182716	14		salmon
ACAGCTG	Myod1	bHLH	0.00142616	0.182716	19		salmon
TGGGCA	Hic2	C2H2 ZF	0.00196283	0.182716	12		salmon
CAGCTG	Ascl2	bHLH	0.00216988	0.182716	12		salmon
CGCAGCTGCG	Nhlh1	bHLH	0.00241323	0.182716	21		salmon
