# Supplementary material for: Integration of chronological omics data reveals mitochondrial regulatory mechanisms during the development of hepatocellular carcinoma
Source: PLoS One. 2021 Aug 12;16(8):e0256016. doi: 10.1371/journal.pone.0256016 (PMC8360386; doi:10.1371/journal.pone.0256016)
Supplement: S18 Table — (XLSX) [file pone.0256016.s022.xlsx]

## Sheet: Hoja 1
Chronological omics data integration disclose mitochondrial regulation mechanisms throughout hepatocellular carcinoma development
J. Noé García-Chávez, Verónica R. Vásquez-Garzón, Mercedes G. López, Saúl Villa-Treviño, Rafael Montiel
Supplementary Table 18. DEP, miRNAs and Metabolites log Fold Change for WGCNA based integration
Molecular Feature	C0_1	C0_2	C0_3	C0_4	D1_1	D1_2	D1_3	D1_4	D7_1	D7_2	D7_3	D7_4	D11_1	D11_2	D11_3	D11_4	D16_1	D16_2	D16_3	D16_4	A1_1	A1_2	A1_3	A1_4	N1_1	N1_2	N1_3	N1_4	C9_1	C9_2	C9_3	C9_4	A9_1	A9_2	A9_3	A9_4	N9_1	N9_2	N9_3	N9_4	T9_1	T9_2	T9_3	T9_4	C18_1	C18_2	C18_3	C18_4	A18_1
Mir28	6.54151	6.8698	6.04785	5.36128	4.85221	4.68224	4.78629	4.68732	7.42557	7.22168	6.99336	7.39874	7.25547	7.04517	7.19994	7.38988	7.01372	6.94431	6.74459	7.08178	7.70009	6.47971	7.1667	7.17251	7.49085	6.80372	7.25336	6.30455	5.56869	4.58129	5.95607	5.15482	5.55125	6.15179	6.04286	5.87257	6.38052	6.3171	6.39399	6.66533	6.75672	6.95191	6.68758	7.67697	5.77417	6.13319	5.58563	5.73879	6.87177
Malic	11.9237	12.3415	13.8525	NA	14.072	14.1716	14.6347	NA	15.0763	18.2912	18.6469	NA	14.566	16.758	18.5237	NA	17.0438	15.0775	13.9732	NA	13.2008	NA	NA	NA	16.2265	0	18.7679	NA	14.0198	12.8668	14.6504	NA	14.3122	16.7048	14.1723	NA	14.9192	12.2327	12.3615	NA	15.0432	17.826	14.6386	NA	13.9187	14.5334	NA	NA	14.6899
Fumaric	14.9404	15.9872	16.5061	NA	12.4828	14.5246	14.531	NA	15.4316	18.0077	17.7011	NA	14.4385	15.5491	17.6259	NA	16.093	15.9731	15.7884	NA	13.1391	NA	NA	NA	15.7078	0	17.9228	NA	14.8906	15.8237	14.7954	NA	14.7843	17.0098	14.5532	NA	14.6923	11.4271	9.64431	NA	15.0358	17.6924	14.4641	NA	15.0785	16.5694	NA	NA	16.9012
Mir19b2	2.60891	2.06509	2.45202	2.99187	2.01963	1.7867	2.24093	1.7409	2.07251	2.04754	2.36274	2.1564	1.90875	2.38633	2.5579	2.77012	2.03329	3.17547	2.15674	1.85835	2.35953	1.74145	2.14818	2.22346	2.26631	2.96561	1.85964	1.98864	1.98973	2.04019	2.42724	2.55032	1.7784	2.22767	2.19707	4.3498	2.65524	2.164	2.59897	2.38965	2.24528	2.1193	2.81763	2.67472	2.73178	2.80486	2.17601	1.87485	1.68037
Mir222	2.41731	2.65452	2.94418	2.28951	2.7542	2.24016	3.36311	2.21721	2.56092	2.13053	2.00833	2.36894	2.80192	2.11217	2.54087	3.2509	2.10475	3.97722	2.4288	3.07096	2.37535	2.8184	2.31926	2.65459	2.19566	2.42482	1.81908	1.92813	2.28882	2.28708	3.97788	3.32856	2.67589	2.82151	3.7238	3.3919	2.86925	3.38561	3.22742	2.94087	3.19403	2.13155	1.7771	2.40419	3.13241	2.91505	2.70233	3.14431	2.50229
GSTT3	19.2472	19.2677	15.9447	NA	19.0636	18.3888	15.2924	NA	19.0484	17.44	22.0366	NA	17.3645	16.2913	16.6096	NA	19.9138	18.7227	17.0947	NA	16.1798	14.5435	16.1046	NA	17.8546	16.0051	20.0888	NA	16.7582	20.8597	16.8125	NA	19.4987	17.5473	18.3383	NA	17.5943	19.2024	19.4011	NA	21.0432	19.7595	20.9982	NA	15.6016	17.8852	17.7541	NA	16.7792
PTGR1	21.8621	18.0533	20.3904	NA	18.2037	19.3241	19.9162	NA	18.6922	16.7091	21.3412	NA	21.1623	19.3789	18.2129	NA	20.4191	17.3744	18.9683	NA	19.4968	19.271	20.468	NA	17.0376	17.2941	20.9161	NA	20.0395	19.6109	18.497	NA	21.8112	21.7429	16.8412	NA	17.4921	16.5857	22.4362	NA	24.4952	18.476	19.5307	NA	18.9546	21.236	19.3651	NA	20.1167
KRT19	15.9255	22.133	21.0917	NA	17.5911	18.1372	17.6454	NA	17.821	18.7568	18.1764	NA	17.5943	20.3891	19.647	NA	16.0597	21.1901	18.2104	NA	16.6973	17.0359	18.0638	NA	14.4442	19.7579	22.315	NA	17.7117	17.7793	18.5379	NA	19.1693	18.4905	19.6287	NA	15.2357	18.2094	20.6866	NA	21.3985	18.9542	18.2914	NA	17.5073	16.7076	19.7936	NA	20.1113
Mir17	1.7013	1.68373	2.00833	2.02135	2.51408	1.6906	1.92657	2.51833	2.10845	1.83242	2.46029	1.91809	2.40133	2.50829	2.38228	1.90699	1.99359	2.70068	1.73707	1.77588	2.08376	2.1906	2.07666	2.25934	1.61643	1.83421	1.9347	1.58632	2.07857	1.68613	2.22885	2.5403	1.95969	1.94123	2.19168	2.78013	2.14966	2.11313	1.78768	2.80772	2.31846	2.77449	2.00329	2.05291	2.3578	1.98891	2.77976	2.341	2.08606
Mir30d	7.49718	5.35791	6.01496	5.5229	6.09618	5.22994	5.08343	4.56279	5.42595	6.13995	6.02763	4.85751	3.95317	3.98874	5.43899	4.94369	6.94316	7.11559	4.16783	5.61593	5.85956	6.52622	5.81445	5.76106	6.32974	5.8114	4.76998	5.19799	4.97371	5.30349	4.7847	4.8798	4.77974	5.48975	6.27006	4.61378	5.83117	5.18111	5.71513	5.96837	5.25265	5.75883	5.13051	5.45254	5.85955	5.95754	4.93115	5.31962	3.57026
Mir34c	1.76447	2.00983	1.93877	1.74706	1.69781	1.90443	1.92648	2.52096	1.80476	1.91544	1.98915	2.08723	1.76928	1.88534	1.73291	1.88955	3.15943	2.19135	1.68668	1.98144	1.83429	2.95316	2.30342	1.62754	2.09125	1.89855	1.5675	2.10779	2.0809	2.17868	2.10694	1.89387	2.17461	1.92711	2.13674	1.85522	1.97649	1.60407	1.87765	2.2282	1.90375	1.87535	2.29692	1.56582	1.5945	1.94256	2.08644	2.0988	2.12897
Mir181a-1	1.68721	2.11675	1.74043	1.7706	2.23588	1.62865	2.19564	1.84828	1.6634	1.8514	1.7751	1.94068	1.75368	2.05551	1.90884	1.73358	2.05071	3.10765	2.05732	2.08358	2.3799	2.51275	2.09468	2.38253	2.29079	1.89059	1.44499	2.79123	1.90326	2.18743	1.9324	2.22328	2.10656	1.74154	1.83951	2.03689	1.98744	1.97432	1.90558	2.88464	2.02502	2.02996	3.00064	1.67529	1.85798	1.95315	1.6777	2.06954	1.80512
Mir216a	2.15058	2.42073	2.09646	2.39977	2.29857	2.03595	2.2223	2.00457	1.89765	1.77005	1.48833	1.8966	2.19045	1.62641	1.75672	2.26836	2.05293	3.36602	2.35443	2.51006	1.89323	2.80582	3.05199	1.93116	2.41625	2.25431	2.17083	1.78949	2.17562	2.14072	2.43405	1.96027	2.75666	1.75562	2.8292	1.92871	1.93633	2.55245	1.84661	1.60779	1.75637	2.68842	1.9381	2.07965	1.83241	2.35817	1.93774	2.26644	2.73094
Mir325	2.58335	2.52398	3.92058	2.64111	3.45878	2.95109	2.65837	3.13248	1.9857	3.05975	2.41812	2.50594	2.7376	2.58449	2.04607	2.86115	2.34567	3.76014	2.20978	2.52473	3.28835	3.22975	2.98271	2.39738	3.50249	2.78917	2.80386	2.54708	1.97698	2.34251	2.44976	2.62593	3.32898	1.63843	2.77356	2.42746	1.96989	2.46564	2.64969	2.34137	2.72025	2.25649	2.56434	2.40054	2.64304	2.36601	2.63395	2.88635	2.44072
Mir152	3.32411	4.05622	3.23945	4.76546	4.75195	5.21031	4.50419	4.51197	3.91983	3.87351	4.98177	4.748	4.10539	3.95342	3.6422	3.72062	4.68246	4.43509	3.96946	4.46027	3.85742	3.72729	3.89274	4.30369	4.14735	4.69309	3.71097	4.69839	4.64252	3.56574	4.33761	3.61273	4.63422	4.48362	3.96132	4.21503	3.94692	4.03013	3.69816	4.74007	3.8075	3.93859	4.609	3.91447	3.22623	3.72232	3.1548	3.79668	3.37
Mir27a	2.02086	2.34469	2.13673	2.65896	3.08911	2.45665	3.55093	2.84115	2.35232	1.9075	2.65529	2.04132	2.37313	1.70233	2.23498	1.78748	2.56192	2.74697	2.14762	2.22976	3.05833	2.51608	2.28012	2.19087	3.35078	2.3928	1.84506	1.9418	1.97444	1.89341	1.99643	2.38094	2.87864	2.20193	2.42813	1.74668	2.0899	2.91742	2.51549	2.87426	2.12917	2.63157	1.94987	2.5415	2.68399	2.57939	2.29325	2.96863	1.79955
Mir181b2	2.21904	2.03909	2.46257	2.11496	2.16709	2.08199	2.38265	2.23864	2.15575	2.29084	2.41025	2.14516	2.4276	2.37229	2.39846	2.24036	2.22382	2.0105	2.41954	2.1827	2.76992	2.54597	2.00018	2.31432	2.51864	2.48032	1.89432	2.1757	2.33772	2.181	1.99862	2.13414	1.98114	1.96944	2.21376	2.40732	2.32236	2.70577	2.11421	1.99711	2.03016	1.9046	2.30722	1.9888	1.99084	2.1486	2.08386	2.26113	2.11749
NONO	20.6313	20.0398	17.2876	NA	20.8394	20.7384	21.8474	NA	19.9323	20.238	21.1996	NA	20.6313	21.6971	21.4269	NA	20.6614	21.1476	22.4357	NA	21.1476	21.8319	19.935	NA	21.1996	21.021	20.3256	NA	20.6193	17.0821	20.8761	NA	20.2943	20.5171	21.126	NA	21.3616	20.6547	21.3036	NA	20.1083	21.1476	20.5745	NA	20.4945	19.2006	21.2784	NA	20.1607
CFH	17.5939	17.7746	18.6646	NA	17.9985	18.0383	16.8946	NA	14.8898	16.7324	15.6643	NA	18.0973	19.229	14.4649	NA	17.6669	13.8053	16.4352	NA	17.5153	17.8003	18.6965	NA	17.0764	16.9162	18.3736	NA	13.7143	17.0887	18.444	NA	18.5921	17.1781	15.0084	NA	13.0564	18.3861	17.0773	NA	16.9887	17.0886	18.575	NA	18.7414	18.5123	17.6206	NA	15.7633
ANXA1	21.0658	18.468	21.8232	NA	19.6453	21.188	21.6006	NA	19.9695	19.2257	22.8045	NA	20.3391	19.1145	20.6587	NA	21.3384	19.0809	20.6475	NA	23.3257	19.5167	16.6868	NA	21.7044	16.2823	17.9472	NA	21.7863	20.5613	19.0887	NA	21.9442	20.756	18.8214	NA	18.4163	21.1741	21.1518	NA	24.8901	20.9889	22.1635	NA	21.9681	20.8167	17.283	NA	19.015
Mir29b2	3.46684	3.26696	3.44457	3.4489	3.81109	3.79954	4.11345	3.9691	3.56934	3.44307	3.4967	3.10594	3.22606	3.15328	3.3828	3.36391	3.63002	3.44005	3.25036	3.31522	3.73649	4.06954	3.29273	3.26622	3.4616	3.83139	3.35068	3.50047	3.66775	3.51744	3.66401	3.60084	3.57728	3.35919	3.35366	3.36429	3.45964	3.23539	3.39162	3.2412	3.29091	3.02929	3.12133	3.09257	3.8906	3.90044	3.49751	3.96278	3.78819
Mir9-2	2.17774	2.07033	1.71731	1.7616	1.98489	2.15085	2.06653	2.14454	1.74319	2.54955	1.70836	1.87814	2.27044	1.81311	1.77935	1.9863	3.04034	2.49095	1.94661	2.37167	2.05853	3.03386	1.84608	1.8857	2.506	3.00564	1.80718	2.21161	1.82088	1.80039	1.58312	2.30523	2.86242	1.76316	1.77391	2.35483	2.2264	1.93099	2.20209	2.21507	1.84239	1.934	1.94577	1.58337	2.13738	1.96511	2.23465	2.64535	2.13484
Mir92a2	2.37861	2.13339	2.34381	2.13149	2.23768	2.08782	2.14259	2.14513	2.04077	2.11674	1.70232	1.94093	2.17453	1.98716	2.20862	2.35132	2.20422	2.27057	1.87533	1.85162	2.7047	3.42275	2.03464	2.73813	1.98725	3.0279	2.03481	2.77241	2.53361	2.11116	3.18273	2.23031	3.07304	2.46881	2.13674	2.05093	2.15846	2.11765	1.82283	1.92982	2.78356	2.59108	2.35877	1.90204	2.10774	1.90687	2.22001	1.83738	2.41629
Mir30c2	2.21671	2.27301	2.11539	2.29953	2.14408	1.78043	3.03604	2.71426	1.94476	2.0017	1.79492	1.67589	2.16896	2.13343	1.87809	1.83478	2.09993	1.7655	1.52712	2.41746	2.21841	3.0731	1.64596	1.93582	2.72382	2.02653	2.26024	2.00299	2.41546	2.70813	2.11023	2.5388	2.50739	2.30376	2.25716	2.64182	1.92918	2.73289	2.34274	1.8844	2.51136	2.55694	2.94128	2.03208	1.99086	1.61889	2.06428	2.07216	2.11302
Mir10a	2.05075	2.1583	2.78007	2.13106	2.12389	1.79437	2.16485	2.1659	2.23882	2.62031	2.42067	2.11586	1.98652	2.37751	2.15735	2.24153	2.7944	3.22411	2.0136	2.49025	1.84994	2.24615	2.49591	1.83117	1.78018	2.87386	2.41406	2.09035	2.77858	1.96617	2.05924	2.02001	1.8948	1.90851	1.75257	1.96981	1.90085	2.74683	2.30272	1.70031	2.71367	2.3953	2.22695	1.77696	2.02961	1.83633	1.65571	2.44515	1.921
Mir205	2.6407	2.71196	2.89277	2.74679	2.25275	2.64917	2.62146	2.47114	2.70319	2.51986	2.5934	2.54165	2.74306	2.53508	2.51859	2.48235	2.7936	2.75629	2.73699	2.5972	2.85083	3.05476	2.49727	2.71876	2.59601	3.34302	2.82277	2.97809	3.0157	2.72239	2.95792	2.88057	3.35728	2.99146	2.66974	2.71761	2.70264	2.94556	2.60936	2.50394	2.60727	2.70679	2.74062	2.47107	2.63565	2.29441	2.94012	2.5657	2.42345
KTN1	17.6264	14.988	15.5646	NA	9.49693	11.7507	10.2763	NA	15.0257	16.1472	14.8953	NA	15.2073	11.3954	13.926	NA	11.7319	13.3726	12.0456	NA	12.291	14.6462	12.1604	NA	9.95898	16.9252	12.7628	NA	11.7604	18.0766	15.073	NA	11.825	11.8681	12.1737	NA	14.6306	15.4268	13.2964	NA	18.1511	13.9803	12.4118	NA	16.922	15.802	13.6264	NA	14.2832
Mir195	3.09662	3.52866	2.94043	2.20385	2.97821	2.46277	2.38818	2.48533	2.88929	2.91266	3.44926	2.26013	3.0489	2.51227	3.16913	3.01701	3.3182	3.30374	2.9814	2.47624	2.16711	2.28121	1.91846	3.50471	3.64292	3.74385	2.73748	2.43082	3.10103	2.68256	3.04435	3.63688	3.87457	3.72963	3.74292	2.5691	2.94943	5.04036	2.82208	2.7862	3.17235	2.56547	2.97141	2.08732	3.82912	3.21263	2.60388	3.75149	3.55532
CKAP4	17.5582	14.9503	19.1309	NA	19.0756	21.6784	17.8878	NA	16.0044	18.7571	16.0016	NA	17.1008	16.4345	17.581	NA	17.4396	17.1767	20.4184	NA	18.4539	15.537	16.7907	NA	20.835	17.2036	15.1415	NA	20.7355	18.56	18.5408	NA	17.5402	17.3875	17.4132	NA	16.5575	20.3173	19.67	NA	21.3808	20.4034	18.2994	NA	17.2239	19.2796	19.9998	NA	17.5705
Mir34b	3.24232	3.54818	2.27045	3.49649	2.38114	1.99277	1.90726	3.2944	2.4532	2.3462	2.72183	2.40974	3.22414	2.38231	2.8144	2.64227	2.9971	2.76772	2.61208	3.09818	2.64946	4.57059	2.08127	3.46268	3.01684	2.77701	2.95676	3.59216	3.94872	3.47183	3.45114	4.72397	3.72857	3.71582	2.77106	2.61859	2.82056	3.31612	3.15685	2.72879	3.55035	3.62462	2.8718	2.58498	3.61607	3.39497	2.91561	2.9238	3.14823
Mir137	2.81962	2.54415	2.38072	2.94255	2.30889	2.12546	2.17804	2.30289	2.00864	2.37466	2.35492	2.0726	2.37392	2.15189	2.21242	2.08307	2.74904	2.72267	2.04352	2.32555	2.38233	2.80318	2.08422	2.39625	2.24423	2.46983	2.42055	2.77926	2.47021	2.68716	2.28052	2.77021	2.92988	2.64437	2.73515	2.76387	2.56572	2.54748	2.80676	2.42849	2.44791	2.74609	2.61849	2.19573	3.08188	2.67236	2.67481	2.39833	2.95477
Mir328	2.81939	3.94725	2.74786	3.7184	3.10702	3.37645	3.32693	3.46471	3.14034	3.26125	2.83979	3.57015	3.56378	3.27512	3.12573	3.24413	3.86899	4.37001	3.70619	3.61411	4.09015	3.83249	3.43684	3.3031	3.95358	5.13168	2.59685	3.82083	3.50277	4.57945	3.74654	4.4079	4.54644	4.39945	3.81733	4.02313	4.19353	2.79408	3.26493	3.79557	2.94623	2.92514	3.41322	3.82195	4.10418	4.65855	4.22087	3.2657	3.89811
Mir129-2	2.73166	2.55677	2.74823	2.3395	2.42701	2.1853	2.21174	2.94192	2.64711	2.45409	2.15986	2.43264	2.21403	3.19689	2.63581	2.87728	3.45422	3.56566	2.15827	2.79954	2.61826	2.28302	2.41054	2.82642	3.42057	3.41903	2.01526	3.58585	2.83519	3.60919	3.12864	2.55071	3.80234	2.41327	2.334	2.52174	2.6361	2.84733	1.93774	2.63191	2.50917	2.75039	2.77054	2.49442	2.13888	3.35217	3.20026	2.73687	2.84436
Mir24-2	3.70696	4.21509	4.37102	3.85546	3.32409	2.99637	3.46998	3.54325	3.8789	3.23385	3.52235	3.99203	3.5963	3.64391	3.45799	3.23551	4.0189	4.06905	3.63145	3.54134	3.57704	4.04106	3.07581	3.61636	3.51718	3.54079	3.24594	3.9494	3.1343	3.81151	3.80444	4.18301	3.79584	3.90393	3.25564	3.5099	4.83934	4.44405	3.65739	4.22854	4.18563	3.79783	3.97866	3.34602	3.57121	3.984	3.39318	4.23002	3.20854
Mir181a2	2.59932	2.13585	2.11107	2.92933	2.06321	2.1432	1.9361	2.1111	2.26563	2.52971	1.9516	2.26208	2.27301	1.9894	2.11066	2.02845	2.12144	2.17827	1.80195	1.87004	2.00396	2.37483	2.00258	2.26972	2.58935	2.26399	2.31607	2.57203	2.35334	2.25931	2.50278	2.8238	2.29398	2.68546	2.04128	2.0131	2.43273	2.20204	2.17151	1.95446	2.34217	1.82424	2.16693	2.37277	2.4237	2.26088	2.21162	2.68908	2.43671
Mir125b-2	3.08019	2.74609	1.97982	2.36696	2.48622	2.71107	2.6324	2.32394	2.37495	2.4214	2.61345	2.18158	2.24181	3.35981	3.01557	2.90255	2.71165	1.98643	2.51381	2.2836	3.15063	2.59585	1.86692	2.97724	2.1035	4.03213	2.67499	3.58371	2.82437	2.60676	3.13422	2.4738	3.13353	3.00306	2.54195	3.79538	2.05526	3.17785	2.94963	2.64001	2.01345	2.7698	1.89771	2.92789	2.24663	2.57883	3.56083	3.24506	2.699
Mir124-1	3.26357	3.34187	3.18714	3.37975	3.08453	2.91833	2.80894	3.1649	3.10943	2.74441	3.03887	3.02214	3.27497	3.06778	3.12999	2.98683	3.43948	3.39353	3.66737	3.11621	2.94865	3.31812	3.0888	3.22469	3.14192	3.33987	3.03299	3.39809	3.0338	3.32931	3.22613	3.33533	3.21948	3.53311	3.45422	2.98245	3.24029	3.63661	3.51953	3.30642	3.07682	2.98258	3.1231	2.94544	3.16463	2.76001	3.12545	3.13278	2.79203
Mir31	2.12015	3.00138	2.4606	2.17673	2.37336	2.64501	2.71868	2.24674	2.49762	2.52323	2.40395	2.63589	2.9827	2.822	3.31194	2.86341	2.79135	3.62517	2.81833	2.49335	2.12402	2.32949	2.20829	2.34999	2.04936	3.12786	2.94736	2.25964	3.26404	2.45074	2.65204	4.14712	3.00093	3.58973	3.48786	2.56766	2.63382	2.85737	2.29427	2.44768	3.24247	2.40768	2.76391	2.29881	3.53427	2.40306	2.94816	2.30906	2.53339
Mir206	2.08511	1.89257	2.28908	2.18976	1.88518	1.93972	2.38911	2.35121	2.06083	1.95795	1.79715	2.17256	2.07216	1.95033	2.10175	2.11191	2.07262	1.98643	2.17304	2.58433	2.19971	2.2003	2.05569	1.96559	2.23116	2.91535	2.34279	2.0539	2.00731	2.02208	2.2336	1.82295	3.44296	2.4276	1.72138	1.93877	1.93404	2.19519	2.11164	1.96826	2.13375	2.11463	2.00375	2.14234	1.91969	2.07328	2.41658	2.11503	1.73729
ACACB	16.4989	13.4679	15.5644	NA	15.2499	14.7841	11.6052	NA	12.8412	16.0608	14.6771	NA	12.2209	11.277	11.8523	NA	13.5944	13.7955	14.8082	NA	9.58264	14.8414	13.2334	NA	16.7287	14.5323	15.1863	NA	15.5951	14.891	17.4098	NA	14.8765	12.3291	17.3324	NA	15.4386	14.423	14.5403	NA	13.3009	16.426	13.98	NA	16.4982	13.6806	17.432	NA	12.923
Mir184	2.09173	1.99955	2.48078	2.26918	2.02585	1.93253	3.03283	3.82389	2.61742	2.43733	2.72663	2.24428	2.15439	1.93586	2.05679	2.22272	3.66539	3.10496	2.56197	2.06024	2.09915	2.92285	2.33428	2.25376	2.30603	2.49657	2.06761	2.85846	2.5482	3.29857	2.84242	2.42783	3.95058	1.94913	2.62869	3.58205	2.23624	2.94464	3.01031	2.34615	2.34341	2.81753	2.68332	2.36038	2.46542	3.23023	2.55479	2.87496	2.05764
Mir192	2.75173	2.87463	2.02122	2.75872	2.40331	2.3062	2.60023	4.16414	2.17617	2.13617	2.15344	2.56879	2.94255	2.75975	2.7387	2.41966	2.51962	3.47437	2.34997	3.09585	1.70493	3.79449	2.5315	2.5607	2.85465	3.77322	2.3076	2.66919	2.24442	4.4263	3.59106	4.10664	2.61479	3.23348	3.13282	4.28355	2.93937	2.35679	3.33573	3.2359	2.41744	2.51828	3.47807	3.46492	3.34008	3.23135	2.36098	3.1288	2.7763
Mir200b	3.2021	2.82092	2.92558	3.19499	2.94913	2.80093	3.07387	2.35043	3.02168	2.47469	2.18435	3.51068	2.81824	2.52781	2.97703	2.57622	2.49537	2.39493	2.4047	2.42319	1.94359	3.33477	2.25932	2.99451	2.72025	3.83814	3.89156	2.60192	2.68554	4.0284	2.57414	3.42486	2.97717	3.17893	3.42472	3.58205	2.83347	3.94177	3.41217	3.04437	2.99992	3.03375	4.03017	2.66015	2.73737	2.42803	2.46675	3.2211	2.54136
Mir194-1	2.92369	3.48229	3.53091	2.69779	2.96808	3.21499	2.82638	2.98757	3.00007	2.30052	3.38135	2.70327	3.4095	3.22773	3.19692	3.11082	3.32391	2.79337	3.28905	3.21192	2.7113	3.60642	3.12364	3.22399	3.25002	3.42067	3.00863	3.46273	2.92978	3.22024	3.27249	3.53784	3.83371	2.88345	2.48812	2.87942	3.2742	2.83171	3.27968	2.48742	2.34448	2.56836	2.76909	2.9081	3.58472	3.24555	4.21124	3.89715	3.2903
Mir200c	3.87982	4.10701	3.9011	4.06966	3.6667	3.32919	3.06214	3.33034	2.85595	2.62147	3.33	2.77689	3.11955	3.105	3.68498	4.11292	3.26898	3.55118	3.28299	3.31468	2.8371	3.6663	3.87734	2.88134	4.64475	2.82473	3.04489	3.6622	2.85967	2.92973	3.51534	3.47281	5.48878	3.13235	2.95761	3.46953	2.7988	3.54934	4.11923	3.537	2.87045	3.30168	3.34333	2.15214	3.9488	4.18275	3.91416	2.90395	3.69902
Mir196a	2.8947	2.63115	2.86544	3.6106	2.34731	2.95689	3.15038	2.41059	2.58422	2.16171	1.86297	2.53895	2.8846	2.75974	3.236	3.34817	4.72326	3.32236	3.14205	3.29438	2.74335	2.51543	2.58499	2.74534	1.99074	3.18577	3.35466	3.70433	3.08316	2.94175	3.24256	2.58499	5.12134	3.82827	3.70036	2.61347	3.96425	2.44407	3.52481	3.58416	3.18236	3.29215	3.48419	2.41928	2.73562	3.01103	4.35873	4.53681	3.25844
RGN	16.6391	18.1612	19.2649	NA	18.5785	20.8901	18.7072	NA	17.8846	16.1311	17.7636	NA	18.378	18.0541	18.1961	NA	19.3073	14.934	20.3434	NA	19.8539	19.5624	18.3629	NA	16.3296	18.8225	19.1259	NA	19.7884	23.9687	18.2389	NA	17.9245	18.6646	18.5531	NA	18.2593	17.9376	17.5947	NA	15.1216	19.5839	19.0247	NA	14.1228	23.166	18.4777	NA	17.879
Mir181c	5.64854	6.50268	5.15492	6.39778	4.99888	4.97331	5.41283	5.01005	5.24956	5.20359	4.52168	5.80753	5.80017	5.28038	5.11561	5.10051	6.64028	6.04257	6.83935	5.73097	5.80614	5.12365	5.12816	5.68749	5.98757	5.78959	5.28211	5.82755	5.45585	5.94455	5.8575	6.4646	5.63233	6.02977	6.1759	5.04283	5.79569	4.92054	5.68633	5.22354	5.47399	5.46247	5.6641	4.63197	5.53177	6.45757	5.83715	5.45767	4.8939
Mir30a	2.807	3.04963	4.67877	3.49716	2.54039	2.58853	2.25361	2.95821	3.37283	2.70086	2.56237	3.29139	3.07457	2.93527	2.58943	2.60598	2.64829	3.15705	3.05991	4.04511	2.50499	4.20628	2.78501	2.47272	1.68682	4.47925	3.34483	3.34248	3.32535	3.15205	2.95549	2.75671	3.03569	3.17235	2.29086	3.46405	3.7882	2.35216	3.35689	2.77267	3.25072	3.2872	3.30698	2.23748	2.35054	3.7172	3.1822	1.9862	3.26818
Mir141	2.71084	3.1567	2.83388	4.53784	3.5479	2.54561	2.05291	2.00897	1.53867	2.14115	2.58929	2.09155	2.024	2.51781	2.86526	1.84651	2.79947	3.37275	2.94396	2.6804	2.77035	1.96158	1.86725	3.03939	2.27398	2.89364	2.13142	2.3615	2.64939	2.25688	3.30749	3.19463	3.38233	2.55256	3.01606	1.87702	2.5322	3.24309	3.52934	3.16714	2.60303	2.64664	2.51533	2.42333	2.76869	3.28336	2.68216	2.80363	2.50084
Oxoglutaric	17.0664	17.6007	18.8089	NA	0	0	0	NA	17.3915	14.4719	15.3666	NA	18.596	9.56415	16.0256	NA	18.5061	13.964	14.2777	NA	0	NA	NA	NA	17.4587	0	14.7709	NA	19.1534	16.7768	18.7285	NA	17.5255	14.2287	18.0158	NA	15.4013	11.1381	0	NA	17.1263	15.6861	17.7412	NA	17.3824	18.097	NA	NA	15.6709
Mir291a	5.55793	4.50288	4.134	5.75591	3.0345	3.86896	3.20047	3.75748	3.0172	4.11479	3.21281	3.22109	4.49899	3.66029	4.60457	3.20355	3.73365	4.98176	5.39046	5.52011	4.21128	4.97535	4.02313	4.11642	4.0627	3.71398	3.92719	3.88647	5.06013	4.51206	5.823	4.23	3.87562	3.82427	4.61712	3.22859	4.96174	4.04371	3.88282	2.91465	3.94522	4.35042	4.33928	3.88501	4.94361	4.90204	4.99136	5.30701	3.23888
Mir292	6.74274	5.10985	5.09168	5.07239	4.65506	4.32292	5.03193	3.8485	4.33911	5.40188	4.66832	4.8897	4.30865	4.33898	4.77666	4.19698	4.99645	3.99205	4.57435	5.19828	3.99337	5.42376	5.72928	5.08651	4.13723	4.8197	4.25345	5.48031	5.78376	5.81438	6.88201	6.2156	5.30684	5.13798	6.09074	6.42066	5.54797	4.63966	5.06491	5.56068	4.87853	4.43978	4.7563	3.03098	6.38747	6.88079	6.77653	6.86015	5.34878
Mir290	5.73375	5.05373	6.16221	6.41042	3.87304	3.24969	3.04883	2.85534	3.14345	3.98826	2.77409	3.6856	4.78642	4.18038	3.5776	3.75354	4.47798	4.76465	3.78522	4.95672	4.01112	4.68381	4.06301	4.32515	3.69389	5.89101	4.38247	3.842	5.45565	5.91927	6.68235	5.8613	5.59546	4.75678	4.4819	5.77606	4.06532	4.49245	5.04076	4.21293	3.37747	3.82928	5.00635	3.54162	5.96687	6.28466	5.55509	6.07353	4.25025
Mir9-3	4.79768	4.97717	5.46575	6.04218	4.3983	4.18172	4.20217	3.42311	4.90446	4.95489	4.86806	4.36684	4.90646	5.35436	4.96929	3.83893	5.33498	4.71726	4.01973	4.51731	5.02161	5.22674	5.2052	5.01684	4.76628	5.10362	4.20198	5.8155	4.59599	4.73679	5.10216	5.29132	4.1005	5.43758	5.35093	3.01435	4.59148	5.15675	5.20074	5.70601	5.16235	4.39307	5.20883	4.62103	5.03565	5.03932	5.68846	4.99376	4.51696
Mir217	1.7028	1.96064	1.99173	1.80554	1.92006	1.82603	1.93324	1.79359	1.82359	1.94776	2.05915	2.1172	1.87095	2.69892	2.49617	1.68962	1.66836	2.16236	1.85432	1.5867	1.7293	2.32308	1.8566	1.95209	2.07683	2.33181	1.76362	1.65406	2.49526	2.37274	2.80207	2.05295	2.29306	1.93798	2.0902	1.84075	1.51764	1.9161	2.20536	1.74019	1.62027	1.96523	2.37347	1.967	1.89633	1.72861	2.45972	2.05688	1.97434
Mir219-1	3.97279	2.72238	4.41431	4.45506	4.19092	3.84808	3.51676	3.46885	2.95887	2.57041	3.95232	3.40715	3.47009	2.82148	3.42506	2.99973	3.99695	3.99759	4.24425	3.42447	3.54723	4.18317	3.67155	3.44504	3.08564	3.21606	2.8493	4.1985	3.78252	4.26996	2.63517	5.19269	3.64261	4.44827	4.40759	3.2844	4.61898	4.78254	3.56678	3.32973	3.77898	3.76688	4.09079	4.6807	3.99341	4.46298	4.51032	3.92214	4.20846
Mir337	2.22314	2.45011	4.07002	2.28971	3.34853	2.21881	3.96596	2.20059	2.49328	2.09591	3.06649	2.49531	2.39037	2.51718	3.19067	2.67153	3.66799	2.75776	2.51837	3.00506	3.62243	2.49564	2.33311	3.58109	3.06074	3.62472	3.17634	2.4171	2.68019	3.16189	2.37458	2.39006	4.40616	3.36047	3.59396	2.70496	3.59995	3.20551	3.454	2.26862	3.43695	3.61276	3.39071	3.85009	3.33589	3.3797	3.79777	3.03171	2.8283
Mir23a	2.08214	2.41392	2.21812	3.44418	2.51556	2.43739	2.67195	2.83849	2.8307	2.18696	2.26158	2.0963	2.49536	2.25236	2.58771	2.90361	1.67127	1.96325	2.04608	3.45045	2.90478	2.69946	2.30306	2.1174	2.42447	4.29067	2.97985	2.39737	4.53737	5.04384	2.93532	2.85191	3.42219	3.22989	3.27159	2.39697	2.21268	3.76028	2.72826	2.85158	2.80159	2.77678	2.64058	2.9603	2.80641	3.37627	4.41337	3.82719	3.31852
Mir9-1	3.33051	4.42847	3.20578	3.25684	2.50549	3.28308	4.8406	3.32138	3.56189	2.05235	3.51091	3.0636	4.2122	4.71157	3.29676	3.04462	3.36276	3.49155	3.01848	3.78643	3.18628	2.50984	3.56267	3.74371	2.89617	4.26039	3.85995	4.12965	4.21285	5.28637	3.71786	6.01264	4.54236	4.55917	4.08518	3.13473	3.42467	4.05763	3.72933	4.12462	3.61246	4.17962	4.28491	3.25656	4.10417	3.13263	4.67	3.32936	4.09451
Mir127	2.70477	3.44843	3.11887	3.53133	3.30516	3.28747	3.21076	3.30651	2.85952	2.95155	3.5733	3.57239	3.54194	4.16133	3.77641	2.48796	3.94976	3.97813	4.1065	3.61704	4.01447	3.92933	2.9602	3.33492	3.9115	3.90125	3.65819	3.52494	4.24407	4.36105	4.01421	5.23027	4.75955	4.1269	4.14604	4.02264	3.76314	4.63511	4.23971	4.69229	4.07688	4.13136	3.53723	4.36374	4.12351	4.09719	4.33997	4.49063	4.35398
Mir320a	6.10371	5.74587	5.80367	6.39111	5.87937	5.65147	5.49146	4.83245	5.45156	5.79941	5.13761	4.98936	5.64939	5.96832	5.98527	5.49693	6.21589	6.43653	7.45128	6.09888	6.21235	7.19918	6.33119	6.45867	6.68153	7.24787	5.82021	7.26358	6.49261	7.2997	6.48107	7.29301	7.23574	6.88384	6.94566	6.38544	6.49029	6.11914	7.18594	6.45756	5.57604	5.14599	6.68928	6.01287	6.49016	5.93056	6.86937	6.78739	6.05641
Mir125b2	2.552	2.54264	2.61279	2.55843	2.30508	2.44052	2.51755	2.32229	2.3526	2.42761	2.43014	2.43148	2.40398	2.39788	2.47037	2.31373	2.93147	2.62759	2.77954	2.79595	2.50106	2.55638	2.52316	2.54822	2.71024	2.59192	2.30784	2.66873	2.66227	2.7771	2.88968	2.78366	2.82275	2.81609	2.78717	2.54167	2.86956	2.60756	2.71089	2.73539	2.7302	2.6688	2.73169	2.59418	2.78499	2.8563	2.9956	2.79798	2.77938
Mir6323	3.18443	2.90826	2.88281	3.65707	2.84922	2.60118	2.72906	2.89666	2.64653	2.80206	2.56426	2.41549	2.93291	2.85334	3.06813	2.4346	3.2914	2.95952	3.11879	2.86709	2.92558	3.22097	2.72211	3.1858	2.91111	2.76995	2.90208	3.53089	3.01041	3.19722	3.63694	3.88608	3.36723	3.72093	3.46005	3.28856	3.78321	3.68159	4.00584	3.8848	3.11255	3.1177	3.91382	2.68757	3.30788	3.7714	3.7043	3.26674	3.13408
GSTM1	26.0565	23.1742	22.0827	NA	23.3083	22.287	22.342	NA	20.1328	23.203	24.4246	NA	21.8635	18.2608	29.5581	NA	24.918	24.0691	24.5339	NA	21.1969	23.6654	25.4603	NA	21.5154	26.4082	23.2192	NA	23.4011	28.7464	22.345	NA	23.5843	26.1397	26.6925	NA	24.0197	25.3828	26.7817	NA	29.5757	24.0691	30.4983	NA	24.9276	28.5722	28.3262	NA	20.4177
Mir212	4.88659	4.86068	5.17141	6.0485	5.25716	4.78116	4.76086	3.80053	4.77883	4.74017	4.72079	4.50819	5.09184	4.5097	5.41833	3.97977	5.2326	5.02339	4.93372	4.21132	5.07059	5.00998	4.84093	5.64555	5.70865	5.32896	5.37213	5.85491	4.45695	5.3418	5.12415	5.88797	5.12566	6.38485	5.31858	4.73038	5.67858	5.73392	5.69613	5.86645	5.28081	3.96339	5.64366	5.01664	5.39298	5.94076	6.16982	5.45091	5.74614
Mir154	2.62513	2.90301	2.83894	3.47838	2.81309	2.72307	2.6969	2.67736	2.88333	2.59713	2.89634	2.77448	3.0089	3.18449	2.61224	2.86046	2.83592	2.89062	2.81898	3.16083	2.83784	3.18655	2.8381	2.85814	2.70862	2.98915	3.01722	3.28732	3.27264	3.78446	3.5174	4.04067	4.22791	3.45299	3.35235	3.5212	3.3379	3.37292	3.35992	3.3709	3.13385	3.39719	3.41262	2.92542	3.25057	3.31591	3.78348	3.28811	2.87904
Mir187	3.47272	4.72499	3.49196	4.70475	3.6588	3.77669	3.36554	3.63062	3.72936	4.13898	3.32593	3.74382	4.42687	3.42374	4.09506	4.65756	4.70368	5.12354	5.03973	4.00949	3.23817	4.57227	4.32121	3.95774	3.57939	3.92614	4.01836	5.2738	3.9031	4.29522	4.51731	5.25966	5.40571	4.23715	3.94845	4.90699	4.39507	4.14081	4.71512	4.4235	3.78694	4.45223	4.89304	4.09912	5.32833	4.50227	5.36189	5.38068	4.33013
Mir204	2.56765	2.46044	2.95947	2.54235	1.9442	2.56707	2.43017	2.21053	2.22203	2.61974	2.15195	2.60022	2.80577	2.93222	2.6675	2.68752	2.74513	2.71484	2.91501	2.52237	2.9285	3.30264	2.55897	2.44058	2.49374	3.2195	2.30149	2.56773	3.19307	3.71416	3.21891	3.32226	3.44232	2.85925	3.04759	3.22363	2.75731	2.6606	2.98414	2.69933	2.59914	2.54135	2.97418	1.98526	3.01515	2.91226	3.72282	3.25461	2.78587
Mir211	2.9332	3.02998	3.24924	3.15398	2.75548	2.73011	2.80401	2.6977	2.6511	2.68605	2.80194	2.65167	2.8866	2.9115	2.70486	2.77373	3.09281	3.09983	2.85981	2.94187	2.77678	3.09398	2.8619	2.85014	2.90241	2.91783	2.75788	3.08906	3.19611	3.26631	3.29582	3.44117	3.61057	3.25373	3.42966	3.16453	3.19796	3.22512	3.12991	3.20851	3.10049	2.94805	3.15246	3.03918	3.17267	3.14158	3.4066	3.2823	3.04982
Mir194-2	4.87816	4.47262	4.98703	4.48003	4.21488	3.90498	4.15811	3.02141	3.63423	3.46063	4.37492	4.51179	5.06593	5.21579	4.55563	4.29049	4.40307	4.07473	4.77454	4.57602	4.35751	4.93951	4.3377	4.89285	4.39537	3.84349	4.56848	5.76193	5.29051	6.16187	5.33294	5.21628	5.61541	4.99489	5.41318	5.42058	5.0449	5.46559	5.11211	4.95562	4.77467	5.65468	5.24189	4.87135	5.1712	5.26884	5.43828	5.78644	5.27568
Mir150	4.08356	3.61994	4.24812	3.91082	3.26426	2.63879	3.01258	3.35792	3.03097	2.03698	2.92665	4.14822	3.76961	3.78777	3.91626	3.02435	2.70827	4.3729	3.66319	3.34903	4.31727	4.71217	3.01991	2.41174	3.59682	3.93366	3.36604	4.70304	3.37097	4.46671	4.31832	4.39018	5.53201	3.92042	4.05792	3.12974	4.40982	4.16648	4.24425	3.83269	3.51019	3.63941	3.64087	3.88874	3.26298	4.18305	4.29733	3.65807	4.19237
Mir219-2	2.39501	3.75555	2.23969	2.35326	2.85807	2.65257	2.66365	2.73607	3.04625	2.64098	2.39812	3.06362	3.92495	2.08214	2.66518	3.23914	3.47171	2.35522	2.54976	3.53716	2.76568	3.83543	3.43605	2.71624	3.43531	4.17644	3.45219	3.77049	3.80007	2.40568	4.80462	4.1441	4.97728	3.96792	3.79057	4.16984	3.77848	3.80525	3.8829	3.83864	3.90008	3.81318	3.72293	3.9316	3.2231	3.05302	3.86595	3.38395	3.26151
Mir324	4.70897	4.57743	4.5086	4.47137	5.21242	5.09208	5.12305	5.18421	4.49366	4.44393	4.32526	4.36362	4.07271	4.67859	4.27609	4.18909	4.55998	4.68002	4.44205	4.61632	4.70769	4.70982	4.72241	4.53571	4.33656	4.37871	4.58553	4.60624	4.66452	4.7024	4.59804	4.70835	4.48959	4.418	4.47518	4.4109	4.41926	4.53241	4.30118	4.44837	4.48668	4.20116	4.33838	4.51226	4.73516	4.85717	4.86104	4.76326	4.66314
Mir147	3.11489	3.05454	2.8867	3.42408	4.15719	5.07942	5.45893	5.50434	3.34367	3.76696	3.22256	3.30286	3.49381	3.15926	3.43156	3.18315	2.87899	3.55552	3.1425	3.50316	3.36423	3.58843	3.14371	3.22602	3.28376	3.16836	3.1491	3.21874	2.74338	2.92398	2.88804	2.94791	2.87136	2.96782	3.03341	3.26996	2.84717	2.87309	2.92784	2.84277	2.84395	2.88111	2.87054	2.84235	3.13492	3.27557	3.14018	3.12592	3.19863
PCBP2	20.7747	20.3536	16.0513	NA	16.8804	17.8457	18.9576	NA	19.6472	18.4014	16.1583	NA	19.7566	22.0862	20.043	NA	19.9818	17.5807	18.5246	NA	16.1771	17.3475	19.3203	NA	17.2454	19.2649	16.1305	NA	18.226	18.7965	15.9912	NA	13.5278	19.286	18.1678	NA	19.102	18.5037	17.1719	NA	18.99	15.8569	18.7	NA	17.8048	16.183	17.9876	NA	17.0129
Mir34a	2.45095	2.5852	2.20922	2.93832	3.05612	2.93167	3.37439	4.14385	2.68714	1.89851	2.31717	2.47994	2.56733	3.20241	3.33399	2.2429	3.23705	3.31241	2.53067	2.25742	1.83566	3.02965	3.30799	2.64695	2.34221	2.45782	2.73621	2.2886	2.92108	2.89129	3.24594	2.91791	2.72134	2.96	2.9686	2.28675	2.03945	2.8268	2.75042	2.84971	2.85788	2.72796	2.70265	2.82712	2.54821	2.45824	2.48782	2.84445	2.84398
Mir19a	3.40718	3.30622	3.10729	4.10141	3.76526	4.17388	4.20357	4.6407	3.4362	3.26566	3.9232	3.68661	2.88729	3.60367	3.54747	3.45981	3.31905	3.06115	3.42266	3.76092	3.91291	3.46762	3.09364	3.63331	3.68498	3.69534	3.19869	3.34949	3.64062	3.20519	2.83539	2.73506	2.82975	2.47928	2.76834	3.00531	3.23423	3.31009	2.64828	2.51566	3.14815	3.1691	2.58171	2.82901	3.43922	3.811	2.87663	4.11546	2.19606
Mir22	5.38222	5.60405	5.69806	5.97763	6.00933	6.30179	5.91958	6.30236	5.097	5.189	5.15149	5.48341	5.168	5.19069	5.03437	5.08304	4.57061	4.66782	4.66906	4.92214	5.41243	5.01407	5.03507	4.93397	5.90015	5.10967	5.16752	5.16672	6.04288	5.23139	5.76247	4.97867	4.70294	4.37325	4.53129	4.65396	4.9034	4.46586	4.55571	4.46671	4.40163	4.63752	4.62173	4.53454	5.27776	5.20824	4.92358	5.05865	5.31692
Mir3577	6.69005	6.59254	6.88692	6.6698	8.43492	8.26366	8.33168	7.83606	6.42415	6.38956	6.5353	6.54254	6.43731	6.47454	6.41695	6.94371	6.88447	6.7964	6.58928	6.50096	6.82034	7.05905	7.08203	6.64556	6.40099	7.09483	6.81976	6.73335	6.92457	6.84417	6.85829	6.80304	6.98821	6.75008	6.75883	6.83506	6.74671	6.82194	6.7692	6.7779	6.55516	6.48796	6.62875	6.62279	6.52397	6.5504	6.55633	6.69087	6.62489
Mir223	3.60688	3.46319	3.39963	3.05458	4.42043	5.72589	5.7333	6.06811	5.52303	5.09533	4.71549	4.51981	4.68484	3.9586	4.54777	4.43914	4.54272	4.50212	4.37817	4.4001	4.5539	4.04326	3.65913	3.70188	3.71045	3.67495	3.82783	3.48987	3.32492	3.33933	2.90994	2.77232	3.11816	3.08952	3.0198	3.50555	3.2866	2.68424	3.09164	3.15205	3.06809	3.22742	3.81595	2.71069	2.6803	2.95609	2.87413	2.53763	2.74601
Mir199a2	3.23461	3.70494	3.43378	3.54278	3.30563	3.50301	3.5726	3.94324	4.62107	4.06214	3.78308	3.74173	4.3007	4.30972	4.00678	3.94936	4.0512	3.98833	3.69669	4.03278	4.63615	3.7414	4.43692	3.77363	4.05627	4.07233	4.29747	4.01945	3.02855	3.31576	3.05476	3.43598	3.55432	3.26717	3.0428	2.81339	2.94911	3.07968	3.13633	3.17886	2.94304	3.02688	2.98311	2.79713	3.16713	3.18312	3.27921	3.5395	3.233
Mir32	5.32922	5.36601	5.29694	5.29818	5.46393	5.18726	5.54163	5.24146	5.50418	5.42291	5.43612	5.46135	5.31954	5.39231	5.32804	5.43131	5.37781	5.18649	5.28841	5.31943	5.66148	5.38427	5.55118	5.41404	5.3871	5.49915	5.5053	5.39781	5.17529	4.99529	5.08577	4.83225	4.69053	4.98585	4.96659	5.14279	5.0075	5.05718	4.99856	5.0724	5.32269	5.25354	4.81622	5.42007	4.95335	5.03995	4.79599	5.0284	5.01494
Succinic	16.5348	16.7593	21.9468	NA	19.4872	19.7808	21.1636	NA	16.9738	22.2443	17.3445	NA	16.4395	20.0888	17.6466	NA	16.5969	16.9266	16.6111	NA	15.9845	NA	NA	NA	16.9265	15.1451	21.6373	NA	17.8837	15.9754	15.7899	NA	16.3972	21.3531	16.4196	NA	16.9821	16.3675	18.6889	NA	17.0725	21.1218	13.9134	NA	16.9323	16.8041	NA	NA	21.604
MARCO	17.6569	18.6008	12.5394	NA	18.3131	19.6009	19.5314	NA	20.4962	22.3043	17.0843	NA	19.7676	16.0916	15.2053	NA	19.2963	18.2967	18.8377	NA	16.624	17.9731	15.985	NA	19.6461	18.3819	17.242	NA	16.3116	17.9554	19.256	NA	16.3461	17.1937	19.4949	NA	18.9401	15.7311	16.424	NA	18.2763	17.1636	15.9121	NA	18.4286	17.9253	16.4673	NA	18.4712
ATL2	19.7951	20.5979	21.8397	NA	20.6822	16.2052	19.1976	NA	20.2101	20.8564	14.1968	NA	17.4896	14.365	17.4951	NA	17.9306	12.6989	21.6145	NA	15.4693	17.5199	17.7378	NA	15.0762	14.9903	16.8819	NA	15.4872	15.308	18.6498	NA	14.7757	17.1924	16.239	NA	16.9958	19.4426	16.9681	NA	18.8762	17.7782	15.4573	NA	17.1185	16.8381	16.4493	NA	15.6846
UGT1A6	15.0999	16.5684	18.6713	NA	18.5316	15.2172	17.3137	NA	17.5405	15.6363	15.3585	NA	18.5615	16.4464	17.8148	NA	13.8282	14.3767	20.3638	NA	14.7188	17.1765	16.885	NA	14.623	15.6837	19.3961	NA	17.265	16.9061	16.184	NA	17.1554	14.4902	17.4826	NA	15.678	16.8106	16.7523	NA	21.6549	18.1735	20.9155	NA	13.6387	17.2412	13.331	NA	14.1372
SERPINH1	16.0231	15.208	12.7685	NA	13.3585	18.6187	18.5449	NA	15.7094	20.4658	16.5052	NA	16.6383	22.456	21.68	NA	19.9724	18.5711	21.0145	NA	19.5042	10.432	16.8106	NA	15.4126	14.3102	17.3817	NA	19.2039	18.2733	19.0603	NA	16.1769	17.3349	17.3679	NA	17.1591	17.1469	17.0926	NA	23.2096	18.1961	20.3675	NA	19.4732	17.0963	16.5582	NA	18.8435
DDX5	20.0867	14.5372	18.4786	NA	18.9963	18.4762	18.637	NA	20.741	20.8324	17.065	NA	18.1283	22.2139	19.7525	NA	20.2756	16.3279	21.4114	NA	14.4952	16.5262	14.3945	NA	17.2357	17.9351	16.2346	NA	15.9159	16.2067	16.5681	NA	19.4612	16.6235	16.6158	NA	13.6088	12.6055	17.6498	NA	20.4512	15.196	17.7898	NA	19.5426	20.4694	19.5293	NA	14.3325
GLG1	16.9604	14.7683	16.4193	NA	13.7909	14.0733	16.0618	NA	14.0963	13.5718	14.5956	NA	13.6566	14.4076	12.7549	NA	18.7917	13.0705	17.3702	NA	12.1001	14.1591	14.4853	NA	14.0971	13.2782	14.2892	NA	14.7296	18.3921	14.8976	NA	15.4979	12.2994	15.8238	NA	15.2408	13.6218	14.8088	NA	20.9462	10.4733	17.916	NA	16.6646	18.8272	14.3895	NA	14.5188
RTN4	16.528	15.1747	17.1759	NA	15.1008	14.043	14.7618	NA	15.3919	16.6866	16.1968	NA	16.1343	20.9197	18.7538	NA	18.4501	14.6799	19.6154	NA	17.3959	12.1548	14.0357	NA	15.0906	15.9931	15.6257	NA	17.2617	18.0464	15.3556	NA	17.8812	14.3206	17.2517	NA	17.0572	16.4	16.8178	NA	20.0616	15.0827	18.616	NA	20.0453	13.33	16.5838	NA	18.2026
LDHB	24.2158	24.8871	24.9144	NA	23.8342	24.2485	24.0481	NA	26.0557	26.535	23.095	NA	24.4248	26.5828	30.0173	NA	25.6251	23.9024	22.7356	NA	20.1376	23.7459	24.6158	NA	22.7963	24.8117	21.8574	NA	25.9365	29.026	25.4178	NA	28.0403	27.1342	25.5963	NA	23.7449	23.2473	26.0393	NA	27.1662	22.7554	28.2225	NA	27.7141	30.9531	29.0508	NA	25.4816
OSTC	24.4374	22.7516	22.0024	NA	23.6118	24.4374	22.0536	NA	24.7177	23.5972	23.9364	NA	22.0865	24.9191	24.153	NA	24.005	23.5886	23.2338	NA	23.5886	24.1678	23.4022	NA	23.5886	23.8066	21.8497	NA	24.0151	27.2408	23.6311	NA	25.6316	24.5595	22.2181	NA	23.3693	24.0664	23.8563	NA	26.39	23.5886	26.3064	NA	25.9786	28.2579	24.7941	NA	24.599
Mir19b1	2.09309	2.56989	2.06983	2.16768	2.26216	2.35626	2.02058	3.25496	2.13707	1.67364	2.02865	2.04702	1.95013	2.34881	2.21652	2.18733	1.87377	2.49666	2.14737	2.23391	2.10344	2.27408	1.97959	2.04126	1.86033	2.22738	2.08363	3.09308	2.13906	2.02152	2.53898	2.15072	2.93338	1.72153	2.02986	2.36982	2.04166	2.02944	1.96846	2.11484	3.04026	2.44408	1.91896	1.59373	2.27415	2.40664	2.35	2.51515	2.08606
Mir18a	2.34218	2.65378	3.56444	2.06092	2.02493	2.71387	2.08334	2.30031	2.13113	4.00488	2.37021	1.99558	1.82481	1.8202	2.50817	1.61393	1.91053	2.97357	1.85152	1.80915	2.10805	2.73673	2.24867	2.34556	1.78234	2.29046	2.22521	1.9221	3.37912	2.47304	3.00455	1.86561	2.79408	2.40694	2.06269	2.61748	1.92797	2.97513	3.10501	2.26523	1.86546	2.35298	2.10449	2.21669	2.3006	3.00368	2.58953	2.6533	2.34532
Mir135b	2.14914	2.33019	3.75266	3.89385	1.85604	2.64375	2.06207	1.82718	1.85126	2.42338	1.90963	2.26039	2.04554	1.92329	2.42675	2.25683	2.75229	2.1279	2.4775	1.54907	2.3977	1.83064	2.07506	2.12449	2.19008	2.5262	1.62948	2.53118	2.01961	2.52245	2.04693	2.37174	4.40219	1.96617	1.95888	2.16605	2.16627	2.85624	2.5649	2.15775	2.17186	2.67424	3.0863	2.15755	2.68797	2.1001	2.3001	2.25988	2.37021
SEC31A	19.6647	20.0607	19.1937	NA	18.4428	16.5957	16.5399	NA	17.1253	20.6221	17.6333	NA	18.1816	15.5675	17.8076	NA	16.0823	16.956	13.6036	NA	17.1204	19.9509	15.8776	NA	17.8899	19.8464	16.6357	NA	16.7944	19.8453	14.9051	NA	16.6071	17.2417	18.6813	NA	16.0238	19.2841	15.2985	NA	19.9387	14.7759	17.0773	NA	20.6545	20.4244	14.7138	NA	18.3696
DNAJC3	14.9918	17.2972	16.9219	NA	20.3185	15.4169	21.07	NA	15.1247	21.3281	17.1202	NA	18.0394	20.4338	17.9251	NA	18.7888	18.0031	17.375	NA	16.8772	15.9232	18.5816	NA	18.2128	15.5912	16.0247	NA	15.1793	20.9237	17.3829	NA	19.1673	15.2053	17.6598	NA	14.8001	17.5744	17.3001	NA	17.8007	16.6284	18.355	NA	13.7067	17.1192	16.8711	NA	17.4269
EIF4A2	18.3119	21.0058	18.1919	NA	19.142	21.5154	19.0574	NA	16.883	21.4413	17.036	NA	18.4242	14.3242	17.8376	NA	19.5034	19.1346	20.8421	NA	20.151	17.8882	19.3835	NA	14.0759	16.8935	20.2975	NA	16.7191	15.2746	19.0732	NA	17.3664	19.0734	19.1736	NA	15.8285	17.4081	18.2582	NA	17.5441	14.3465	19.8457	NA	16.8786	22.2758	17.5222	NA	20.3781
MATR3	21.1749	17.7803	13.0443	NA	19.0284	15.8901	16.7746	NA	18.7662	17.487	15.6129	NA	17.7371	20.9311	19.9366	NA	15.7654	14.9983	12.8868	NA	15.8699	16.0729	16.0594	NA	16.5738	14.9161	14.8514	NA	18.5572	17.7271	13.7043	NA	19.4322	17.5369	17.1407	NA	16.7774	14.6408	17.8074	NA	17.0759	16.7003	16.0519	NA	21.1447	17.729	15.5846	NA	13.9066
NDUFB1	22.5669	23.3972	20.3676	NA	24.8727	18.1527	17.9743	NA	23.4741	18.7447	19.5409	NA	18.4957	25.0151	17.4224	NA	16.6405	21.2761	21.1421	NA	15.5568	16.8057	19.3742	NA	19.5015	17.9768	18.876	NA	22.3954	19.7814	16.5408	NA	21.3412	20.2949	18.3001	NA	18.9232	19.4369	19.5904	NA	22.3648	21.6151	16.7066	NA	17.2656	20.4644	20.0435	NA	18.1241
SNX3	23.3961	23.9001	22.6883	NA	22.6844	23.6664	22.7039	NA	23.6586	25.1796	22.4779	NA	22.7039	24.5422	17.9991	NA	20.2758	22.4779	22.0654	NA	22.4779	20.7328	17.9991	NA	22.4779	22.522	21.4899	NA	20.7328	19.2105	20.3515	NA	23.2061	21.1898	19.5945	NA	22.4779	22.7039	19.5945	NA	23.284	22.4779	17.9991	NA	22.4779	22.6225	19.5945	NA	21.3899
Mirlet7c-1	3.54929	3.5449	3.43352	3.34367	3.27232	3.31607	3.14964	3.27111	3.50832	3.46836	3.2566	3.49706	3.44735	3.25508	3.01084	3.25288	3.62926	3.6214	3.22242	3.31847	3.28659	3.43962	3.20094	3.20491	3.44922	3.18665	3.21603	3.24245	3.57463	3.5433	3.46852	3.26135	3.10802	3.30204	3.28378	3.4648	3.17961	3.25326	3.24629	3.16313	3.02275	3.3884	3.14605	2.77234	3.17153	3.33921	3.17646	3.47289	3.11659
CGN	20.2431	20.1291	17.2837	NA	19.5226	19.9163	16.437	NA	13.4565	14.1396	16.3411	NA	12.3273	14.3073	12.0674	NA	21.0416	16.9657	14.2884	NA	14.7099	14.2989	13.6869	NA	11.9936	17.6101	15.5772	NA	12.2704	17.1032	14.5824	NA	19.2417	17.7476	16.0523	NA	13.5331	12.9494	14.6039	NA	11.6429	10.7929	13.1518	NA	14.6778	13.192	14.4001	NA	11.8407
Mir92a1	4.15819	4.40954	3.12466	2.85563	3.27459	3.97055	4.33673	2.75769	3.19694	3.64402	2.5347	3.4027	3.02451	3.04913	2.78789	2.86968	3.50126	4.09717	2.56597	2.45148	3.20856	3.4522	3.5688	3.39925	2.47438	3.26204	2.55279	2.99881	3.31554	3.11255	3.14108	3.31897	3.11856	3.31812	3.19211	2.99475	3.05466	2.99775	2.91788	3.04885	2.77259	2.5117	3.10982	2.45771	3.01817	3.44124	3.84467	3.51882	2.92024
F1LU71	15.1125	15.88	19.4814	NA	15.4881	16.1308	20.1011	NA	16.8478	18.2199	15.9604	NA	18.016	17.4572	19.8995	NA	14.387	16.3489	18.1921	NA	19.3777	16.3961	18.9814	NA	15.8693	15.7997	17.1379	NA	17.8865	20.7847	17.4565	NA	20.0385	19.1954	17.8373	NA	17.6738	15.1403	18.5015	NA	14.7706	18.7623	16.3484	NA	16.9053	17.5128	18.9193	NA	15.9367
Mir20a	1.81327	2.99049	2.78699	2.89615	3.77279	3.36785	3.07168	2.60515	2.49536	3.36145	2.12672	2.67774	2.08032	2.87428	2.44058	1.63892	2.73334	2.77693	2.64378	2.64314	2.09953	2.89985	2.22875	2.78203	1.87347	1.70046	2.59406	2.74193	3.05831	2.85065	2.77128	3.32422	2.29625	2.66093	2.2243	2.64053	1.76517	1.83239	2.60441	2.53105	2.80878	3.09804	2.77165	2.1821	2.03839	2.60568	2.40238	2.20447	1.94812
NDUFS4	21.0752	20.2778	21.7158	NA	20.1093	21.2406	22.7365	NA	21.9891	22.612	15.9987	NA	24.0304	23.8731	20.0517	NA	19.7227	20.5281	18.4943	NA	20.9467	21.1782	21.3458	NA	20.6739	16.8784	20.1631	NA	19.2612	20.4357	20.6613	NA	20.1481	20.4252	21.1628	NA	21.2495	20.2127	22.2243	NA	23.0436	19.7065	18.2724	NA	22.6869	20.3654	17.1937	NA	17.3154
SLC16A1	23.3871	23.8673	19.3484	NA	20.5598	24.1202	19.8212	NA	23.1389	15.6632	17.3997	NA	15.3179	14.4538	15.5637	NA	17.4916	17.7866	18.6408	NA	17.5964	19.1364	17.0641	NA	19.584	19.648	16.3342	NA	15.4578	17.5104	17.3227	NA	17.1215	13.5812	17.1121	NA	16.9832	19.9623	13.531	NA	21.4017	17.2818	17.7823	NA	17.4127	17.6712	15.2309	NA	17.0155
LMNB2	18.7682	15.0151	16.4683	NA	17.1013	20.1899	18.4232	NA	21.7029	20.8342	13.8286	NA	19.9415	22.3281	19.766	NA	18.594	16.2759	21.594	NA	16.4495	15.3454	15.7052	NA	13.6997	13.8971	15.3817	NA	15.0408	18.4506	14.0554	NA	20.2225	21.4076	19.7391	NA	15.6485	18.6259	19.7615	NA	18.584	16.6267	15.4804	NA	21.8873	16.0729	17.8241	NA	14.1372
COL6A2	18.8755	18.7562	16.441	NA	17.6197	21.8501	16.8809	NA	17.3313	14.3824	12.6728	NA	15.4147	20.4863	20.1435	NA	16.4676	15.8889	20.7615	NA	15.3057	16.1977	13.4535	NA	15.9654	19.7862	16.7181	NA	14.3702	16.3567	16.4128	NA	18.0903	13.8357	16.0267	NA	15.4957	13.6874	16.8341	NA	14.6387	17.3023	17.267	NA	17.1121	16.6485	17.3406	NA	19.4286
BGN	20.1904	20.2365	18.5516	NA	19.0782	21.0543	17.0137	NA	18.8039	22.2191	16.926	NA	17.3606	15.9555	17.1163	NA	17.1533	12.7129	20.1688	NA	15.5947	16.0311	16.5676	NA	17.1666	17.6756	16.8141	NA	14.117	15.0698	16.7846	NA	13.7829	18.0708	14.1481	NA	20.1122	15.8615	17.6762	NA	17.3824	16.8738	13.153	NA	14.88	19.0528	18.719	NA	14.091
MTDH	22.5735	22.6374	21.7095	NA	21.4827	22.9936	19.3074	NA	22.3832	21.5819	15.003	NA	19.2686	23.3266	16.7332	NA	18.4435	17.5148	19.0643	NA	17.1191	15.9454	16.8168	NA	16.472	19.3709	18.7472	NA	14.064	21.1355	19.9673	NA	21.7245	19.6544	18.8662	NA	13.7015	18.3559	18.231	NA	20.9033	16.1248	17.1887	NA	21.0705	20.3522	19.7742	NA	18.4722
TKFC	18.0517	21.3474	19.3394	NA	18.0397	19.3952	17.9442	NA	15.2448	19.603	15.452	NA	15.2532	19.86	16.462	NA	14.502	15.4271	16.7034	NA	21.4526	16.0073	18.2799	NA	17.1239	16.4268	17.0581	NA	15.0047	21.9013	20.3066	NA	20.8989	15.8416	18.8496	NA	17.1102	18.7284	17.7748	NA	20.412	17.9967	21.3181	NA	21.1051	23.5662	16.2306	NA	12.3912
VCP	21.7149	22.7508	21.1489	NA	17.8949	21.2559	16.1189	NA	18.8268	17.6573	15.4024	NA	17.1454	21.1563	19.0744	NA	17.1224	16.8094	17.3278	NA	16.8758	16.6	17.5915	NA	16.0428	19.7584	15.1289	NA	16.6829	14.5846	16.962	NA	19.3984	16.0478	17.6151	NA	14.531	14.1958	16.122	NA	21.3435	14.688	19.9169	NA	15.5508	18.9821	16.2658	NA	16.1463
ECH1	16.0376	20.737	19.7971	NA	18.2516	18.9203	18.9747	NA	21.5545	21.5691	17.2326	NA	19.7777	22.991	21.9951	NA	17.7204	17.4931	19.5248	NA	18.0658	16.7009	20.8294	NA	15.006	17.5772	17.6729	NA	19.644	24.1917	17.8323	NA	21.5855	19.0535	19.6041	NA	15.6596	18.8572	18.7554	NA	21.5106	15.8736	18.3667	NA	21.1699	22.3839	19.6664	NA	19.8223
LOC297568	19.648	20.3356	19.2268	NA	16.6088	18.2872	12.6722	NA	20.1514	17.8757	17.8463	NA	15.5078	15.0585	13.8531	NA	15.9644	19.8107	18.6966	NA	15.7801	19.1712	15.2492	NA	16.4113	16.4912	18.5105	NA	17.3349	22.5152	18.302	NA	19.2026	15.8572	16.1885	NA	15.7012	17.8636	16.1272	NA	23.1297	15.5034	15.1777	NA	20.2946	23.577	16.1167	NA	15.0891
ALDH2	16.9087	20.6158	20.3882	NA	19.2147	22.0154	21.6359	NA	20.3167	16.7482	16.9115	NA	17.4965	20.3035	17.3971	NA	19.8303	16.7081	19.4482	NA	15.8597	15.6037	19.1176	NA	18.5935	19.5021	20.5563	NA	19.6693	23.7462	16.0828	NA	20.8525	17.1725	16.0404	NA	21.0682	19.2595	18.0938	NA	26.1262	18.5365	21.8063	NA	19.855	24.9447	13.857	NA	17.8481
AK4	19.4995	20.6143	13.8169	NA	16.727	20.8068	18.9901	NA	21.96	17.2779	16.8392	NA	19.6667	16.6634	16.1871	NA	15.3838	20.3974	14.0136	NA	17.5489	14.5552	20.3123	NA	16.4341	17.2114	13.8073	NA	15.6463	21.5293	18.0598	NA	15.7483	20.2488	17.5319	NA	16.7108	16.6656	17.5405	NA	16.741	20.5712	16.7728	NA	21.5551	21.0735	16.9074	NA	17.3741
NME2	16.9478	20.7887	16.109	NA	18.7488	22.2932	15.2211	NA	21.9444	21.4136	15.6794	NA	18.562	16.7255	19.8864	NA	20.8075	17.9901	19.1431	NA	18.2664	19.6035	17.6385	NA	18.138	19.6488	19.7062	NA	20.9751	24.9366	18.4338	NA	16.2771	19.8543	18.8668	NA	17.8318	16.3947	15.8433	NA	24.6327	17.7598	20.1803	NA	20.9144	17.536	20.1173	NA	18.4239
SF3B1	20.6124	20.1421	15.1066	NA	17.5582	15.5167	16.7896	NA	19.5501	15.0643	15.7422	NA	18.3996	16.4937	15.0053	NA	16.5873	18.7128	18.1621	NA	13.668	15.6753	15.8573	NA	15.8189	15.5638	15.6345	NA	14.5796	17.5209	14.3364	NA	18.06	16.4993	14.8612	NA	14.5255	16.4692	16.065	NA	17.9967	16.6009	16.5921	NA	19.0619	19.0418	17.7826	NA	17.8219
GCLM	17.2511	12.5387	17.456	NA	18.8864	19.0899	18.7541	NA	18.4474	16.4851	16.4702	NA	18.5139	20.0246	18.0913	NA	13.1573	16.32	16.2046	NA	17.9121	17.8137	17.0087	NA	15.0128	16.1629	17.4126	NA	17.2326	14.999	14.5352	NA	19.0238	18.8473	18.8362	NA	17.7221	16.4543	21.0486	NA	24.2589	15.2587	19.5253	NA	14.5134	18.2068	20.2575	NA	17.0086
KRT20	21.1874	18.0115	21.1769	NA	18.6628	22.8071	21.0877	NA	19.8423	20.4608	17.8633	NA	17.7313	23.0996	19.2338	NA	23.3683	18.0138	17.317	NA	22.0845	19.6959	17.6376	NA	20.9004	21.0705	19.7073	NA	17.138	17.4298	17.3677	NA	21.4321	20.2324	19.2162	NA	19.9529	22.6879	19.9653	NA	22.6742	20.4966	21.8811	NA	15.7627	19.1942	18.4239	NA	17.3598
SSB	16.2854	16.8584	16.2449	NA	18.3356	16.9082	17.2212	NA	16.1658	17.2965	18.8315	NA	16.8513	19.8899	15.47	NA	18.1101	16.0737	17.9744	NA	15.9245	17.0347	15.701	NA	17.0432	15.9235	15.88	NA	16.1445	14.203	14.9796	NA	16.4692	18.0687	17.1204	NA	14.1018	12.6134	13.7308	NA	16.7429	16.3787	17.9891	NA	18.5683	17.8049	17.4161	NA	12.9556
TPM4	20.7908	20.1577	16.7294	NA	20.4817	22.0563	20.051	NA	18.3433	17.5595	18.5106	NA	19.9922	18.9505	19.0279	NA	16.3794	20.9666	18.2793	NA	19.7134	17.3661	16.5742	NA	18.413	18.9503	14.6847	NA	19.7226	18.6594	19.5234	NA	18.9093	16.8839	18.2122	NA	20.7138	19.4695	14.7987	NA	15.1047	17.3769	14.6349	NA	16.1366	19.8604	18.6571	NA	19.8402
PDIA4	23.0162	21.8908	17.3136	NA	19.9446	21.0983	14.7635	NA	20.2677	22.3137	16.3126	NA	19.2556	19.7931	16.9919	NA	20.8335	16.0583	16.553	NA	16.2243	17.5415	15.4145	NA	17.1312	20.4587	17.0422	NA	17.038	23.8169	15.6148	NA	22.0587	20.7379	16.7219	NA	13.5676	16.1712	15.7389	NA	22.7603	13.289	17.1413	NA	22.3328	22.7936	16.0658	NA	17.2613
HSPA9	23.1387	23.9931	17.8159	NA	20.2537	23.0629	17.8894	NA	22.9369	22.9777	18.5449	NA	20.0651	20.284	19.9259	NA	18.9801	16.4221	16.6247	NA	18.5124	17.3828	16.6069	NA	15.2497	20.4248	16.6141	NA	16.0017	21.7624	17.658	NA	20.3671	19.0543	16.5917	NA	16.3046	13.1084	16.1387	NA	24.2248	16.417	16.9627	NA	21.429	19.687	14.9992	NA	16.9651
CISD3	14.6889	23.7618	19.4425	NA	20.5455	23.149	18.1812	NA	22.4648	17.0429	17.3921	NA	21.5718	14.3029	17.2377	NA	18.8895	19.2068	20.5421	NA	18.893	17.4575	20.6577	NA	19.9707	19.1954	15.7456	NA	16.9074	19.3495	16.0515	NA	22.8145	18.0072	17.6892	NA	16.8215	16.8517	19.9474	NA	23.1128	17.7998	17.5517	NA	19.6526	15.8037	18.3664	NA	15.0819
NCL	19.6752	19.308	13.1696	NA	19.5442	21.5905	15.2626	NA	14.1908	15.2655	15.1949	NA	20.6407	20.8119	19.4967	NA	15.7838	18.5172	13.8182	NA	17.3103	15.6514	14.831	NA	13.2784	18.9794	13.1298	NA	13.5487	17.8838	16.9397	NA	13.6881	18.1433	13.404	NA	15.3635	16.8437	14.8859	NA	16.5379	14.4585	16.0779	NA	19.4838	18.8634	13.2578	NA	13.9033
KHDRBS1	19.7977	13.0385	17.4034	NA	21.189	21.9731	17.3915	NA	20.6302	22.1795	19.2162	NA	20.8884	23.0403	18.4756	NA	19.4502	17.3105	18.011	NA	15.9561	13.1875	16.5551	NA	19.7806	19.6701	16.2478	NA	16.2652	16.5814	13.4851	NA	13.6728	19.8962	15.3975	NA	17.443	18.3426	16.4707	NA	16.2888	17.0184	19.7887	NA	21.9522	15.3706	17.6321	NA	19.1388
FGB	21.8121	21.9328	20.2448	NA	22.1624	26.7117	24.1924	NA	21.0055	23.4356	19.9912	NA	22.9501	27.0672	23.6924	NA	21.3325	17.3055	23.7457	NA	20.0382	20.5915	18.1089	NA	19.7499	24.2616	20.8701	NA	20.2011	22.4389	18.6383	NA	21.4236	18.744	21.3206	NA	15.9645	21.1718	19.5677	NA	22.4204	20.0382	18.0003	NA	23.3926	23.9233	21.4779	NA	17.9669
TMEM256	22.4882	23.2519	23.7634	NA	22.4283	23.5002	22.5253	NA	23.4107	25.1004	22.6222	NA	21.6445	23.8683	22.0922	NA	21.2504	21.8391	24.0791	NA	21.8391	22.1649	22.6031	NA	21.5445	22.5197	20.273	NA	22.1649	24.1711	22.4832	NA	23.5778	22.8041	22.6031	NA	21.5445	21.9163	22.0758	NA	23.3875	21.8391	22.6031	NA	23.6994	24.4546	22.4195	NA	22.816
ASGR1	24.8885	25.1994	23.4287	NA	24.7	24.6353	22.9196	NA	24.295	25.911	24.0735	NA	24.6157	25.2677	26.9453	NA	20.5522	18.5968	22.2616	NA	21.2385	23.1537	23.0929	NA	22.1842	24.0207	18.1066	NA	21.1934	26.3148	23.1908	NA	27.2549	24.3219	23.6248	NA	22.0841	23.9763	22.5261	NA	25.8573	22.3819	24.2842	NA	25.1264	27.8615	25.8531	NA	24.048
FLNB	19.5861	19.5712	17.9034	NA	15.8787	19.6194	16.993	NA	18.3538	19.6126	11.2981	NA	17.0428	21.0618	17.4652	NA	18.2984	12.6473	17.618	NA	13.1833	12.2241	14.5189	NA	13.9878	13.972	12.2292	NA	14.2071	17.5108	14.9786	NA	18.9201	17.1725	14.3103	NA	14.4745	16.1126	16.453	NA	14.9015	13.3766	14.9461	NA	20.5434	21.6123	16.5421	NA	15.0292
COL4A2	16.6495	19.1827	17.0525	NA	18.1754	19.6148	17.2055	NA	18.9622	20.1306	13.7795	NA	18.6197	21.6359	15.381	NA	18.0248	13.8988	18.7977	NA	13.0984	13.7013	13.3347	NA	13.6562	12.4452	13.3128	NA	13.6941	18.8138	14.8476	NA	19.7599	18.4635	16.6726	NA	13.4134	15.1934	16.3762	NA	19.2535	14.9153	14.6795	NA	21.4623	19.9801	16.8693	NA	16.8315
NDUFV2	19.7945	20.3717	19.9241	NA	18.3123	20.325	18.3479	NA	21.9204	18.3857	21.2823	NA	21.7124	19.7633	19.9844	NA	18.3008	20.1382	19.2379	NA	18.2095	19.3598	20.1752	NA	16.9935	20.0646	19.0888	NA	19.1298	20.2462	18.9195	NA	21.2903	19.2164	19.0663	NA	19.0803	18.1584	18.7677	NA	22.4498	17.9377	16.8117	NA	21.1726	18.408	16.4679	NA	20.878
PLG	20.1933	15.9697	17.5955	NA	17.7481	21.5028	17.6693	NA	19.4139	15.4358	16.2089	NA	18.5686	15.5577	13.9831	NA	19.4446	15.2372	14.1225	NA	17.4206	14.6289	16.7527	NA	16.2652	12.2346	16.3876	NA	11.6905	22.0601	16.8363	NA	20.0205	18.9985	18.9008	NA	15.8951	16.5902	17.2883	NA	21.4534	12.9206	16.2128	NA	22.0106	20.8555	18.6197	NA	16.0656
MTHFD1	18.1495	21.0229	20.0712	NA	17.2216	16.3606	16.0525	NA	21.9177	20.5543	15.8584	NA	18.9158	21.5432	18.2492	NA	21.1233	17.7732	18.2037	NA	18.7281	13.2076	16.3452	NA	15.5156	17.4379	18.4171	NA	17.8365	22.5157	17.6452	NA	21.4429	20.0752	18.4862	NA	13.3391	18.065	17.2713	NA	20.8148	18.0326	17.6908	NA	21.974	23.7496	14.8463	NA	19.6657
CTNNA1	20.4456	19.2671	20.3196	NA	16.8612	18.9344	18.1151	NA	19.4139	19.7819	15.4604	NA	17.5774	20.6067	16.2331	NA	18.0745	15.5701	19.7156	NA	15.2295	15.6616	14.5208	NA	13.072	14.8065	16.6295	NA	17.4344	14.0271	18.2252	NA	21.722	18.853	15.8475	NA	17.0773	16.1618	18.4694	NA	20.593	15.7307	17.7198	NA	22.3373	13.7931	17.8296	NA	18.7248
H2AFX	27.4842	29.0269	28.0472	NA	28.6167	30.3545	27.9771	NA	29.0922	30.2976	25.7921	NA	28.6075	29.6228	28.7924	NA	26.5294	23.4201	28.1126	NA	26.2417	25.2819	25.547	NA	25.3991	28.4808	21.0134	NA	23.355	29.4794	27.1758	NA	29.7999	29.2801	27.2033	NA	23.2263	27.0914	26.0395	NA	27.8517	25.4331	25.4982	NA	30.5625	25.0828	26.3349	NA	27.1938
HBB	26.4169	26.5565	24.2528	NA	23.8044	26.7655	23.0609	NA	25.5998	26.9799	20.1626	NA	23.8166	25.8138	23.1799	NA	22.7605	20.4236	23.3182	NA	22.9148	23.1056	21.7535	NA	20.5129	24.4132	19.9179	NA	21.5209	25.5846	23.0315	NA	24.5943	23.1654	21.9279	NA	21.5819	21.1713	20.5898	NA	25.6694	21.9081	21.2897	NA	24.4048	23.8185	24.0623	NA	22.9191
HIST1H1C	28.6631	28.2067	26.4052	NA	28.1602	29.2043	25.9674	NA	28.3538	28.8907	20.0076	NA	28.0756	29.3501	25.8957	NA	26.3354	24.0651	27.0336	NA	24.7011	21.2787	22.3321	NA	21.529	26.7525	19.0291	NA	22.7145	27.3715	25.1468	NA	29.186	28.6466	24.6176	NA	22.8755	23.7707	22.8776	NA	26.6385	23.2439	21.9931	NA	29.6542	27.0297	24.0244	NA	24.7864
TPM2	24.1053	25.0292	22.843	NA	23.5607	26.3011	24.882	NA	22.03	24.6292	20.2697	NA	24.3939	24.2902	22.6731	NA	19.4915	19.3294	24.5578	NA	18.8525	20.0355	18.4415	NA	19.7239	23.1514	19.1947	NA	20.2479	20.8415	19.7339	NA	21.5153	20.704	19.057	NA	19.9402	20.6051	20.2023	NA	22.8545	20.1502	17.3749	NA	22.609	21.908	18.685	NA	18.6645
F1LNG6	26.8724	25.8877	25.7955	NA	26.8271	27.6379	26.1256	NA	26.2721	27.1288	22.5471	NA	26.3918	27.2164	24.1104	NA	24.208	19.8416	26.2296	NA	22.6395	22.2366	21.4363	NA	19.5873	25.0699	17.519	NA	22.909	25.5374	24.0522	NA	27.238	26.4418	25.3166	NA	21.8594	23.6499	23.3012	NA	24.9788	22.0653	21.7122	NA	28.529	20.0991	24.9714	NA	21.7818
PRPH	20.964	23.1608	20.0253	NA	19.9357	24.4642	21.3391	NA	24.1387	25.8911	18.7291	NA	23.213	25.2875	23.992	NA	23.6564	17.7947	22.5546	NA	18.7291	19.4611	19.5372	NA	18.4877	21.2648	19.7369	NA	19.6157	18.3971	17.6815	NA	20.8564	19.6583	16.5085	NA	18.5026	17.9987	19.3866	NA	22.5047	18.7291	20.1177	NA	20.7935	19.7518	17.1129	NA	19.9903
FGA	21.7202	23.572	20.0526	NA	22.1031	26.7868	24.1486	NA	20.9498	24.0882	20.5209	NA	23.4391	26.5257	23.1183	NA	21.6474	18.0242	23.0208	NA	20.5209	21.0274	16.9676	NA	20.2573	23.962	20.8849	NA	20.5466	19.7547	18.3527	NA	20.8293	19.893	19.1009	NA	20.2884	20.956	20.8662	NA	20.3243	20.5209	21.084	NA	22.7088	22.0067	19.9549	NA	21.347
ITGB1	21.6577	16.4089	20.142	NA	21.2668	21.2537	19.2052	NA	20.1421	23.0069	14.6937	NA	20.9865	22.9076	18.2846	NA	20.2404	15.739	20.6101	NA	18.4984	16.8341	16.3692	NA	17.0546	19.1849	15.782	NA	18.4556	19.5141	18.2759	NA	21.6899	19.8834	18.4011	NA	16.7916	18.2542	15.28	NA	20.1303	17.6554	16.7613	NA	21.4414	14.4637	17.0297	NA	16.6341
HNRNPU	21.119	21.3144	18.8763	NA	19.2064	22.0132	18.8072	NA	20.6666	21.9328	19.0921	NA	21.8314	22.9704	20.0815	NA	20.7819	17.2528	20.4065	NA	14.4045	20.3264	17.4523	NA	17.7802	18.7888	20.0558	NA	16.6212	20	18.0263	NA	21.1624	18.2029	19.9973	NA	16.0315	16.8768	18.922	NA	19.8614	18.4334	18.7896	NA	20.5663	20.2242	19.1802	NA	14.2845
COL4A5	16.4993	12.8482	14.7419	NA	17.8846	12.205	17.2251	NA	18.5869	20.5098	12.2623	NA	19.2002	20.9936	16.8185	NA	17.4582	14.6535	17.8912	NA	14.8845	13.4809	14.8629	NA	14.1759	12.6977	12.767	NA	12.6549	18.0299	15.0311	NA	20.5164	17.583	16.7793	NA	14.0384	19.5889	15.5979	NA	19.8493	14.2768	14.5144	NA	21.056	21.3018	16.2796	NA	17.4673
CDH2	12.6737	20.0301	19.7937	NA	18.4769	20.3393	16.8718	NA	19.6262	14.9192	14.9829	NA	17.519	17.1928	16.8481	NA	19.9324	17.5773	16.1647	NA	18.0459	18.3671	19.2532	NA	15.3028	18.2817	18.5436	NA	15.4233	17.6646	18.4528	NA	21.1251	15.7942	17.3576	NA	14.8252	18.6451	17.0499	NA	20.1535	15.6488	18.4318	NA	21.057	20.7914	19.3009	NA	17.1445
SCP2	21.7322	21.204	18.326	NA	12.4139	14.1471	17.1045	NA	14.3829	21.0232	13.8078	NA	21.3291	21.01	17.0571	NA	18.6019	18.4246	14.3434	NA	17.9117	14.8098	17.9413	NA	14.8095	17.6019	15.5667	NA	15.7538	20.5805	16.6427	NA	21.7512	19.6415	16.1751	NA	14.3423	14.6669	16.045	NA	21.5062	14.8784	12.2102	NA	15.3297	20.7981	15.4013	NA	12.5077
RPS5	24.1247	24.1303	22.8358	NA	22.2898	23.8531	20.0926	NA	23.8822	22.4802	20.8949	NA	20.545	23.3038	20.3014	NA	23.7402	20.8569	22.8748	NA	21.106	21.1678	19.4255	NA	21.106	21.9406	23.006	NA	22.1428	26.3775	20.5967	NA	24.8091	21.9931	20.9752	NA	20.9212	19.7222	20.7603	NA	24.8449	20.3661	17.634	NA	23.2991	22.7811	20.0991	NA	22.4612
VAT1	21.3934	22.5945	21.6584	NA	20.232	22.6511	17.9184	NA	22.5271	23.4063	19.5967	NA	21.2537	21.7324	21.3409	NA	19.1518	19.5967	19.988	NA	19.5967	19.5077	19.3948	NA	19.385	19.8843	19.3975	NA	19.8369	21.7172	19.7147	NA	21.4886	20.7796	18.1946	NA	18.7297	19.0281	19.1581	NA	20.4188	19.5967	18.7431	NA	20.8189	21.8954	18.2949	NA	20.0794
CALR4	22.5315	22.6729	17.181	NA	21.5802	23.7256	19.2036	NA	22.7067	24.0014	17.3675	NA	22.1791	23.482	18.2759	NA	22.9917	18.4227	20.2674	NA	18.3263	19.5565	19.6933	NA	19.4174	21.0739	20.825	NA	20.2721	26.2134	19.6956	NA	23.4863	22.1865	21.0867	NA	19.2474	20.1048	20.1673	NA	25.1667	19.5459	18.1326	NA	22.1286	22.575	21.0461	NA	18.6027
HNRNPK	21.4235	22.0679	17.6939	NA	20.6272	23.6252	20.1923	NA	21.8315	23.016	19.7239	NA	20.039	22.3501	20.5221	NA	19.2345	19.7239	20.0057	NA	19.7239	19.3298	19.102	NA	19.7239	21.6917	18.7673	NA	17.756	20.2163	19.2582	NA	21.9398	18.637	19.0245	NA	18.9742	19.6499	19.6908	NA	22.9172	19.7239	16.6766	NA	20.1615	20.833	19.25	NA	19.7108
HBA-A2	25.201	25.0854	21.382	NA	20.9023	24.9664	18.8449	NA	22.3136	25.3119	20.2448	NA	23.3546	24.0322	18.1685	NA	22.5608	17.3717	19.9975	NA	20.3744	20.8271	18.8377	NA	19.3687	21.7486	16.5215	NA	20.2448	20.3238	18.3267	NA	22.9387	23.0253	18.8377	NA	18.7879	19.2806	18.89	NA	22.9387	19.6243	19.072	NA	23.2724	22.1492	20.8898	NA	20.0106
CHCHD3	22.5952	21.9513	18.7745	NA	20.9945	22.1652	17.6916	NA	23.0466	21.3094	18.2731	NA	21.5315	21.2848	18.3764	NA	21.6895	16.5915	19.4261	NA	18.2554	18.9564	18.2919	NA	17.5707	18.2083	18.1849	NA	18.9564	17.6206	18.7547	NA	21.833	21.1745	18.2919	NA	17.4415	18.9848	17.9518	NA	24.0654	18.2554	18.7429	NA	21.3322	20.8349	18.8359	NA	17.298
LOC100912599	25.0883	23.4432	20.0746	NA	23.5295	24.1416	22.6086	NA	24.8537	25.2766	21.0288	NA	25.9722	26.7369	21.6214	NA	23.3342	21.1746	23.054	NA	19.7192	21.3632	21.2907	NA	20.4037	22.9734	22.8322	NA	21.3632	25.7521	22.227	NA	25.5919	21.0645	21.2455	NA	20.4037	22.5556	21.5382	NA	26.4351	21.0288	21.6719	NA	25.8889	24.4428	21.5707	NA	21.2508
RT1-M6-1	22.5746	22.8933	20.1182	NA	21.115	22.5746	19.8528	NA	22.9512	24.9627	17.5627	NA	21.1381	24.1254	21.4606	NA	21.8352	19.3056	18.4566	NA	19.3056	20.1107	19.4491	NA	17.4972	19.8459	16.1266	NA	19.2425	23.9895	17.9844	NA	22.1774	21.6475	19.7775	NA	18.9699	22.2039	19.7752	NA	24.2496	19.3056	18.6913	NA	23.1705	24.3309	18.9291	NA	21.7934
NDUFA6	23.2815	23.3799	20.5881	NA	22.1731	22.8332	19.803	NA	24.3537	24.0141	20.795	NA	22.8897	24.7526	22.6491	NA	21.7393	19.7309	21.0644	NA	20.1549	21.0816	20.5946	NA	19.4822	22.2345	18.2348	NA	21.0816	23.8235	19.6769	NA	23.1902	21.2838	20.6712	NA	19.5624	20.5431	20.6269	NA	23.1718	20.1549	20.7535	NA	23.6334	23.0538	21.0923	NA	20.481
HIST1H1D	24.8145	24.7472	20.9658	NA	24.4459	25.2488	21.851	NA	24.7081	24.7463	21.1336	NA	23.5124	25.4203	21.6798	NA	22.9479	21.1738	22.6702	NA	19.9173	21.5923	21.0709	NA	18.6956	21.8118	21.6014	NA	21.5923	22.4081	18.3627	NA	23.9944	23.447	18.8942	NA	20.5881	21.3461	21.2738	NA	24.062	21.1336	21.3969	NA	24.7552	23.2495	21.6019	NA	20.762
HNRNPC	22.5721	22.7323	19.2681	NA	22.1622	23.9917	19.2415	NA	22.6976	23.5546	19.6184	NA	21.9459	24.0398	21.0678	NA	20.5693	19.0704	18.0922	NA	19.6184	19.904	19.8099	NA	19.1097	19.9728	20.0598	NA	19.1661	21.7316	20.115	NA	22.0492	20.9518	19.973	NA	18.9634	20.1103	20.4039	NA	20.8826	19.6184	20.1205	NA	23.0652	21.7638	20.2244	NA	19.1393
HNRNPAB	22.3068	22.1282	20.1955	NA	21.0909	22.7069	17.632	NA	21.8809	23.0621	18.4874	NA	22.4054	22.7789	22.564	NA	20.1477	17.9584	18.5025	NA	18.9829	19.0345	18.4604	NA	17.8365	19.9181	18.8737	NA	19.3796	18.4312	18.2621	NA	22.0443	20.6568	17.7615	NA	17.265	18.6773	16.5054	NA	22.0917	18.9829	18.8065	NA	21.7636	20.8188	17.5557	NA	19.6126
TPM1	22.9571	23.8224	20.6423	NA	22.4262	24.1694	21.5054	NA	20.4702	21.3694	19.4503	NA	21.3817	23.6458	20.4571	NA	18.5061	18.0274	18.3881	NA	17.2662	17.8158	19.1508	NA	18.7063	21.7157	19.9611	NA	19.2929	22.5452	19.7085	NA	22.0403	21.9311	19.1508	NA	18.6537	20.9176	20.26	NA	22.5452	19.4503	19.1508	NA	22.0403	20.8758	17.5589	NA	20.5585
RPS19L2	25.0859	24.3454	20.9913	NA	22.6531	23.9011	20.8032	NA	24.1928	24.5055	20.7909	NA	22.338	24.1899	21.8888	NA	22.6833	19.8682	21.8045	NA	20.4784	20.825	20.42	NA	20.3438	21.827	19.5236	NA	20.7989	25.2345	20.694	NA	23.9873	21.3719	18.3396	NA	20.0966	20.6278	20.6754	NA	25.0795	20.6325	20.6357	NA	23.1084	23.1494	20.8998	NA	19.0855
NDUFA7	25.1684	24.0438	21.0588	NA	21.4656	23.0863	18.6591	NA	24.9107	22.2239	20.1131	NA	24.6379	22.6615	22.1539	NA	22.1466	19.9267	20.674	NA	19.9267	20.7909	19.6586	NA	19.1572	22.7584	19.5538	NA	20.7909	23.821	19.2455	NA	22.8752	22.962	19.6586	NA	18.9911	20.3871	19.0547	NA	24.3391	19.9267	19.6586	NA	22.5252	22.9133	19.6796	NA	18.7606
A0A0G2JSW2	21.1531	22.7742	18.2625	NA	20.3234	21.0323	17.0879	NA	20.8388	21.2394	16.9424	NA	20.9583	20.8654	19.3935	NA	20.3785	17.9982	19.2633	NA	17.9982	17.9982	18.246	NA	17.9982	19.054	18.246	NA	17.9982	21.1517	20.7355	NA	20.7089	20.9269	18.246	NA	17.0152	18.4043	18.4043	NA	20.6014	17.9982	18.246	NA	21.1517	20.2937	17.059	NA	18.0757
GLUL	25.1374	26.884	21.0851	NA	22.7218	24.1895	17.855	NA	22.4117	21.4599	19.4046	NA	22.2592	21.6741	20.9695	NA	21.2154	17.3079	20.7875	NA	19.4046	18.8939	16.6276	NA	18.8518	20.3691	19.8931	NA	19.8079	22.6651	19.3729	NA	22.7656	21.2235	19.6373	NA	18.4328	19.5637	19.535	NA	22.5412	19.4046	19.613	NA	21.5733	22.2415	19.4604	NA	20.2868
NPM1	22.6368	22.1037	18.7918	NA	21.3573	23.1736	20.1525	NA	22.1037	22.0944	18.7872	NA	22.5472	23.3009	21.2552	NA	22.0313	19.0693	19.9904	NA	17.0633	18.5301	19.1982	NA	18.2808	19.913	18.3185	NA	19.8316	22.1007	19.9179	NA	22.545	20.8565	17.9027	NA	18.3207	19.5688	19.4467	NA	24.4291	18.7203	19.5842	NA	22.0944	21.0116	19.9015	NA	20.4084
SRSF7	21.1817	21.5495	19.1804	NA	19.7202	22.9142	16.9711	NA	21.2573	22.0575	19.2359	NA	21.1817	21.3804	18.276	NA	20.5761	19.2359	19.3329	NA	19.2359	19.6325	18.4643	NA	18.9937	21.1807	18.6316	NA	19.6325	22.0125	18.738	NA	22.0968	19.879	18.6411	NA	16.8889	16.8068	18.8911	NA	21.2439	19.2359	18.7401	NA	21.5048	21.8732	18.8666	NA	19.3014
LOC100360647	21.4455	24.6512	21.607	NA	22.8178	24.6529	21.2923	NA	24.2595	23.655	22.2542	NA	24.046	23.5784	20.9135	NA	23.4202	21.8732	21.3339	NA	21.8732	22.5555	21.2982	NA	21.4009	21.6905	21.1113	NA	22.5555	25.6239	21.7278	NA	24.2906	22.2934	21.1016	NA	21.2018	21.9696	21.4472	NA	25.4404	21.8732	21.4879	NA	23.9604	23.3255	21.6357	NA	22.3803
ES1	20.6335	23.6743	18.7559	NA	20.1019	21.3106	19.386	NA	21.8302	21.3392	19.7712	NA	20.6713	21.451	20.5831	NA	20.2216	19.7712	20.6446	NA	19.7712	19.8838	19.6174	NA	19.6059	19.4315	19.7099	NA	19.8838	21.451	19.0521	NA	21.5939	20.9667	19.6174	NA	19.5831	19.7802	19.7525	NA	22.665	19.7712	19.7936	NA	20.344	21.3625	19.7936	NA	20.1008
STOML2	21.3374	21.4971	18.6244	NA	20.6699	21.253	19.1807	NA	23.4704	21.3826	18.4611	NA	20.4163	23.912	19.8949	NA	21.0293	18.4611	20.0731	NA	18.4611	19.6763	19.0765	NA	18.4611	20.3199	19.2228	NA	19.6763	21.5221	19.2998	NA	21.8159	19.5385	19.1535	NA	18.4611	18.82	19.2593	NA	23.4142	18.4611	17.5827	NA	21.2299	20.3939	19.2321	NA	18.4611
NDUFA2	21.8861	22.4226	20.9007	NA	21.5168	22.6723	19.1732	NA	23.204	22.6481	20.7602	NA	22.3073	23.9555	19.3597	NA	20.6408	20.1921	20.7905	NA	20.1921	20.7303	19.8389	NA	19.7506	20.1203	18.488	NA	20.7303	22.6983	20.1915	NA	22.2787	21.7441	19.8389	NA	19.4349	20.3748	19.7088	NA	22.6058	20.1921	19.8389	NA	22.7685	22.2842	20.109	NA	20.6434
RPS12	24.7045	25.2065	20.0343	NA	22.8979	24.9606	21.0514	NA	25.1373	24.8407	21.2112	NA	23.2398	26.2586	20.6177	NA	22.9106	19.6363	22.0748	NA	20.9177	21.6027	20.3067	NA	20.621	22.1652	19.3567	NA	22.8244	27.4858	19.9001	NA	24.9501	22.6437	20.6405	NA	20.3121	21.0642	20.9449	NA	26.1106	20.9462	20.3067	NA	23.7001	24.4342	20.8545	NA	18.8253
A0A0G2K3Z9	25.8023	26.4774	23.533	NA	24.0226	26.6779	23.1668	NA	26.0807	25.5558	22.4672	NA	24.133	25.5388	23.205	NA	22.9089	20.8887	20.5383	NA	21.9203	22.262	21.6787	NA	22.2695	24.5522	21.6504	NA	23.597	28.7482	23.1206	NA	26.9388	26.2349	23.6668	NA	22.1541	22.4838	22.8825	NA	27.6674	22.3645	22.8072	NA	25.9425	25.124	21.2621	NA	22.6806
ALB	25.0068	25.0864	20.641	NA	22.2753	25.0375	19.7374	NA	24.4189	24.9	15.685	NA	20.7845	24.4372	21.0465	NA	22.6502	19.8983	17.1476	NA	19.2291	21.8906	18.0912	NA	20.0857	23.0948	20.9783	NA	22.1292	26.5884	19.8937	NA	25.0171	23.0702	19.3037	NA	19.8459	19.0067	19.5748	NA	27.8672	18.8486	20.2294	NA	22.9366	23.1147	19.8276	NA	21.4987
D4A8N3	24.8093	24.9045	22.4826	NA	23.5699	23.3346	20.3234	NA	25.381	25.1995	21.0078	NA	24.1333	26.1618	21.3495	NA	24.327	20.5455	21.8801	NA	20.5436	19.504	18.4047	NA	20.8274	21.5369	21.9457	NA	20.3336	26.8939	20.454	NA	25.3465	23.3723	19.0044	NA	20.6926	20.8727	20.8505	NA	25.6437	21.1016	19.325	NA	24.5902	23.4182	19.4574	NA	22.4541
D4A4W9	22.4646	22.9256	21.3162	NA	20.9632	22.4646	20.029	NA	23.2301	22.9928	20.5139	NA	22.9439	22.6901	21.702	NA	24.1844	20.4922	20.3337	NA	20.4922	21.3529	20.4725	NA	20.3744	19.3225	20.4052	NA	20.5766	24.3934	19.6011	NA	22.7277	21.8774	20.613	NA	20.551	20.1787	20.4225	NA	21.8132	20.4922	20.7373	NA	23.2131	22.3987	18.5395	NA	21.3416
RPS2	21.6994	23.405	22.081	NA	20.4843	22.5312	20.2169	NA	23.7027	23.1763	17.0925	NA	22.0172	24.6565	20.7461	NA	23.5747	21.2478	21.5842	NA	19.9842	20.117	20.0947	NA	19.688	19.5193	21.4751	NA	21.2434	25.3769	20.7113	NA	23.7753	21.918	19.4085	NA	19.7577	19.9694	17.5218	NA	23.356	19.9842	20.6486	NA	23.2184	25.2379	19.6041	NA	21.315
MAL2	22.8139	24.2357	23.9528	NA	23.0355	24.7393	22.0975	NA	25.1553	23.779	21.5551	NA	23.8096	24.1943	22.0886	NA	21.6926	22.0413	23.7426	NA	22.0413	21.6183	21.4395	NA	21.0616	23.0181	22.5731	NA	21.566	23.7397	23.6559	NA	23.779	23.7086	23.2846	NA	21.3206	22.249	20.0962	NA	24.4895	22.0413	22.7605	NA	23.9066	25.6143	22.7338	NA	21.941
VAPB	20.729	22.7967	21.6055	NA	20.2434	21.0316	18.6718	NA	23.4795	22.1004	18.508	NA	20.1079	23.0974	17.3359	NA	20.4792	18.8873	21.5493	NA	18.8873	19.2173	18.3513	NA	18.4353	20.898	20.0254	NA	19.6913	21.4717	21.193	NA	22.4299	21.0788	18.4117	NA	18.4944	19.1193	18.7297	NA	21.6085	18.8873	19.7489	NA	21.3815	21.1384	19.4968	NA	19.057
TIMM50	20.6193	21.6796	20.8542	NA	20.155	20.9829	19.6491	NA	21.0323	22.2706	18.9846	NA	20.7116	22.8464	19.2077	NA	20.0188	17.5431	19.8815	NA	18.901	19.2189	19.362	NA	18.5876	18.8209	18.5669	NA	19.2189	21.3334	19.5307	NA	21.4045	19.3563	19.3613	NA	18.5098	19.2084	19.1071	NA	21.9979	18.901	19.4549	NA	20.98	22.9552	19.5939	NA	19.4193
ACADM	20.5824	21.9404	20.6946	NA	19.9555	21.6666	16.8111	NA	22.5102	21.8884	17.4208	NA	20.7575	20.8907	18.2197	NA	19.0645	18.7687	19.4242	NA	18.7687	19.0408	20.2471	NA	19.162	19.2764	18.9502	NA	19.2131	22.3374	17.35	NA	21.1343	19.6173	18.9341	NA	18.6689	18.78	20.7352	NA	22.1292	18.7687	20.9938	NA	22.7652	22.2306	18.4848	NA	18.1304
RRBP1	22.1882	22.4053	19.9135	NA	20.2305	22.42	17.679	NA	22.8491	23.0069	16.2667	NA	21.9431	24.0355	19.6271	NA	21.8363	18.9042	19.7101	NA	18.6644	17.1427	17.7289	NA	18.4872	19.4776	19.6709	NA	18.2796	24.928	19.7365	NA	22.9162	21.8793	19.6009	NA	18.3373	18.7383	18.1038	NA	23.5305	18.6644	18.987	NA	24.2935	23.6307	20.94	NA	20.7776
ACAT1	23.7184	23.5999	22.8276	NA	20.7087	24.858	22.1565	NA	23.6082	23.4604	20.5083	NA	22.7958	24.4103	24.0956	NA	18.8378	20.2237	20.7722	NA	20.9984	20.0874	20.996	NA	20.2002	23.0652	17.6271	NA	21.4522	25.6293	21.5529	NA	25.0881	23.4459	21.2635	NA	20.1093	19.438	20.4738	NA	26.2256	17.4477	20.5609	NA	25.4576	25.0142	19.4583	NA	21.3738
ACTR3	21.0256	20.6589	17.6857	NA	20.2169	21.2531	19.7116	NA	21.5374	21.8306	19.1882	NA	21.099	22.4598	19.3577	NA	21.337	17.4418	20.0065	NA	19.1688	19.5463	19.6042	NA	18.931	19.374	19.7306	NA	19.5463	22.785	19.6042	NA	21.5869	20.7772	19.652	NA	18.7834	19.7423	19.2656	NA	21.4918	19.1688	19.9671	NA	22.4034	22.3862	19.8112	NA	19.6427
LOC100910721	26.2678	25.7246	23.206	NA	22.8549	24.2593	23.6206	NA	26.1826	24.8246	18.3741	NA	24.1204	22.7381	21.9652	NA	24.3932	20.5529	24.1049	NA	21.647	21.0413	18.6348	NA	20.5997	22.7024	21.6361	NA	20.9911	27.0199	22.2154	NA	25.8856	23.6453	22.4722	NA	20.6703	20.3636	21.1969	NA	26.0338	20.7272	22.0907	NA	25.5451	19.9944	22.0644	NA	21.3557
HNRNPA2B1	24.0711	22.9928	19.9485	NA	22.8979	24.1356	21.3095	NA	23.7629	22.6183	19.6144	NA	23.599	23.4795	23.823	NA	23.2281	19.657	19.4151	NA	19.3722	17.3545	17.7934	NA	19.2496	22.2065	20.8107	NA	18.6037	23.5774	20.4486	NA	24.149	23.5142	21.8572	NA	19.1499	20.5014	21.7943	NA	23.1674	19.4721	18.6818	NA	24.0254	22.2815	20.5536	NA	20.8765
SDHB	23.4885	22.1513	21.9937	NA	21.0622	22.4536	19.8759	NA	24.1238	21.0015	18.9151	NA	22.7033	21.8626	21.7405	NA	21.2352	18.1803	19.9039	NA	17.7519	18.5421	17.324	NA	18.8123	20.7386	19.9314	NA	17.8643	25.0807	19.2298	NA	24.1437	21.7701	18.0253	NA	18.7339	18.4286	19.3462	NA	25.1222	17.7832	18.1905	NA	24.2893	20.8935	18.3745	NA	21.1813
HNRNPA3	23.4682	22.7399	20.9061	NA	21.6143	22.0896	20.3717	NA	22.451	22.0571	20.1364	NA	21.9137	22.883	23.1084	NA	20.6359	18.4292	19.1995	NA	18.4116	18.5136	20.4743	NA	19.9886	21.8029	20.2891	NA	21.2802	23.2977	19.6264	NA	24.317	22.4008	21.1721	NA	19.8455	20.4296	20.656	NA	22.4441	19.9617	19.073	NA	24.4654	22.1413	19.6845	NA	20.6827
RPL36A	23.7336	23.1485	21.1727	NA	21.6345	22.6911	20.2856	NA	23.1485	23.3167	20.1777	NA	22.4509	23.7391	21.4174	NA	24.2814	20.4123	22.0458	NA	20.4123	20.8073	20.1174	NA	20.2377	19.9135	22.0545	NA	20.1767	24.4878	20.4409	NA	22.8019	21.0502	21.0505	NA	20.2909	20.264	20.5549	NA	23.2046	20.4123	21.2263	NA	23.3167	22.3814	18.7912	NA	20.8035
A0A0G2JU90	25.463	23.1218	21.4293	NA	22.4554	22.9211	22.3049	NA	24.9468	23.3608	21.026	NA	22.6145	25.0442	23.2267	NA	23.0732	20.9557	23.5964	NA	20.9557	21.4994	21.4614	NA	20.7099	20.8211	21.1911	NA	19.3554	24.7915	21.9409	NA	24.2017	21.8195	20.8054	NA	21.0809	21.0263	21.4721	NA	24.5686	20.9557	19.4623	NA	23.195	22.8608	18.494	NA	21.6669
NDUFB11	23.2336	23.3641	21.8562	NA	22.0685	23.4104	19.9007	NA	23.9417	24.5482	18.4342	NA	22.6976	24.9904	19.7215	NA	21.8596	19.153	22.4494	NA	20.1075	20.345	19.1539	NA	19.9114	21.1847	21.2169	NA	19.6146	23.5308	20.3505	NA	22.948	21.1237	19.2536	NA	19.783	20.6558	20.0538	NA	23.8235	20.1075	18.7666	NA	23.4385	24.7141	20.0858	NA	21.2463
D4A290	25.9511	26.1969	23.3347	NA	23.714	25.9914	20.9579	NA	26.1576	26.146	21.2401	NA	23.5843	26.6836	23.0264	NA	24.1189	21.8365	22.8767	NA	19.8999	20.3809	20.3226	NA	21.1924	22.7049	23.1422	NA	23.5237	26.7637	22.3438	NA	25.5088	23.4144	21.3567	NA	21.0469	18.0613	21.6299	NA	26.0968	21.1533	20.8508	NA	25.088	23.8728	21.075	NA	22.3412
BCO2	24.7594	25.1696	21.9485	NA	21.1176	23.7056	20.7115	NA	24.6525	24.5621	20.1689	NA	20.8297	25.3571	21.608	NA	23.6161	21.2758	22.3552	NA	20.4166	19.6238	20.2817	NA	20.089	21.4571	20.4778	NA	21.9	26.1384	21.3622	NA	24.4749	21.7904	20.4686	NA	19.9958	20.031	18.4963	NA	25.4117	20.4166	17.6738	NA	24.6697	23.0957	20.2963	NA	20.9032
D4A5L9	26.2868	27.0743	24.8551	NA	26.8282	27.1838	24.2459	NA	27.1051	27.3784	22.2432	NA	27.4503	28.0792	24.7821	NA	24.6709	22.1084	23.8285	NA	22.3063	21.5606	21.0437	NA	21.9153	25.373	22.5653	NA	22.4637	27.78	24.6175	NA	27.8737	25.8617	23.5242	NA	19.4505	23.762	19.4134	NA	28.2974	22.4856	22.3728	NA	28.3204	26.064	22.3112	NA	23.1176
NDUFA4	24.905	24.0433	24.3828	NA	24.528	24.4732	21.9352	NA	26.1883	25.1297	20.915	NA	24.9705	26.4037	23.9035	NA	23.7927	21.1949	22.6817	NA	21.1949	19.6369	20.1968	NA	20.5792	22.8309	21.8416	NA	21.6168	25.2513	22.5368	NA	25.3064	22.0696	20.5717	NA	20.4672	21.5162	19.6022	NA	25.4426	21.1949	21.0878	NA	25.3415	24.9369	21.6653	NA	19.9263
LASP1	23.6232	22.1502	21.0559	NA	22.0582	21.0725	19.4539	NA	22.1502	22.1585	19.8524	NA	21.8405	22.3975	21.4704	NA	22.2324	19.8524	21.5889	NA	19.8524	20.3446	19.4899	NA	18.7495	20.3563	21.3963	NA	21.1451	22.7611	21.0559	NA	22.1619	19.9334	20.4202	NA	18.2983	20.1703	19.7519	NA	23.2158	19.8524	21.5051	NA	21.8415	22.6337	21.1122	NA	21.1069
ETFA	23.1305	20.4156	20.5631	NA	17.7649	21.1318	19.7328	NA	22.5828	21.346	18.3699	NA	20.8074	21.9557	18.2258	NA	18.7271	18.3699	19.8851	NA	18.898	17.7531	19.3179	NA	18.4707	19.4616	19.1426	NA	15.8989	23.1534	17.7905	NA	22.5444	20.5519	19.3179	NA	18.5159	18.9271	19.0976	NA	24.0443	18.3699	19.3179	NA	21.4992	23.4387	19.3179	NA	20.2774
FAM162A	22.7078	22.7367	20.3465	NA	21.439	22.7078	20.4367	NA	22.7367	22.7367	18.5396	NA	20.9902	24.6309	21.0544	NA	19.6028	19.5634	22.1319	NA	19.5634	19.6492	20.4135	NA	19.5634	21.439	19.3453	NA	19.0712	22.9389	18.8087	NA	21.9847	21.5482	20.3576	NA	19.5634	20.0639	20.1383	NA	26.5829	19.5634	21.4019	NA	22.7367	22.968	20.9835	NA	20.2654
HIST1H2BO	29.0765	26.9968	27.2007	NA	28.0539	25.8935	26.8109	NA	28.911	27.9364	19.3898	NA	29.0131	28.1676	28.6159	NA	27.5877	24.2808	27.219	NA	24.858	21.9612	23.9901	NA	22.7914	26.3578	26.0993	NA	23.2054	28.5102	26.642	NA	29.5271	29.1033	26.7362	NA	23.3566	25.4232	24.9289	NA	27.1798	24.1166	23.9637	NA	29.8392	26.5612	25.4681	NA	24.2704
TUBB1	21.0024	21.0024	21.4554	NA	20.9315	21.0024	20.5417	NA	21.0024	20.8254	18.9436	NA	21.0024	21.2628	20.9652	NA	20.3953	18.3007	22.1675	NA	19.4862	19.0627	19.9189	NA	18.9436	20.125	19.7293	NA	18.9827	21.0818	18.0628	NA	20.995	20.3746	18.314	NA	19.2632	19.2492	17.3157	NA	21.0818	19.4862	20.9007	NA	20.995	20.8294	19.5727	NA	19.3219
D3ZEI0	23.3572	22.9724	23.9587	NA	22.7728	23.4856	22.9401	NA	24.3361	23.6096	20.4989	NA	22.3065	23.6401	22.7804	NA	24.5654	19.3572	24.2914	NA	20.929	18.9169	19.723	NA	20.4287	22.3362	22.2106	NA	21.5119	25.0901	22.7186	NA	23.358	21.8024	20.4914	NA	20.7077	21.3039	18.7702	NA	23.9992	20.929	20.0542	NA	23.4694	22.4729	21.4951	NA	21.6391
TGM2	21.6684	22.7938	21.1044	NA	20.416	23.7612	20.9753	NA	22.0222	23.5605	18.2186	NA	21.1757	24.4212	21.8283	NA	21.0729	18.1452	21.922	NA	18.4702	18.5342	19.084	NA	17.9047	20.2641	19.374	NA	18.7417	18.6121	17.244	NA	21.3196	18.5198	19.2322	NA	18.0063	18.8293	16.4579	NA	21.7032	18.4702	17.8142	NA	20.8125	22.7952	18.433	NA	17.4569
FN1	22.5061	23.2375	20.0751	NA	22.3897	25.8495	22.6158	NA	24.1622	25.0868	19.5363	NA	23.3826	26.429	23.0688	NA	22.6251	15.5067	23.1796	NA	18.4005	18.7342	18.6638	NA	19.2509	23.2217	20.9732	NA	19.9507	22.818	18.3714	NA	23.4857	21.3312	20.9574	NA	19.1903	20.5339	20.2444	NA	22.5666	19.4655	19.5865	NA	24.9256	23.562	20.6123	NA	20.3309
RAB10	21.7158	22.5266	18.5068	NA	20.1015	21.7158	17.3995	NA	22.302	22.4415	16.6634	NA	21.7158	23.3377	20.6414	NA	19.3539	18.372	21.9477	NA	18.372	18.3748	19.4923	NA	18.4088	19.8406	18.4066	NA	18.5983	21.9304	21.5156	NA	21.5623	21.2	21.4842	NA	18.2406	18.9255	18.5561	NA	21.9304	18.372	20.2464	NA	20.333	21.3417	20.9911	NA	19.3175
DNAJA1	23.0756	23.8787	20.1614	NA	21.2463	22.2884	20.5143	NA	23.5148	24.4238	18.3092	NA	22.4341	24.7272	19.7165	NA	20.0495	18.542	21.1612	NA	18.542	19.2934	17.2393	NA	17.5749	20.8845	19.7971	NA	18.8876	20.8081	20.2057	NA	23.5261	21.4043	20.3363	NA	18.1628	19.3061	17.3778	NA	22.7986	18.542	17.8415	NA	22.8208	21.8151	20.6093	NA	19.6236
BSG	25.0989	23.7343	23.2311	NA	23.6295	25.2965	22.3232	NA	24.9731	24.7045	18.3781	NA	23.1311	24.7674	21.6758	NA	20.9043	19.6384	22.8117	NA	19.4779	20.8168	19.7181	NA	19.7338	22.731	18.1324	NA	19.6976	23.6195	22.1091	NA	24.8209	21.9079	20.6358	NA	19.7025	19.7888	18.4508	NA	24.754	20.1322	20.4783	NA	23.3917	23.6689	21.763	NA	20.9219
RGD1563300	25.4069	24.8228	24.5289	NA	22.6334	24.277	23.3484	NA	24.7706	24.2916	20.8419	NA	23.4514	23.4629	21.2514	NA	23.2456	20.3077	24.7901	NA	20.7064	20.5631	21.7968	NA	21.0732	21.7906	22.6121	NA	21.1683	26.5263	23.1242	NA	25.0427	23.1868	22.3724	NA	21.2149	22.0329	19.9898	NA	25.6581	21.3136	21.032	NA	25.5446	22.1687	23.0688	NA	21.1783
H1-0	26.1852	26.2464	23.9143	NA	25.1536	27.2093	23.6489	NA	26.1989	24.8324	21.0691	NA	24.5019	24.2583	21.2291	NA	21.0013	20.9914	23.9427	NA	20.9914	22.0133	22.2967	NA	20.3883	21.0428	22.9442	NA	22.4476	24.709	22.6337	NA	26.7081	26.1497	23.1171	NA	18.5278	22.2594	21.5351	NA	23.3851	20.9914	22.824	NA	26.5989	24.3906	21.9962	NA	20.9418
KRT78	26.2164	27.0224	25.6943	NA	26.224	27.3777	25.524	NA	27.7536	27.9129	16.193	NA	27.3757	28.3709	26.9617	NA	26.0611	22.7368	26.8837	NA	21.9578	22.8305	22.4327	NA	21.1531	25.5408	18.9144	NA	21.7353	27.2582	24.6337	NA	27.9719	27.0816	24.5567	NA	21.2041	24.445	23.0887	NA	26.9293	22.6221	23.9464	NA	28.7665	28.5122	24.1516	NA	24.9868
KRT24	26.3175	26.9165	25.561	NA	25.8302	27.2944	25.0959	NA	27.4221	28.3923	19.0137	NA	27.1599	29.059	27.196	NA	25.7994	22.4784	26.5391	NA	22.8888	22.3155	22.0147	NA	20.585	25.5228	18.9344	NA	20.8483	27.3287	24.8132	NA	27.9376	26.9944	24.5419	NA	21.2122	24.7889	23.2846	NA	26.5497	18.9188	23.183	NA	28.4407	28.2729	24.1124	NA	24.7947
MT-ATP8	23.72	23.6939	22.2528	NA	22.8047	23.7879	22.0249	NA	23.9279	23.4356	18.1997	NA	23.673	23.4926	21.3464	NA	22.666	19.7229	23.1785	NA	19.7229	20.6725	21.4833	NA	19.7229	22.7475	17.1073	NA	20.8346	23.0589	21.1971	NA	23.4499	23.1946	22.1017	NA	20.1066	20.4077	21.0006	NA	24.4772	19.7229	21.6379	NA	23.4356	23.1277	22.3367	NA	21.6833
HBB2	26.3764	26.8495	26.011	NA	25.2817	26.5902	24.4119	NA	25.804	26.844	18.4785	NA	25.3357	26.1031	24.5855	NA	23.8031	20.9713	24.8242	NA	24.2292	24.528	23.0219	NA	22.1603	25.5185	21.3104	NA	22.9787	27.8682	24.2747	NA	25.9459	25.7282	22.9519	NA	18.9654	21.9683	21.1289	NA	26.7358	22.6998	22.8349	NA	26.2995	25.8538	25.7394	NA	24.2607
PGRMC1	25.7792	27.0269	25.2132	NA	25.5593	26.5166	24.0901	NA	27.2246	27.7606	17.3126	NA	25.5799	26.6555	24.5546	NA	25.0781	20.2223	24.5724	NA	21.0425	22.2463	22.0865	NA	20.555	24.1961	23.5751	NA	21.5838	27.104	24.0121	NA	26.962	24.2495	22.6184	NA	17.5019	22.6348	20.9754	NA	29.7373	21.2252	24.5327	NA	26.2573	24.7475	22.5231	NA	24.5091
PDIA6	22.4285	23.4563	21.2294	NA	20.7411	23.928	19.8509	NA	23.7408	23.992	15.7986	NA	19.6168	23.2822	21.4537	NA	22.0939	19.1356	19.1245	NA	19.3696	19.7536	20.0688	NA	19.3866	21.1992	20.1568	NA	19.5198	24.4507	19.3322	NA	22.5879	20.5026	20.2626	NA	19.264	20.2006	20.9271	NA	24.4413	19.3696	21.7293	NA	21.7921	22.7689	20.1048	NA	19.8362
M0R8M9	25.5177	25.7877	22.7581	NA	22.9916	25.5684	21.809	NA	25.0184	25.1058	17.0655	NA	23.4823	23.275	23.1979	NA	23.3427	20.9453	23.0238	NA	19.4018	20.1361	20.7853	NA	17.512	23.0064	19.3382	NA	16.4247	24.1197	21.87	NA	24.7696	23.2964	21.6129	NA	15.2329	20.8603	20.9906	NA	24.9528	19.5308	22.5898	NA	23.797	25.2309	21.4536	NA	19.547
SUCLG1	23.6461	23.6436	23.5324	NA	22.6102	23.432	22.3789	NA	23.2481	24.4903	20.7632	NA	24.071	24.6924	22.9654	NA	22.9289	19.2987	22.8683	NA	19.7227	19.3435	21.1811	NA	20.5922	22.1472	20.7294	NA	22.0773	25.6683	22.1089	NA	24.9423	24.4401	22.7535	NA	20.6133	21.8027	20.9847	NA	24.5299	21.1885	22.266	NA	26.2001	24.0694	22.9505	NA	20.6955
D4A0J6	24.7136	26.0691	23.9153	NA	23.335	25.6844	21.714	NA	25.6919	27.0264	22.1244	NA	23.4117	25.4449	23.0971	NA	23.1692	20.928	24.2399	NA	22.1878	21.5413	22.8531	NA	19.7342	23.8843	21.9015	NA	22.437	26.0948	23.0941	NA	25.2248	24.2709	23.044	NA	21.8241	23.3523	22.2385	NA	25.0769	22.0963	22.74	NA	24.7998	25.6935	22.8838	NA	21.9647
IGH-1A	23.3005	23.9347	20.1486	NA	21.1275	22.7477	17.4178	NA	23.3005	24.3575	16.6405	NA	22.9225	23.6382	21.1942	NA	19.4387	18.4668	22.8571	NA	18.4668	18.3354	19.9645	NA	18.4668	21.7457	19.9202	NA	18.5141	23.52	20.418	NA	23.0665	21.7457	20.418	NA	18.257	19.0433	19.9411	NA	25.947	18.4668	20.8375	NA	23.0665	22.9088	19.9083	NA	19.4478
PPIB	21.6108	22.1824	22.929	NA	22.0822	23.0563	22.7863	NA	22.9764	23.9001	20.3732	NA	20.0849	24.521	23.7507	NA	22.3751	20.511	22.4937	NA	20.5633	19.3609	21.341	NA	20.267	21.6584	21.0207	NA	20.9512	24.8223	20.3794	NA	24.0341	21.6053	20.668	NA	18.4286	21.0858	19.1196	NA	23.3884	20.5633	20.3341	NA	23.6287	22.9101	20.4199	NA	20.7211
D3ZX87	22.5786	23.5926	21.9755	NA	21.4449	22.1693	19.7953	NA	21.0303	23.7659	17.8147	NA	20.8335	24.7036	21.722	NA	21.5244	18.7775	21.6382	NA	18.7775	18.8963	18.0748	NA	18.7606	19.9378	20.1533	NA	18.9298	25.1993	20.0406	NA	21.6977	20.1458	19.7681	NA	18.7368	19.4861	18.6759	NA	22.7583	18.7775	19.6566	NA	22.0668	22.2887	20.4683	NA	19.9287
NDUFS7	22.5941	22.6071	22.0838	NA	21.233	22.5941	20.6189	NA	22.3404	22.4651	18.9508	NA	22.0938	22.7139	22.1562	NA	22.0199	17.1568	22.7778	NA	19.4758	19.3075	20.2364	NA	19.4758	21.1343	22.1008	NA	19.7129	22.6982	21.765	NA	22.557	21.4113	19.3894	NA	19.6391	20.0867	20.3681	NA	22.9437	19.4758	20.9043	NA	23.8888	23.368	20.7436	NA	19.4415
CYLD	23.0288	23.587	22.1565	NA	21.2938	22.8624	20.5753	NA	23.2221	23.8872	16.9239	NA	22.3523	24.1438	21.633	NA	22.7886	19.9566	21.8159	NA	20.2144	20.194	19.8485	NA	20.0067	20.3694	22.9638	NA	22.4149	25.3726	22.0555	NA	23.5162	20.7967	20.261	NA	20.0273	20.6687	19.2176	NA	24.1242	20.2144	21.3877	NA	22.9879	20.3156	20.7626	NA	18.9371
RPS26	22.5225	22.968	23.3095	NA	22.0363	22.8659	22.4262	NA	23.2806	23.6706	21.1522	NA	22.537	24.4844	21.6011	NA	21.6677	21.4372	22.467	NA	21.4372	21.3696	21.8422	NA	21.4372	20.3462	22.5771	NA	21.2416	26.02	21.7594	NA	23.7647	21.9412	20.0485	NA	21.8532	21.319	21.4932	NA	24.6737	21.4372	21.8799	NA	22.6334	23.1357	20.374	NA	20.6811
SSR1	22.5621	22.3846	23.6395	NA	21.5256	22.5285	21.1627	NA	23.5377	23.4383	19.7327	NA	20.7526	23.5002	21.6549	NA	22.136	20.3537	22.2782	NA	20.3537	21.0614	18.15	NA	20.3537	21.3194	22.2165	NA	20.3335	24.878	21.4071	NA	23.0871	21.9439	21.0253	NA	20.5155	20.5302	20.5956	NA	23.4721	20.3537	20.1774	NA	24.2028	22.7971	20.5534	NA	21.3672
LOC100364116	24.5561	24.0449	22.7051	NA	20.4456	21.8046	22.6434	NA	24.6222	24.602	20.8729	NA	23.0434	26.1265	23.7739	NA	23.6741	21.1574	22.7485	NA	21.1574	21.3378	21.7137	NA	21.1683	20.9686	22.2183	NA	22.2403	27.0147	23.1493	NA	24.9781	22.1671	22.9891	NA	21.4474	21.4743	20.5108	NA	25.6029	21.1574	20.2955	NA	22.2785	23.8581	22.2314	NA	21.886
SEC61B	23.26	24.1517	23.8606	NA	22.5396	24.4689	22.2944	NA	25.1041	23.3926	20.587	NA	22.0044	23.8267	21.4297	NA	20.5445	21.4491	23.3573	NA	21.4491	20.9881	21.2911	NA	21.314	22.1541	23.1749	NA	20.8427	25.9327	22.9002	NA	23.3926	23.0498	21.8388	NA	21.412	20.1111	20.2332	NA	23.9224	21.4491	21.3393	NA	24.9922	26.2226	22.3419	NA	23.015
RPS11	22.7785	23.834	21.86	NA	22.286	22.7757	22.0567	NA	23.5998	23.7157	18.5704	NA	22.4317	21.9213	20.6326	NA	22.3137	19.9587	22.2129	NA	20.0842	20.0718	20.1134	NA	19.8897	21.8212	22.7217	NA	19.9893	25.8984	21.3876	NA	24.0429	21.7961	21.1877	NA	20.1606	20.8542	18.7233	NA	24.5417	20.0842	20.2995	NA	21.573	24.9922	21.0731	NA	21.0012
RPS3	22.2373	22.0725	22.0981	NA	20.9089	22.0322	20.5841	NA	22.3159	22.2127	19.2962	NA	20.2949	24.6287	21.0771	NA	22.4262	18.3446	21.487	NA	19.8214	19.876	20.2084	NA	19.6962	20.745	22.0961	NA	20.1848	25.1537	20.9491	NA	22.641	21.1368	18.9956	NA	19.8072	20.0595	18.9448	NA	24.0287	19.8214	20.9057	NA	22.2127	24.4534	19.0229	NA	19.2967
TF	23.2763	23.7847	21.14	NA	18.902	22.2536	19.7242	NA	22.7585	23.4193	14.9498	NA	19.5311	22.8228	19.6867	NA	23.0904	18.8449	20.8927	NA	15.2308	19.6728	18.6691	NA	18.5989	19.3032	19.6821	NA	20.3798	25.1776	20.9916	NA	22.4752	20.6474	20.4064	NA	18.6313	18.4497	18.1252	NA	25.1191	18.6586	19.8822	NA	22.8525	25.0782	20.4293	NA	19.9268
RPL23	23.8088	23.8267	23.8079	NA	22.3089	22.7245	21.7669	NA	23.1643	23.4491	20.2326	NA	21.8535	23.5614	21.8509	NA	22.8445	20.4591	23.8117	NA	19.1387	19.0014	21.8219	NA	20.4579	19.9661	22.4863	NA	21.0004	26.3471	23.2202	NA	24.671	22.2955	20.5443	NA	20.638	21.1993	19.4785	NA	24.7822	20.5668	21.3365	NA	24.0574	22.9006	20.757	NA	21.9972
RPL18	25.592	26.3982	26.2565	NA	23.8342	23.6727	25.1221	NA	26.1942	26.1265	21.3444	NA	23.6208	26.8069	23.6797	NA	26.1043	21.4529	25.8995	NA	19.8034	19.731	23.6536	NA	22.9645	23.1337	24.4014	NA	26.3357	28.0636	25.0933	NA	25.6011	23.7919	24.4888	NA	23.1175	21.023	22.6155	NA	26.2824	23.0583	23.4846	NA	26.1911	28.3156	24.5646	NA	25.9975
RPS23	23.6175	23.074	23.4463	NA	22.1007	22.4882	22.3485	NA	21.3246	22.8953	17.685	NA	22.3136	22.9262	21.2864	NA	21.6707	20.1171	22.823	NA	20.4285	20.222	20.8886	NA	20.3873	20.06	22.3265	NA	22.214	25.3327	22.0371	NA	23.5487	22.2398	21.6498	NA	20.6734	21.1717	20.0992	NA	23.8847	20.4285	21.3794	NA	22.7168	22.0833	21.4588	NA	21.4926
KRT2	23.352	23.3548	21.5245	NA	22.8426	23.352	20.4152	NA	23.3548	23.3548	20.4504	NA	23.2819	23.8437	22.4354	NA	23.1615	18.2447	21.6143	NA	19.5716	24.0533	21.6159	NA	21.8789	24.3927	19.222	NA	24.3402	24.4094	18.8165	NA	25.0308	21.1127	21.5165	NA	19.6143	22.341	23.2558	NA	23.4535	22.0555	24.4821	NA	24.52	24.0459	22.8458	NA	22.861
SLCO1A3	23.8702	23.5216	23.1462	NA	21.4893	23.0055	21.7422	NA	23.5216	23.8141	21.6632	NA	23.0966	21.8981	23.5367	NA	23.0771	21.1174	18.7812	NA	21.1174	22.183	20.647	NA	20.8709	21.3235	16.7355	NA	21.9636	24.936	23.2817	NA	25.9769	23.766	21.9353	NA	20.9407	22.7748	20.0102	NA	23.8716	21.1174	24.1778	NA	22.7145	24.2746	22.8403	NA	23.7343
TKT	19.3619	21.1903	20.2375	NA	20.6509	19.2124	19.6876	NA	21.58	21.1823	19.2952	NA	20.7074	21.7256	21.0947	NA	19.8185	19.2952	20.7229	NA	19.2952	19.5292	19.9691	NA	19.2952	20.5182	18.9346	NA	19.5292	22.0219	19.9691	NA	19.7276	19.4741	19.8866	NA	19.2952	18.8038	19.8866	NA	24.7045	19.2952	20.3725	NA	20.7273	24.0857	17.1213	NA	19.9689
REEP5	23.7576	24.6338	23.2028	NA	22.3299	24.5213	22.5851	NA	25.0492	24.0925	22.3476	NA	23.0676	24.855	24.2881	NA	22.8035	20.621	23.0541	NA	21.8595	22.4236	22.6863	NA	21.7655	23.3966	19.4193	NA	22.2042	25.0551	22.6216	NA	25.0167	24.0566	22.5472	NA	21.3577	21.8699	22.7352	NA	29.1325	21.8595	26.0881	NA	24.8898	24.2915	23.6672	NA	22.6171
SUCLG2	21.3031	22.4982	20.943	NA	20.5256	22.1706	19.5707	NA	22.3798	22.7143	19.7633	NA	19.3919	21.7918	20.4763	NA	19.3964	19.5208	18.9673	NA	19.5208	19.4846	19.2445	NA	18.8258	20.5499	16.5096	NA	20.4281	23.7199	19.5581	NA	23.0876	21.2716	19.214	NA	19.2638	19.4271	18.9344	NA	20.9371	19.5208	20.0193	NA	23.3738	22.792	18.6913	NA	19.998
CES1D	23.4958	22.1529	21.0332	NA	21.7089	22.6834	20.2462	NA	22.0841	20.4046	20.2952	NA	18.6499	21.6775	20.5629	NA	21.2188	20.2157	19.9418	NA	20.2157	20.401	19.8331	NA	19.7452	20.8961	18.4091	NA	20.0738	25.4278	19.7299	NA	22.6545	21.0359	19.128	NA	19.6369	20.7718	18.8859	NA	25.5344	20.2157	21.1022	NA	21.9959	25.1009	20.0652	NA	19.9272
USP40	20.3182	21.2081	17.9627	NA	17.9165	21.1284	18.3233	NA	20.5393	22.164	18.7253	NA	19.8859	22.049	21.3517	NA	18.2183	18.7253	19.9034	NA	18.7253	18.6408	18.5268	NA	18.9275	18.3892	18.2971	NA	19.5361	23.8818	18.5268	NA	21.2143	19.5003	18.5268	NA	19.1069	18.5226	18.74	NA	22.2564	18.7253	18.5268	NA	21.2143	24.8959	18.5268	NA	19.0908
GSTA2	25.7968	27.3236	23.265	NA	23.9911	26.8128	23.9663	NA	25.6522	27.1623	24.5479	NA	23.3531	26.6826	26.3207	NA	24.4849	22.2747	21.2961	NA	21.6935	23.9396	23.8645	NA	23.2403	26.7625	24.0505	NA	26.177	30.9865	22.5213	NA	29.2768	27.7702	23.8059	NA	24.3374	22.6377	23.038	NA	31.668	24.6258	28.9218	NA	27.4103	29.0118	26.6669	NA	26.1718
ADH6	23.112	27.1342	21.7107	NA	26.0753	26.8362	23.9189	NA	26.6087	26.6608	24.246	NA	24.3472	26.4437	27.705	NA	27.3253	23.0162	22.0653	NA	24.2738	23.6078	22.7252	NA	23.0896	25.8673	21.8056	NA	25.1618	29.7412	22.2949	NA	27.333	24.7147	21	NA	23.8768	24.6217	21.5	NA	29.9578	24.2738	27.4163	NA	28.2693	29.9257	26.4275	NA	26.2274
GAPDHS	25.2779	26.5327	23.2897	NA	24.708	25.9441	21.6611	NA	27.1696	26.7031	22.9267	NA	25.8122	27.8353	30.2935	NA	26.5741	23.6807	24.0937	NA	23.4409	25.4876	24.7435	NA	24.3576	26.231	22.6593	NA	26.5339	30.0518	24.3334	NA	28.8116	28.0656	25.417	NA	21.119	24.3419	26.4276	NA	29.8462	25.7738	28.3771	NA	29.7621	30.7144	25.4488	NA	26.6881
HBA-A1	29.6049	29.4704	26.5637	NA	26.888	29.6339	26.1236	NA	28.5277	29.624	25.9605	NA	26.9007	29.1357	30.4485	NA	25.774	20.4203	25.8217	NA	27.1615	27.988	26.5828	NA	25.2079	29.243	23.1215	NA	27.0891	31.2068	26.4342	NA	30.3424	28.7424	26.2023	NA	25.8846	25.2068	25.2326	NA	31.2412	26.2257	28.6293	NA	30.052	28.9731	31.0318	NA	26.8316
MDH2	23.9798	26.3722	22.658	NA	23.1681	25.5983	21.7078	NA	26.8115	26.6731	23.7076	NA	25.4046	26.7094	29.8336	NA	24.874	20.4968	21.8087	NA	23.4718	24.4833	22.2369	NA	23.5555	26.3308	21.3424	NA	24.856	29.8618	21.0352	NA	29.0791	27.8533	24.4587	NA	23.1702	24.159	24.1717	NA	29.6374	22.7891	25.8738	NA	29.3418	29.7976	25.722	NA	25.6881
FABP1	26.5255	26.0774	23.0339	NA	22.7716	24.9896	23.7514	NA	23.992	25.2246	23.2349	NA	24.9449	26.5679	28.083	NA	23.9722	21.3794	20.6953	NA	22.1938	24.9097	21.8445	NA	23.4294	24.5892	21.1058	NA	25.778	30.7328	24.1965	NA	29.1557	27.2189	24.1397	NA	23.3456	24.0619	23.1438	NA	28.5581	23.3922	25.6218	NA	27.0033	29.4008	27.0572	NA	24.3617
APOE	26.5901	26.9485	23.1642	NA	21.0776	25.5672	20.53	NA	26.9185	27.6553	22.1823	NA	25.5319	27.2918	27.3528	NA	24.6131	21.363	22.7441	NA	22.9001	23.9083	22.056	NA	22.6001	25.5859	17.7626	NA	23.5738	27.5376	23.4125	NA	29.1575	26.9827	23.939	NA	19.3148	21.4257	23.0733	NA	29.4381	22.4466	24.9122	NA	28.8641	26.7493	26.7485	NA	26.3415
CENPV	20.92	21.7283	20.2182	NA	21.4582	23.5055	19.5492	NA	21.0186	21.515	20.0939	NA	20.5152	22.6709	18.8981	NA	21.4238	21.4582	19.2397	NA	21.4582	20.7502	19.2052	NA	18.7296	20.9146	19.5968	NA	20.7502	21.9568	18.6321	NA	23.2445	22.0629	20.542	NA	19.1394	19.559	18.7296	NA	21.515	21.4582	17.487	NA	23.2621	20.8284	19.5895	NA	20.344
H1-5	25.6248	25.2864	19.2055	NA	25.8511	26.8152	22.904	NA	26.0461	27.0657	24.9002	NA	26.2223	27.3491	27.3528	NA	24.4978	22.4244	24.3131	NA	24.9002	25.1226	23.7754	NA	24.4248	26.4251	23.8323	NA	25.1226	26.4684	24.1832	NA	27.0486	26.4143	24.2152	NA	22.6642	25.3506	25.6396	NA	26.4684	24.9002	24.4125	NA	26.1649	25.743	24.6984	NA	25.3452
SOD1	26.5707	27.4906	19.5938	NA	25.0869	27.8715	20.006	NA	26.8623	26.986	24.3369	NA	25.375	27.2983	25.0296	NA	25.1527	21.6821	23.8462	NA	23.061	25.6944	22.4169	NA	23.8222	27.1039	20.4551	NA	25.4388	31.0208	20.7795	NA	29.2152	26.9718	22.9863	NA	20.8026	23.6211	23.9251	NA	30.7578	23.9487	22.889	NA	27.6715	27.1017	23.7035	NA	24.3774
B2M	24.7862	25.2599	20.4898	NA	24.2707	25.0375	23.5493	NA	25.911	26.9869	24.1588	NA	24.8931	26.4765	25.2916	NA	24.3043	21.6053	24.4119	NA	22.9627	23.7263	23.4847	NA	23.2839	25.5515	18.1461	NA	24.4551	28.9055	23.7195	NA	28.0253	26.6793	24.0172	NA	22.906	23.9762	24.8608	NA	29.2682	23.4073	24.2348	NA	28.5634	26.6512	25.657	NA	26.1771
HOGA1	20.9125	21.5413	19.3983	NA	19.1904	20.9488	17.3327	NA	21.7542	21.6758	19.9995	NA	21.1727	21.133	20.2294	NA	20.744	19.3075	19.2501	NA	19.3075	19.9995	18.4535	NA	19.3368	20.5081	16.5398	NA	19.0734	22.7939	17.5198	NA	21.7862	21.0851	18.4535	NA	18.936	18.7195	18.2173	NA	22.9043	19.3075	18.822	NA	22.3192	24.7345	19.2784	NA	21.4768
PRDX4	22.3242	24.0765	21.1848	NA	21.7616	24.1706	20.6188	NA	23.8028	23.3712	20.6551	NA	22.1379	22.9643	17.5046	NA	20.5811	18.6148	21.1522	NA	20.9533	20.8972	19.5026	NA	19.9792	21.7627	15.6777	NA	21.6508	26.19	20.0107	NA	24.0678	23.3917	20.1898	NA	19.7562	20.2111	20.662	NA	24.8385	20.5463	20.1862	NA	23.1092	23.5878	19.7668	NA	21.9389
RGD1566134	23.5198	24.3866	19.1139	NA	23.8129	24.1626	19.4426	NA	25.0413	25.0413	22.7501	NA	24.1576	25.0413	22.1688	NA	23.929	22.7501	21.0906	NA	20.9053	22.7501	19.4426	NA	22.7501	23.8129	19.4426	NA	24.1018	28.5559	19.7713	NA	24.5664	23.929	19.4426	NA	22.7501	21.5072	19.7713	NA	24.1777	22.7501	19.4426	NA	25.0413	24.1601	19.4426	NA	23.6725
DBI	25.4008	26.543	23.2372	NA	21.1833	26.6116	21.3621	NA	24.3395	26.7861	22.4251	NA	25.5732	25.4572	23.2314	NA	24.9648	23.2018	22.6457	NA	22.5895	23.5754	20.354	NA	22.3282	23.5405	20.5051	NA	22.9691	26.8341	19.8743	NA	23.7769	22.6998	19.0392	NA	20.8876	21.9974	21.2761	NA	24.5323	22.1851	20.354	NA	23.762	24.5634	20.9027	NA	22.8217
MANF	24.1693	24.6769	20.9189	NA	24.0841	25.5212	19.3238	NA	23.4485	24.6048	22.4912	NA	21.5126	26.3099	22.2286	NA	23.0361	22.4912	21.6748	NA	22.4912	22.9452	20.2475	NA	20.8983	20.8983	21.0917	NA	22.9452	23.7074	19.7091	NA	24.9416	23.7624	19.0573	NA	19.3238	20.7642	20.8299	NA	20.8148	22.4912	20.9058	NA	25.9741	23.4067	21.3139	NA	21.6678
CA3	25.0427	27.3617	19.5891	NA	23.9781	26.7849	23.5367	NA	21.7883	23.7591	22.3255	NA	24.3922	24.1861	20.7467	NA	24.0967	21.9052	21.3011	NA	20.3803	22.9186	20.1392	NA	21.2963	24.5031	16.774	NA	23.1233	27.3491	19.0132	NA	24.9567	21.3555	21.5987	NA	21.1583	21.3473	19.7157	NA	22.0024	21.9052	20.1392	NA	24.1147	22.0694	20.7937	NA	22.4876
COL1A1	24.2301	25.1354	18.1806	NA	24.3762	25.4955	17.7696	NA	23.2246	25.0525	21.1016	NA	23.1534	25.5946	24.6298	NA	22.5836	21.1016	18.0466	NA	19.9578	21.524	19.519	NA	19.1792	24.7881	19.8947	NA	21.3966	23.169	17.005	NA	21.4156	20.933	18.217	NA	18.2775	22.0888	20.7058	NA	23.6893	21.1016	19.8351	NA	23.5629	22.3827	19.9449	NA	20.2148
COL1A2	25.0078	25.9416	15.8018	NA	25.0797	26.0546	17.0744	NA	23.6814	24.5725	20.7992	NA	25.1789	25.7933	23.6512	NA	19.0568	17.0109	17.0317	NA	19.4766	20.1339	19.595	NA	20.2642	24.2219	20.1977	NA	21.0835	22.1589	20.293	NA	22.3387	23.7408	20.1132	NA	19.1552	22.2495	21.7563	NA	23.9212	20.7992	20.0605	NA	24.2844	21.8476	20.4694	NA	20.1088
RPS29	25.9561	26.0383	23.4834	NA	24.8546	24.8851	22.9428	NA	25.1404	25.0947	23.0548	NA	24.4941	25.5349	21.1936	NA	24.4419	23.0548	23.2148	NA	22.0208	22.4654	21.2053	NA	22.6048	23.7802	23.4103	NA	22.153	27.3044	19.8506	NA	23.9162	23.0582	21.6685	NA	22.2131	23.2449	22.0909	NA	26.1165	23.0548	21.2053	NA	25.3982	25.0819	21.6685	NA	23.4774
HSPE1	22.3205	24.26	22.1098	NA	21.7027	24.6336	18.387	NA	24.6318	23.5364	21.5118	NA	24.0585	24.4715	22.6811	NA	21.541	21.9021	22.0508	NA	21.0761	21.9956	19.8277	NA	20.9716	22.6138	18.4618	NA	21.5743	24.9444	20.5329	NA	24.7647	21.9829	20.1869	NA	20.2672	20.4186	20.5336	NA	28.5442	21.0761	20.377	NA	22.2119	24.4987	20.9639	NA	20.438
UQCRFS1	22.9366	21.611	21.4609	NA	21.0181	23.546	20.822	NA	24.6448	23.9861	21.1362	NA	25.5569	24.2679	22.3723	NA	22.3652	20.9261	21.1064	NA	20.9261	23.3138	20.6448	NA	20.9031	20.3555	20.086	NA	21.382	24.3866	20.6268	NA	24.1391	22.7167	20.6448	NA	21.0197	19.8571	20.421	NA	22.7549	20.9261	20.5873	NA	23.8035	22.8387	20.6499	NA	21.5145
Q7TPK5	21.9735	22.0276	20.9622	NA	21.5641	21.7696	20.3473	NA	22.6474	22.0528	19.7583	NA	22.1893	21.6708	18.9659	NA	21.9271	19.7583	20.9021	NA	19.7583	20.8695	19.2728	NA	19.7583	19.7583	20.267	NA	20.8695	22.0346	20.002	NA	22.952	21.9807	18.3447	NA	21.5626	20.0975	19.9115	NA	22.6611	19.7583	19.8627	NA	23.806	21.7086	20.2863	NA	20.5562
UK114	22.0356	24.8023	21.3484	NA	20.2504	24.6933	20.0583	NA	21.971	25.2929	21.0707	NA	21.6858	23.379	21.586	NA	20.4239	20.938	20.9071	NA	20.938	21.3162	19.7551	NA	21.0362	21.5351	20.0088	NA	21.1459	26.8238	19.0766	NA	24.5567	22.6547	20.1693	NA	20.9531	20.3617	20.34	NA	25.6317	20.8958	18.9438	NA	21.5887	21.8149	20.3568	NA	20.1471
NDUFB10	23.1568	21.722	21.447	NA	21.3797	22.4259	19.9049	NA	23.3777	22.7172	21.3797	NA	22.1422	24.3991	21.9301	NA	19.3666	20.797	20.7275	NA	20.797	20.3732	20.1302	NA	20.2143	21.5042	20.2143	NA	20.3732	23.6872	19.6834	NA	22.8304	22.0145	20.1302	NA	20.0596	20.0548	19.7474	NA	23.8636	20.797	20.2712	NA	22.8976	22.1432	17.0042	NA	20.6984
TUFM	20.4128	20.3017	19.5009	NA	15.5912	18.8481	18.1005	NA	16.363	22.4112	15.0286	NA	19.0198	22.9196	19.1876	NA	19.3227	17.551	17.5117	NA	16.3674	17.278	15.971	NA	13.8581	17.8076	20.893	NA	14.7828	14.9443	18.2319	NA	15.8391	16.1282	18.5419	NA	16.034	17.8012	15.9483	NA	22.3537	11.9897	16.521	NA	20.7053	22.7412	17.0832	NA	18.6053
EIF2S1	19.9687	17.1048	19.1382	NA	18.9114	21.3848	16.8076	NA	16.1068	21.7043	18.3811	NA	14.4469	22.5757	19.7018	NA	19.0338	16.8045	19.8048	NA	17.8369	18.1271	17.8572	NA	16.3645	18.9307	17.3713	NA	15.5185	15.6141	15.9079	NA	20.3791	19.6851	18.9365	NA	15.5861	15.6101	16.6716	NA	20.651	13.3634	14.9557	NA	14.7262	14.568	17.173	NA	15.2571
SEC23A	20.4341	18.4653	20.439	NA	19.9188	18.4478	15.9472	NA	22.1173	17.4725	15.6853	NA	20.3832	20.7454	20.0106	NA	20.5969	20.1035	18.3779	NA	17.3581	19.8317	18.0734	NA	16.3169	17.318	14.5784	NA	18.3406	18.8709	18.1957	NA	19.3989	15.476	17.565	NA	17.8692	20.816	17.6455	NA	19.5335	16.1598	15.0817	NA	21.0926	22.1751	19.1565	NA	18.5402
COL6A1	13.6804	16.0216	18.9712	NA	16.6972	20.1307	16.1832	NA	16.4896	20.4327	14.4413	NA	16.0177	20.0943	18.4143	NA	15.5335	18.2385	20.3876	NA	17.3604	15.0896	17.9139	NA	19.1897	19.3443	13.3683	NA	16.3858	16.4773	15.5931	NA	16.9039	16.5229	18.2128	NA	13.6629	15.8551	13.7897	NA	20.6506	16.7583	15.2566	NA	19.6537	17.2815	15.9997	NA	16.2033
ECI3	19.6879	20.8154	19.0005	NA	20.0637	18.0226	17.5012	NA	21.0132	22.9383	17.2375	NA	17.4402	21.0038	18.6648	NA	20.8566	16.6639	18.0702	NA	14.8139	16.8232	18.4772	NA	19.2528	17.5208	17.6165	NA	16.0872	16.6561	15.0261	NA	20.2708	18.1436	17.8226	NA	15.8917	16.06	18.2146	NA	20.8255	15.432	16.9332	NA	21.6833	21.3505	17.9904	NA	16.6227
LAMP1	20.5078	19.7156	18.6583	NA	18.567	15.532	17.8956	NA	20.5119	23.0632	15.959	NA	13.8197	22.1116	14.0552	NA	19.1043	17.3862	19.083	NA	18.2945	14.8034	16.009	NA	16.3741	13.255	18.251	NA	15.455	18.4122	17.8052	NA	16.3888	18.5478	17.1631	NA	18.7263	19.0408	18.5853	NA	23.3479	12.1492	19.4293	NA	19.3871	21.0737	17.6028	NA	16.6791
CCT7	16.3961	19.4145	18.5016	NA	17.8048	19.5093	16.386	NA	19.8804	25.8704	14.407	NA	18.255	26.6761	16.345	NA	20.8553	17.9486	16.5478	NA	13.522	16.7452	15.2975	NA	16.1902	17.8516	15.8717	NA	18.106	17.9069	18.2679	NA	19.2106	14.8662	16.3343	NA	17.4064	19.5382	17.8829	NA	20.3868	16.1475	17.5029	NA	19.3106	22.5173	16.3347	NA	19.3443
UST5R	17.3633	16.7438	21.3718	NA	18.825	20.796	20.5601	NA	20.5164	21.2281	18.1622	NA	19.1182	16.7182	15.4192	NA	18.1317	17.3235	20.9618	NA	17.7606	18.1616	19.3599	NA	19.2342	17.1372	16.6817	NA	13.7301	19.9611	20.6306	NA	20.3158	16.6664	20.8173	NA	17.5788	14.6654	19.2922	NA	14.7661	15.2498	18.0987	NA	19.9215	20.4363	21.1137	NA	17.1274
HSP90AA1	18.7382	21.7973	20.4492	NA	13.6555	15.9058	19.815	NA	21.6055	22.4776	15.5766	NA	20.1959	21.4153	20.3183	NA	17.8137	13.1399	23.0378	NA	16.2134	15.9268	20.9423	NA	18.8092	16.223	15.6841	NA	13.8184	13.8535	17.9747	NA	19.2705	17.5691	20.9501	NA	15.0314	19.3657	19.6241	NA	20.1112	16.1117	20.0469	NA	15.1514	21.2341	18.3159	NA	15.8533
CMAS	15.782	19.9466	19.0749	NA	18.3298	20.2295	16.2753	NA	20.2322	20.6062	19.0888	NA	19.0826	18.7299	19.635	NA	14.1582	15.5469	21.8712	NA	18.2452	16.3084	17.7692	NA	13.1332	19.185	13.6765	NA	16.3506	14.4657	18.5872	NA	20.7488	20.3472	21.7155	NA	17.9988	17.6593	20.8501	NA	16.0997	15.9049	19.0357	NA	22.9156	20.5302	21.3473	NA	16.9866
Mir346	4.76506	5.63775	5.21862	2.17378	5.72386	4.94403	4.23753	5.68441	6.48122	5.76981	5.08481	3.33679	6.51654	6.1767	5.1688	3.46022	1.66026	2.79045	4.79166	6.29494	4.85053	3.67479	5.76602	6.03619	5.41663	6.31385	5.90653	5.78763	6.43179	7.49799	6.51302	6.71535	7.37791	5.80943	6.40011	5.05828	5.76037	5.0873	5.74365	6.05973	5.64081	5.74701	5.64981	4.98394	6.39424	6.33293	6.03955	5.47131	6.1986
D3ZGQ1	15.5017	18.693	18.21	NA	17.1395	19.4466	17.7877	NA	16.7777	16.2194	16.6695	NA	18.275	15.868	17.254	NA	18.7395	13.798	18.9656	NA	14.9303	14.0857	16.0882	NA	15.7687	18.9113	15.219	NA	16.5198	19.3883	17.5175	NA	19.0845	19.1726	16.9016	NA	15.8513	18.0746	16.2997	NA	20.2599	16.6505	16.8183	NA	21.1046	20.9294	17.2989	NA	16.7174
EGFR	17.9607	16.4957	19.318	NA	14.7943	14.5259	15.0402	NA	14.9539	17.6893	15.3421	NA	14.2999	19.7248	13.6524	NA	15.7485	15.0836	18.7927	NA	16.5852	15.4579	14.8625	NA	16.228	15.0544	13.8646	NA	15.4101	20.4506	18.395	NA	20.1886	10.6341	15.3952	NA	14.2234	15.9584	15.1711	NA	12.8881	16.6414	14.1748	NA	20.7094	21.9859	16.4321	NA	16.448
SSBP1	18.3726	19.7953	17.5954	NA	21.3414	20.0198	17.9805	NA	18.5722	16.7828	16.9263	NA	20.0489	21.8517	18.6948	NA	17.4993	16.4894	16.8876	NA	17.7062	16.8951	19.1502	NA	19.3219	18.0777	18.0021	NA	19.5086	21.198	19.9105	NA	21.7267	20.9383	18.6283	NA	21.1064	17.8106	19.686	NA	21.9905	20.756	17.2222	NA	23.4311	18.4301	18.9201	NA	18.4391
PICALM	20.9137	21.7352	17.909	NA	17.8512	20.3596	17.2183	NA	18.7158	18.1752	16.3235	NA	18.403	18.6395	19.2108	NA	19.5223	21.3698	20.5985	NA	16.6867	18.7478	18.5607	NA	16.6067	18.8042	19.463	NA	21.4409	22.8552	19.052	NA	18.9362	16.7518	17.8705	NA	17.6161	17.6011	20.0717	NA	21.8683	19.8176	17.898	NA	23.3894	16.568	18.5203	NA	17.0936
UGP2	20.3843	20.742	19.871	NA	19.8326	17.6221	19.8738	NA	18.289	17.8248	20.121	NA	16.2039	16.9696	22.7042	NA	19.0448	18.047	18.5498	NA	19.7421	18.277	18.9643	NA	16.9324	17.2293	13.6493	NA	20.8104	20.1708	20.332	NA	21.4999	16.5907	19.6633	NA	19.2852	20.144	17.7636	NA	23.3088	15.3644	21.6154	NA	20.4828	21.1756	18.5344	NA	18.5019
OTC	23.0065	22.9735	21.9867	NA	21.9532	23.0065	18.6428	NA	23.6388	24.127	22.4622	NA	22.9373	25.5649	27.0557	NA	20.4163	22.4781	23.8789	NA	22.4781	22.6871	24.8498	NA	22.7965	22.4082	20.7996	NA	22.9274	26.2022	22.4998	NA	23.9724	24.3576	24.6255	NA	22.3258	19.9611	25.0254	NA	23.9109	22.4781	26.4175	NA	24.127	29.2745	27.2102	NA	23.4955
CYB5B	25.6258	25.7471	26.06	NA	24.8799	25.9654	25.8568	NA	25.7471	26.4634	25.4477	NA	24.9539	26.6988	29.3413	NA	24.1027	25.2177	26.6022	NA	25.2177	23.9305	26.573	NA	25.4436	25.5717	24.851	NA	25.0392	26.6632	26.9327	NA	26.2428	25.0942	26.9764	NA	25.4843	23.7012	26.4607	NA	28.1442	25.2177	29.1342	NA	26.2428	27.476	29.9178	NA	25.4574
FTCD	22.5525	22.4976	22.9018	NA	21.3687	21.1369	21.5189	NA	23.146	23.3782	23.5351	NA	22.4869	24.2887	27.6178	NA	18.2794	21.6669	22.1053	NA	21.6669	21.7799	25.3001	NA	22.5011	21.7924	18.3654	NA	22.4839	25.857	23.0758	NA	25.0273	22.7127	25.1844	NA	22.3374	20.9742	25.8382	NA	24.5313	21.6669	27.0331	NA	24.402	27.7185	26.0446	NA	22.0278
KIF1B	14.4995	15.319	16.4494	NA	15.7492	17.8883	16.6378	NA	16.4637	19.9073	17.5608	NA	16.747	18.5171	19.8908	NA	15.8605	15.8117	16.8556	NA	16.0807	16.0869	17.7628	NA	14.1208	17.2426	18.3639	NA	16.3416	18.6988	17.0782	NA	18.6835	18.5615	16.8633	NA	16.7914	13.8647	14.9414	NA	21.1256	17.2719	21.2471	NA	18.3275	21.4715	19.7211	NA	15.8953
ATAD1	24.2593	21.414	20.8867	NA	21.7595	23.4649	21.4028	NA	20.7072	25.3153	23.6921	NA	22.1517	24.1451	21.6343	NA	22.5244	21.7354	22.0928	NA	24.6964	23.3389	20.334	NA	21.7629	21.1558	22.4076	NA	20.184	23.8704	23.7715	NA	22.0421	23.2889	20.9226	NA	21.3869	23.9108	23.4053	NA	30.4153	20.2886	28.3984	NA	21.0364	20.9425	19.1398	NA	22.5369
SPTAN1	20.3501	19.3069	20.2924	NA	15.2668	17.7144	18.4851	NA	21.7626	20.0211	15.4476	NA	19.9433	22.7433	21.3281	NA	19.0323	14.0607	22.2477	NA	16.7352	14.5958	19.5369	NA	15.5246	18.3648	13.2601	NA	12.4731	20.6754	21.0469	NA	22.4134	20.4352	21.9737	NA	13.9111	17.4082	20.7804	NA	19.7798	15.1947	22.9399	NA	22.7799	18.261	21.8575	NA	17.6305
SPTBN1	19.0963	19.3778	21.1696	NA	17.3438	20.346	19.5576	NA	20.6155	21.6928	15.5412	NA	16.8914	22.7422	20.576	NA	19.1507	18.0669	22.7415	NA	16.2555	14.8438	18.9424	NA	15.4364	17.4709	17.9575	NA	15.262	18.0005	19.1028	NA	20.79	18.8459	22.0182	NA	13.9055	14.7263	21.1136	NA	17.9667	13.487	21.127	NA	21.0317	18.6409	22.162	NA	15.8511
DSP	13.6434	17.713	18.5766	NA	11.7388	15.2526	18.9935	NA	13.8916	12.5552	14.5619	NA	14.3787	20.504	16.8333	NA	15.4674	13.0189	20.6253	NA	12.8442	14.3863	13.9479	NA	13.2786	15.9633	13.6165	NA	13.7564	14.3156	17.8321	NA	19.039	15.9723	19.4423	NA	14.9284	15.0669	16.5627	NA	12.5873	12.5542	15.8228	NA	20.8751	18.7304	20.1317	NA	14.0138
PLEC	19.3992	19.0541	20.9665	NA	14.489	19.3081	19.5595	NA	18.5794	19.428	13.2842	NA	16.5998	20.4504	18.3718	NA	17.6709	16.1396	21.2268	NA	13.8257	16.7861	17.5859	NA	14.3832	15.8071	15.1509	NA	17.4629	17.159	20.1889	NA	20.5012	18.5686	21.7581	NA	12.818	16.3835	19.7038	NA	18.8449	16.3058	17.5838	NA	20.7422	21.2421	21.2266	NA	15.1268
C3	20.3287	20.4932	20.9834	NA	16.3998	19.0341	17.1413	NA	20.1311	20.9671	15.9867	NA	14.1718	21.7084	18.8107	NA	19.5962	17.1485	20.1625	NA	14.5569	17.1493	18.654	NA	16.3253	18.2045	18.8908	NA	16.428	21.4516	19.6316	NA	17.6342	16.8638	20.3076	NA	17.4133	16.7041	17.201	NA	20.4413	18.0232	19.1901	NA	20.4601	22.3334	20.2055	NA	17.615
EIF4G1	18.3977	19.1244	18.0053	NA	14.7762	16.7984	14.8618	NA	18.3201	13.5905	15.9249	NA	17.5035	13.0123	16.2067	NA	10.3067	16.0347	17.1524	NA	17.3999	17.1645	14.7971	NA	19.9379	17.5761	14.4522	NA	15.4532	19.7774	16.8182	NA	15.7312	16.9343	16.2482	NA	15.3653	18.1299	16.2838	NA	18.1524	16.6597	16.6993	NA	20.9077	21.3376	15.6172	NA	15.5078
SFXN1	20.9117	19.2541	20.6519	NA	19.6271	20.3205	19.356	NA	21.8927	22.2315	16.2364	NA	20.1783	17.8749	19.7357	NA	18.6599	22.1234	20.8936	NA	16.9373	18.7286	18.5567	NA	17.8797	18.6961	18.8869	NA	20.0836	21.3838	20.3137	NA	20.656	16.2852	19.4981	NA	20.6461	21.3063	18.6514	NA	21.8068	20.6159	19.9678	NA	21.3794	22.5595	19.9693	NA	21.6813
SUOX	16.6621	20.1507	17.2671	NA	18.231	14.6901	16.9372	NA	16.2706	20.1924	15.9214	NA	19.7709	15.8369	19.2592	NA	17.3223	16.1055	19.2617	NA	14.051	15.8379	17.4757	NA	20.1964	18.0623	16.7248	NA	18.2609	13.2277	17.8035	NA	13.8325	16.7498	15.5618	NA	15.344	14.395	17.4492	NA	18.0382	17.5579	16.5252	NA	21.301	22.7093	18.0939	NA	18.0273
ECHS1	18.3887	17.5814	21.389	NA	15.3389	23.4984	20.8802	NA	14.025	16.9326	14.4039	NA	17.247	20.3474	20.8851	NA	20.7692	17.0582	13.5426	NA	15.101	16.2889	17.7942	NA	16.8927	19.9438	16.3602	NA	15.2781	19.2106	17.6438	NA	19.6504	20.0223	19.2691	NA	18.4764	19.3705	19.0998	NA	23.8585	17.084	19.8182	NA	22.0084	21.5029	20.0063	NA	18.0269
SLC38A3	18.0285	16.8464	19.1441	NA	11.8954	18.6057	17.3852	NA	16.1788	16.5168	16.3044	NA	18.8925	16.2453	13.9046	NA	18.263	15.5665	18.9775	NA	15.8061	12.9906	15.5048	NA	13.3536	15.9564	13.5328	NA	13.5693	16.2462	18.8883	NA	11.2943	15.5299	14.4073	NA	16.5361	19.3196	16.1777	NA	15.8751	18.2349	16.4983	NA	21.8128	24.0232	18.2098	NA	18.816
RDX	22.5303	21.8946	21.237	NA	17.9626	21.2585	19.6687	NA	20.8478	17.5534	17.035	NA	17.5293	14.9549	17.3677	NA	15.1204	15.6889	20.1035	NA	16.1532	15.5175	17.8166	NA	16.4378	17.5523	18.0776	NA	16.2641	22.9844	20.0912	NA	22.9313	17.1929	20.585	NA	14.5696	17.5124	18.56	NA	19.0826	13.1857	19.7228	NA	20.837	15.5367	19.6527	NA	16.6905
S100A9	22.277	22.1693	22.6381	NA	21.702	24.7838	22.5797	NA	22.1693	22.2264	21.4699	NA	22.9072	21.1933	22.3871	NA	20.5356	21.4699	22.12	NA	21.4699	21.3428	22.3649	NA	21.3925	22.997	21.8977	NA	21.3428	21.7045	22.4553	NA	21.8435	21.6414	22.2444	NA	21.2534	21.5416	22.3905	NA	22.2984	21.4699	22.2341	NA	22.6455	21.9715	22.1494	NA	21.86
PABPC6	18.8526	20.5574	19.166	NA	15.994	22.2107	19.9577	NA	19.8163	16.0082	14.9426	NA	19.0616	20.7508	20.7832	NA	18.6742	16.4603	19.8008	NA	15.4299	15.1396	15.7671	NA	15.8256	18.689	15.9171	NA	17.2956	21.1221	19.2087	NA	20.424	18.6783	18.0192	NA	16.2653	14.8083	16.1665	NA	20.3874	15.1259	19.1177	NA	14.5651	15.14	18.7636	NA	16.4451
F1LTJ5	18.3042	20.5043	17.2875	NA	14.9074	22.2524	20.6208	NA	20.5531	21.5744	16.2342	NA	17.1127	23.1122	18.274	NA	18.5668	14.5757	21.6603	NA	15.8069	16.6799	18.0341	NA	17.094	18.4333	16.557	NA	14.6331	21.0156	19.0349	NA	21.895	19.2432	21.3232	NA	14.7717	17.2586	17.8321	NA	19.6959	17.2909	19.2748	NA	23.4613	21.6186	20.6796	NA	13.028
HDLBP	20.6439	20.6529	20.2614	NA	17.8612	19.7187	15.3766	NA	21.7265	21.5336	13.8895	NA	19.1499	21.0456	20.8976	NA	20.1282	14.6001	19.8622	NA	17.9195	18.5411	18.1392	NA	14.278	17.6585	19.2897	NA	17.212	23.4264	20.5666	NA	21.0264	19.7713	19.6313	NA	12.229	17.2989	19.392	NA	21.7139	17.6887	20.5989	NA	20.5605	21.6091	18.5787	NA	15.8973
LETM1	21.8629	20.9467	21.0069	NA	19.1375	19.9614	18.7878	NA	22.3382	21.6734	15.6368	NA	15.2439	21.7689	18.7285	NA	20.3006	15.5626	19.8197	NA	14.3525	14.861	19.0659	NA	13.1281	14.5648	19.3867	NA	13.0395	20.3057	18.9577	NA	21.1818	16.9149	14.3083	NA	15.4287	14.2753	12.7003	NA	22.3567	16.2915	19.7046	NA	19.688	16.4925	17.5361	NA	17.4244
ACOX1	19.8928	15.3264	19.7411	NA	18.0664	20.2893	17.4679	NA	19.9472	19.9247	19.4436	NA	19.3561	20.7051	20.1756	NA	18.9202	16.7572	17.9308	NA	17.4249	12.1955	17.8984	NA	14.9861	16.7201	17.9619	NA	16.1432	21.6195	17.3974	NA	20.1392	18.4137	19.059	NA	15.9285	17.7987	19.7024	NA	13.9489	15.1536	19.5442	NA	21.1778	22.4741	19.4733	NA	18.6677
EEF1G	17.1035	20.1024	20.4019	NA	18.3289	21.2896	18.8468	NA	20.7925	22.7143	16.4883	NA	19.2554	22.505	21.1649	NA	19.5534	16.702	21.7153	NA	16.9913	16.7887	18.6208	NA	20.3642	12.5165	15.823	NA	16.9515	21.2512	20.6058	NA	20.4137	19.3177	21.0941	NA	16.8862	18.6303	19.2081	NA	16.7822	16.2753	19.7949	NA	22.9229	22.8578	20.0825	NA	15.0092
EPRS	19.7276	20.6603	17.9057	NA	14.2519	12.781	14.9895	NA	19.5764	18.3567	15.1149	NA	18.7507	20.6994	14.8824	NA	16.2668	12.5904	16.8353	NA	11.3687	14.133	16.7389	NA	13.14	14.5162	14.111	NA	12.7506	18.15	15.3006	NA	10.508	16.0593	18.5169	NA	12.0206	18.1262	15.0497	NA	17.5969	15.0679	16.6079	NA	18.4212	21.4529	17.7716	NA	16.0497
SULT1A1	20.5747	20.2756	19.7724	NA	14.3734	17.5307	15.1958	NA	20.3548	22.2077	16.744	NA	19.1429	14.9371	16.5393	NA	18.698	15.9019	14.6474	NA	18.7713	15.7255	20.6991	NA	18.2392	18.0504	16.5915	NA	17.8323	18.7936	18.3147	NA	15.5951	22.1535	20.554	NA	16.1788	15.5536	20.1134	NA	20.5873	14.9471	14.6609	NA	19.1464	23.9387	16.5032	NA	20.5338
GGT1	19.9676	16.9255	23.6961	NA	18.848	19.9005	19.4821	NA	21.9774	19.0527	18.7844	NA	21.4222	19.8138	20.562	NA	22.0477	23.6831	19.5715	NA	22.1783	20.5766	21.7017	NA	18.4042	20.2391	21.2264	NA	21.2418	21.4246	21.8284	NA	23.8615	22.1501	18.3294	NA	21.8618	19.1886	22.894	NA	18.0797	20.8445	18.7197	NA	19.9673	19.7037	21.1096	NA	25.9197
H1-1	23.9712	24.2199	24.0318	NA	21.5894	25.0578	21.9928	NA	24.7092	25.4221	21.5894	NA	22.3963	25.4362	23.5999	NA	23.435	21.5894	24.1667	NA	21.5894	22.5122	23.5999	NA	24.1579	23.7352	22.4736	NA	22.5122	24.5693	22.9981	NA	24.4432	23.8743	23.5999	NA	24.1579	21.9928	23.5999	NA	24.5693	21.5894	24.7807	NA	24.4432	25.0258	24.7807	NA	22.4736
VDAC3	20.9543	20.9543	22.4918	NA	19.8087	20.9543	19.0613	NA	20.9543	20.6836	19.4451	NA	20.4655	21.1182	19.8713	NA	20.4116	19.8217	21.804	NA	19.8217	20.1106	18.4151	NA	19.8217	20.1825	20.9518	NA	19.5933	20.9467	19.256	NA	20.6836	20.4655	20.5112	NA	19.6697	20.1581	20.1294	NA	21.4199	19.8217	22.4837	NA	21.0315	21.4643	19.7565	NA	19.9533
GJB1	20.6852	20.9377	21.5626	NA	20.036	21.0388	19.1995	NA	21.4025	20.9377	19.0964	NA	21.2612	21.2277	20.8858	NA	20.9176	19.0234	20.2942	NA	19.0234	19.3783	18.6642	NA	19.0964	19.705	20.2505	NA	19.1998	20.3315	21.8062	NA	23.0094	19.5099	20.9385	NA	19.1222	19.3826	19.2424	NA	19.9269	19.0234	20.2505	NA	21.699	22.4727	21.1645	NA	19.4895
H4C2	28.2736	28.945	28.9359	NA	28.278	29.4092	28.538	NA	29.5472	29.7984	21.3429	NA	28.7598	30.1326	28.156	NA	27.3568	24.9448	30.0965	NA	24.4161	24.0785	25.9824	NA	23.6211	27.3905	20.4416	NA	24.4779	29.4295	27.6268	NA	29.9596	29.1602	28.0179	NA	23.6844	26.4337	27.1459	NA	27.5564	22.3917	26.1812	NA	30.4192	28.1392	27.5662	NA	25.3316
H3F3C	27.769	28.0232	28.6314	NA	27.7824	29.5708	28.9961	NA	28.9467	30.2012	22.6474	NA	27.9413	30.9271	29.1195	NA	27.0074	25.3077	29.4087	NA	25.0026	23.8307	26.7024	NA	23.2507	27.1692	22.1355	NA	25.985	28.8598	28.6045	NA	29.9649	29.1878	29.2026	NA	24.0835	26.5294	28.1772	NA	27.7946	25.2429	27.8546	NA	30.3128	27.2122	28.5163	NA	24.9839
HNRNPL	21.3403	20.8727	20.8824	NA	20.3528	21.5327	18.7372	NA	22.1782	21.9141	19.455	NA	19.964	23.4848	22.982	NA	20.5449	18.7132	19.7835	NA	18.7132	19.7032	20.8072	NA	19.455	18.7429	20.2475	NA	18.7577	20.1351	21.1371	NA	20.6209	19.8543	20.7416	NA	19.4535	19.8792	21.6802	NA	21.2793	18.7132	20.875	NA	19.9654	20.9237	19.3913	NA	19.9667
HSPD1	23.1804	24.2686	21.3047	NA	21.1688	23.0704	20.9903	NA	21.8392	22.1521	19.9745	NA	21.724	21.8223	21.9679	NA	19.697	18.6655	19.827	NA	19.6788	19.2861	22.0695	NA	20.0209	19.9913	20.4394	NA	18.7366	23.6256	20.8893	NA	21.937	19.9219	21.2396	NA	20.1208	19.9616	23.1002	NA	26.577	19.6788	23.0622	NA	22.7197	21.6356	18.9484	NA	19.471
ECI1	21.3853	20.2192	23.3109	NA	19.255	21.41	21.4238	NA	23.5986	23.9196	20.4356	NA	21.5511	23.1935	23.8405	NA	22.2184	20.1965	20.5116	NA	20.1965	20.8268	21.0011	NA	20.5303	20.374	19.9177	NA	20.6536	24.6524	22.0138	NA	23.9577	22.3479	21.6872	NA	20.6803	19.9355	21.5917	NA	20.9139	20.1965	21.0532	NA	23.3292	24.1216	21.3202	NA	20.2386
LOC103691744	22.7608	21.8777	22.4769	NA	21.5247	21.2214	19.0457	NA	23.693	23.8544	16.8322	NA	22.2353	24.1771	23.3815	NA	22.6745	18.6311	20.2364	NA	19.8293	17.9939	21.4761	NA	17.9755	21.218	20.0659	NA	19.7742	23.9578	16.699	NA	24.9581	23.3827	20.5399	NA	19.8226	21.5763	21.9207	NA	22.2213	19.8293	21.5379	NA	23.8337	25.5322	22.4981	NA	21.7735
PLAC8	24.7172	25.4533	24.7151	NA	23.3468	26.4461	24.5716	NA	26.0699	27.6928	22.8224	NA	24.6031	25.7087	23.7916	NA	21.6691	22.7535	26.0027	NA	21.8503	22.8321	22.26	NA	22.6889	23.2329	21.8786	NA	22.8369	26.0945	24.4679	NA	24.3005	23.6796	23.8683	NA	22.8106	23.1118	22.6368	NA	24.8891	22.7333	23.5748	NA	25.8474	25.8063	24.8266	NA	23.6657
LOC100911440	20.1628	22.1256	23.358	NA	20.8454	20.8135	21.6527	NA	22.9436	23.357	19.6014	NA	21.302	22.548	21.1282	NA	18.9698	19.6546	23.412	NA	19.6546	19.6284	18.8349	NA	19.4164	20.2829	19.9209	NA	19.4961	21.5558	19.1158	NA	21.4906	20.6545	20.796	NA	19.7892	19.5986	20.1488	NA	22.0617	19.6546	20.796	NA	21.4906	24.6807	20.1531	NA	20.786
LMNA	24.025	22.787	22.6259	NA	22.3134	23.9495	23.4994	NA	24.3464	23.3312	16.0971	NA	23.1761	24.4888	22.1531	NA	22.4699	15.2213	24.4331	NA	19.1154	20.367	17.6591	NA	19.0977	21.727	21.8214	NA	19.871	21.4896	22.4394	NA	24.5642	23.7638	22.6031	NA	19.3193	18.6496	22.1718	NA	21.3965	19.1154	20.4373	NA	24.3237	20.7587	22.5395	NA	21.5496
H1-4	22.9157	23.482	24.3883	NA	22.9138	24.5157	23.8215	NA	21.8752	22.4287	19.0114	NA	24.6981	21.6382	23.8218	NA	19.624	17.6292	24.8078	NA	19.9387	20.6709	19.3799	NA	19.6116	20.9606	22.093	NA	20.6263	23.2964	23.0336	NA	24.5694	24.5403	22.843	NA	20.0884	21.5905	20.9512	NA	23.2964	19.9387	19.2313	NA	26.0578	22.9985	22.1928	NA	21.7928
ATP5PO	24.8396	24.9514	25.6963	NA	23.3834	25.0365	24.1548	NA	25.541	25.9029	21.4691	NA	24.6873	26.2697	24.8933	NA	23.6589	20.5824	25.4689	NA	20.9131	20.9769	22.8359	NA	21.5134	22.5364	23.9142	NA	19.8513	26.862	24.6258	NA	25.808	23.3757	23.0767	NA	21.6482	21.4393	21.9717	NA	26.3122	21.631	23.1318	NA	25.805	23.2282	23.4147	NA	22.752
H7C5Y5	23.1795	24.6613	24.9206	NA	22.2504	24.0623	23.6234	NA	25.0239	25.1241	20.586	NA	22.9751	26.0339	21.7481	NA	23.0976	20.2817	23.9573	NA	20.8938	19.8654	21.1982	NA	20.8079	21.6298	23.2701	NA	19.7059	26.3253	23.6852	NA	24.7386	22.77	22.8395	NA	20.9741	19.858	21.2195	NA	25.3623	20.8938	22.4511	NA	23.0892	21.707	22.6798	NA	21.5594
RPL8	25.2584	25.4474	24.5615	NA	22.3725	24.4805	24.2031	NA	25.2692	24.9383	21.062	NA	23.0715	26.3007	23.3333	NA	23.9539	21.3331	25.1635	NA	21.5996	21.7241	22.5757	NA	21.6084	22.0102	23.776	NA	21.9017	26.8157	23.9579	NA	24.7805	23.1387	23.6798	NA	21.7911	19.1317	22.4781	NA	25.2777	20.3827	22.4668	NA	25.0553	23.5778	23.6341	NA	21.8876
RSL1D1	24.2951	24.9742	25.1352	NA	20.4098	24.0991	23.7517	NA	25.257	25.2514	18.5744	NA	21.366	25.791	23.4553	NA	24.148	21.0016	24.532	NA	17.8961	21.0873	21.8647	NA	21.1327	22.8018	24.2745	NA	20.4468	26.5366	23.9837	NA	25.4459	22.2149	22.4788	NA	21.3708	22.4415	22.3568	NA	25.057	20.938	22.9887	NA	24.4725	25.6523	22.7239	NA	21.478
D3ZCH5	23.1444	23.5406	23.8412	NA	22.7298	23.4013	23.3972	NA	24.3794	23.8435	21.0097	NA	23.2992	24.3977	22.6141	NA	22.1463	19.6879	23.6734	NA	20.8248	20.7334	21.6752	NA	21.0406	21.0974	23.039	NA	21.2135	25.2753	23.0698	NA	23.571	21.9446	22.3519	NA	21.2706	22.0658	20.9251	NA	24.2824	20.9606	21.9172	NA	24.1668	23.4775	22.3291	NA	20.6236
LOC306079	23.8721	23.0113	23.955	NA	21.1686	22.7936	22.0069	NA	23.503	23.1363	17.0393	NA	21.9783	23.1844	22.4188	NA	21.9442	19.8572	23.223	NA	17.8642	19.8759	21.2072	NA	19.8609	21.4976	21.771	NA	19.7683	24.9704	21.6815	NA	23.1363	21.9828	21.3117	NA	20.0755	21.221	21.2026	NA	24.196	19.8572	21.9037	NA	22.9911	22.3865	21.0757	NA	19.5252
RPS4X-PS9	22.3566	23.831	22.3402	NA	20.2075	22.8604	22.8141	NA	23.9658	24.3108	17.3951	NA	21.988	24.8511	21.3738	NA	22.9795	19.5944	23.1253	NA	19.6746	18.0104	20.3975	NA	19.7561	20.8874	22.1586	NA	19.8694	26.0353	22.2112	NA	23.5271	22.1871	22.3745	NA	19.9313	18.2884	21.1044	NA	24.0973	19.6746	21.9961	NA	22.3787	24.6733	22.2342	NA	19.6137
FKBP11	21.3165	21.3165	22.8996	NA	20.8804	21.3165	20.727	NA	21.0626	21.7546	19.1857	NA	21.0859	21.5453	19.2854	NA	19.8022	19.8707	23.4345	NA	19.8707	19.4939	20.9232	NA	19.8707	20.8708	20.5556	NA	19.8022	21.2304	21.2498	NA	21.0264	20.9188	21.1163	NA	20.1561	20.3761	20.3622	NA	22.4695	19.8707	20.2526	NA	21.0264	21.4332	20.2858	NA	20.6284
HMGB2	22.5268	22.596	22.6949	NA	22.1348	23.9421	23.0722	NA	23.2562	24.4253	21.5326	NA	21.8623	22.7162	21.0802	NA	21.5232	21.5326	22.8475	NA	21.5326	21.581	22.0891	NA	21.2315	21.8345	22.3352	NA	21.8191	22.598	22.2947	NA	22.2077	21.784	22.2114	NA	21.8503	21.9573	21.7685	NA	22.598	21.5326	22.4234	NA	22.1905	22.6164	22.332	NA	22.0603
BHMT	26.9351	25.9768	25.9813	NA	24.7777	25.6679	24.4063	NA	26.8617	26.5518	20.1876	NA	24.9634	26.6663	24.9871	NA	24.0331	21.6522	22.7396	NA	21.9429	22.5985	24.8547	NA	20.7868	23.6522	23.3305	NA	22.433	27.0814	24.0086	NA	27.3831	26.9614	25.745	NA	19.6965	22.9835	25.8294	NA	25.6996	20.4496	24.6961	NA	26.861	26.8134	25.3957	NA	24.0607
HMGCS1	23.3229	25.091	25.2058	NA	23.9025	23.716	23.5423	NA	24.8059	25.7211	21.8653	NA	24.2059	26.1191	24.5561	NA	23.4889	21.1205	22.9888	NA	18.2511	21.4879	23.1606	NA	20.6309	23.3584	21.3049	NA	24.0662	27.1783	23.8321	NA	25.4767	24.2765	24.5503	NA	21.6929	22.6656	24.0096	NA	23.8985	20.3786	23.6297	NA	26.3657	28.1129	24.0981	NA	23.4038
DECR1	21.1573	21.2212	21.3031	NA	20.1138	21.1573	20.6805	NA	22.9579	22.2559	18.3593	NA	20.8324	22.9225	22.3916	NA	19.8854	17.2686	21.4394	NA	18.3675	19.2251	17.5785	NA	18.3206	17.9297	19.8814	NA	19.0192	23.1225	21.3723	NA	22.7681	22.1127	22.0632	NA	18.779	19.7901	19.8322	NA	20.8073	18.3675	19.624	NA	23.958	24.803	20.6492	NA	19.6579
HADH	23.8888	24.7694	24.0414	NA	22.0209	23.4757	22.2493	NA	24.2862	22.5603	20.4823	NA	23.1452	25.4948	24.2047	NA	22.0132	19.255	20.486	NA	18.1768	20.2722	22.3147	NA	20.4379	21.9669	21.4878	NA	20.3254	25.105	23.1671	NA	25.1543	24.2487	23.332	NA	20.4614	21.5392	22.8333	NA	23.8907	20.3702	22.5324	NA	24.4354	26.3903	22.0781	NA	20.0812
ETFDH	22.6813	22.9007	23.5947	NA	21.4291	21.8262	21.5528	NA	23.7273	23.7566	17.6429	NA	21.7358	24.6538	22.3168	NA	21.5359	18.4242	22.3286	NA	17.7205	19.7633	20.2654	NA	19.4788	21.0403	20.5898	NA	20.0447	24.7389	21.398	NA	24.0434	21.0667	21.9871	NA	19.5215	19.493	21.0131	NA	23.4624	19.5135	22.0293	NA	23.9336	26.4607	22.0733	NA	22.0182
HADHB	21.8131	23.6538	24.6087	NA	21.3686	22.2616	22.7554	NA	24.7954	24.899	19.8499	NA	23.6621	24.9646	25.1811	NA	22.699	18.7115	24.1134	NA	18.2145	18.9054	21.126	NA	19.7612	21.1257	20.3046	NA	18.8022	24.7544	23.3419	NA	24.1112	23.0502	22.1687	NA	19.897	20.258	20.4757	NA	24.2041	19.8356	22.4496	NA	25.2978	25.8075	22.0312	NA	22.2784
CHDH	24.5446	24.0671	24.9318	NA	22.681	23.713	23.0129	NA	23.9804	23.7099	18.5866	NA	23.0252	23.9144	23.1198	NA	22.2748	20.9067	23.0694	NA	20.9067	19.733	22.2085	NA	16.7441	21.612	21.8569	NA	19.7303	25.9914	23.0564	NA	25.0686	23.1068	24.2246	NA	21.0845	22.2516	23.414	NA	25.23	20.9067	23.985	NA	24.9612	26.8726	23.0385	NA	23.589
EEF1A2	24.9207	24.8159	25.4146	NA	22.5721	25.128	23.9477	NA	25.6387	26.2766	19.0762	NA	25.5359	26.68	25.4379	NA	25.0224	22.786	25.7053	NA	20.7172	20.9148	23.3773	NA	18.4489	23.3516	22.9661	NA	20.6764	26.5353	24.6302	NA	26.1105	25.4365	24.2943	NA	17.1576	23.3362	22.6989	NA	25.465	21.5307	24.4023	NA	25.9837	27.5694	24.4744	NA	22.6303
GLUD1	22.8905	26.3113	25.1861	NA	24.0056	25.5088	23.9668	NA	26.838	27.0534	19.7074	NA	24.9871	26.7455	25.3496	NA	25.0978	21.2581	25.6054	NA	19.7078	22.0851	24.4171	NA	18.1396	23.8149	23.9735	NA	21.6805	27.2312	23.9377	NA	26.0699	24.6321	25.2438	NA	22.1739	23.1101	24.7234	NA	26.4416	22.1118	25.532	NA	26.2603	27.1046	25.0844	NA	23.2716
HSD17B4	22.4679	23.5614	24.6372	NA	21.9843	23.2317	23.1152	NA	24.7945	24.7147	16.9786	NA	23.2985	25.6456	24.0149	NA	22.7104	20.6203	23.93	NA	18.2367	18.0182	22.2649	NA	20.3127	21.2607	21.6258	NA	20.1644	25.0517	22.873	NA	24.4867	23.41	23.3092	NA	20.4451	22.66	22.6959	NA	24.1529	18.1454	23.2855	NA	24.7793	26.4621	22.8668	NA	21.9464
SDHA	21.6951	22.2496	22.1689	NA	20.0632	19.6958	19.6811	NA	23.6582	21.7358	15.1882	NA	23.2355	24.3145	22.3725	NA	22.4263	17.6815	21.0743	NA	19.0997	19.4634	18.9416	NA	19.2005	20.153	20.8943	NA	19.5026	24.1488	21.1939	NA	23.7419	19.1757	20.6383	NA	19.148	20.6249	20.9704	NA	24.4953	19.0997	21.4035	NA	22.6038	26.1868	20.4336	NA	21.7154
RPLP0	21.3798	21.4401	23.4472	NA	20.8138	22.0439	21.0053	NA	23.1778	21.7893	15.842	NA	21.4387	24.4999	22.1403	NA	22.4228	20.4497	22.6722	NA	18.8733	17.6161	20.0336	NA	18.9767	20.442	21.0906	NA	17.5691	24.5603	21.1725	NA	23.0155	21.0716	20.1397	NA	16.3167	19.9877	20.1146	NA	23.5467	18.8733	21.7997	NA	21.1911	25.1881	20.6544	NA	19.3744
VDAC1	23.6497	24.3504	24.5954	NA	23.0633	23.4704	22.7782	NA	25.6803	25.6057	17.4886	NA	25.1117	26.2395	24.8573	NA	23.6993	20.1444	24.1257	NA	20.9403	19.087	22.1886	NA	20.86	21.8243	22.7194	NA	19.2054	26.0485	22.9322	NA	25.2106	23.0455	22.0647	NA	20.9334	22.6789	22.0194	NA	26.363	20.0262	24.1235	NA	25.5325	26.1302	21.9667	NA	22.49
UQCRC2	23.3533	24.184	24.0062	NA	22.0317	23.5964	21.65	NA	24.9063	24.9664	17.1316	NA	23.7585	26.0472	24.1963	NA	23.4218	20.5103	23.6437	NA	18.3788	20.3887	21.4933	NA	16.8527	21.8322	21.648	NA	19.9479	24.3329	22.576	NA	24.2689	21.8681	21.4684	NA	20.0575	18.9869	21.4828	NA	23.9717	20.1184	22.4119	NA	23.789	25.7908	21.3115	NA	21.8779
UGT2B17	21.5755	21.467	23.4376	NA	21.0559	21.5755	21.1962	NA	21.1815	23.3758	19.4746	NA	21.435	24.4275	21.44	NA	19.1565	16.4814	23.6898	NA	19.6226	19.0509	20.8135	NA	19.6507	20.8101	22.1923	NA	19.8183	22.4949	21.9388	NA	20.9787	20.8141	21.2103	NA	19.8224	22.4533	19.8474	NA	22.2118	19.6226	20.6667	NA	20.582	24.7357	20.6382	NA	20.5015
COX4I1	24.5911	25.3928	26.1713	NA	24.2479	25.4628	24.9432	NA	26.3377	27.1396	20.8913	NA	24.688	27.5924	24.5573	NA	25.0245	20.1944	26.5618	NA	22.3748	19.8996	23.8486	NA	22.2177	23.1202	25.0624	NA	20.6902	25.229	24.9032	NA	25.069	22.523	24.0068	NA	22.3696	23.6529	22.3632	NA	25.515	22.3748	23.1185	NA	24.8464	26.4256	25.1284	NA	22.5656
RPL7	24.9767	25.0262	25.377	NA	23.0277	23.6456	24.5257	NA	25.6643	24.8142	20.9627	NA	23.7413	25.611	22.4768	NA	24.7335	21.5895	25.3037	NA	20.0148	19.7122	23.2747	NA	18.5908	22.6065	24.5658	NA	21.4599	25.9904	24.5303	NA	24.9742	23.1517	23.9966	NA	21.5757	20.5577	22.7163	NA	25.2512	21.4608	23.8496	NA	24.7128	26.267	23.895	NA	22.2746
M0R4I3	21.4067	21.9363	23.1847	NA	19.7033	21.4067	21.5343	NA	21.8475	22.2669	19.3263	NA	20.6949	21.7541	21.8663	NA	21.0708	19.8209	22.5893	NA	19.8209	19.9022	19.7883	NA	19.8444	19.0156	22.294	NA	19.9585	24.5489	22.1068	NA	22.8541	21.4989	20.4121	NA	20.3482	20.4136	20.8209	NA	22.922	19.8209	20.7415	NA	22.3941	22.8143	21.3289	NA	20.2751
RPL13	24.0225	24.5925	25.2709	NA	22.0238	23.7118	24.756	NA	24.8619	24.3786	20.8079	NA	22.2764	24.986	23.1879	NA	23.253	20.2532	25.5649	NA	19.3973	19.4018	22.3132	NA	20.8512	20.7302	24.1246	NA	20.1699	26.2622	24.5023	NA	24.9915	22.5383	23.997	NA	17.5548	22.7281	22.3225	NA	25.5719	20.8282	22.8642	NA	24.8854	24.5513	23.8731	NA	21.8295
APMAP	20.7732	20.7743	23.023	NA	18.8998	20.7732	20.3383	NA	20.7743	21.0269	19.0328	NA	20.3459	20.9307	20.1625	NA	20.2274	19.6549	21.4232	NA	19.6549	18.8763	19.6587	NA	19.4014	18.8763	20.7431	NA	19.0328	20.7788	21.3215	NA	21.8554	19.7673	18.0378	NA	19.5576	20.3361	17.6325	NA	21.5602	19.6549	21.3056	NA	21.4069	24.227	21.3622	NA	18.6366
RGD1560821	22.5581	20.8831	23.1342	NA	22.1338	22.4456	23.647	NA	23.1021	22.3704	20.9742	NA	22.2904	23.4125	23.1963	NA	20.0782	21.5684	24.7736	NA	21.5684	20.5914	21.2268	NA	21.3794	21.4999	22.595	NA	20.7058	25.7894	24.0434	NA	23.3127	22.3355	23.0925	NA	21.8329	22.3017	20.8124	NA	23.1916	21.5684	21.6189	NA	23.325	23.0828	22.6621	NA	21.942
CYP27A1	22.6786	22.3471	23.0111	NA	19.6629	20.2146	18.6032	NA	22.2473	20.44	18.7523	NA	20.9999	21.0072	20.0113	NA	19.6378	19.0135	23.2819	NA	19.0135	18.5568	21.2313	NA	19.0481	17.5229	22.0287	NA	18.9828	20.1047	21.8464	NA	21.544	18.5863	20.8161	NA	19.1831	19.8667	19.9391	NA	20.7621	19.0135	21.7717	NA	19.4419	22.3162	21.8181	NA	16.9501
ATP5PB	23.0001	23.5482	26.3882	NA	21.443	22.0122	24.4887	NA	24.4546	24.6435	20.8273	NA	23.3801	25.8013	24.6145	NA	23.5162	20.2489	26.4813	NA	21.7973	18.1999	24.2592	NA	21.9606	22.0898	24.8206	NA	21.0876	25.2967	25.6585	NA	24.2647	22.3561	24.6359	NA	22.1605	23.2567	23.4033	NA	24.6759	21.7973	24.9622	NA	24.0929	27.1149	25.0927	NA	22.2657
UGT1A3	24.3544	24.9386	26.925	NA	23.025	24.7076	25.7035	NA	25.6821	24.7306	18.4112	NA	24.3078	24.2187	26.3033	NA	23.321	20.2208	27.5376	NA	18.6336	21.434	26.0384	NA	18.0677	21.8957	25.8883	NA	18.0656	25.7972	26.5846	NA	24.6532	22.8101	26.8136	NA	18.0984	24.6395	25.8585	NA	26.679	21.8052	27.6022	NA	24.2204	27.3181	26.2602	NA	24.4638
ACTN4	22.235	22.4485	23.6341	NA	20.4964	21.6446	21.7923	NA	21.1836	22.8884	16.8844	NA	21.0493	22.8677	22.5606	NA	18.3615	17.1545	23.5359	NA	15.6597	18.5532	22.2126	NA	18.9083	17.8911	21.9986	NA	18.7434	20.8325	21.731	NA	22.9658	19.2081	22.927	NA	19.3418	20.1797	22.267	NA	17.9965	18.4885	22.609	NA	22.013	24.3547	22.8229	NA	20.6199
MGST1	26.7791	26.2732	27.9867	NA	24.3627	26.2108	27.632	NA	25.822	27.7782	23.6218	NA	24.8893	28.3004	26.5623	NA	24.8023	22.2375	27.5102	NA	19.8898	20.9042	27.8453	NA	20.1479	23.9286	28.1041	NA	23.6797	26.9012	27.6442	NA	26.3877	24.2924	28.1847	NA	24.2988	26.5056	27.3428	NA	26.9681	21.5466	27.8976	NA	24.7785	28.267	26.9705	NA	23.8138
SND1	19.898	20.6775	22.0302	NA	18.9662	20.0742	20.4636	NA	21.2203	20.4507	16.4161	NA	19.6961	20.2006	20.4152	NA	20.9967	14.2176	22.2198	NA	18.1637	18.2229	21.3761	NA	18.4727	17.2946	22.0989	NA	17.1845	22.4773	21.8961	NA	22.179	19.2369	23.3067	NA	18.7896	18.0581	22.0565	NA	21.0012	18.1637	22.4094	NA	20.3983	24.4221	22.3416	NA	18.5781
ALDH3A2	22.7812	24.2094	27.2984	NA	22.9484	23.4851	25.8587	NA	24.8428	25.2628	21.5219	NA	23.8112	24.7182	25.2672	NA	21.2816	17.3435	27.0844	NA	21.8386	19.6842	25.8108	NA	19.0397	21.9487	24.9898	NA	19.0217	25.4992	27.1534	NA	24.3875	22.4937	26.1173	NA	22.2403	24.9119	24.6626	NA	24.8299	18.9978	25.9485	NA	24.6968	27.7404	26.6284	NA	24.1391
EHHADH	21.5622	21.0736	25.2705	NA	20.5283	20.6382	23.0988	NA	23.9883	23.9122	17.9375	NA	21.1697	24.3301	23.8657	NA	20.4518	18.7301	24.3102	NA	18.729	18.5308	23.9344	NA	18.7827	19.8469	23.0175	NA	20.485	24.3834	24.5082	NA	23.7651	23.3005	24.9956	NA	20.5695	22.859	23.8199	NA	22.1069	18.6252	24.2656	NA	24.8436	26.7338	24.9356	NA	22.8401
BDH1	20.8425	23.5733	25.6178	NA	19.5833	20.9174	23.7531	NA	24.0928	23.1962	20.6602	NA	21.7976	21.3695	24.0763	NA	22.2735	20.6206	23.6415	NA	19.3894	20.5733	23.1351	NA	18.0282	21.1685	22.6214	NA	19.1705	24.926	23.941	NA	24.0152	21.7596	23.1687	NA	21.1288	21.7018	23.0963	NA	22.0899	20.6206	23.4835	NA	24.5703	25.7491	23.2585	NA	22.8279
ACOX2	20.4924	20.9239	22.7041	NA	19.9161	19.3706	21.5995	NA	21.4064	20.4182	14.9032	NA	19.0769	22.1925	21.7376	NA	21.6539	16.1269	22.1291	NA	18.4289	15.966	21.1834	NA	18.6416	19.2336	19.5812	NA	18.8916	20.9231	20.4833	NA	21.1319	19.319	21.3312	NA	18.8782	21.5787	20.5562	NA	19.5223	18.4289	19.8153	NA	21.1366	24.539	22.4658	NA	20.5014
METTL7B	24.7451	25.1251	26.3381	NA	23.114	21.1876	24.6238	NA	25.3227	23.6194	21.0525	NA	24.5243	25.5456	24.758	NA	23.5962	20.7722	25.934	NA	22.1554	20.8348	24.8472	NA	22.2487	21.7919	24.6414	NA	20.192	26.3644	25.9424	NA	25.7515	23.3105	25.2655	NA	18.5798	24.7405	24.3264	NA	25.5068	22.1554	25.5514	NA	24.6625	27.9218	24.2258	NA	23.8688
H2AFV	23.6493	23.126	26.4618	NA	24.0494	24.2329	26.4154	NA	24.4489	24.3158	23.5931	NA	24.6105	25.8093	26.9807	NA	22.2381	23.1769	25.9236	NA	23.1769	23.4536	25.2439	NA	23.4541	21.5503	23.2154	NA	23.6819	24.3512	25.7391	NA	25.8718	25.6221	26.4936	NA	24.265	21.3564	25.7129	NA	22.6262	23.1769	24.7921	NA	26.3042	25.1397	24.8588	NA	23.9989
H2AFY2	21.8337	22.0097	23.9112	NA	18.8319	19.8916	23.1946	NA	22.3125	23.3926	20.1735	NA	21.2732	24.1275	22.4478	NA	21.6072	19.9593	23.6549	NA	19.9593	20.502	20.7816	NA	20.4238	18.4505	20.3334	NA	20.47	20.5618	22.5852	NA	22.9729	22.7526	22.6762	NA	21.2145	20.3848	21.6189	NA	22.2903	19.9593	21.6933	NA	25.3881	22.0422	22.9136	NA	21.0359
HNRNPA1	23.0174	23.132	23.4516	NA	20.9787	23.6156	22.349	NA	24.2474	23.0141	21.2534	NA	21.8907	23.5928	23.9281	NA	20.3909	21.2534	23.4623	NA	21.2534	21.3243	24.0528	NA	21.5281	21.5281	21.0868	NA	21.3243	23.6062	23.3321	NA	24.0201	22.3997	23.5018	NA	23.0781	21.4658	23.0084	NA	24.1958	21.2534	23.7244	NA	25.1251	23.8988	23.3932	NA	21.8943
LOC499136	23.2985	22.9321	24.3244	NA	23.6608	23.2985	23.4114	NA	23.9102	22.829	19.8937	NA	23.2985	23.2575	22.5198	NA	23.3362	21.6735	24.5589	NA	21.6735	20.9263	22.5456	NA	21.6464	21.5382	22.9076	NA	21.3258	22.1992	24.1846	NA	22.829	23.5217	23.9679	NA	21.9406	22.9075	21.5382	NA	22.9973	21.6735	22.7351	NA	22.6869	23.6702	23.6766	NA	22.8448
RPS9	20.3482	22.5763	23.7319	NA	22.5072	22.31	23.2914	NA	22.5763	22.491	17.9731	NA	22.9114	22.4771	21.6546	NA	24.3926	19.4027	23.6464	NA	20.9143	21.1966	21.4284	NA	20.8215	20.6906	23.3279	NA	21.522	23.353	23.2287	NA	20.6096	23.1792	22.5902	NA	21.0579	19.992	21.4868	NA	22.4304	20.9143	21.502	NA	23.0387	23.7862	22.8419	NA	21.1057
RPS15	22.6269	23.1839	22.8739	NA	21.8371	22.6269	22.1843	NA	23.1839	23.5792	21.3477	NA	22.6269	23.5473	25.1603	NA	24.5417	20.9902	24.3824	NA	20.9902	21.8947	21.8065	NA	21.4961	21.1461	22.2381	NA	18.331	23.3744	24.6631	NA	23.5792	22.9483	24.2341	NA	21.6691	22.7274	24.0254	NA	23.3386	20.9902	22.6193	NA	23.5792	23.5163	23.4424	NA	22.3619
D3ZZ95	23.1248	22.7988	24.9037	NA	21.7272	22.7343	24.2235	NA	23.1364	23.263	20.6601	NA	21.7164	24.1206	22.7399	NA	21.8631	21.6519	24.2794	NA	21.6519	21.4123	21.6861	NA	21.7307	22.0192	23.8148	NA	21.4734	25.9508	23.8227	NA	23.263	22.3604	23.1587	NA	22.0868	22.5612	22.1998	NA	23.463	21.6519	22.2201	NA	23.7894	23.7376	23.4145	NA	20.7045
RPL32	22.1905	23.0082	24.6461	NA	22.4868	22.1751	23.9858	NA	23.8979	22.8749	20.7461	NA	22.3766	23.0429	21.9387	NA	22.6807	18.7233	24.5288	NA	21.1997	21.0538	21.7785	NA	21.2524	20.4429	23.3462	NA	20.9901	25.1783	23.5683	NA	22.9939	22.4595	23.2062	NA	21.7586	22.44	21.5689	NA	23.5605	21.1997	21.0974	NA	22.8749	23.1579	23.1	NA	22.4386
MARC1	22.1755	22.5531	24.0081	NA	20.7512	22.7279	22.6628	NA	23.2264	22.148	20.1481	NA	22.3554	22.5151	22.2652	NA	20.011	17.9251	23.0966	NA	20.6496	19.6126	21.6309	NA	20.7535	21.2404	22.8278	NA	21.0208	24.9564	24.3739	NA	24.081	21.9341	23.1188	NA	20.872	22.8048	21.9969	NA	23.3328	20.6496	23.1166	NA	25.0254	26.532	23.3992	NA	21.8425
CPS1	25.0491	25.9082	26.989	NA	23.2322	24.6149	25.0387	NA	26.0969	26.4744	21.4784	NA	24.6835	25.7817	25.4663	NA	24.8228	22.9271	26.2617	NA	20.6772	22.3159	26.4831	NA	20.6898	23.4497	23.7774	NA	21.0926	26.8407	25.613	NA	25.6979	24.1895	25.7611	NA	22.8454	25.6405	25.2435	NA	25.5442	18.9247	25.6699	NA	27.2838	29.6526	25.7686	NA	25.5833
ACSL1	23.4306	24.6864	27.1488	NA	22.9549	24.5592	25.1549	NA	25.2382	25.1057	19.7262	NA	23.6122	25.3306	24.6503	NA	22.6626	19.4888	25.6928	NA	19.6878	21.6336	24.7875	NA	21.1611	23.1902	24.3111	NA	19.3076	26.8274	26.0478	NA	25.9312	23.7255	25.5183	NA	22.0615	25.1961	24.5993	NA	24.7205	18.6298	25.0565	NA	25.6576	28.1613	25.606	NA	25.4937
SLC4A1	20.8715	19.7642	22.4655	NA	18.9282	20.636	20.8507	NA	20.9893	20.9946	17.1912	NA	20.7448	21.8522	18.6068	NA	20.2835	18.356	22.236	NA	18.356	18.8039	17.9186	NA	18.5425	19.88	17.7229	NA	18.8879	21.5537	22.0882	NA	20.9043	20.3168	21.1843	NA	18.799	19.2117	20.4203	NA	22.4295	18.356	20.9378	NA	21.7069	23.5755	22.0348	NA	21.1618
TUBA4A	22.7932	22.7781	24.8522	NA	21.516	22.6215	23.6257	NA	23.769	25.0115	21.1116	NA	22.6635	24.0118	23.709	NA	20.8567	18.1302	24.4227	NA	20.518	20.6271	22.5605	NA	20.578	21.8523	17.2474	NA	20.7251	23.1826	22.665	NA	22.584	18.4555	22.935	NA	20.9166	21.9026	21.996	NA	22.6097	20.518	23.9702	NA	23.8986	25.7171	23.375	NA	21.4239
REEP6	22.4048	24.1867	23.6435	NA	20.584	22.6682	22.9229	NA	23.1531	25.078	18.2559	NA	21.8064	22.3516	22.6151	NA	19.4289	20.8521	24.5194	NA	20.8521	19.1226	22.7725	NA	20.9642	19.1366	22.3367	NA	20.3886	22.333	21.5035	NA	22.5123	20.66	22.1654	NA	21.4375	22.0568	21.4802	NA	25.7228	20.8521	23.9416	NA	22.7782	23.3438	20.4937	NA	21.2588
FIS1	21.9767	22.6108	23.1296	NA	21.1658	21.9767	21.3045	NA	22.6108	22.7945	20.0633	NA	20.7377	23.0223	24.2643	NA	21.6667	18.6819	23.716	NA	19.9634	20.1076	21.4455	NA	20.1746	18.7688	20.7312	NA	20.3305	23.8422	22.189	NA	21.6189	21.4373	22.0476	NA	20.5972	21.187	21.2306	NA	24.5043	19.9634	22.5957	NA	23.0234	23.2616	22.3868	NA	20.1898
ATP5F1B	22.2747	25.3465	25.7713	NA	22.4391	25.7241	25.2135	NA	26.0712	25.8923	17.4021	NA	24.8869	26.0191	27.1801	NA	23.609	22.429	25.9638	NA	20.541	22.005	24.0585	NA	19.7141	23.8153	25.4739	NA	23.4002	27.8973	25.6677	NA	25.7935	24.2064	25.2008	NA	22.7485	23.4419	25.5139	NA	27.2437	21.9041	25.899	NA	24.3665	27.9925	24.1595	NA	23.1302
HADHA	22.5293	23.4298	25.5491	NA	21.3397	22.914	23.695	NA	25.0353	25.059	16.7788	NA	24.4122	26.194	25.7408	NA	23.4447	19.2364	25.7837	NA	20.6687	20.4129	23.7707	NA	20.8623	21.5277	22.3828	NA	19.8322	25.4263	25.1086	NA	25.1736	22.8688	24.6924	NA	16.0438	23.5553	23.8572	NA	24.0556	20.6687	24.8256	NA	25.2287	26.76	24.2167	NA	22.8161
CANX	23.6532	24.1007	24.3001	NA	22.1283	23.954	23.3221	NA	24.6308	24.5597	20.5811	NA	23.2295	24.1697	23.5171	NA	23.1802	16.1801	25.1307	NA	19.4697	20.463	22.981	NA	18.2675	21.8124	22.5763	NA	18.8056	24.9625	23.864	NA	23.707	21.7874	23.5255	NA	20.7209	21.7417	22.2938	NA	24.0424	19.1881	24.2173	NA	23.7047	25.4527	23.6644	NA	22.051
MYH9	23.7764	24.2921	25.0152	NA	22.5933	24.5804	24.755	NA	24.7376	25.9386	19.5982	NA	23.9897	25.8727	24.4202	NA	23.695	19.126	26.3928	NA	16.7231	18.0421	23.8236	NA	21.0523	22.4272	20.7062	NA	21.2726	23.225	25.3054	NA	24.8611	22.7562	25.3463	NA	21.2463	22.8901	23.7439	NA	23.2785	20.9565	24.1891	NA	25.023	25.4848	24.9134	NA	20.762
GSTK1	19.4641	20.7951	21.8675	NA	19.4264	20.7951	20.8342	NA	20.7951	21.0667	19.1825	NA	20.7377	23.4178	22.1529	NA	19.4534	18.9198	20.7287	NA	18.9198	18.6188	20.3097	NA	19.3318	19.3598	19.7797	NA	19.1825	21.3931	20.804	NA	21.0667	19.5688	21.4117	NA	19.6323	20.0915	20.5678	NA	21.3931	18.9198	20.4089	NA	19.561	23.0254	20.4561	NA	19.9368
UOX	22.7928	25.5483	24.7064	NA	23.4473	24.914	24.5588	NA	26.83	26.3578	21.865	NA	26.2117	27.9626	26.3636	NA	25.7705	20.8495	26.4257	NA	22.2075	23.376	24.5923	NA	22.5149	22.5023	24.196	NA	21.5999	28.4956	25.6752	NA	27.8051	27.4733	27.3219	NA	17.5705	22.9536	27.1362	NA	26.1119	22.2075	25.0901	NA	27.5073	29.5405	25.7098	NA	25.2129
BAAT	20.736	22.6248	22.9524	NA	20.9493	21.0722	21.9199	NA	21.4647	21.4466	20.3532	NA	21.04	21.6863	21.0488	NA	21.132	20.4004	20.0575	NA	20.4004	19.3827	22.0855	NA	20.4574	20.7443	21.395	NA	20.2626	23.5234	21.6712	NA	22.1013	20.6334	21.4112	NA	20.5749	20.441	20.9701	NA	22.0541	20.4004	21.437	NA	20.7946	24.8989	22.7829	NA	20.3696
GSTM5	24.3981	24.0816	22.517	NA	21.1578	22.0891	22.1276	NA	21.5885	22.6637	19.4053	NA	21.1691	21.7103	21.386	NA	22.4241	17.736	22.4387	NA	16.7555	18.5132	22.302	NA	20.4709	22.0941	22.4916	NA	22.2591	26.1953	22.4255	NA	24.5574	22.3281	24.3237	NA	20.4735	17.2207	22.6359	NA	24.6625	20.3572	23.9087	NA	20.2968	25.0741	22.9615	NA	20.8617
ASS1	21.3405	24.2165	23.3843	NA	19.5152	23.6739	22.2999	NA	23.0651	23.1432	18.118	NA	20.6364	22.8426	21.4239	NA	23.4728	18.1376	22.3625	NA	21.0095	20.2223	22.6878	NA	21.2667	21.6471	22.6401	NA	21.728	26.3855	19.0107	NA	24.3483	23.0725	23.0304	NA	21.3261	20.5675	22.3446	NA	23.5174	21.0095	22.9918	NA	24.1099	27.1606	24.5512	NA	23.3864
HNRNPH1	19.317	20.1637	16.2597	NA	18.7256	20.8792	17.9559	NA	18.6508	15.3626	21.593	NA	15.6186	18.7033	19.16	NA	20.3838	17.476	19.7472	NA	19.3498	16.5965	17.6729	NA	18.4295	18.83	21.6162	NA	17.5069	20.565	16.021	NA	20.1996	15.875	19.8841	NA	19.0296	15.4118	17.9882	NA	17.8955	19.7954	18.2741	NA	20.0315	18.8263	19.958	NA	17.4856
AGMAT	19.7644	21.8871	21.6596	NA	19.5071	21.4131	19.2519	NA	19.9029	23.6156	15.4098	NA	20.0316	17.2955	20.4157	NA	22.2255	23.4262	19.7526	NA	21.8467	20.2402	17.661	NA	20.0761	19.9956	17.4678	NA	18.0847	23.2973	22.0343	NA	17.6795	16.8086	17.8286	NA	19.936	18.0873	19.2352	NA	17.1374	17.1712	20.3528	NA	21.4752	22.6133	18.5805	NA	21.8147
SLC25A31	20.4186	20.4186	20.5819	NA	20.463	20.4186	21.953	NA	20.4186	20.7989	23.9712	NA	19.9663	22.3332	22.3203	NA	17.4624	24.4877	25.1336	NA	24.4877	22.0065	23.3565	NA	23.9175	20.5265	23.7563	NA	21.0086	21.633	22.5991	NA	20.7989	20.7039	22.9167	NA	23.5246	23.1564	22.2071	NA	21.7754	24.4877	24.9846	NA	20.7989	22.6464	21.6708	NA	21.4735
Mir136	1.6924	1.75525	2.44169	2.2891	1.81995	2.53221	1.36374	2.41516	1.72496	2.09119	2.24146	1.94182	1.61205	1.81323	2.58445	2.03077	2.85038	1.39277	1.72531	2.45564	1.96977	2.32356	1.62332	1.83719	2.89617	1.65046	1.90296	2.15372	2.0259	2.28708	3.3255	2.10942	2.7249	2.04921	1.82143	1.82828	2.73946	2.06969	1.87419	2.02725	2.06051	2.89185	2.4379	1.75192	1.91498	2.17481	2.09669	1.79952	2.01632
PLIN2	20.2894	21.3981	19.1872	NA	22.9146	20.6997	17.1597	NA	20.4766	19.9168	20.6126	NA	21.6992	23.8868	22.5581	NA	19.8145	21.8855	21.2423	NA	22.544	22.9166	18.1158	NA	19.85	21.7263	19.9263	NA	20.3986	20.4666	20.7972	NA	22.2905	21.9409	17.7169	NA	20.0707	21.2545	20.2652	NA	21.2248	20.9555	21.4423	NA	21.8857	18.1914	22.1124	NA	21.802
Mir181b1	1.76988	1.89433	2.20836	2.60071	1.69449	2.09494	2.26015	2.07373	1.84447	2.17509	1.6729	1.651	2.01265	2.0079	1.8359	1.72791	2.90078	1.70603	1.90255	1.98446	2.73814	2.0013	1.9966	1.58508	2.35036	2.93829	2.57743	1.6613	2.07265	2.40072	2.37312	2.17959	2.61968	2.08269	2.30906	2.41274	2.34179	1.72799	2.12432	2.11883	2.57916	2.19904	2.1297	1.99347	1.80515	2.13061	2.08401	2.01271	1.9415
TOP1	16.4955	15.5371	18.5269	NA	15.0989	16.0168	18.8197	NA	16.6017	16.7129	19.1205	NA	16.691	16.4019	17.9893	NA	15.4931	16.423	20.5234	NA	16.0609	15.2989	14.0233	NA	18.0968	17.1821	16.3102	NA	16.5132	12.839	17.0098	NA	13.9522	16.2644	17.5237	NA	16.0891	15.9888	17.4948	NA	18.9864	14.4945	13.7324	NA	15.675	15.1206	18.3967	NA	15.4258
YWHAZ	15.48	19.2281	19.0702	NA	15.2387	17.5719	16.7888	NA	14.8606	18.7228	20.3169	NA	16.9517	20.8856	16.4984	NA	17.4409	15.5101	20.054	NA	20.1438	17.8466	17.1764	NA	21.7921	16.3702	18.7819	NA	15.4408	18.2519	13.8491	NA	17.318	17.1536	17.7599	NA	18.3118	16.9833	18.2381	NA	22.3601	15.2075	18.5465	NA	16.9586	15.612	19.141	NA	19.2161
Mir125b1	4.85702	5.57191	4.4593	4.70371	4.29069	4.04352	4.22092	4.49988	4.82567	4.76986	4.79881	5.04101	4.63396	4.49448	4.8902	4.54417	5.67203	4.93839	6.5812	5.15702	3.59052	4.64417	5.05205	5.00103	4.78194	4.66671	4.95771	5.31688	4.92617	5.62249	5.36647	5.59375	5.35356	5.73007	5.80878	5.32672	6.28354	5.92215	6.10536	5.90074	5.97651	5.60942	5.72099	5.53621	5.01798	5.7003	5.15345	5.40949	5.10886
Mir133a	2.47223	2.93192	2.78188	3.48666	2.31237	1.9876	3.55079	2.54722	2.41503	3.05542	2.52915	2.28485	2.37494	2.7315	2.77974	1.75682	2.76707	3.1524	3.67799	2.88184	2.2871	2.88038	2.84724	2.5369	3.55473	2.53864	2.28286	2.69031	2.13251	3.08568	2.80281	2.82892	2.65519	3.6401	3.61398	3.50072	2.75581	3.61684	2.44714	2.5559	3.66557	3.18796	3.27516	2.2671	2.68715	2.97505	3.00543	2.97167	2.53832
EIF3A	18.5727	20.2467	20.1827	NA	15.5556	17.8585	18.1547	NA	15.085	17.1753	16.7723	NA	17.6315	15.6131	18.9252	NA	16.7079	15.8086	20.8127	NA	16.3644	13.0984	18.6851	NA	14.7647	17.3543	16.0933	NA	14.271	17.0098	19.9696	NA	17.852	17.5668	19.8696	NA	13.9174	20.4634	18.4788	NA	18.9302	15.9746	18.461	NA	17.3095	17.6276	18.878	NA	13.3941
Citric	10.4579	11.6236	14.0606	NA	0	0	0	NA	10.4958	11.2906	11.5259	NA	9.97366	10.5859	12.834	NA	7.36408	10.6805	0	NA	0	NA	NA	NA	12.3971	0	12.0321	NA	0	10.9796	0	NA	8.08874	12.4418	0	NA	9.12838	9.73073	0	NA	9.87978	11.7739	0	NA	0	12.7007	NA	NA	10.5967
ANK2	12.3196	15.4498	17.1007	NA	15.3142	17.269	16.9271	NA	18.8535	18.2275	16.5927	NA	17.8125	19.929	16.2093	NA	17.1424	16.5839	19.6122	NA	16.5296	16.7745	16.9431	NA	14.7669	13.4091	19.1226	NA	16.0461	19.4397	16.5864	NA	17.2288	13.9969	16.2306	NA	18.1701	17.1321	14.9526	NA	22.2259	14.6095	20.0405	NA	17.36	17.0993	17.1217	NA	15.2804
RAB14	19.0747	21.8751	21.3607	NA	19.6615	16.6496	19.593	NA	21.6075	17.3739	20.6805	NA	16.6406	19.1173	17.9792	NA	19.2114	14.6247	21.202	NA	19.6854	19.1705	18.2137	NA	17.6643	16.2444	18.0933	NA	15.9981	16.7031	18.9113	NA	18.5854	12.1034	18.9463	NA	17.7902	18.4039	16.6763	NA	20.3549	13.6679	17.3927	NA	15.198	20.891	20.6587	NA	14.0003
PGRMC2	21.3761	21.4774	21.568	NA	19.2814	18.921	20.5777	NA	22.2939	21.2346	17.2394	NA	23.1735	16.5664	15.7175	NA	19.2739	17.4249	20.8654	NA	19.8791	21.6177	18.7434	NA	17.9673	18.1299	19.4093	NA	18.188	21.0703	20.8962	NA	19.5466	17.9294	19.3829	NA	17.8715	19.2047	18.7318	NA	20.2317	17.6519	19.1749	NA	21.689	15.9082	21.0627	NA	18.8708
ATP2A3	19.586	20.0873	22.7326	NA	18.2043	19.7908	21.0044	NA	19.7417	14.7082	15.8477	NA	18.2798	21.2508	19.2935	NA	17.2471	15.6438	22.2012	NA	15.8207	14.6775	19.3213	NA	17.9491	16.1824	19.7164	NA	16.6856	17.4962	19.8481	NA	18.4986	15.5762	19.3941	NA	18.0852	19.4918	16.8379	NA	18.6964	15.1932	19.9887	NA	16.8302	20.8969	19.9281	NA	16.1852
RGD1559459	17.8246	21.0392	22.0549	NA	16.0942	16.3773	19.1486	NA	20.6697	22.0392	17.5419	NA	13.0668	22.416	17.4964	NA	18.7633	17.2082	22.2571	NA	16.2429	16.7388	18.486	NA	15.7794	14.4538	21.6777	NA	15.1136	20.7625	19.5086	NA	16.6183	16.1226	19.2066	NA	16.034	20.9473	19.4882	NA	15.344	12.0817	20.501	NA	20.8122	23.141	20.0617	NA	18.1315
ACLY	18.8783	18.0525	22.3811	NA	18.6413	18.8783	18.5434	NA	18.0525	17.7456	20.1917	NA	18.8783	19.3073	17.1318	NA	18.7108	20.0426	19.5959	NA	20.0426	19.6147	21.3459	NA	20.1917	19.6147	20.5659	NA	20.1917	17.2267	21.9643	NA	17.7456	20.3111	21.744	NA	19.7797	18.7392	20.4901	NA	19.2351	20.0426	20.8056	NA	18.8783	23.7039	21.8703	NA	19.9346
Mir200a	3.25425	3.49673	3.82911	3.36919	2.88452	3.33855	3.25929	2.7887	2.66442	3.56598	3.50644	3.2662	2.54144	3.3424	3.45332	3.05994	3.04756	3.09933	3.81936	3.67803	3.53085	3.81953	3.33025	4.18057	2.49466	2.8463	3.37534	4.55915	2.92793	2.95743	3.23441	3.97998	3.30017	3.6145	4.09711	2.64699	3.51827	2.86632	3.17402	2.91614	2.98537	2.90749	3.67415	3.21067	4.01927	2.91054	4.62712	3.34995	4.07725
D4A2X2	16.3093	15.6941	21.2879	NA	14.0967	17.9815	19.8557	NA	18.529	17.1957	18.1196	NA	17.4665	16.9661	20.2353	NA	16.2512	18.5381	22.148	NA	17.6482	19.0507	19.3974	NA	16.5424	14.721	17.7602	NA	15.0088	19.936	21.4093	NA	18.5014	18.1449	21.9248	NA	16.7384	16.9353	19.8199	NA	16.7763	16.3105	18.4418	NA	18.2968	21.3754	20.7018	NA	16.6327
ATL3	19.7758	15.2678	23.0498	NA	18.7474	15.6701	20.2072	NA	17.6806	13.9657	17.0572	NA	19.2749	17.067	17.8909	NA	19.0168	16.9639	22.5025	NA	16.4395	15.7686	18.2099	NA	19.7622	15.9048	21.6303	NA	17.004	19.2707	22.2302	NA	18.9456	18.1976	21.0494	NA	15.1642	20.9277	19.3498	NA	21.3575	15.0276	22.9328	NA	14.7614	22.1004	20.9663	NA	14.0592
DPP4	14.0734	13.4089	21.8817	NA	18.8542	13.6911	19.5817	NA	15.7265	16.4042	15.8642	NA	13.5476	14.113	16.3942	NA	16.4142	11.4878	20.6301	NA	14.9273	14.286	17.6687	NA	18.1687	15.2022	18.9441	NA	17.6915	20.1273	19.7216	NA	19.4699	15.9522	18.5074	NA	14.0215	16.5297	17.2738	NA	11.0491	16.5933	20.2606	NA	17.034	21.023	19.9837	NA	18.6569
IQGAP3	14.8506	19.7126	22.7212	NA	18.2771	15.3586	19.2011	NA	14.4749	16.8411	16.6284	NA	17.8981	19.4114	15.1682	NA	17.5387	11.4437	20.4817	NA	14.4611	13.0376	20.6039	NA	13.7601	14.5447	14.7724	NA	12.5407	20.0129	22.2074	NA	20.1615	18.2385	22.08	NA	16.1035	18.8002	18.5882	NA	12.1675	14.9008	20.6049	NA	17.5249	22.6052	21.0597	NA	16.934
F213A	17.8975	15.8286	21.9714	NA	17.3111	17.3105	20.2629	NA	21.9092	17.3527	19.3258	NA	19.1752	16.7899	20.0989	NA	18.9692	17.6288	22.0074	NA	16.8197	15.1776	13.5141	NA	17.7686	15.0114	19.523	NA	15.678	19.1124	21.0915	NA	19.0346	17.6079	19.9166	NA	15.4526	13.5069	20.5891	NA	16.1778	17.2894	20.3017	NA	19.588	22.9829	20.7778	NA	16.7505
R9PY08	13.9464	19.0875	20.6739	NA	17.4573	18.3676	19.4476	NA	17.7539	19.3504	16.739	NA	17.6957	20.8793	18.1748	NA	17.4683	16.9343	20.3391	NA	14.8336	17.3211	17.7783	NA	13.073	15.9456	15.8307	NA	16.436	21.3846	19.1603	NA	16.466	15.9748	22.6621	NA	13.8054	17.0028	21.7439	NA	19.3296	16.5871	19.5639	NA	20.7376	21.8857	21.908	NA	15.8037
PHYH	16.5367	14.4261	19.2672	NA	17.9124	15.9946	20.2319	NA	17.6822	14.3801	15.6239	NA	20.2816	20.8019	20.4425	NA	19.4636	17.324	19.5053	NA	16.2902	14.8686	18.4784	NA	14.3092	15.6013	16.3161	NA	16.5691	23.0956	18.0269	NA	23.0571	13.9753	19.2318	NA	14.3543	17.459	18.7071	NA	15.1288	15.704	18.1003	NA	20.5091	25.056	18.9812	NA	16.2828
PRODH1	20.0462	19.4202	21.4425	NA	17.911	18.9622	16.815	NA	18.5913	20.3852	19.1155	NA	14.2768	16.7353	16.6334	NA	17.0906	13.071	17.978	NA	14.754	15.9017	20.3785	NA	14.8067	17.6526	18.3309	NA	16.6676	18.4605	17.9204	NA	18.8359	16.3402	20.8654	NA	17.3473	18.3149	19.4151	NA	18.2663	20.1181	19.4231	NA	18.6373	19.4117	19.9816	NA	17.3798
GLYAT	16.7412	17.6755	20.8002	NA	13.7717	14.8604	18.5305	NA	16.8294	17.8989	17.1294	NA	17.4951	15.2239	20.1963	NA	15.8757	21.0419	17.5011	NA	20.4409	15.898	19.0676	NA	18.9121	17.1504	18.9816	NA	18.8992	19.7271	19.2348	NA	16.7108	15.8175	20.9822	NA	18.0588	16.9183	21.4801	NA	15.0388	17.3664	21.1675	NA	20.1241	23.6617	20.0566	NA	16.2998
CYP1A1	20.7734	21.4053	24.5167	NA	21.3916	21.0893	20.5497	NA	21.6504	23.1288	22.0833	NA	21.3314	23.4818	27.5639	NA	21.136	22.7334	25.5334	NA	22.7334	22.1316	24.8651	NA	22.6468	21.7244	22.489	NA	22.6783	22.7725	22.1871	NA	23.1288	22.1441	24.5822	NA	22.3472	22.4141	22.2135	NA	23.0715	22.7334	23.9756	NA	23.1288	22.8422	26.5588	NA	21.8156
CYP2S1	19.8469	22.5796	25.6365	NA	21.901	21.6025	23.7273	NA	20.8821	22.9443	23.7325	NA	21.9191	21.7471	27.719	NA	21.7856	23.131	25.3736	NA	23.131	21.9732	26.2037	NA	23.2941	22.158	23.7364	NA	23.2309	24.8785	24.9334	NA	22.9569	22.0338	25.4642	NA	23.3422	23.7648	24.4352	NA	23.3014	23.131	26.6595	NA	22.9443	25.8009	27.8386	NA	23.5021
ACSL5	21.5661	22.0895	23.4504	NA	21.3227	21.5661	20.5672	NA	22.0895	22.7823	21.6932	NA	21.5598	21.6576	26.2461	NA	19.8525	22.8028	24.7421	NA	22.8028	22.1079	24.4593	NA	23.0228	22.2116	22.9905	NA	22.4998	24.1832	25.2805	NA	21.178	22.1617	24.6674	NA	22.672	23.3366	24.1229	NA	24.2016	22.8028	26.0797	NA	23.5763	28.3686	28.1624	NA	21.5345
CYP2E1	21.8136	22.223	25.6414	NA	18.3186	21.8136	24.1322	NA	22.1058	23.2754	23.4226	NA	22.2569	22.972	29.6005	NA	19.8603	23.2679	27.0971	NA	23.2679	22.3816	26.851	NA	24.3373	22.4747	24.0203	NA	23.1674	25.9078	26.2368	NA	23.077	21.3844	26.381	NA	24.3116	25.3868	25.8043	NA	24.1127	23.2679	28.1061	NA	23.0722	27.4747	28.6665	NA	24.3112
MARC2	22.418	23.381	24.1039	NA	21.0575	23.0647	24.3748	NA	24.0682	23.8691	23.768	NA	22.2536	23.838	28.4966	NA	20.6521	18.1705	24.9247	NA	23.0531	22.6956	25.4629	NA	23.4828	21.3725	24.119	NA	22.5949	25.4843	25.8489	NA	24.7431	23.0562	26.158	NA	23.783	24.7676	25.3549	NA	23.9045	23.0531	27.8215	NA	23.6336	28.6422	28.3659	NA	23.918
EPHX1	25.2747	25.3147	26.7331	NA	25.2523	25.2747	26.7047	NA	24.951	26.4779	27.7131	NA	25.5108	26.7274	32.5948	NA	22.1509	21.203	29.5445	NA	25.3216	21.4215	28.0809	NA	25.6133	25.0305	26.9303	NA	24.6884	25.714	27.901	NA	25.9213	22.3854	28.6501	NA	19.7045	26.4944	28.2383	NA	28.0871	25.3216	32.5955	NA	21.8918	29.0484	30.3149	NA	24.5084
ACAD11	21.4182	21.3195	22.906	NA	21.1493	21.4182	21.8625	NA	21.3195	22.4106	22.7928	NA	19.7465	22.344	27.8663	NA	21.2807	21.6885	24.1645	NA	21.6885	22.5181	23.6169	NA	22.2952	21.8643	20.305	NA	23.0315	20.9246	21.9939	NA	22.4106	21.9995	24.019	NA	22.2231	20.7552	24.7223	NA	21.3491	21.6885	26.0839	NA	22.4106	26.8387	26.5484	NA	22.6523
SLC2A2	20.142	20.7304	23.1687	NA	20.4189	20.142	21.2241	NA	20.7304	21.061	20.3134	NA	19.7239	21.6361	19.5673	NA	20.2567	20.1856	22.5091	NA	20.1856	20.1823	21.2234	NA	20.3034	18.9368	19.2108	NA	20.6043	21.879	23.0343	NA	20.5366	19.2832	22.5153	NA	20.5893	22.6784	21.1278	NA	21.1753	20.1856	21.2116	NA	21.7048	25.0079	22.5835	NA	20.6673
FMO9	20.7437	20.9392	21.3022	NA	20.5841	20.7437	21.4378	NA	20.9392	19.5754	20.5684	NA	21.0306	21.3645	15.4838	NA	20.0479	20.957	22.5253	NA	20.957	20.3621	21.3933	NA	20.7469	20.3621	21.6397	NA	20.5684	21.3302	20.7197	NA	20.123	20.4761	21.7607	NA	20.7469	21.7317	19.6963	NA	20.459	20.957	21.158	NA	19.5754	23.9938	21.5605	NA	21.6042
SQOR	16.4363	10.9785	20.3626	NA	16.4812	16.3192	18.0063	NA	14.9794	16.4155	16.218	NA	16.7325	17.0005	18.6077	NA	17.8322	16.5014	21.3187	NA	13.4649	19.0304	19.0667	NA	15.7192	17.7814	16.7018	NA	14.9263	16.5294	16.9978	NA	14.817	17.0717	17.1942	NA	15.9592	16.0576	15.7849	NA	14.5179	16.7169	20.3666	NA	19.3097	20.5162	18.18	NA	14.8857
CYP2C11	21.0368	21.909	27.4898	NA	19.4874	21.0368	24.8345	NA	20.5937	22.54	21.4102	NA	21.1837	23.17	22.7496	NA	21.64	21.2662	21.9435	NA	21.2662	18.3895	25.465	NA	21.8754	19.3514	23.209	NA	21.8633	25.1083	27.2892	NA	24.1242	20.7553	26.5002	NA	22.5608	25.0317	24.3611	NA	23.0003	21.2662	24.9609	NA	22.54	25.7617	24.4577	NA	22.0648
SCCPDH	19.1804	19.4334	23.0531	NA	19.4423	19.1804	21.0852	NA	19.4334	19.6719	19.3553	NA	18.8127	21.3778	20.3875	NA	18.4728	19.6201	22.7387	NA	19.6201	18.9321	20.589	NA	19.7318	19.2436	21.6141	NA	19.5127	19.9393	24.0115	NA	19.6719	19.6438	22.1373	NA	19.9251	20.1341	20.2902	NA	21.0376	19.6201	21.1796	NA	19.888	23.9357	22.1222	NA	18.0773
TECR	21.1746	21.0455	24.8547	NA	21.1184	21.1746	22.3775	NA	20.9961	21.441	18.7657	NA	21.2286	23.3088	19.7928	NA	21.1121	21.0502	24.0646	NA	21.0502	20.5585	22.6848	NA	21.1031	19.0296	22.7889	NA	21.0106	22.5429	24.1262	NA	20.779	21.2327	23.3419	NA	21.5216	22.5032	21.4737	NA	21.9941	21.0502	23.1609	NA	22.7924	26.4186	23.2772	NA	21.6063
CYP2A1	20.2791	19.7256	24.3117	NA	20.176	20.2791	21.9025	NA	20.6007	20.6052	17.0194	NA	20.1497	21.9021	22.2673	NA	19.8526	20.163	24.7775	NA	20.163	19.3254	22.9165	NA	20.3646	20.1506	24.0478	NA	20.1606	21.887	24.4165	NA	19.9265	20.1231	23.526	NA	20.5355	22.5505	21.7754	NA	21.4913	20.163	22.7164	NA	20.8592	25.1683	23.8206	NA	19.6318
GULO	20.0872	20.9285	24.7718	NA	19.6917	20.9591	23.1787	NA	22.8834	23.1673	20.6091	NA	18.9907	21.7836	21.9435	NA	20.7965	17.3921	24.4348	NA	20.871	20.2748	22.8442	NA	20.938	19.6317	22.95	NA	20.5603	23.024	23.0376	NA	21.0995	20.8072	23.1134	NA	21.3814	22.9614	20.228	NA	21.7492	20.871	21.3723	NA	20.6167	25.5073	23.0191	NA	20.8877
CYB5R3	22.4392	23.6539	26.7556	NA	21.5036	21.0079	24.3918	NA	22.7622	22.9246	21.1	NA	21.7533	24.0723	23.2088	NA	18.6267	21.9427	24.9806	NA	21.9427	21.108	24.4878	NA	22.1022	19.3824	24.4552	NA	18.9889	24.7935	25.9188	NA	21.3186	19.9787	25.0396	NA	22.6031	24.0162	23.0983	NA	24.0137	21.9427	24.7341	NA	24.0076	27.0154	25.2919	NA	22.8565
RPL10	21.6794	22.0944	25.0214	NA	21.1729	21.6794	24.3994	NA	22.0944	22.1563	21.1792	NA	20.414	24.1086	22.7129	NA	19.41	22.1777	25.1241	NA	22.1777	21.0735	23.279	NA	22.288	20.9129	24.3842	NA	19.4089	25.4144	24.2594	NA	22.5566	20.9666	24.2433	NA	22.5896	23.3904	22.8392	NA	21.3875	22.1777	23.6279	NA	22.1536	24.2731	23.8879	NA	22.0722
HSD17B13	20.674	20.8485	24.0239	NA	20.8288	20.674	22.3412	NA	20.1479	21.6093	19.8733	NA	20.1229	20.816	23.422	NA	20.8707	21.1055	25.7425	NA	21.1055	20.6665	22.1327	NA	21.1867	20.8062	22.3217	NA	21.0754	21.5461	24.8557	NA	21.2774	21.2202	23.3898	NA	21.3516	20.7031	21.5926	NA	21.8147	21.1055	22.6874	NA	21.2774	25.0385	24.3778	NA	21.6916
SLC27A5	20.488	21.1172	24.8886	NA	21.4245	20.488	22.8802	NA	20.3893	21.2001	19.3269	NA	20.7148	19.8745	22.5184	NA	21.004	21.4783	24.1009	NA	21.4783	20.9926	23.1848	NA	21.5975	21.5712	23.6393	NA	21.4661	23.0049	24.7005	NA	21.3974	21.3121	24.1128	NA	21.74	23.1067	22.4319	NA	21.8041	21.4783	23.3448	NA	21.3974	23.8372	23.745	NA	21.3955
UGT1A1	20.0656	19.564	25.6509	NA	20.5881	20.0656	23.3974	NA	20.4344	21.2407	18.2264	NA	18.8819	21.0665	22.5583	NA	20.452	21.1752	24.7205	NA	21.1752	20.4874	23.3264	NA	21.3685	20.4449	23.8159	NA	21.0663	19.4295	24.8036	NA	20.2067	20.5018	23.696	NA	21.6221	21.0232	22.5279	NA	20.6097	21.1752	24.4811	NA	20.3308	22.562	23.6023	NA	20.2274
CYP2D1	19.1873	19.865	25.5484	NA	17.0872	19.1873	23.6543	NA	20.067	20.8317	16.2945	NA	19.5211	22.4546	22.8875	NA	20.1115	20.657	24.8635	NA	20.657	19.796	23.8007	NA	21.4218	20.2569	22.9949	NA	20.3232	23.2534	25.7722	NA	21.0802	18.3277	24.2541	NA	21.7009	23.1216	22.4407	NA	21.5209	20.657	24.3816	NA	20.8317	25.6562	24.1397	NA	21.1898
CYP2D26	20.9545	20.5074	26.9431	NA	19.5407	20.497	25.1577	NA	22.0647	22.4907	18.6373	NA	20.4317	22.3252	25.032	NA	17.2259	22.1514	26.3654	NA	22.1514	20.7757	25.4447	NA	22.823	20.9542	24.4454	NA	21.4043	24.5495	26.7882	NA	23.014	19.5683	25.8078	NA	23.1148	23.7204	24.2419	NA	22.5483	22.1514	25.0266	NA	22.8342	27.2646	25.669	NA	22.8549
AADAC	19.2469	20.934	23.5258	NA	20.4905	20.447	21.181	NA	20.934	20.8466	20.5325	NA	20.5604	21.7682	20.497	NA	20.6845	20.8929	23.6154	NA	20.8929	20.4191	20.9865	NA	20.7082	20.2113	21.5867	NA	20.5162	22.3947	23.112	NA	20.8466	20.7082	21.2996	NA	20.7758	20.3932	19.7848	NA	21.4603	20.8929	21.4231	NA	21.3631	24.529	22.7542	NA	20.9003
NIPSNAP1	21.3944	21.5106	23.078	NA	19.548	21.3944	23.4581	NA	21.5106	22.0506	16.5787	NA	21.2983	21.5287	23.3281	NA	21.6199	20.4174	24.0037	NA	20.4174	20.3816	23.2291	NA	20.98	21.2068	20.8896	NA	20.5364	22.2083	23.7789	NA	21.1129	21.9218	25.2699	NA	21.2898	18.6076	23.4864	NA	22.3452	20.4174	24.0266	NA	21.208	23.3119	24.9629	NA	21.7689
LOC680700	20.2835	21.448	24.7764	NA	20.5208	21.0971	22.9429	NA	21.448	21.6586	18.2473	NA	21.0971	22.5835	22.4168	NA	21.9147	21.2525	24.7775	NA	21.2525	20.6131	22.9227	NA	21.4152	20.8224	23.6308	NA	20.8223	24.2549	23.4269	NA	21.8458	19.9187	23.2917	NA	21.6334	22.5395	21.4973	NA	21.4334	21.2525	23.2261	NA	21.6586	19.8874	23.8385	NA	21.863
ST7L	22.0057	21.6876	24.6449	NA	21.5558	22.0182	24.4286	NA	22.62	20.9028	19.6239	NA	21.0374	23.6173	22.8962	NA	22.3834	18.9881	26.017	NA	21.07	20.8248	23.1528	NA	21.2838	20.8808	23.825	NA	19.0639	23.5874	24.1336	NA	22.9124	20.9222	24.437	NA	21.7273	22.9632	22.7805	NA	23.1269	21.07	22.9478	NA	22.1274	23.3258	23.8376	NA	21.9359
RPL3	21.5325	22.322	24.323	NA	20.2201	21.3808	23.4927	NA	19.7225	22.4546	20.3925	NA	21.2649	21.8318	21.638	NA	22.3055	17.2127	24.2577	NA	20.5428	20.3028	22.7376	NA	20.7288	21.1356	23.8392	NA	20.3725	22.8392	23.7475	NA	21.7926	20.52	23.1602	NA	20.9907	22.0794	21.8942	NA	21.9843	20.5428	22.7706	NA	22.7257	24.6061	23.5302	NA	18.0535
UGT2B15	21.5669	22.8345	24.8234	NA	21.6797	22.1171	22.6082	NA	22.9625	22.7713	18.9808	NA	21.8054	23.0591	23.6111	NA	18.9783	21.5313	24.8011	NA	21.5313	20.6868	22.5807	NA	21.5469	18.565	23.9656	NA	20.5569	23.3545	24.0338	NA	22.1042	21.7613	23.5401	NA	22.0523	22.4804	21.6567	NA	24.3973	21.5313	24.894	NA	22.0215	25.5104	22.4574	NA	20.6566
SLC25A5	20.9545	24.3365	27.7485	NA	23.6275	23.9938	27.0301	NA	23.6809	25.0165	22.3406	NA	24.0545	26.2087	26.2024	NA	22.6243	20.7146	27.7374	NA	18.6067	20.5762	26.8103	NA	20.1006	21.9159	26.1145	NA	19.5852	25.5364	27.6256	NA	24.6698	22.4978	27.1111	NA	23.1016	24.7545	25.9424	NA	25.7818	22.5709	26.6524	NA	24.4481	28.0163	26.5017	NA	23.646
CYP4A2	21.2385	23.0727	26.909	NA	21.1497	22.2898	25.3068	NA	23.6921	24.9142	21.5802	NA	23.3621	25.6969	25.212	NA	19.4484	20.7532	26.322	NA	17.5924	18.3685	24.1973	NA	20.9809	19.9906	22.7641	NA	18.6532	24.6694	26.0883	NA	22.3462	19.5068	25.3469	NA	21.4239	24.4499	23.8822	NA	23.4006	20.7532	24.2636	NA	20.6934	27.5135	24.938	NA	23.0356
Glutamic	15.2574	15.7897	16.3693	NA	11.3848	11.183	12.9898	NA	17.09	20.3553	20.0844	NA	17.698	12.3669	20.1833	NA	19.1795	16.8188	17.5752	NA	12.1567	#NUM!	#NUM!	NA	19.7835	0	21.6729	NA	15.0449	15.221	10.9167	NA	17.6246	19.889	10.4562	NA	16.1903	14.0345	10.9213	NA	17.6087	21.0038	11.313	NA	15.0792	17.4912	#NUM!	NA	15.922
[truncated: 7 more columns]
