# Supplementary material for: Integration of chronological omics data reveals mitochondrial regulatory mechanisms during the development of hepatocellular carcinoma
Source: PLoS One. 2021 Aug 12;16(8):e0256016. doi: 10.1371/journal.pone.0256016 (PMC8360386; doi:10.1371/journal.pone.0256016)
Supplement: S19 Table — (XLSX) [file pone.0256016.s023.xlsx]

## Sheet: Hoja 1
Chronological omics data integration disclose mitochondrial regulation mechanisms throughout hepatocellular carcinoma development
J. Noé García-Chávez, Verónica R. Vásquez-Garzón, Mercedes G. López, Saúl Villa-Treviño, Rafael Montiel
Supplementary Table S19. Module-Molecular Feature Correlations and p values
Module	Mir28	Malic	Fumaric	Mir19b2	Mir222	GSTT3	PTGR1	KRT19	Mir17	Mir30d	Mir34c	Mir181a-1	Mir216a	Mir325	Mir152	Mir27a	Mir181b2	NONO	CFH	ANXA1	Mir29b2	Mir9-2	Mir92a2	Mir30c2	Mir10a	Mir205	KTN1	Mir195	CKAP4	Mir34b	Mir137	Mir328	Mir129-2	Mir24-2	Mir181a2	Mir125b-2	Mir124-1	Mir31	Mir206	ACACB	Mir184	Mir192	Mir200b	Mir194-1	Mir200c	Mir196a	RGN	Mir181c	Mir30a
Salmon	-0.32(0.02)	-0.25(0.06)	-0.15(0.3)	0.24(0.08)	0.24(0.07)	0.051(0.7)	0.11(0.4)	0.0085(1)	0.077(0.6)	0.2(0.1)	0.035(0.8)	0.11(0.4)	0.066(0.6)	-0.16(0.2)	-0.2(0.1)	-0.13(0.4)	-0.13(0.4)	-0.19(0.2)	0.042(0.8)	0.035(0.8)	-0.12(0.4)	-0.0034(1)	0.25(0.07)	0.24(0.07)	0.00093(1)	0.42(0.001)	0.34(0.01)	0.31(0.02)	0.068(0.6)	0.47(2e-04)	0.58(3e-06)	0.27(0.05)	0.11(0.4)	0.52(5e-05)	0.39(0.003)	0.18(0.2)	0.48(2e-04)	0.27(0.04)	0.094(0.5)	0.43(0.001)	0.17(0.2)	0.35(0.009)	0.39(0.003)	0.082(0.5)	0.19(0.2)	0.36(0.007)	0.15(0.3)	0.34(0.01)	0.25(0.07)
Darkturquoise	-0.21(0.1)	-0.088(0.5)	-0.15(0.3)	0.032(0.8)	-0.32(0.02)	-0.33(0.01)	-0.18(0.2)	-0.3(0.02)	-0.072(0.6)	0.61(7e-07)	0.082(0.5)	0.081(0.6)	0.14(0.3)	0.1(0.5)	0.29(0.03)	-0.078(0.6)	0.2(0.1)	0.044(0.7)	0.011(0.9)	-0.26(0.05)	-0.15(0.3)	-0.096(0.5)	0.13(0.3)	0.089(0.5)	0.3(0.03)	0.32(0.01)	-0.073(0.6)	0.085(0.5)	-0.12(0.4)	-0.048(0.7)	-0.14(0.3)	-0.25(0.06)	-0.2(0.1)	0.43(0.001)	0.15(0.3)	0.037(0.8)	0.54(2e-05)	0.082(0.5)	0.15(0.3)	0.16(0.2)	0.0062(1)	0.058(0.7)	0.12(0.4)	-0.3(0.02)	-0.084(0.5)	-0.1(0.4)	0.21(0.1)	0.092(0.5)	0.16(0.2)
Greenyellow	0.27(0.05)	-0.081(0.6)	-0.069(0.6)	0.2(0.1)	-0.19(0.2)	-0.15(0.3)	-0.11(0.4)	-0.15(0.3)	-0.12(0.4)	0.54(2e-05)	0.062(0.7)	0.16(0.2)	0.12(0.4)	-0.056(0.7)	-0.033(0.8)	-0.29(0.03)	0.14(0.3)	-0.082(0.5)	-0.063(0.6)	-0.23(0.09)	-0.41(0.002)	-0.031(0.8)	0.16(0.2)	-0.052(0.7)	0.33(0.01)	0.42(0.001)	0.25(0.07)	0.19(0.2)	-0.24(0.07)	0.17(0.2)	0.13(0.3)	-0.055(0.7)	-0.0082(1)	0.5(9e-05)	0.26(0.05)	0.074(0.6)	0.56(6e-06)	0.12(0.4)	0.09(0.5)	0.22(0.1)	-0.044(0.7)	0.03(0.8)	0.16(0.2)	-0.18(0.2)	-0.029(0.8)	0.043(0.8)	0.048(0.7)	0.31(0.02)	0.29(0.03)
Grey60	-0.72(5e-10)	-0.078(0.6)	-0.15(0.3)	-0.22(0.1)	0.032(0.8)	-0.077(0.6)	-0.014(0.9)	-0.11(0.4)	0.057(0.7)	-0.092(0.5)	0.11(0.4)	-0.0077(1)	0.019(0.9)	0.19(0.2)	0.34(0.01)	0.36(0.006)	-0.027(0.8)	0.12(0.4)	0.11(0.4)	0.063(0.6)	0.47(2e-04)	0.031(0.8)	0.0052(1)	0.28(0.04)	-0.13(0.3)	-0.11(0.4)	-0.44(7e-04)	-0.13(0.3)	0.27(0.04)	-0.17(0.2)	-0.11(0.4)	-0.023(0.9)	-0.088(0.5)	-0.15(0.3)	-0.13(0.4)	-0.021(0.9)	-0.091(0.5)	-0.044(0.7)	0.099(0.5)	-0.04(0.8)	0.21(0.1)	0.14(0.3)	-0.0046(1)	-0.032(0.8)	0.016(0.9)	-0.0041(1)	0.22(0.1)	-0.2(0.1)	-0.17(0.2)
Royalblue	-0.025(0.9)	0.16(0.2)	0.02(0.9)	-0.22(0.1)	-0.28(0.04)	-0.15(0.3)	-0.16(0.2)	-0.13(0.3)	-0.028(0.8)	-0.014(0.9)	-0.032(0.8)	-0.12(0.4)	-0.05(0.7)	0.19(0.2)	0.39(0.003)	0.17(0.2)	0.15(0.3)	0.19(0.2)	-0.03(0.8)	-0.067(0.6)	0.1(0.4)	-0.13(0.3)	-0.19(0.2)	-0.05(0.7)	0.026(0.8)	-0.34(0.01)	-0.42(0.001)	-0.28(0.04)	0.035(0.8)	-0.49(1e-04)	-0.6(1e-06)	-0.4(0.002)	-0.26(0.05)	-0.34(0.01)	-0.37(0.006)	-0.15(0.3)	-0.27(0.05)	-0.2(0.1)	-0.055(0.7)	-0.35(0.008)	-0.12(0.4)	-0.22(0.1)	-0.23(0.09)	-0.28(0.04)	-0.24(0.07)	-0.36(0.006)	-0.0046(1)	-0.4(0.002)	-0.21(0.1)
Purple	0.43(9e-04)	-0.00014(1)	0.05(0.7)	0.035(0.8)	-0.0072(1)	0.39(0.003)	0.27(0.04)	0.47(2e-04)	0.055(0.7)	-0.28(0.03)	-0.18(0.2)	-0.062(0.6)	0.025(0.9)	-0.22(0.1)	-0.23(0.08)	0.05(0.7)	-0.21(0.1)	0.045(0.7)	0.016(0.9)	0.25(0.06)	-0.11(0.4)	-0.08(0.6)	0.06(0.7)	0.042(0.8)	-0.099(0.5)	-0.13(0.3)	0.19(0.2)	-0.072(0.6)	0.21(0.1)	0.17(0.2)	0.038(0.8)	0.0074(1)	0.047(0.7)	-0.19(0.2)	-0.031(0.8)	-0.17(0.2)	-0.39(0.003)	-0.24(0.08)	-0.1(0.5)	0.051(0.7)	-0.11(0.4)	-0.084(0.5)	0.043(0.8)	-0.035(0.8)	-0.1(0.4)	-0.058(0.7)	-0.23(0.09)	-0.18(0.2)	-0.038(0.8)
Cyan	0.63(2e-07)	0.11(0.4)	-0.025(0.9)	-0.11(0.4)	-0.34(0.009)	-0.17(0.2)	-0.17(0.2)	-0.12(0.4)	-0.18(0.2)	0.12(0.4)	0.067(0.6)	0.18(0.2)	0.048(0.7)	0.15(0.3)	0.087(0.5)	-0.019(0.9)	0.27(0.05)	0.18(0.2)	-0.043(0.8)	-0.26(0.05)	-0.22(0.1)	0.057(0.7)	0.083(0.5)	-0.21(0.1)	0.15(0.3)	0.12(0.4)	-0.22(0.1)	-0.18(0.2)	-0.33(0.01)	-0.22(0.1)	-0.35(0.009)	-0.16(0.3)	0.0096(0.9)	-0.17(0.2)	-0.22(0.1)	-0.025(0.9)	-0.047(0.7)	-0.2(0.1)	0.085(0.5)	-0.43(0.001)	-0.17(0.2)	-0.33(0.01)	-0.2(0.1)	-0.16(0.2)	-0.17(0.2)	-0.14(0.3)	-0.12(0.4)	-0.052(0.7)	0.021(0.9)
Lightcyan	0.67(2e-08)	0.22(0.1)	0.14(0.3)	-0.13(0.4)	-0.3(0.03)	0.1(0.5)	0.025(0.9)	0.19(0.2)	-0.039(0.8)	-0.15(0.3)	-0.13(0.3)	-0.08(0.6)	-0.0074(1)	-0.013(0.9)	0.058(0.7)	0.039(0.8)	0.059(0.7)	0.21(0.1)	-0.069(0.6)	0.04(0.8)	-0.19(0.2)	-0.11(0.4)	-0.12(0.4)	-0.2(0.1)	0.045(0.7)	-0.3(0.02)	-0.12(0.4)	-0.26(0.05)	-0.021(0.9)	-0.3(0.03)	-0.49(1e-04)	-0.32(0.02)	-0.12(0.4)	-0.38(0.004)	-0.35(0.008)	-0.24(0.07)	-0.44(7e-04)	-0.33(0.01)	-0.099(0.5)	-0.37(0.005)	-0.26(0.06)	-0.38(0.004)	-0.26(0.05)	-0.23(0.08)	-0.27(0.04)	-0.31(0.02)	-0.28(0.04)	-0.35(0.008)	-0.13(0.4)
Pink	0.69(4e-09)	0.32(0.01)	0.25(0.07)	-0.1(0.5)	-0.36(0.006)	0.0033(1)	-0.12(0.4)	0.023(0.9)	-0.11(0.4)	0.052(0.7)	-0.054(0.7)	-0.072(0.6)	-0.13(0.3)	-0.0064(1)	0.1(0.5)	-0.25(0.06)	0.14(0.3)	0.044(0.7)	-0.15(0.3)	-0.16(0.3)	-0.36(0.006)	-0.11(0.4)	-0.21(0.1)	-0.38(0.003)	0.21(0.1)	-0.18(0.2)	0.017(0.9)	-0.18(0.2)	-0.34(0.01)	-0.35(0.009)	-0.48(2e-04)	-0.33(0.01)	-0.074(0.6)	-0.16(0.2)	-0.21(0.1)	-0.12(0.4)	-0.17(0.2)	-0.17(0.2)	-0.096(0.5)	-0.36(0.007)	-0.26(0.05)	-0.39(0.003)	-0.27(0.04)	-0.17(0.2)	-0.31(0.02)	-0.33(0.01)	-0.25(0.06)	-0.2(0.1)	0.018(0.9)
[truncated: 397 more columns]
