# Supplementary material for: Integration of chronological omics data reveals mitochondrial regulatory mechanisms during the development of hepatocellular carcinoma
Source: PLoS One. 2021 Aug 12;16(8):e0256016. doi: 10.1371/journal.pone.0256016 (PMC8360386; doi:10.1371/journal.pone.0256016)
Supplement: S20 Table — (XLSX) [file pone.0256016.s024.xlsx]

## Sheet: Hoja1
Chronological omics data integration disclose mitochondrial regulation mechanisms throughout hepatocellular carcinoma development
J. Noé García-Chávez, Verónica R. Vásquez-Garzón, Mercedes G. López, Saúl Villa-Treviño, Rafael Montiel
Supplementary Table S20. Mitochondrial total protein obtained from each evaluated condition.
Sample	Total Mitochondrial Protein Concentration (ng)
C0_1	357		C, control; D, day; A, adjacent tissue; N, nodular tissue; T, tumor.
C0_2	357
C0_3	750
D1_1	357
D1_2	357
D1_3	400
D7_1	357
D7_2	357
D7_3	30
D11_1	357
D11_2	357
D11_3	15
D16_1	357
D16_2	357
D16_3	450
A1_1	125
A1_2	83
A1_3	120
N1_1	83
N1_2	83
N1_3	700
C9_1	83
C9_2	83
C9_3	300
A9_1	83
A9_2	83
A9_3	150
N9_1	156
N9_2	208
N9_3	67.5
T9_1	83
T9_2	83
T9_3	30
C18_1	83
C18_2	83
C18_3	30
A18_1	83
A18_2	83
A18_3	90
T18_1	83
T18_2	83
T18_3	30
