# Supplementary material for: Integration of chronological omics data reveals mitochondrial regulatory mechanisms during the development of hepatocellular carcinoma
Source: PLoS One. 2021 Aug 12;16(8):e0256016. doi: 10.1371/journal.pone.0256016 (PMC8360386; doi:10.1371/journal.pone.0256016)
Supplement: S21 Table — (XLSX) [file pone.0256016.s025.xlsx]

## Sheet: Hoja1
Chronological omics data integration disclose mitochondrial regulation mechanisms throughout hepatocellular carcinoma development
J. Noé García-Chávez, Verónica R. Vásquez-Garzón, Mercedes G. López, Saúl Villa-Treviño, Rafael Montiel
Supplementary Table S21. Over-representation status and number code used in PIB.
Over- Representation Status	Code	RNA level	Protein level
Coordinated upregulation	1	Upregulation	Upregulation
Proteomic upregulation	2	No significant	Upregulation
Transcriptomic upregulation	3	Upregulation	No significant
No difference	4	No significant	No significant
Transcriptomic downregulation	5	Downregulation	No significant
Proteomic downregulation	6	No significant	Downregulation
Coordinated downregulation	7	Downregulation	Downregulation
Post-translational regulation	8	Upregulation	Downregulation
Post-transcriptional regulation	9	Downregulation	Upregulation
Transcriptomic branched-regulation	10	Down/Upregulation	No significant
Proteomic branched-regulation	11	No significant	Down/Upregulation
