# Supplementary material for: Integration of chronological omics data reveals mitochondrial regulatory mechanisms during the development of hepatocellular carcinoma
Source: PLoS One. 2021 Aug 12;16(8):e0256016. doi: 10.1371/journal.pone.0256016 (PMC8360386; doi:10.1371/journal.pone.0256016)
Supplement: S22 Table — (XLSX) [file pone.0256016.s026.xlsx]

## Sheet: Hoja1
Chronological omics data integration disclose mitochondrial regulation mechanisms throughout hepatocellular carcinoma development
J. Noé García-Chávez, Verónica R. Vásquez-Garzón, Mercedes G. López, Saúl Villa-Treviño, Rafael Montiel
Supplementary Table S22. Nature of origin of missing values in mitochondrial proteomic data.
Protein	Missing At Random	Missing Not At Random
Q6TUH3_RAT	TRUE	FALSE
G3V888_RAT	TRUE	FALSE
F1M7N8_RAT	TRUE	FALSE
Q5RKJ9_RAT	TRUE	FALSE
A0A0G2K121_RAT	TRUE	FALSE
ETFA_RAT	TRUE	FALSE
G3V796_RAT	TRUE	FALSE
A0A096MJZ2_RAT	TRUE	FALSE
Q9WVJ6_RAT	TRUE	FALSE
M0R8B6_RAT	TRUE	FALSE
B0BNE6_RAT	TRUE	FALSE
Q9QX81_RAT	TRUE	FALSE
D3ZG43_RAT	TRUE	FALSE
G3V826_RAT	TRUE	FALSE
NPM_RAT	TRUE	FALSE
F1M853_RAT	TRUE	FALSE
VAT1_RAT	TRUE	FALSE
F1LPV8_RAT	TRUE	FALSE
D4A720_RAT	TRUE	FALSE
TMED9_RAT	TRUE	FALSE
VAPB_RAT	TRUE	FALSE
D3ZJX5_RAT	TRUE	FALSE
ES1_RAT	TRUE	FALSE
DHRS4_RAT	TRUE	FALSE
D3ZUX5_RAT	TRUE	FALSE
A0A0H2UHN7_RAT	TRUE	FALSE
SDHB_RAT	TRUE	FALSE
A0A0G2JVH4_RAT	TRUE	FALSE
A0A0G2JSR0_RAT	TRUE	FALSE
CXB1_RAT	TRUE	FALSE
D4A9A3_RAT	TRUE	FALSE
B6DYQ0_RAT	TRUE	FALSE
F2Z3R2_RAT	TRUE	FALSE
Q5XIH3_RAT	TRUE	FALSE
F1LNW3_RAT	TRUE	FALSE
A0A0G2K719_RAT	TRUE	FALSE
Q5D059_RAT	TRUE	FALSE
TBB2A_RAT	TRUE	FALSE
NSDHL_RAT	TRUE	FALSE
A0A0G2K1C0_RAT	TRUE	FALSE
A0A0G2QC06_RAT	TRUE	FALSE
A0A0G2K6G2_RAT	TRUE	FALSE
SND1_RAT	TRUE	FALSE
CES1D_RAT	TRUE	FALSE
STML2_RAT	TRUE	FALSE
A0A0G2K7F7_RAT	TRUE	FALSE
UDB37_RAT	TRUE	FALSE
A0A0G2K0X4_RAT	TRUE	FALSE
D3ZD11_RAT	TRUE	FALSE
SCPDL_RAT	TRUE	FALSE
A0A0G2JSW2_RAT	TRUE	FALSE
D4A2K1_RAT	TRUE	FALSE
DHCR7_RAT	TRUE	FALSE
GBB2_RAT	TRUE	FALSE
F1M7P4_RAT	TRUE	FALSE
G3V734_RAT	TRUE	FALSE
F8WFT7_RAT	TRUE	FALSE
NONO_RAT	TRUE	FALSE
X1433E_RAT	TRUE	FALSE
A0A0G2JSZ5_RAT	TRUE	FALSE
RS3_RAT	TRUE	FALSE
AIFM1_RAT	TRUE	FALSE
G3V7V5_RAT	TRUE	FALSE
D3ZYM6_RAT	TRUE	FALSE
D3ZX87_RAT	TRUE	FALSE
DNJA1_RAT	TRUE	FALSE
IGG2B_RAT	TRUE	FALSE
A0A0G2K5L2_RAT	TRUE	FALSE
B2RYW3_RAT	TRUE	FALSE
A0A0G2JSV6_RAT	TRUE	FALSE
A0A0G2K235_RAT	TRUE	FALSE
THTR_RAT	TRUE	FALSE
D4ADP1_RAT	TRUE	FALSE
Q68FZ1_RAT	TRUE	FALSE
A0A0G2K0R1_RAT	TRUE	FALSE
Q5I0N0_RAT	TRUE	FALSE
BAAT_RAT	TRUE	FALSE
MPC1_RAT	TRUE	FALSE
ECI2_RAT	TRUE	FALSE
GLNA_RAT	TRUE	FALSE
ROA3_RAT	TRUE	FALSE
A0A0G2JUD3_RAT	TRUE	FALSE
B5AMZ7_RAT	TRUE	FALSE
F1M7T1_RAT	TRUE	FALSE
G3V7V6_RAT	TRUE	FALSE
TPM2_RAT	TRUE	FALSE
G3V6H5_RAT	TRUE	FALSE
RLA0_RAT	TRUE	FALSE
CH60_RAT	TRUE	FALSE
F1M779_RAT	TRUE	FALSE
SDHA_RAT	TRUE	FALSE
Q5BJZ3_RAT	TRUE	FALSE
SFXN1_RAT	TRUE	FALSE
Q6AY58_RAT	TRUE	FALSE
A0A0G2JXW4_RAT	TRUE	FALSE
D3ZD07_RAT	TRUE	FALSE
RS2_RAT	TRUE	FALSE
F1LXA0_RAT	TRUE	FALSE
M0R4I3_RAT	TRUE	FALSE
Q68G41_RAT	TRUE	FALSE
D4A7L4_RAT	TRUE	FALSE
B5DEL8_RAT	TRUE	FALSE
UK114_RAT	TRUE	FALSE
A0A0G2JSW0_RAT	TRUE	FALSE
B2RYQ8_RAT	TRUE	FALSE
B0BMZ1_RAT	TRUE	FALSE
F1LR38_RAT	TRUE	FALSE
SODM_RAT	TRUE	FALSE
KAD2_RAT	TRUE	FALSE
Q7TQ70_RAT	TRUE	FALSE
D4A4W9_RAT	TRUE	FALSE
OST48_RAT	TRUE	FALSE
Q5RJN0_RAT	TRUE	FALSE
Q9EQS4_RAT	TRUE	FALSE
A0A0G2JSH5_RAT	TRUE	FALSE
F1LRA1_RAT	TRUE	FALSE
Q6TUH9_RAT	TRUE	FALSE
Q6AYW2_RAT	TRUE	FALSE
PPIB_RAT	TRUE	FALSE
Q66HK8_RAT	TRUE	FALSE
Q6TXJ6_RAT	TRUE	FALSE
RS11_RAT	TRUE	FALSE
D3ZZ21_RAT	TRUE	FALSE
CO1A1_RAT	TRUE	FALSE
Q66HF3_RAT	TRUE	FALSE
F1LMB4_RAT	TRUE	FALSE
GGLO_RAT	TRUE	FALSE
D3ZS58_RAT	TRUE	FALSE
RSSA_RAT	TRUE	FALSE
BASI_RAT	TRUE	FALSE
D3ZHA7_RAT	TRUE	FALSE
ACTN4_RAT	TRUE	FALSE
D4A0T0_RAT	TRUE	FALSE
PON1_RAT	TRUE	FALSE
FIBB_RAT	TRUE	FALSE
ROA2_RAT	TRUE	FALSE
LASP1_RAT	TRUE	FALSE
RS23_RAT	TRUE	FALSE
A0A0A0MY09_RAT	TRUE	FALSE
Q6TUH8_RAT	TRUE	FALSE
S27A2_RAT	TRUE	FALSE
A0A0G2K1A3_RAT	TRUE	FALSE
FIS1_RAT	TRUE	FALSE
Q641Z9_RAT	TRUE	FALSE
QCR6_RAT	TRUE	FALSE
A0A0G2JXS8_RAT	TRUE	FALSE
CP4AE_RAT	TRUE	FALSE
A0A0H2UHJ1_RAT	TRUE	FALSE
A0A096P6L8_RAT	TRUE	FALSE
A0A0G2K1P0_RAT	TRUE	FALSE
A0A0G2JTL5_RAT	TRUE	FALSE
A0A0H2UHX3_RAT	TRUE	FALSE
B1WC28_RAT	TRUE	FALSE
D3ZE15_RAT	TRUE	FALSE
Q7TPK5_RAT	TRUE	FALSE
B0BN81_RAT	TRUE	FALSE
G3V7Y3_RAT	TRUE	FALSE
PRDX4_RAT	TRUE	FALSE
VDAC2_RAT	TRUE	FALSE
RS9_RAT	TRUE	FALSE
TBA1C_RAT	TRUE	FALSE
A0A096MK30_RAT	TRUE	FALSE
DHB13_RAT	TRUE	FALSE
CP2A1_RAT	TRUE	FALSE
D3ZB81_RAT	TRUE	FALSE
TXTP_RAT	TRUE	FALSE
Q5M949_RAT	TRUE	FALSE
RL23_RAT	TRUE	FALSE
F1LS40_RAT	TRUE	FALSE
HMGB2_RAT	TRUE	FALSE
THIL_RAT	TRUE	FALSE
A0A0G2K3Y8_RAT	TRUE	FALSE
F1LZW6_RAT	TRUE	FALSE
D3ZM33_RAT	TRUE	FALSE
UD11_RAT	TRUE	FALSE
UCRI_RAT	TRUE	FALSE
H14_RAT	TRUE	FALSE
A0A0G2JVG4_RAT	TRUE	FALSE
MCAT_RAT	TRUE	FALSE
RL3_RAT	TRUE	FALSE
GSTM5_RAT	TRUE	FALSE
A0A0G2K8E6_RAT	TRUE	FALSE
B3SVE9_RAT	TRUE	FALSE
M0R553_RAT	TRUE	FALSE
HS90B_RAT	TRUE	FALSE
F1LYQ7_RAT	TRUE	FALSE
D4A3V2_RAT	TRUE	FALSE
A0A0H2UHM5_RAT	TRUE	FALSE
Q68G40_RAT	TRUE	FALSE
A9UMV9_RAT	TRUE	FALSE
CAH3_RAT	TRUE	FALSE
REEP6_RAT	TRUE	FALSE
A0A0F7RQJ6_RAT	TRUE	FALSE
A0A0H2UI38_RAT	TRUE	FALSE
B2RZD1_RAT	TRUE	FALSE
RS26_RAT	TRUE	FALSE
DAD1_RAT	TRUE	FALSE
M0R8M9_RAT	TRUE	FALSE
K22E_RAT	TRUE	FALSE
TIM13_RAT	TRUE	FALSE
G3V6I4_RAT	TRUE	FALSE
D3ZF07_RAT	TRUE	FALSE
A0A0G2K330_RAT	TRUE	FALSE
RL35A_RAT	TRUE	FALSE
Q8HIC8_RAT	TRUE	FALSE
PHB2_RAT	TRUE	FALSE
D4A8N3_RAT	TRUE	FALSE
MPPB_RAT	TRUE	FALSE
D3ZEI0_RAT	TRUE	FALSE
QCR2_RAT	TRUE	FALSE
D3ZCH5_RAT	TRUE	FALSE
CH10_RAT	TRUE	FALSE
F1LPM4_RAT	TRUE	FALSE
A0A0G2K7G8_RAT	TRUE	FALSE
RLA1_RAT	TRUE	FALSE
MPC2_RAT	TRUE	FALSE
HCDH_RAT	TRUE	FALSE
ECHP_RAT	TRUE	FALSE
O89035_RAT	TRUE	FALSE
TMEDA_RAT	TRUE	FALSE
A0A0G2JU90_RAT	TRUE	FALSE
B2RYS2_RAT	TRUE	FALSE
RL15_RAT	TRUE	FALSE
RL18A_RAT	TRUE	FALSE
M0RBD1_RAT	TRUE	FALSE
ASSY_RAT	TRUE	FALSE
M0R6L3_RAT	TRUE	FALSE
M0R987_RAT	TRUE	FALSE
G3V8L3_RAT	TRUE	FALSE
F1MA18_RAT	TRUE	FALSE
A0A0G2JSH2_RAT	TRUE	FALSE
RL32_RAT	TRUE	FALSE
M0R7B4_RAT	TRUE	FALSE
RL5_RAT	TRUE	FALSE
SO1A3_RAT	TRUE	FALSE
ACD11_RAT	TRUE	FALSE
Q6IRH6_RAT	TRUE	FALSE
H7C5Y5_RAT	TRUE	FALSE
G3V728_RAT	TRUE	FALSE
Q7TPJ7_RAT	TRUE	FALSE
A0A0H2UHE1_RAT	TRUE	FALSE
ATP5J_RAT	TRUE	FALSE
Q5BJN7_RAT	TRUE	FALSE
COX5B_RAT	TRUE	FALSE
D3Z8Q4_RAT	TRUE	FALSE
RL27_RAT	TRUE	FALSE
S27A5_RAT	TRUE	FALSE
A0A0G2JSU8_RAT	TRUE	FALSE
D3ZZ95_RAT	TRUE	FALSE
RS15_RAT	TRUE	FALSE
TBA4A_RAT	TRUE	FALSE
RS27_RAT	TRUE	FALSE
D3ZFQ8_RAT	TRUE	FALSE
Q6IN39_RAT	TRUE	FALSE
A0A0G2K459_RAT	TRUE	FALSE
Q6TXH8_RAT	TRUE	FALSE
A0A0G2JSR3_RAT	TRUE	FALSE
PHB_RAT	TRUE	FALSE
Q6PDW1_RAT	TRUE	FALSE
CP1A1_RAT	TRUE	FALSE
UDB17_RAT	TRUE	FALSE
ATP5L_RAT	TRUE	FALSE
UDB15_RAT	TRUE	FALSE
B0BMW2_RAT	TRUE	FALSE
D4A290_RAT	TRUE	FALSE
NB5R3_RAT	TRUE	FALSE
Q6QI82_RAT	TRUE	FALSE
CP4A2_RAT	TRUE	FALSE
F1LYI7_RAT	TRUE	FALSE
Q6P7A7_RAT	TRUE	FALSE
Q6P3V9_RAT	TRUE	FALSE
CALX_RAT	TRUE	FALSE
RL10_RAT	TRUE	FALSE
RL13_RAT	TRUE	FALSE
CHDH_RAT	TRUE	FALSE
A0A0G2JSW3_RAT	TRUE	FALSE
VDAC1_RAT	TRUE	FALSE
Q6TXJ0_RAT	TRUE	FALSE
B2RZ09_RAT	TRUE	FALSE
AT1B1_RAT	TRUE	FALSE
PDIA1_RAT	TRUE	FALSE
F1LM66_RAT	TRUE	FALSE
B2RZD6_RAT	TRUE	FALSE
SNX3_RAT	TRUE	FALSE
D4A0J6_RAT	TRUE	FALSE
D3ZCZ9_RAT	TRUE	FALSE
D3ZD09_RAT	TRUE	FALSE
A0A0G2K1R4_RAT	TRUE	FALSE
REEP5_RAT	TRUE	FALSE
Q7TPB7_RAT	TRUE	FALSE
RL8_RAT	TRUE	FALSE
Q5I0M7_RAT	TRUE	FALSE
Q7TQ86_RAT	TRUE	FALSE
CP2DQ_RAT	TRUE	FALSE
H10_RAT	TRUE	FALSE
D3ZJZ0_RAT	TRUE	FALSE
Q6QI09_RAT	TRUE	FALSE
Q6QI69_RAT	TRUE	FALSE
FTCD_RAT	TRUE	FALSE
HMCS1_RAT	TRUE	FALSE
QCR8_RAT	TRUE	FALSE
LRC59_RAT	TRUE	FALSE
ATPO_RAT	TRUE	FALSE
Q6TXF3_RAT	TRUE	FALSE
A0A0G2K3Z9_RAT	TRUE	FALSE
G3V8S4_RAT	TRUE	FALSE
CP2CB_RAT	TRUE	FALSE
AT5F1_RAT	TRUE	FALSE
CX6C2_RAT	TRUE	FALSE
ECHA_RAT	TRUE	FALSE
OTC_RAT	TRUE	FALSE
B0K031_RAT	TRUE	FALSE
F1LPB3_RAT	TRUE	FALSE
CATA_RAT	TRUE	FALSE
A0A096MK41_RAT	TRUE	FALSE
B5DF36_RAT	TRUE	FALSE
G3V7C6_RAT	TRUE	FALSE
OSTC_RAT	TRUE	FALSE
ASGR1_RAT	TRUE	FALSE
D3Z942_RAT	TRUE	FALSE
COX5A_RAT	TRUE	FALSE
APOA1_RAT	TRUE	FALSE
MYH9_RAT	TRUE	FALSE
ATP5I_RAT	TRUE	FALSE
D4A820_RAT	TRUE	FALSE
NCPR_RAT	TRUE	FALSE
A0A0H2UHK2_RAT	TRUE	FALSE
H11_RAT	TRUE	FALSE
AATM_RAT	TRUE	FALSE
RS29_RAT	TRUE	FALSE
D3Z900_RAT	TRUE	FALSE
A0A0G2K2V6_RAT	TRUE	FALSE
COX41_RAT	TRUE	FALSE
EF1A2_RAT	TRUE	FALSE
A0A0G2JSK9_RAT	TRUE	FALSE
D4A5L9_RAT	TRUE	FALSE
A0A0G2JY43_RAT	TRUE	FALSE
CP2E1_RAT	TRUE	FALSE
MET7B_RAT	TRUE	FALSE
D4AEC0_RAT	TRUE	FALSE
ADT2_RAT	TRUE	FALSE
ACSL1_RAT	TRUE	FALSE
B6DYP8_RAT	TRUE	FALSE
GSTM1_RAT	TRUE	FALSE
F1LNG6_RAT	TRUE	FALSE
DHE3_RAT	TRUE	FALSE
FABPL_RAT	TRUE	FALSE
HBB2_RAT	TRUE	FALSE
A0A0G2K151_RAT	TRUE	FALSE
G3V6D3_RAT	TRUE	FALSE
UD13_RAT	TRUE	FALSE
G3V9U2_RAT	TRUE	FALSE
A0A0H2UHS7_RAT	TRUE	FALSE
ARGI1_RAT	TRUE	FALSE
MDHM_RAT	TRUE	FALSE
CPSM_RAT	TRUE	FALSE
K1C24_RAT	TRUE	FALSE
FIBG_RAT	TRUE	FALSE
LDHB_RAT	TRUE	FALSE
URIC_RAT	TRUE	FALSE
GRP78_RAT	TRUE	FALSE
A0A0G2JW98_RAT	TRUE	FALSE
ATPA_RAT	TRUE	FALSE
ACTB_RAT	TRUE	FALSE
A0A0G2K3Q6_RAT	TRUE	FALSE
A0A0G2K4H7_RAT	TRUE	FALSE
B2MG_RAT	TRUE	FALSE
A0A0G2K654_RAT	TRUE	FALSE
GSTA2_RAT	TRUE	FALSE
B1WBQ8_RAT	TRUE	FALSE
SODC_RAT	TRUE	FALSE
CISD1_RAT	TRUE	FALSE
KACA_RAT	TRUE	FALSE
H15_RAT	TRUE	FALSE
B6DYQ4_RAT	TRUE	FALSE
CYB5B_RAT	TRUE	FALSE
Q8SEZ5_RAT	TRUE	FALSE
A0A0G2JXI9_RAT	TRUE	FALSE
HYEP_RAT	TRUE	FALSE
D4A4D5_RAT	TRUE	FALSE
D3ZXP3_RAT	TRUE	FALSE
H4_RAT	TRUE	FALSE
B1H216_RAT	TRUE	FALSE
D3ZK97_RAT	TRUE	FALSE
ATPK_RAT	TRUE	FALSE
CYB5_RAT	TRUE	FALSE
D4A4Z9_RAT	FALSE	TRUE
E9PSQ0_RAT	FALSE	TRUE
G3V9R2_RAT	FALSE	TRUE
D3ZU13_RAT	FALSE	TRUE
F1LMV6_RAT	FALSE	TRUE
G3V8G5_RAT	FALSE	TRUE
F1MA36_RAT	FALSE	TRUE
A0A0G2JZI2_RAT	FALSE	TRUE
A0A0G2JXT8_RAT	FALSE	TRUE
D4A4X4_RAT	FALSE	TRUE
A0A0G2KBB9_RAT	FALSE	TRUE
DNJC3_RAT	FALSE	TRUE
C0JPT7_RAT	FALSE	TRUE
CPT2_RAT	FALSE	TRUE
TOP1_RAT	FALSE	TRUE
G3V852_RAT	FALSE	TRUE
G3V7T6_RAT	FALSE	TRUE
G3V6K6_RAT	FALSE	TRUE
M0R9F7_RAT	FALSE	TRUE
Q66HM7_RAT	FALSE	TRUE
A0A0G2JSR7_RAT	FALSE	TRUE
F1LUN5_RAT	FALSE	TRUE
F1M6Q3_RAT	FALSE	TRUE
EIF3A_RAT	FALSE	TRUE
B0BMT9_RAT	FALSE	TRUE
STBD1_RAT	FALSE	TRUE
RGN_RAT	FALSE	TRUE
UD16_RAT	FALSE	TRUE
S38A3_RAT	FALSE	TRUE
G3V6S5_RAT	FALSE	TRUE
F1M3D3_RAT	FALSE	TRUE
D3ZGQ1_RAT	FALSE	TRUE
F1LNH3_RAT	FALSE	TRUE
F1LQN3_RAT	FALSE	TRUE
Q66HM2_RAT	FALSE	TRUE
D4AC23_RAT	FALSE	TRUE
PLMN_RAT	FALSE	TRUE
F1LQ09_RAT	FALSE	TRUE
D3ZZZ9_RAT	FALSE	TRUE
PAHX_RAT	FALSE	TRUE
Q6S3A0_RAT	FALSE	TRUE
F1MAR6_RAT	FALSE	TRUE
B5DF80_RAT	FALSE	TRUE
D3ZEL2_RAT	FALSE	TRUE
A0A0G2K238_RAT	FALSE	TRUE
RMD2_RAT	FALSE	TRUE
D3ZCS4_RAT	FALSE	TRUE
FAS_RAT	FALSE	TRUE
F1LU71_RAT	FALSE	TRUE
G3V6T7_RAT	FALSE	TRUE
A0A0G2JTG7_RAT	FALSE	TRUE
Q5U302_RAT	FALSE	TRUE
A0A0G2K277_RAT	FALSE	TRUE
LAMP1_RAT	FALSE	TRUE
G3V6R5_RAT	FALSE	TRUE
PLAK_RAT	FALSE	TRUE
IF4A2_RAT	FALSE	TRUE
G3V803_RAT	FALSE	TRUE
TERA_RAT	FALSE	TRUE
ACOX1_RAT	FALSE	TRUE
F1LQ55_RAT	FALSE	TRUE
D4AA52_RAT	FALSE	TRUE
HP1B3_RAT	FALSE	TRUE
EFTU_RAT	FALSE	TRUE
PGS1_RAT	FALSE	TRUE
GSH0_RAT	FALSE	TRUE
D3ZHJ6_RAT	FALSE	TRUE
TCPG_RAT	FALSE	TRUE
A0A0G2K8W9_RAT	FALSE	TRUE
D3ZUL3_RAT	FALSE	TRUE
MRP2_RAT	FALSE	TRUE
Q6AYI1_RAT	FALSE	TRUE
EF1D_RAT	FALSE	TRUE
TKFC_RAT	FALSE	TRUE
F1M953_RAT	FALSE	TRUE
Q5U328_RAT	FALSE	TRUE
D3ZLC1_RAT	FALSE	TRUE
Q6AYU5_RAT	FALSE	TRUE
A0A0G2K8K0_RAT	FALSE	TRUE
F1LTJ5_RAT	FALSE	TRUE
G3V699_RAT	FALSE	TRUE
A0A0G2JT93_RAT	FALSE	TRUE
E9PT65_RAT	FALSE	TRUE
Q3KRF2_RAT	FALSE	TRUE
A0A0G2JV65_RAT	FALSE	TRUE
B5DFC3_RAT	FALSE	TRUE
F213A_RAT	FALSE	TRUE
IF2A_RAT	FALSE	TRUE
M0RBF1_RAT	FALSE	TRUE
A0A0G2JZ52_RAT	FALSE	TRUE
B0BNK1_RAT	FALSE	TRUE
ECH1_RAT	FALSE	TRUE
HA12_RAT	FALSE	TRUE
D4A147_RAT	FALSE	TRUE
KHDR1_RAT	FALSE	TRUE
NDUS1_RAT	FALSE	TRUE
LETM1_RAT	FALSE	TRUE
R9PY08_RAT	FALSE	TRUE
COMT_RAT	FALSE	TRUE
D4A2X2_RAT	FALSE	TRUE
ITB1_RAT	FALSE	TRUE
TPM4_RAT	FALSE	TRUE
F1LM18_RAT	FALSE	TRUE
NDUS2_RAT	FALSE	TRUE
B0BMW0_RAT	FALSE	TRUE
A0A0G2K1Y8_RAT	FALSE	TRUE
FAAH1_RAT	FALSE	TRUE
NDUV2_RAT	FALSE	TRUE
MOT1_RAT	FALSE	TRUE
A0A0G2JWI5_RAT	FALSE	TRUE
ECHM_RAT	FALSE	TRUE
NDKB_RAT	FALSE	TRUE
A0A0G2JSS9_RAT	FALSE	TRUE
EF1G_RAT	FALSE	TRUE
D3ZV37_RAT	FALSE	TRUE
D3ZH41_RAT	FALSE	TRUE
PGRC2_RAT	FALSE	TRUE
LYRIC_RAT	FALSE	TRUE
Q4V8I9_RAT	FALSE	TRUE
F1LTB8_RAT	FALSE	TRUE
M0R8T2_RAT	FALSE	TRUE
Q5M963_RAT	FALSE	TRUE
ST1A1_RAT	FALSE	TRUE
Q4KM07_RAT	FALSE	TRUE
Q6AYS2_RAT	FALSE	TRUE
F1M6W1_RAT	FALSE	TRUE
Q5M9H2_RAT	FALSE	TRUE
SERPH_RAT	FALSE	TRUE
HS90A_RAT	FALSE	TRUE
F1LN88_RAT	FALSE	TRUE
A0A0G2K7Q8_RAT	FALSE	TRUE
D3Z8I7_RAT	FALSE	TRUE
SPEB_RAT	FALSE	TRUE
KAD4_RAT	FALSE	TRUE
PTGR1_RAT	FALSE	TRUE
D3Z7Y6_RAT	FALSE	TRUE
A0A0G2JTT2_RAT	FALSE	TRUE
GGT1_RAT	FALSE	TRUE
SSBP_RAT	FALSE	TRUE
F6QBA3_RAT	FALSE	TRUE
NDUS4_RAT	FALSE	TRUE
K1C19_RAT	FALSE	TRUE
NDUB1_RAT	FALSE	TRUE
ANXA1_RAT	FALSE	TRUE
Q7TP35_RAT	FALSE	TRUE
